# Supplementary material for: EpoR stimulates rapid cycling and larger red cells during mouse and human erythropoiesis
Source: Nat Commun. 2021 Dec 17;12:7334. doi: 10.1038/s41467-021-27562-4 (PMC8683474; doi:10.1038/s41467-021-27562-4)
Supplement: Supplementary file 3 — Source Data [file 41467_2021_27562_MOESM3_ESM.zip]

Archive with 36 entries (35 files):
- Source_Data/
- __MACOSX/._Source_Data
- Source_Data/Figure 5 source data.xlsx
- __MACOSX/Source_Data/._Figure 5 source data.xlsx
- Source_Data/Extended Data Figure 12 source data.xlsx
- __MACOSX/Source_Data/._Extended Data Figure 12 source data.xlsx
- Source_Data/Figure 1 source data.xlsx
- __MACOSX/Source_Data/._Figure 1 source data.xlsx
- Source_Data/Extended Data Figure 5 source data.xlsx
- __MACOSX/Source_Data/._Extended Data Figure 5 source data.xlsx
- Source_Data/Extended Data Figure 13 source data.xlsx
- __MACOSX/Source_Data/._Extended Data Figure 13 source data.xlsx
- Source_Data/Figure 4 source data.xlsx
- __MACOSX/Source_Data/._Figure 4 source data.xlsx
- Source_Data/Extended Data Figure 4 source data.xlsx
- __MACOSX/Source_Data/._Extended Data Figure 4 source data.xlsx
- Source_Data/Extended Data Figure 10 source data.xlsx
- __MACOSX/Source_Data/._Extended Data Figure 10 source data.xlsx
- Source_Data/Extended Data Figure 8 source data.xlsx
- __MACOSX/Source_Data/._Extended Data Figure 8 source data.xlsx
- Source_Data/Extended Data Figure 7 source data.xlsx
- __MACOSX/Source_Data/._Extended Data Figure 7 source data.xlsx
- Source_Data/Figure 3 source data.xlsx
- __MACOSX/Source_Data/._Figure 3 source data.xlsx
- Source_Data/Figure 6 source data.xlsx
- __MACOSX/Source_Data/._Figure 6 source data.xlsx
- Source_Data/Extended Data Figure 9 source data.xlsx
- __MACOSX/Source_Data/._Extended Data Figure 9 source data.xlsx
- Source_Data/Extended Data Figure 11 source data.xlsx
- __MACOSX/Source_Data/._Extended Data Figure 11 source data.xlsx
- Source_Data/Extended Data Figure 2 source data.xlsx
- __MACOSX/Source_Data/._Extended Data Figure 2 source data.xlsx
- Source_Data/Extended Data Figure 6 source data.xlsx
- __MACOSX/Source_Data/._Extended Data Figure 6 source data.xlsx
- Source_Data/Figure 2 source data.xlsx
- __MACOSX/Source_Data/._Figure 2 source data.xlsx
