# Supplementary material for: EpoR stimulates rapid cycling and larger red cells during mouse and human erythropoiesis
Source: Nat Commun. 2021 Dec 17;12:7334. doi: 10.1038/s41467-021-27562-4 (PMC8683474; doi:10.1038/s41467-021-27562-4)
Supplement: Supplementary file 3 — Source Data [file 41467_2021_27562_MOESM3_ESM.zip › Source_Data/Figure 5 source data.xlsx]

## Sheet: Figure 5b
Object Number	Sample	Timepoint	Cell_Area	Nuclear_Area	Diameter
2	Bcl-xL	48	130	33	7.44137
8	Bcl-xL	48	126	38	7.23138
13	Bcl-xL	48	95	22	5.49347
36	Bcl-xL	48	85	22	4.89112
46	Bcl-xL	48	101	25	5.84511
51	Bcl-xL	48	98	27	5.67021
53	Bcl-xL	48	125	47	7.17837
54	Bcl-xL	48	101	22	5.84511
57	Bcl-xL	48	122	41	7.01813
66	Bcl-xL	48	94	21	5.43415
68	Bcl-xL	48	98	29	5.67021
77	Bcl-xL	48	125	33	7.17837
78	Bcl-xL	48	187	60	10.0798
84	Bcl-xL	48	64	27	3.55988
85	Bcl-xL	48	117	48	6.74698
93	Bcl-xL	48	115	26	6.6371
95	Bcl-xL	48	131	48	7.49336
110	Bcl-xL	48	93	30	5.37463
161	Bcl-xL	48	122	41	7.01813
172	Bcl-xL	48	98	39	5.67021
183	Bcl-xL	48	127	29	7.28418
185	Bcl-xL	48	109	28	6.30256
188	Bcl-xL	48	79	22	4.51993
217	Bcl-xL	48	109	26	6.30256
225	Bcl-xL	48	122	47	7.01813
232	Bcl-xL	48	106	26	6.13255
234	Bcl-xL	48	121	48	6.96431
246	Bcl-xL	48	113	25	6.5264
250	Bcl-xL	48	102	28	5.90301
251	Bcl-xL	48	93	16	5.37463
265	Bcl-xL	48	88	33	5.07396
278	Bcl-xL	48	135	38	7.69928
288	Bcl-xL	48	88	40	5.07396
299	Bcl-xL	48	122	35	7.01813
310	Bcl-xL	48	202	72	10.6641
315	Bcl-xL	48	56	13	3.02913
333	Bcl-xL	48	119	34	6.85605
344	Bcl-xL	48	108	25	6.2461
356	Bcl-xL	48	82	18	4.70644
366	Bcl-xL	48	92	25	5.3149
372	Bcl-xL	48	107	33	6.18942
377	Bcl-xL	48	85	31	4.89112
379	Bcl-xL	48	180	51	9.79138
399	Bcl-xL	48	85	26	4.89112
401	Bcl-xL	48	73	21	4.14141
405	Bcl-xL	48	76	28	4.33158
406	Bcl-xL	48	87	25	5.01322
410	Bcl-xL	48	122	36	7.01813
426	Bcl-xL	48	124	36	7.12516
451	Bcl-xL	48	89	29	5.1345
459	Bcl-xL	48	119	34	6.85605
476	Bcl-xL	48	93	24	5.37463
498	Bcl-xL	48	79	23	4.51993
506	Bcl-xL	48	132	35	7.54514
515	Bcl-xL	48	77	21	4.39457
523	Bcl-xL	48	103	28	5.9607
529	Bcl-xL	48	85	29	4.89112
533	Bcl-xL	48	83	25	4.7682
543	Bcl-xL	48	85	28	4.89112
550	Bcl-xL	48	107	31	6.18942
554	Bcl-xL	48	130	19	7.44137
563	Bcl-xL	48	94	21	5.43415
569	Bcl-xL	48	102	34	5.90301
570	Bcl-xL	48	90	30	5.19484
590	Bcl-xL	48	81	28	4.64447
600	Bcl-xL	48	95	25	5.49347
614	Bcl-xL	48	96	24	5.55259
619	Bcl-xL	48	94	20	5.43415
623	Bcl-xL	48	87	23	5.01322
624	Bcl-xL	48	107	29	6.18942
630	Bcl-xL	48	122	29	7.01813
664	Bcl-xL	48	109	26	6.30256
673	Bcl-xL	48	99	36	5.72871
675	Bcl-xL	48	110	36	6.35883
690	Bcl-xL	48	98	32	5.67021
700	Bcl-xL	48	104	43	6.01818
718	Bcl-xL	48	141	39	8.00205
722	Bcl-xL	48	145	54	8.19982
733	Bcl-xL	48	91	23	5.25497
735	Bcl-xL	48	86	32	4.95227
737	Bcl-xL	48	143	45	8.10134
738	Bcl-xL	48	82	22	4.70644
750	Bcl-xL	48	96	31	5.55259
754	Bcl-xL	48	70	28	3.9494
774	Bcl-xL	48	103	34	5.9607
803	Bcl-xL	48	93	26	5.37463
808	Bcl-xL	48	103	24	5.9607
809	Bcl-xL	48	77	27	4.39457
827	Bcl-xL	48	114	28	6.58185
841	Bcl-xL	48	123	40	7.07175
861	Bcl-xL	48	129	42	7.38918
862	Bcl-xL	48	88	23	5.07396
872	Bcl-xL	48	121	34	6.96431
913	Bcl-xL	48	78	30	4.45735
914	Bcl-xL	48	67	25	3.75556
934	Bcl-xL	48	153	51	8.5856
942	Bcl-xL	48	101	36	5.84511
961	Bcl-xL	48	75	26	4.2684
990	Bcl-xL	48	133	56	7.59673
993	Bcl-xL	48	101	26	5.84511
996	Bcl-xL	48	109	41	6.30256
1003	Bcl-xL	48	84	27	4.82976
1016	Bcl-xL	48	123	39	7.07175
1017	Bcl-xL	48	144	45	8.15069
1018	Bcl-xL	48	112	34	6.47075
1036	Bcl-xL	48	102	32	5.90301
1051	Bcl-xL	48	72	26	4.07761
1074	Bcl-xL	48	93	31	5.37463
1076	Bcl-xL	48	124	54	7.12516
1090	Bcl-xL	48	119	38	6.85605
1099	Bcl-xL	48	74	13	4.205
1114	Bcl-xL	48	91	25	5.25497
1116	Bcl-xL	48	93	29	5.37463
1120	Bcl-xL	48	85	30	4.89112
1122	Bcl-xL	48	81	37	4.64447
1125	Bcl-xL	48	114	28	6.58185
1132	Bcl-xL	48	72	22	4.07761
1144	Bcl-xL	48	55	23	2.96187
1157	Bcl-xL	48	92	25	5.3149
1176	Bcl-xL	48	95	26	5.49347
1180	Bcl-xL	48	103	33	5.9607
1219	Bcl-xL	48	130	31	7.44137
1240	Bcl-xL	48	127	42	7.28418
1268	Bcl-xL	48	85	22	4.89112
1281	Bcl-xL	48	85	23	4.89112
1327	Bcl-xL	48	68	12	3.82038
1333	Bcl-xL	48	128	32	7.33678
1335	Bcl-xL	48	87	27	5.01322
1343	Bcl-xL	48	149	43	8.39434
1344	Bcl-xL	48	103	45	5.9607
1348	Bcl-xL	48	142	44	8.0518
1350	Bcl-xL	48	85	28	4.89112
1365	Bcl-xL	48	114	54	6.58185
1370	Bcl-xL	48	84	26	4.82976
1418	Bcl-xL	48	136	35	7.75025
1420	Bcl-xL	48	103	29	5.9607
1446	Bcl-xL	48	130	58	7.44137
1451	Bcl-xL	48	98	30	5.67021
1488	Bcl-xL	48	107	26	6.18942
1501	Bcl-xL	48	142	44	8.0518
1507	Bcl-xL	48	79	24	4.51993
1508	Bcl-xL	48	166	52	9.18469
1513	Bcl-xL	48	132	44	7.54514
1519	Bcl-xL	48	125	35	7.17837
1525	Bcl-xL	48	100	23	5.78702
1544	Bcl-xL	48	77	29	4.39457
1557	Bcl-xL	48	112	47	6.47075
1584	Bcl-xL	48	92	30	5.3149
1592	Bcl-xL	48	131	47	7.49336
1614	Bcl-xL	48	102	25	5.90301
1619	Bcl-xL	48	151	63	8.49038
1658	Bcl-xL	48	116	34	6.69214
1666	Bcl-xL	48	84	23	4.82976
1674	Bcl-xL	48	123	34	7.07175
1678	Bcl-xL	48	141	48	8.00205
1686	Bcl-xL	48	73	22	4.14141
1689	Bcl-xL	48	97	26	5.6115
1704	Bcl-xL	48	101	27	5.84511
1722	Bcl-xL	48	103	35	5.9607
1730	Bcl-xL	48	116	43	6.69214
1732	Bcl-xL	48	154	41	8.63291
1734	Bcl-xL	48	99	43	5.72871
1741	Bcl-xL	48	65	19	3.62531
1742	Bcl-xL	48	73	26	4.14141
1744	Bcl-xL	48	118	37	6.80162
1749	Bcl-xL	48	75	21	4.2684
1762	Bcl-xL	48	123	42	7.07175
1767	Bcl-xL	48	86	29	4.95227
1776	Bcl-xL	48	105	46	6.07547
1784	Bcl-xL	48	113	26	6.5264
1788	Bcl-xL	48	132	48	7.54514
1793	Bcl-xL	48	100	29	5.78702
1796	Bcl-xL	48	78	23	4.45735
1826	Bcl-xL	48	97	27	5.6115
1829	Bcl-xL	48	121	41	6.96431
1831	Bcl-xL	48	106	35	6.13255
1832	Bcl-xL	48	129	43	7.38918
1833	Bcl-xL	48	100	27	5.78702
1845	Bcl-xL	48	107	31	6.18942
1853	Bcl-xL	48	146	54	8.24876
1863	Bcl-xL	48	107	24	6.18942
1865	Bcl-xL	48	119	37	6.85605
1874	Bcl-xL	48	84	26	4.82976
1886	Bcl-xL	48	90	29	5.19484
1889	Bcl-xL	48	78	25	4.45735
1897	Bcl-xL	48	96	21	5.55259
1901	Bcl-xL	48	94	20	5.43415
1913	Bcl-xL	48	125	38	7.17837
1920	Bcl-xL	48	107	27	6.18942
1924	Bcl-xL	48	103	25	5.9607
1928	Bcl-xL	48	97	37	5.6115
1931	Bcl-xL	48	78	17	4.45735
1932	Bcl-xL	48	104	29	6.01818
1937	Bcl-xL	48	100	28	5.78702
1941	Bcl-xL	48	156	64	8.72691
1942	Bcl-xL	48	86	31	4.95227
1946	Bcl-xL	48	74	23	4.205
1947	Bcl-xL	48	115	39	6.6371
1956	Bcl-xL	48	134	34	7.6481
1973	Bcl-xL	48	122	41	7.01813
1997	Bcl-xL	48	122	36	7.01813
1998	Bcl-xL	48	104	29	6.01818
2001	Bcl-xL	48	146	53	8.24876
2011	Bcl-xL	48	76	19	4.33158
2026	Bcl-xL	48	137	28	7.80102
2028	Bcl-xL	48	87	23	5.01322
2037	Bcl-xL	48	152	39	8.53809
2101	Bcl-xL	48	79	30	4.51993
2124	Bcl-xL	48	106	28	6.13255
2128	Bcl-xL	48	81	26	4.64447
2129	Bcl-xL	48	126	34	7.23138
2137	Bcl-xL	48	94	26	5.43415
2152	Bcl-xL	48	103	30	5.9607
2157	Bcl-xL	48	100	38	5.78702
2160	Bcl-xL	48	79	32	4.51993
2170	Bcl-xL	48	89	23	5.1345
2174	Bcl-xL	48	114	32	6.58185
2185	Bcl-xL	48	72	21	4.07761
2227	Bcl-xL	48	111	30	6.41489
2235	Bcl-xL	48	113	35	6.5264
2240	Bcl-xL	48	113	46	6.5264
2245	Bcl-xL	48	96	31	5.55259
2249	Bcl-xL	48	122	24	7.01813
2253	Bcl-xL	48	82	30	4.70644
2287	Bcl-xL	48	127	43	7.28418
2291	Bcl-xL	48	90	25	5.19484
2314	Bcl-xL	48	119	28	6.85605
2319	Bcl-xL	48	96	24	5.55259
2322	Bcl-xL	48	117	33	6.74698
2335	Bcl-xL	48	122	45	7.01813
2389	Bcl-xL	48	110	30	6.35883
2399	Bcl-xL	48	90	22	5.19484
2404	Bcl-xL	48	160	50	8.91246
2405	Bcl-xL	48	88	20	5.07396
2406	Bcl-xL	48	118	45	6.80162
2424	Bcl-xL	48	128	44	7.33678
2426	Bcl-xL	48	99	52	5.72871
2428	Bcl-xL	48	105	31	6.07547
2433	Bcl-xL	48	113	30	6.5264
2465	Bcl-xL	48	80	27	4.5823
2466	Bcl-xL	48	104	29	6.01818
2471	Bcl-xL	48	96	30	5.55259
2475	Bcl-xL	48	69	25	3.88499
2482	Bcl-xL	48	105	25	6.07547
2491	Bcl-xL	48	84	23	4.82976
2492	Bcl-xL	48	110	23	6.35883
2494	Bcl-xL	48	73	23	4.14141
2499	Bcl-xL	48	74	25	4.205
2516	Bcl-xL	48	47	22	2.41645
2523	Bcl-xL	48	104	25	6.01818
2525	Bcl-xL	48	99	30	5.72871
2530	Bcl-xL	48	148	57	8.34602
2534	Bcl-xL	48	87	25	5.01322
2542	Bcl-xL	48	108	22	6.2461
2560	Bcl-xL	48	123	45	7.07175
2578	Bcl-xL	48	68	25	3.82038
2584	Bcl-xL	48	113	33	6.5264
2589	Bcl-xL	48	91	26	5.25497
2594	Bcl-xL	48	138	38	7.85158
2599	Bcl-xL	48	83	28	4.7682
2611	Bcl-xL	48	75	34	4.2684
2614	Bcl-xL	48	107	43	6.18942
2618	Bcl-xL	48	100	30	5.78702
2626	Bcl-xL	48	104	30	6.01818
2647	Bcl-xL	48	77	21	4.39457
2654	Bcl-xL	48	82	19	4.70644
2667	Bcl-xL	48	94	27	5.43415
2670	Bcl-xL	48	124	44	7.12516
2680	Bcl-xL	48	76	21	4.33158
2706	Bcl-xL	48	67	23	3.75556
2710	Bcl-xL	48	72	29	4.07761
2729	Bcl-xL	48	76	30	4.33158
2743	Bcl-xL	48	108	30	6.2461
2747	Bcl-xL	48	112	31	6.47075
2762	Bcl-xL	48	101	23	5.84511
2766	Bcl-xL	48	104	28	6.01818
2778	Bcl-xL	48	104	46	6.01818
2809	Bcl-xL	48	83	28	4.7682
2819	Bcl-xL	48	108	30	6.2461
2824	Bcl-xL	48	85	28	4.89112
2846	Bcl-xL	48	88	25	5.07396
2872	Bcl-xL	48	77	34	4.39457
2884	Bcl-xL	48	123	51	7.07175
2885	Bcl-xL	48	103	23	5.9607
2940	Bcl-xL	48	206	69	10.8122
2961	Bcl-xL	48	97	27	5.6115
2988	Bcl-xL	48	106	35	6.13255
3009	Bcl-xL	48	102	27	5.90301
3021	Bcl-xL	48	126	41	7.23138
3027	Bcl-xL	48	135	33	7.69928
3042	Bcl-xL	48	66	22	3.69054
3047	Bcl-xL	48	81	24	4.64447
3067	Bcl-xL	48	103	33	5.9607
3074	Bcl-xL	48	121	28	6.96431
3091	Bcl-xL	48	63	17	3.49425
3109	Bcl-xL	48	108	36	6.2461
3129	Bcl-xL	48	117	32	6.74698
3138	Bcl-xL	48	97	37	5.6115
3139	Bcl-xL	48	87	24	5.01322
3150	Bcl-xL	48	112	31	6.47075
3161	Bcl-xL	48	116	22	6.69214
3182	Bcl-xL	48	76	29	4.33158
3217	Bcl-xL	48	70	25	3.9494
3227	Bcl-xL	48	139	51	7.90194
3246	Bcl-xL	48	62	18	3.42842
3250	Bcl-xL	48	91	30	5.25497
3251	Bcl-xL	48	122	49	7.01813
3260	Bcl-xL	48	168	61	9.2738
3276	Bcl-xL	48	91	24	5.25497
3310	Bcl-xL	48	101	38	5.84511
3326	Bcl-xL	48	73	31	4.14141
3346	Bcl-xL	48	88	29	5.07396
3356	Bcl-xL	48	114	34	6.58185
3358	Bcl-xL	48	87	23	5.01322
3360	Bcl-xL	48	116	35	6.69214
3374	Bcl-xL	48	93	30	5.37463
3385	Bcl-xL	48	87	26	5.01322
3392	Bcl-xL	48	89	29	5.1345
3393	Bcl-xL	48	92	27	5.3149
3402	Bcl-xL	48	92	25	5.3149
3413	Bcl-xL	48	89	24	5.1345
3414	Bcl-xL	48	79	23	4.51993
3416	Bcl-xL	48	100	23	5.78702
3421	Bcl-xL	48	112	35	6.47075
3437	Bcl-xL	48	89	28	5.1345
3462	Bcl-xL	48	126	20	7.23138
3480	Bcl-xL	48	99	30	5.72871
3481	Bcl-xL	48	115	61	6.6371
3484	Bcl-xL	48	139	45	7.90194
3497	Bcl-xL	48	104	40	6.01818
3504	Bcl-xL	48	146	29	8.24876
3522	Bcl-xL	48	95	27	5.49347
3527	Bcl-xL	48	101	25	5.84511
3534	Bcl-xL	48	79	26	4.51993
3535	Bcl-xL	48	116	44	6.69214
3536	Bcl-xL	48	209	74	10.9211
3566	Bcl-xL	48	74	7	4.205
3569	Bcl-xL	48	171	79	9.40595
3614	Bcl-xL	48	65	28	3.62531
3621	Bcl-xL	48	72	19	4.07761
3628	Bcl-xL	48	115	38	6.6371
3640	Bcl-xL	48	94	26	5.43415
3642	Bcl-xL	48	84	25	4.82976
3663	Bcl-xL	48	188	61	10.1201
3674	Bcl-xL	48	70	24	3.9494
3675	Bcl-xL	48	80	27	4.5823
3695	Bcl-xL	48	130	51	7.44137
3721	Bcl-xL	48	117	36	6.74698
3729	Bcl-xL	48	105	35	6.07547
3731	Bcl-xL	48	131	45	7.49336
3736	Bcl-xL	48	125	27	7.17837
3779	Bcl-xL	48	120	52	6.91028
3784	Bcl-xL	48	80	33	4.5823
3798	Bcl-xL	48	94	31	5.43415
3835	Bcl-xL	48	104	24	6.01818
3843	Bcl-xL	48	111	36	6.41489
3845	Bcl-xL	48	110	29	6.35883
3850	Bcl-xL	48	137	47	7.80102
3865	Bcl-xL	48	99	31	5.72871
3867	Bcl-xL	48	114	31	6.58185
3869	Bcl-xL	48	118	28	6.80162
3913	Bcl-xL	48	123	49	7.07175
3918	Bcl-xL	48	91	35	5.25497
3942	Bcl-xL	48	69	27	3.88499
3950	Bcl-xL	48	127	51	7.28418
3976	Bcl-xL	48	86	24	4.95227
3983	Bcl-xL	48	113	31	6.5264
4000	Bcl-xL	48	85	22	4.89112
4022	Bcl-xL	48	84	31	4.82976
4027	Bcl-xL	48	125	36	7.17837
4038	Bcl-xL	48	101	39	5.84511
4039	Bcl-xL	48	95	29	5.49347
4074	Bcl-xL	48	209	72	10.9211
4112	Bcl-xL	48	83	29	4.7682
4140	Bcl-xL	48	78	15	4.45735
4172	Bcl-xL	48	83	13	4.7682
4193	Bcl-xL	48	153	42	8.5856
4216	Bcl-xL	48	63	8	3.49425
4217	Bcl-xL	48	82	15	4.70644
4228	Bcl-xL	48	114	30	6.58185
4235	Bcl-xL	48	116	60	6.69214
4245	Bcl-xL	48	116	50	6.69214
4320	Bcl-xL	48	86	36	4.95227
4334	Bcl-xL	48	94	28	5.43415
4347	Bcl-xL	48	103	31	5.9607
4349	Bcl-xL	48	77	28	4.39457
4361	Bcl-xL	48	108	26	6.2461
4366	Bcl-xL	48	94	17	5.43415
4387	Bcl-xL	48	80	29	4.5823
4389	Bcl-xL	48	81	24	4.64447
4403	Bcl-xL	48	129	42	7.38918
4416	Bcl-xL	48	72	23	4.07761
4419	Bcl-xL	48	96	26	5.55259
4461	Bcl-xL	48	93	23	5.37463
4487	Bcl-xL	48	95	26	5.49347
4506	Bcl-xL	48	112	25	6.47075
4512	Bcl-xL	48	106	31	6.13255
4514	Bcl-xL	48	106	26	6.13255
4533	Bcl-xL	48	88	22	5.07396
4534	Bcl-xL	48	87	25	5.01322
4543	Bcl-xL	48	117	32	6.74698
4545	Bcl-xL	48	101	22	5.84511
4548	Bcl-xL	48	122	31	7.01813
4552	Bcl-xL	48	89	27	5.1345
4556	Bcl-xL	48	100	32	5.78702
4562	Bcl-xL	48	141	43	8.00205
4568	Bcl-xL	48	123	30	7.07175
4588	Bcl-xL	48	137	49	7.80102
4599	Bcl-xL	48	95	23	5.49347
4613	Bcl-xL	48	77	27	4.39457
4640	Bcl-xL	48	77	23	4.39457
4661	Bcl-xL	48	114	34	6.58185
4667	Bcl-xL	48	74	22	4.205
4672	Bcl-xL	48	96	25	5.55259
4680	Bcl-xL	48	133	45	7.59673
4682	Bcl-xL	48	101	37	5.84511
4683	Bcl-xL	48	87	39	5.01322
4684	Bcl-xL	48	129	40	7.38918
4709	Bcl-xL	48	82	24	4.70644
4721	Bcl-xL	48	136	56	7.75025
4725	Bcl-xL	48	84	31	4.82976
4784	Bcl-xL	48	209	81	10.9211
4787	Bcl-xL	48	82	26	4.70644
4793	Bcl-xL	48	64	24	3.55988
4832	Bcl-xL	48	95	26	5.49347
4840	Bcl-xL	48	133	39	7.59673
4848	Bcl-xL	48	93	21	5.37463
4850	Bcl-xL	48	73	21	4.14141
4862	Bcl-xL	48	86	30	4.95227
4866	Bcl-xL	48	93	30	5.37463
4868	Bcl-xL	48	84	25	4.82976
4878	Bcl-xL	48	103	22	5.9607
4883	Bcl-xL	48	97	24	5.6115
4886	Bcl-xL	48	68	24	3.82038
4893	Bcl-xL	48	84	30	4.82976
4894	Bcl-xL	48	99	23	5.72871
4897	Bcl-xL	48	77	13	4.39457
4903	Bcl-xL	48	150	43	8.44246
4909	Bcl-xL	48	98	25	5.67021
4913	Bcl-xL	48	102	34	5.90301
4916	Bcl-xL	48	182	58	9.87479
4925	Bcl-xL	48	90	31	5.19484
4932	Bcl-xL	48	112	32	6.47075
4933	Bcl-xL	48	148	52	8.34602
4979	Bcl-xL	48	80	20	4.5823
4990	Bcl-xL	48	90	27	5.19484
5000	Bcl-xL	48	113	32	6.5264
5013	Bcl-xL	48	142	54	8.0518
5014	Bcl-xL	48	112	39	6.47075
5022	Bcl-xL	48	105	36	6.07547
5026	Bcl-xL	48	70	22	3.9494
5031	Bcl-xL	48	97	26	5.6115
5041	Bcl-xL	48	100	41	5.78702
5049	Bcl-xL	48	123	44	7.07175
5070	Bcl-xL	48	85	33	4.89112
5076	Bcl-xL	48	164	50	9.09476
5097	Bcl-xL	48	97	21	5.6115
5100	Bcl-xL	48	121	32	6.96431
5104	Bcl-xL	48	74	29	4.205
5105	Bcl-xL	48	159	61	8.86638
5147	Bcl-xL	48	87	22	5.01322
5149	Bcl-xL	48	94	51	5.43415
5169	Bcl-xL	48	113	41	6.5264
5174	Bcl-xL	48	128	43	7.33678
5178	Bcl-xL	48	115	33	6.6371
5237	Bcl-xL	48	96	26	5.55259
5250	Bcl-xL	48	128	34	7.33678
5269	Bcl-xL	48	106	29	6.13255
5274	Bcl-xL	48	91	21	5.25497
5285	Bcl-xL	48	76	17	4.33158
5286	Bcl-xL	48	91	27	5.25497
5308	Bcl-xL	48	158	59	8.82009
5314	Bcl-xL	48	94	24	5.43415
5317	Bcl-xL	48	69	22	3.88499
5321	Bcl-xL	48	96	30	5.55259
5340	Bcl-xL	48	121	39	6.96431
5357	Bcl-xL	48	130	43	7.44137
5363	Bcl-xL	48	77	20	4.39457
5379	Bcl-xL	48	77	24	4.39457
5382	Bcl-xL	48	106	32	6.13255
5385	Bcl-xL	48	120	26	6.91028
5391	Bcl-xL	48	126	35	7.23138
5410	Bcl-xL	48	110	43	6.35883
5411	Bcl-xL	48	110	42	6.35883
5413	Bcl-xL	48	76	30	4.33158
5429	Bcl-xL	48	142	64	8.0518
5432	Bcl-xL	48	100	29	5.78702
5440	Bcl-xL	48	109	22	6.30256
5463	Bcl-xL	48	78	24	4.45735
5477	Bcl-xL	48	121	39	6.96431
5484	Bcl-xL	48	92	25	5.3149
5508	Bcl-xL	48	85	24	4.89112
5527	Bcl-xL	48	80	27	4.5823
5531	Bcl-xL	48	112	24	6.47075
5534	Bcl-xL	48	113	41	6.5264
5545	Bcl-xL	48	73	23	4.14141
5550	Bcl-xL	48	137	48	7.80102
5551	Bcl-xL	48	87	26	5.01322
5596	Bcl-xL	48	85	31	4.89112
5609	Bcl-xL	48	77	26	4.39457
5611	Bcl-xL	48	119	50	6.85605
5617	Bcl-xL	48	129	47	7.38918
5632	Bcl-xL	48	90	29	5.19484
5635	Bcl-xL	48	96	24	5.55259
5637	Bcl-xL	48	114	36	6.58185
5653	Bcl-xL	48	99	35	5.72871
5670	Bcl-xL	48	125	49	7.17837
5685	Bcl-xL	48	130	36	7.44137
5693	Bcl-xL	48	106	32	6.13255
5694	Bcl-xL	48	136	41	7.75025
5700	Bcl-xL	48	130	44	7.44137
5701	Bcl-xL	48	72	29	4.07761
5702	Bcl-xL	48	93	26	5.37463
5744	Bcl-xL	48	93	25	5.37463
5753	Bcl-xL	48	108	36	6.2461
5765	Bcl-xL	48	79	45	4.51993
5767	Bcl-xL	48	111	31	6.41489
5775	Bcl-xL	48	151	35	8.49038
5776	Bcl-xL	48	76	25	4.33158
5782	Bcl-xL	48	105	32	6.07547
5788	Bcl-xL	48	144	45	8.15069
5790	Bcl-xL	48	93	32	5.37463
5797	Bcl-xL	48	120	35	6.91028
5802	Bcl-xL	48	77	27	4.39457
5810	Bcl-xL	48	107	27	6.18942
5816	Bcl-xL	48	138	34	7.85158
5824	Bcl-xL	48	113	32	6.5264
5837	Bcl-xL	48	93	27	5.37463
5843	Bcl-xL	48	180	23	9.79138
5844	Bcl-xL	48	111	33	6.41489
5846	Bcl-xL	48	123	44	7.07175
5875	Bcl-xL	48	106	33	6.13255
5882	Bcl-xL	48	139	41	7.90194
5883	Bcl-xL	48	104	33	6.01818
5889	Bcl-xL	48	98	28	5.67021
5893	Bcl-xL	48	125	45	7.17837
5894	Bcl-xL	48	91	24	5.25497
5895	Bcl-xL	48	111	27	6.41489
5904	Bcl-xL	48	113	25	6.5264
5914	Bcl-xL	48	120	32	6.91028
5916	Bcl-xL	48	142	62	8.0518
5917	Bcl-xL	48	74	22	4.205
5924	Bcl-xL	48	149	59	8.39434
5925	Bcl-xL	48	130	32	7.44137
5930	Bcl-xL	48	127	39	7.28418
5931	Bcl-xL	48	118	47	6.80162
5948	Bcl-xL	48	111	26	6.41489
5974	Bcl-xL	48	118	38	6.80162
5975	Bcl-xL	48	85	40	4.89112
5976	Bcl-xL	48	92	28	5.3149
6018	Bcl-xL	48	177	59	9.66473
6027	Bcl-xL	48	93	35	5.37463
6042	Bcl-xL	48	109	54	6.30256
6044	Bcl-xL	48	128	54	7.33678
6045	Bcl-xL	48	93	25	5.37463
6049	Bcl-xL	48	113	39	6.5264
6083	Bcl-xL	48	84	23	4.82976
6084	Bcl-xL	48	83	26	4.7682
6097	Bcl-xL	48	72	21	4.07761
6108	Bcl-xL	48	132	49	7.54514
6137	Bcl-xL	48	68	14	3.82038
6144	Bcl-xL	48	115	35	6.6371
6166	Bcl-xL	48	90	24	5.19484
6171	Bcl-xL	48	89	25	5.1345
6204	Bcl-xL	48	150	56	8.44246
6211	Bcl-xL	48	95	22	5.49347
6214	Bcl-xL	48	118	35	6.80162
6217	Bcl-xL	48	109	57	6.30256
6228	Bcl-xL	48	97	27	5.6115
6232	Bcl-xL	48	85	20	4.89112
6245	Bcl-xL	48	110	45	6.35883
6248	Bcl-xL	48	94	24	5.43415
6256	Bcl-xL	48	97	27	5.6115
6263	Bcl-xL	48	151	52	8.49038
6277	Bcl-xL	48	73	15	4.14141
6280	Bcl-xL	48	111	33	6.41489
6282	Bcl-xL	48	113	34	6.5264
6286	Bcl-xL	48	120	33	6.91028
6294	Bcl-xL	48	91	36	5.25497
6303	Bcl-xL	48	156	50	8.72691
6309	Bcl-xL	48	116	32	6.69214
6329	Bcl-xL	48	97	30	5.6115
6340	Bcl-xL	48	198	70	10.5128
6341	Bcl-xL	48	95	28	5.49347
6344	Bcl-xL	48	81	23	4.64447
6346	Bcl-xL	48	56	17	3.02913
6368	Bcl-xL	48	135	70	7.69928
6370	Bcl-xL	48	173	56	9.49302
6374	Bcl-xL	48	90	27	5.19484
6386	Bcl-xL	48	116	37	6.69214
6404	Bcl-xL	48	113	35	6.5264
6411	Bcl-xL	48	90	20	5.19484
6413	Bcl-xL	48	153	41	8.5856
6416	Bcl-xL	48	97	55	5.6115
6428	Bcl-xL	48	102	27	5.90301
6437	Bcl-xL	48	90	28	5.19484
6449	Bcl-xL	48	74	22	4.205
6452	Bcl-xL	48	118	35	6.80162
6501	Bcl-xL	48	97	27	5.6115
6524	Bcl-xL	48	126	29	7.23138
6526	Bcl-xL	48	101	30	5.84511
6539	Bcl-xL	48	174	69	9.53626
6546	Bcl-xL	48	83	26	4.7682
6551	Bcl-xL	48	112	32	6.47075
6559	Bcl-xL	48	158	64	8.82009
6573	Bcl-xL	48	90	30	5.19484
6602	Bcl-xL	48	70	19	3.9494
6616	Bcl-xL	48	89	24	5.1345
6642	Bcl-xL	48	82	27	4.70644
6646	Bcl-xL	48	89	28	5.1345
6649	Bcl-xL	48	95	25	5.49347
6661	Bcl-xL	48	67	28	3.75556
6712	Bcl-xL	48	129	37	7.38918
6715	Bcl-xL	48	116	33	6.69214
6732	Bcl-xL	48	109	27	6.30256
6741	Bcl-xL	48	75	28	4.2684
6749	Bcl-xL	48	84	26	4.82976
6763	Bcl-xL	48	111	33	6.41489
6767	Bcl-xL	48	100	15	5.78702
6768	Bcl-xL	48	117	37	6.74698
6769	Bcl-xL	48	142	47	8.0518
6782	Bcl-xL	48	120	41	6.91028
6784	Bcl-xL	48	99	27	5.72871
6815	Bcl-xL	48	86	26	4.95227
6829	Bcl-xL	48	120	39	6.91028
6848	Bcl-xL	48	72	22	4.07761
6857	Bcl-xL	48	101	33	5.84511
6868	Bcl-xL	48	143	52	8.10134
6869	Bcl-xL	48	106	24	6.13255
6880	Bcl-xL	48	169	56	9.31805
6898	Bcl-xL	48	105	32	6.07547
6900	Bcl-xL	48	94	27	5.43415
6901	Bcl-xL	48	66	19	3.69054
6902	Bcl-xL	48	87	22	5.01322
6939	Bcl-xL	48	106	26	6.13255
6941	Bcl-xL	48	65	26	3.62531
6961	Bcl-xL	48	62	17	3.42842
6963	Bcl-xL	48	95	32	5.49347
6986	Bcl-xL	48	93	22	5.37463
6999	Bcl-xL	48	138	48	7.85158
7006	Bcl-xL	48	99	46	5.72871
7009	Bcl-xL	48	102	29	5.90301
7024	Bcl-xL	48	119	28	6.85605
7063	Bcl-xL	48	83	26	4.7682
7066	Bcl-xL	48	141	45	8.00205
7086	Bcl-xL	48	89	25	5.1345
7106	Bcl-xL	48	110	29	6.35883
7107	Bcl-xL	48	102	24	5.90301
7119	Bcl-xL	48	105	32	6.07547
7123	Bcl-xL	48	95	23	5.49347
7126	Bcl-xL	48	168	53	9.2738
7133	Bcl-xL	48	112	40	6.47075
7186	Bcl-xL	48	98	31	5.67021
7187	Bcl-xL	48	103	28	5.9607
7238	Bcl-xL	48	71	35	4.01361
7246	Bcl-xL	48	146	36	8.24876
7253	Bcl-xL	48	81	28	4.64447
7258	Bcl-xL	48	91	28	5.25497
7263	Bcl-xL	48	130	45	7.44137
7276	Bcl-xL	48	67	18	3.75556
7295	Bcl-xL	48	83	26	4.7682
7314	Bcl-xL	48	69	25	3.88499
7317	Bcl-xL	48	109	31	6.30256
7319	Bcl-xL	48	99	23	5.72871
7321	Bcl-xL	48	132	47	7.54514
7325	Bcl-xL	48	99	28	5.72871
7351	Bcl-xL	48	83	32	4.7682
7352	Bcl-xL	48	71	30	4.01361
7361	Bcl-xL	48	77	26	4.39457
7363	Bcl-xL	48	57	0	3.09619
7366	Bcl-xL	48	174	57	9.53626
7367	Bcl-xL	48	105	22	6.07547
7369	Bcl-xL	48	88	22	5.07396
7378	Bcl-xL	48	101	24	5.84511
7382	Bcl-xL	48	105	35	6.07547
7388	Bcl-xL	48	201	84	10.6266
7392	Bcl-xL	48	100	27	5.78702
7393	Bcl-xL	48	149	44	8.39434
7430	Bcl-xL	48	94	25	5.43415
7441	Bcl-xL	48	112	35	6.47075
7445	Bcl-xL	48	74	27	4.205
7449	Bcl-xL	48	97	25	5.6115
7451	Bcl-xL	48	141	61	8.00205
7478	Bcl-xL	48	104	47	6.01818
7503	Bcl-xL	48	179	63	9.74937
7511	Bcl-xL	48	112	57	6.47075
7516	Bcl-xL	48	93	24	5.37463
7533	Bcl-xL	48	103	24	5.9607
7537	Bcl-xL	48	115	42	6.6371
7539	Bcl-xL	48	107	28	6.18942
7559	Bcl-xL	48	123	43	7.07175
7565	Bcl-xL	48	144	34	8.15069
7578	Bcl-xL	48	119	40	6.85605
7593	Bcl-xL	48	114	29	6.58185
7595	Bcl-xL	48	90	27	5.19484
7605	Bcl-xL	48	124	38	7.12516
7606	Bcl-xL	48	152	36	8.53809
7610	Bcl-xL	48	110	72	6.35883
7630	Bcl-xL	48	144	59	8.15069
7632	Bcl-xL	48	96	27	5.55259
7655	Bcl-xL	48	61	19	3.36238
7659	Bcl-xL	48	101	28	5.84511
7726	Bcl-xL	48	83	23	4.7682
7734	Bcl-xL	48	125	53	7.17837
7736	Bcl-xL	48	80	24	4.5823
7738	Bcl-xL	48	102	40	5.90301
7741	Bcl-xL	48	104	23	6.01818
7751	Bcl-xL	48	93	27	5.37463
7755	Bcl-xL	48	95	24	5.49347
7762	Bcl-xL	48	93	26	5.37463
7820	Bcl-xL	48	124	34	7.12516
7824	Bcl-xL	48	84	31	4.82976
7825	Bcl-xL	48	127	39	7.28418
7839	Bcl-xL	48	126	32	7.23138
7843	Bcl-xL	48	91	23	5.25497
7860	Bcl-xL	48	123	37	7.07175
7888	Bcl-xL	48	93	24	5.37463
7895	Bcl-xL	48	125	29	7.17837
7913	Bcl-xL	48	89	26	5.1345
7929	Bcl-xL	48	118	35	6.80162
7935	Bcl-xL	48	77	27	4.39457
7937	Bcl-xL	48	112	44	6.47075
7964	Bcl-xL	48	102	28	5.90301
7965	Bcl-xL	48	107	29	6.18942
7991	Bcl-xL	48	79	24	4.51993
7999	Bcl-xL	48	67	20	3.75556
8016	Bcl-xL	48	117	28	6.74698
8020	Bcl-xL	48	119	43	6.85605
8030	Bcl-xL	48	111	36	6.41489
8045	Bcl-xL	48	90	17	5.19484
8048	Bcl-xL	48	131	53	7.49336
8057	Bcl-xL	48	127	28	7.28418
8061	Bcl-xL	48	139	64	7.90194
8074	Bcl-xL	48	65	28	3.62531
8085	Bcl-xL	48	114	30	6.58185
8091	Bcl-xL	48	123	42	7.07175
8100	Bcl-xL	48	92	29	5.3149
8103	Bcl-xL	48	125	32	7.17837
8104	Bcl-xL	48	85	24	4.89112
8112	Bcl-xL	48	103	30	5.9607
8115	Bcl-xL	48	163	52	9.04949
8127	Bcl-xL	48	80	26	4.5823
8148	Bcl-xL	48	65	10	3.62531
8149	Bcl-xL	48	90	23	5.19484
8163	Bcl-xL	48	96	30	5.55259
8184	Bcl-xL	48	110	26	6.35883
8194	Bcl-xL	48	90	23	5.19484
8198	Bcl-xL	48	82	27	4.70644
8199	Bcl-xL	48	90	29	5.19484
8206	Bcl-xL	48	84	21	4.82976
8217	Bcl-xL	48	118	38	6.80162
8222	Bcl-xL	48	124	47	7.12516
8224	Bcl-xL	48	87	46	5.01322
8234	Bcl-xL	48	106	43	6.13255
8238	Bcl-xL	48	109	34	6.30256
8262	Bcl-xL	48	131	47	7.49336
8271	Bcl-xL	48	93	24	5.37463
8284	Bcl-xL	48	71	25	4.01361
8285	Bcl-xL	48	101	28	5.84511
8308	Bcl-xL	48	82	31	4.70644
8310	Bcl-xL	48	72	21	4.07761
8323	Bcl-xL	48	126	26	7.23138
8329	Bcl-xL	48	103	26	5.9607
8345	Bcl-xL	48	148	42	8.34602
8353	Bcl-xL	48	84	13	4.82976
8373	Bcl-xL	48	91	24	5.25497
8430	Bcl-xL	48	195	71	10.3971
8436	Bcl-xL	48	173	73	9.49302
8443	Bcl-xL	48	84	24	4.82976
8452	Bcl-xL	48	73	20	4.14141
8478	Bcl-xL	48	81	25	4.64447
8492	Bcl-xL	48	86	22	4.95227
8505	Bcl-xL	48	109	29	6.30256
8534	Bcl-xL	48	71	26	4.01361
8538	Bcl-xL	48	140	46	7.9521
8541	Bcl-xL	48	120	44	6.91028
8551	Bcl-xL	48	112	29	6.47075
8556	Bcl-xL	48	105	39	6.07547
8557	Bcl-xL	48	103	30	5.9607
8562	Bcl-xL	48	91	27	5.25497
8564	Bcl-xL	48	168	62	9.2738
8568	Bcl-xL	48	92	24	5.3149
8570	Bcl-xL	48	98	24	5.67021
8585	Bcl-xL	48	70	23	3.9494
8587	Bcl-xL	48	101	30	5.84511
8596	Bcl-xL	48	108	25	6.2461
8611	Bcl-xL	48	100	25	5.78702
8619	Bcl-xL	48	99	24	5.72871
8642	Bcl-xL	48	85	26	4.89112
8655	Bcl-xL	48	73	24	4.14141
8656	Bcl-xL	48	101	32	5.84511
8662	Bcl-xL	48	82	31	4.70644
8678	Bcl-xL	48	90	25	5.19484
8689	Bcl-xL	48	111	34	6.41489
8694	Bcl-xL	48	118	36	6.80162
8705	Bcl-xL	48	73	30	4.14141
8717	Bcl-xL	48	99	40	5.72871
8732	Bcl-xL	48	177	63	9.66473
8747	Bcl-xL	48	82	32	4.70644
8749	Bcl-xL	48	123	35	7.07175
8752	Bcl-xL	48	108	22	6.2461
8753	Bcl-xL	48	116	30	6.69214
8756	Bcl-xL	48	128	30	7.33678
8770	Bcl-xL	48	125	38	7.17837
8773	Bcl-xL	48	88	23	5.07396
8787	Bcl-xL	48	99	32	5.72871
8792	Bcl-xL	48	114	29	6.58185
8804	Bcl-xL	48	95	25	5.49347
8818	Bcl-xL	48	91	27	5.25497
8844	Bcl-xL	48	106	32	6.13255
8868	Bcl-xL	48	95	28	5.49347
8875	Bcl-xL	48	117	36	6.74698
8876	Bcl-xL	48	138	59	7.85158
8888	Bcl-xL	48	152	52	8.53809
8889	Bcl-xL	48	68	24	3.82038
8910	Bcl-xL	48	173	71	9.49302
8917	Bcl-xL	48	119	29	6.85605
8922	Bcl-xL	48	95	21	5.49347
8925	Bcl-xL	48	103	30	5.9607
8957	Bcl-xL	48	97	26	5.6115
8962	Bcl-xL	48	111	22	6.41489
8967	Bcl-xL	48	125	44	7.17837
8971	Bcl-xL	48	109	23	6.30256
9001	Bcl-xL	48	118	28	6.80162
9003	Bcl-xL	48	140	47	7.9521
9017	Bcl-xL	48	86	22	4.95227
9033	Bcl-xL	48	117	40	6.74698
9035	Bcl-xL	48	105	27	6.07547
9066	Bcl-xL	48	107	45	6.18942
9072	Bcl-xL	48	118	49	6.80162
9080	Bcl-xL	48	92	33	5.3149
9087	Bcl-xL	48	122	49	7.01813
9091	Bcl-xL	48	109	30	6.30256
9106	Bcl-xL	48	96	28	5.55259
9112	Bcl-xL	48	79	26	4.51993
9117	Bcl-xL	48	104	28	6.01818
9118	Bcl-xL	48	89	28	5.1345
9123	Bcl-xL	48	95	38	5.49347
9146	Bcl-xL	48	113	25	6.5264
9149	Bcl-xL	48	131	29	7.49336
9157	Bcl-xL	48	85	23	4.89112
9170	Bcl-xL	48	121	39	6.96431
9171	Bcl-xL	48	138	27	7.85158
9180	Bcl-xL	48	112	41	6.47075
9182	Bcl-xL	48	118	37	6.80162
9186	Bcl-xL	48	129	30	7.38918
9241	Bcl-xL	48	123	41	7.07175
9243	Bcl-xL	48	85	23	4.89112
9252	Bcl-xL	48	70	24	3.9494
9256	Bcl-xL	48	95	32	5.49347
9257	Bcl-xL	48	86	23	4.95227
9282	Bcl-xL	48	127	31	7.28418
9309	Bcl-xL	48	110	31	6.35883
9313	Bcl-xL	48	96	32	5.55259
9316	Bcl-xL	48	112	34	6.47075
9318	Bcl-xL	48	102	41	5.90301
9322	Bcl-xL	48	103	26	5.9607
9377	Bcl-xL	48	98	30	5.67021
9382	Bcl-xL	48	124	29	7.12516
9383	Bcl-xL	48	102	31	5.90301
9394	Bcl-xL	48	111	54	6.41489
9414	Bcl-xL	48	86	26	4.95227
9427	Bcl-xL	48	98	25	5.67021
9436	Bcl-xL	48	119	34	6.85605
9444	Bcl-xL	48	76	20	4.33158
9453	Bcl-xL	48	78	27	4.45735
9471	Bcl-xL	48	115	30	6.6371
9481	Bcl-xL	48	73	26	4.14141
9489	Bcl-xL	48	119	36	6.85605
9526	Bcl-xL	48	124	45	7.12516
9532	Bcl-xL	48	78	24	4.45735
9549	Bcl-xL	48	159	44	8.86638
9550	Bcl-xL	48	97	29	5.6115
9552	Bcl-xL	48	104	30	6.01818
9556	Bcl-xL	48	134	43	7.6481
9561	Bcl-xL	48	110	25	6.35883
9566	Bcl-xL	48	118	37	6.80162
9576	Bcl-xL	48	96	26	5.55259
9577	Bcl-xL	48	98	29	5.67021
9589	Bcl-xL	48	114	39	6.58185
9598	Bcl-xL	48	107	25	6.18942
9614	Bcl-xL	48	117	41	6.74698
9636	Bcl-xL	48	116	36	6.69214
9638	Bcl-xL	48	133	41	7.59673
9648	Bcl-xL	48	120	45	6.91028
9651	Bcl-xL	48	86	29	4.95227
9654	Bcl-xL	48	95	26	5.49347
9663	Bcl-xL	48	116	39	6.69214
9682	Bcl-xL	48	118	25	6.80162
9698	Bcl-xL	48	119	28	6.85605
9731	Bcl-xL	48	100	29	5.78702
9759	Bcl-xL	48	73	30	4.14141
9761	Bcl-xL	48	93	23	5.37463
9810	Bcl-xL	48	95	27	5.49347
9811	Bcl-xL	48	117	23	6.74698
9813	Bcl-xL	48	112	39	6.47075
9823	Bcl-xL	48	76	28	4.33158
9827	Bcl-xL	48	87	26	5.01322
9837	Bcl-xL	48	73	22	4.14141
9838	Bcl-xL	48	143	50	8.10134
9839	Bcl-xL	48	113	33	6.5264
9845	Bcl-xL	48	85	25	4.89112
9873	Bcl-xL	48	136	44	7.75025
9882	Bcl-xL	48	76	28	4.33158
9888	Bcl-xL	48	130	43	7.44137
9889	Bcl-xL	48	95	31	5.49347
9896	Bcl-xL	48	120	30	6.91028
9898	Bcl-xL	48	116	31	6.69214
9900	Bcl-xL	48	185	78	9.99838
9909	Bcl-xL	48	110	42	6.35883
9913	Bcl-xL	48	80	22	4.5823
9917	Bcl-xL	48	112	22	6.47075
9920	Bcl-xL	48	126	38	7.23138
9924	Bcl-xL	48	112	33	6.47075
9928	Bcl-xL	48	84	6	4.82976
9937	Bcl-xL	48	123	44	7.07175
9951	Bcl-xL	48	136	59	7.75025
9953	Bcl-xL	48	103	30	5.9607
9998	Bcl-xL	48	182	64	9.87479
10000	Bcl-xL	48	99	29	5.72871
10005	Bcl-xL	48	110	27	6.35883
10023	Bcl-xL	48	98	25	5.67021
10054	Bcl-xL	48	94	28	5.43415
10071	Bcl-xL	48	93	27	5.37463
10072	Bcl-xL	48	81	27	4.64447
10087	Bcl-xL	48	116	38	6.69214
10095	Bcl-xL	48	77	30	4.39457
10096	Bcl-xL	48	97	28	5.6115
10136	Bcl-xL	48	113	26	6.5264
10144	Bcl-xL	48	87	27	5.01322
10153	Bcl-xL	48	93	20	5.37463
10156	Bcl-xL	48	103	28	5.9607
10168	Bcl-xL	48	106	22	6.13255
10186	Bcl-xL	48	99	29	5.72871
10213	Bcl-xL	48	86	23	4.95227
10216	Bcl-xL	48	151	49	8.49038
10236	Bcl-xL	48	109	28	6.30256
10241	Bcl-xL	48	169	61	9.31805
10285	Bcl-xL	48	132	46	7.54514
10290	Bcl-xL	48	89	24	5.1345
10331	Bcl-xL	48	121	39	6.96431
10375	Bcl-xL	48	95	39	5.49347
10376	Bcl-xL	48	132	47	7.54514
10382	Bcl-xL	48	86	30	4.95227
10404	Bcl-xL	48	206	79	10.8122
10412	Bcl-xL	48	127	49	7.28418
10420	Bcl-xL	48	121	35	6.96431
10427	Bcl-xL	48	81	26	4.64447
10465	Bcl-xL	48	119	25	6.85605
10470	Bcl-xL	48	90	23	5.19484
10485	Bcl-xL	48	93	31	5.37463
10494	Bcl-xL	48	87	22	5.01322
10500	Bcl-xL	48	144	63	8.15069
10553	Bcl-xL	48	108	20	6.2461
10569	Bcl-xL	48	128	25	7.33678
10572	Bcl-xL	48	176	53	9.62211
10583	Bcl-xL	48	122	43	7.01813
10585	Bcl-xL	48	142	43	8.0518
10587	Bcl-xL	48	150	45	8.44246
10589	Bcl-xL	48	77	23	4.39457
10611	Bcl-xL	48	79	27	4.51993
10627	Bcl-xL	48	94	22	5.43415
10638	Bcl-xL	48	90	26	5.19484
10656	Bcl-xL	48	133	45	7.59673
10675	Bcl-xL	48	117	41	6.74698
10687	Bcl-xL	48	82	23	4.70644
10696	Bcl-xL	48	108	41	6.2461
10697	Bcl-xL	48	78	29	4.45735
10716	Bcl-xL	48	114	21	6.58185
10730	Bcl-xL	48	150	55	8.44246
10747	Bcl-xL	48	66	27	3.69054
10781	Bcl-xL	48	138	47	7.85158
10786	Bcl-xL	48	97	26	5.6115
10789	Bcl-xL	48	99	30	5.72871
10801	Bcl-xL	48	87	26	5.01322
10815	Bcl-xL	48	92	28	5.3149
10819	Bcl-xL	48	144	50	8.15069
10830	Bcl-xL	48	121	31	6.96431
10836	Bcl-xL	48	146	58	8.24876
10839	Bcl-xL	48	79	24	4.51993
10847	Bcl-xL	48	106	28	6.13255
10856	Bcl-xL	48	157	49	8.7736
10857	Bcl-xL	48	79	24	4.51993
10893	Bcl-xL	48	103	30	5.9607
10909	Bcl-xL	48	87	21	5.01322
10911	Bcl-xL	48	138	45	7.85158
10938	Bcl-xL	48	113	27	6.5264
10951	Bcl-xL	48	88	24	5.07396
10958	Bcl-xL	48	91	30	5.25497
10960	Bcl-xL	48	89	27	5.1345
10986	Bcl-xL	48	55	12	2.96187
11018	Bcl-xL	48	89	23	5.1345
11020	Bcl-xL	48	141	51	8.00205
11025	Bcl-xL	48	153	98	8.5856
11030	Bcl-xL	48	134	40	7.6481
11056	Bcl-xL	48	123	38	7.07175
11087	Bcl-xL	48	104	21	6.01818
11088	Bcl-xL	48	109	33	6.30256
11092	Bcl-xL	48	104	28	6.01818
11113	Bcl-xL	48	89	31	5.1345
11137	Bcl-xL	48	90	24	5.19484
11144	Bcl-xL	48	123	40	7.07175
11157	Bcl-xL	48	100	29	5.78702
11178	Bcl-xL	48	143	51	8.10134
11179	Bcl-xL	48	122	39	7.01813
11180	Bcl-xL	48	119	42	6.85605
11186	Bcl-xL	48	113	35	6.5264
11200	Bcl-xL	48	116	38	6.69214
11211	Bcl-xL	48	86	23	4.95227
11217	Bcl-xL	48	97	29	5.6115
11228	Bcl-xL	48	125	39	7.17837
11257	Bcl-xL	48	89	36	5.1345
11262	Bcl-xL	48	54	32	2.8944
11292	Bcl-xL	48	92	40	5.3149
11317	Bcl-xL	48	114	37	6.58185
11326	Bcl-xL	48	85	25	4.89112
11335	Bcl-xL	48	87	19	5.01322
11359	Bcl-xL	48	93	27	5.37463
11388	Bcl-xL	48	134	42	7.6481
11401	Bcl-xL	48	104	32	6.01818
11447	Bcl-xL	48	98	27	5.67021
11449	Bcl-xL	48	108	56	6.2461
11460	Bcl-xL	48	104	26	6.01818
11464	Bcl-xL	48	96	36	5.55259
11478	Bcl-xL	48	136	43	7.75025
11485	Bcl-xL	48	106	35	6.13255
11534	Bcl-xL	48	113	22	6.5264
11620	Bcl-xL	48	126	28	7.23138
11633	Bcl-xL	48	91	30	5.25497
11641	Bcl-xL	48	118	39	6.80162
11651	Bcl-xL	48	121	32	6.96431
11679	Bcl-xL	48	83	28	4.7682
11690	Bcl-xL	48	128	36	7.33678
11698	Bcl-xL	48	156	81	8.72691
11710	Bcl-xL	48	96	28	5.55259
11712	Bcl-xL	48	152	39	8.53809
11781	Bcl-xL	48	182	64	9.87479
11786	Bcl-xL	48	147	42	8.29749
11807	Bcl-xL	48	93	24	5.37463
11842	Bcl-xL	48	96	24	5.55259
11846	Bcl-xL	48	135	32	7.69928
11848	Bcl-xL	48	126	35	7.23138
11854	Bcl-xL	48	145	47	8.19982
11857	Bcl-xL	48	109	27	6.30256
11865	Bcl-xL	48	104	33	6.01818
11874	Bcl-xL	48	89	31	5.1345
11879	Bcl-xL	48	139	54	7.90194
11890	Bcl-xL	48	111	32	6.41489
11892	Bcl-xL	48	113	37	6.5264
11895	Bcl-xL	48	147	67	8.29749
11902	Bcl-xL	48	117	34	6.74698
11935	Bcl-xL	48	91	30	5.25497
11947	Bcl-xL	48	100	30	5.78702
11951	Bcl-xL	48	158	58	8.82009
11966	Bcl-xL	48	83	29	4.7682
11968	Bcl-xL	48	100	27	5.78702
11990	Bcl-xL	48	72	27	4.07761
11993	Bcl-xL	48	110	34	6.35883
12003	Bcl-xL	48	81	16	4.64447
12026	Bcl-xL	48	104	32	6.01818
12038	Bcl-xL	48	130	31	7.44137
12039	Bcl-xL	48	97	28	5.6115
12047	Bcl-xL	48	101	25	5.84511
12050	Bcl-xL	48	105	25	6.07547
12071	Bcl-xL	48	92	21	5.3149
12127	Bcl-xL	48	115	37	6.6371
12142	Bcl-xL	48	92	24	5.3149
12177	Bcl-xL	48	107	35	6.18942
12185	Bcl-xL	48	98	32	5.67021
12197	Bcl-xL	48	90	27	5.19484
12220	Bcl-xL	48	77	20	4.39457
12225	Bcl-xL	48	188	80	10.1201
12228	Bcl-xL	48	152	73	8.53809
12233	Bcl-xL	48	118	31	6.80162
12234	Bcl-xL	48	95	29	5.49347
12235	Bcl-xL	48	76	29	4.33158
12236	Bcl-xL	48	130	74	7.44137
12256	Bcl-xL	48	85	24	4.89112
12259	Bcl-xL	48	140	45	7.9521
12306	Bcl-xL	48	49	9	2.55403
12321	Bcl-xL	48	90	21	5.19484
12327	Bcl-xL	48	88	26	5.07396
12331	Bcl-xL	48	168	48	9.2738
12333	Bcl-xL	48	98	23	5.67021
12341	Bcl-xL	48	100	41	5.78702
12370	Bcl-xL	48	126	39	7.23138
12385	Bcl-xL	48	103	32	5.9607
12392	Bcl-xL	48	166	51	9.18469
12397	Bcl-xL	48	153	11	8.5856
12413	Bcl-xL	48	80	22	4.5823
12428	Bcl-xL	48	140	51	7.9521
12440	Bcl-xL	48	107	28	6.18942
12464	Bcl-xL	48	115	38	6.6371
12467	Bcl-xL	48	88	27	5.07396
12468	Bcl-xL	48	120	27	6.91028
12475	Bcl-xL	48	94	32	5.43415
12478	Bcl-xL	48	73	25	4.14141
12521	Bcl-xL	48	119	40	6.85605
12570	Bcl-xL	48	132	50	7.54514
12588	Bcl-xL	48	100	27	5.78702
12596	Bcl-xL	48	93	25	5.37463
12624	Bcl-xL	48	66	26	3.69054
12628	Bcl-xL	48	131	38	7.49336
12638	Bcl-xL	48	100	26	5.78702
12652	Bcl-xL	48	80	30	4.5823
12674	Bcl-xL	48	58	22	3.16304
12686	Bcl-xL	48	162	69	9.00402
12695	Bcl-xL	48	92	26	5.3149
12704	Bcl-xL	48	97	29	5.6115
12741	Bcl-xL	48	118	22	6.80162
12745	Bcl-xL	48	119	41	6.85605
12755	Bcl-xL	48	136	52	7.75025
12768	Bcl-xL	48	174	89	9.53626
12769	Bcl-xL	48	130	40	7.44137
12791	Bcl-xL	48	160	53	8.91246
12804	Bcl-xL	48	106	29	6.13255
12832	Bcl-xL	48	112	34	6.47075
12873	Bcl-xL	48	71	22	4.01361
12876	Bcl-xL	48	110	35	6.35883
12900	Bcl-xL	48	200	80	10.5888
12906	Bcl-xL	48	94	30	5.43415
12910	Bcl-xL	48	113	33	6.5264
12914	Bcl-xL	48	73	21	4.14141
12926	Bcl-xL	48	79	24	4.51993
12956	Bcl-xL	48	85	24	4.89112
12957	Bcl-xL	48	167	40	9.22935
12971	Bcl-xL	48	101	33	5.84511
12991	Bcl-xL	48	130	42	7.44137
13008	Bcl-xL	48	93	25	5.37463
13021	Bcl-xL	48	117	37	6.74698
13030	Bcl-xL	48	89	32	5.1345
13034	Bcl-xL	48	120	34	6.91028
13052	Bcl-xL	48	99	24	5.72871
13055	Bcl-xL	48	132	50	7.54514
13063	Bcl-xL	48	145	56	8.19982
13078	Bcl-xL	48	114	32	6.58185
13085	Bcl-xL	48	99	30	5.72871
13088	Bcl-xL	48	98	20	5.67021
13095	Bcl-xL	48	130	38	7.44137
13101	Bcl-xL	48	82	17	4.70644
13117	Bcl-xL	48	114	22	6.58185
13122	Bcl-xL	48	92	25	5.3149
13164	Bcl-xL	48	101	27	5.84511
13220	Bcl-xL	48	121	44	6.96431
13221	Bcl-xL	48	77	22	4.39457
13222	Bcl-xL	48	112	37	6.47075
13229	Bcl-xL	48	112	41	6.47075
13235	Bcl-xL	48	110	26	6.35883
13255	Bcl-xL	48	107	48	6.18942
13281	Bcl-xL	48	68	13	3.82038
13283	Bcl-xL	48	95	32	5.49347
13286	Bcl-xL	48	118	38	6.80162
13298	Bcl-xL	48	127	22	7.28418
13306	Bcl-xL	48	67	25	3.75556
13321	Bcl-xL	48	131	42	7.49336
13327	Bcl-xL	48	101	48	5.84511
13356	Bcl-xL	48	101	30	5.84511
13406	Bcl-xL	48	123	33	7.07175
13412	Bcl-xL	48	88	28	5.07396
13445	Bcl-xL	48	71	21	4.01361
13483	Bcl-xL	48	123	35	7.07175
13497	Bcl-xL	48	80	21	4.5823
13516	Bcl-xL	48	85	28	4.89112
13529	Bcl-xL	48	119	37	6.85605
13540	Bcl-xL	48	109	33	6.30256
13563	Bcl-xL	48	144	53	8.15069
13570	Bcl-xL	48	85	22	4.89112
13572	Bcl-xL	48	148	45	8.34602
13591	Bcl-xL	48	207	111	10.8487
13598	Bcl-xL	48	118	38	6.80162
13601	Bcl-xL	48	93	23	5.37463
13630	Bcl-xL	48	91	29	5.25497
13646	Bcl-xL	48	110	58	6.35883
13670	Bcl-xL	48	87	30	5.01322
13692	Bcl-xL	48	102	30	5.90301
13695	Bcl-xL	48	99	27	5.72871
13702	Bcl-xL	48	99	26	5.72871
13714	Bcl-xL	48	154	70	8.63291
13730	Bcl-xL	48	132	35	7.54514
13756	Bcl-xL	48	77	33	4.39457
13767	Bcl-xL	48	134	41	7.6481
13780	Bcl-xL	48	79	22	4.51993
13785	Bcl-xL	48	88	29	5.07396
13798	Bcl-xL	48	66	9	3.69054
13820	Bcl-xL	48	91	26	5.25497
13828	Bcl-xL	48	143	66	8.10134
13856	Bcl-xL	48	103	38	5.9607
13859	Bcl-xL	48	115	32	6.6371
13866	Bcl-xL	48	164	53	9.09476
13901	Bcl-xL	48	123	48	7.07175
13902	Bcl-xL	48	73	23	4.14141
13939	Bcl-xL	48	85	26	4.89112
13957	Bcl-xL	48	139	57	7.90194
13967	Bcl-xL	48	63	17	3.49425
14053	Bcl-xL	48	74	23	4.205
14055	Bcl-xL	48	133	41	7.59673
14058	Bcl-xL	48	58	25	3.16304
14075	Bcl-xL	48	70	21	3.9494
14083	Bcl-xL	48	91	14	5.25497
14095	Bcl-xL	48	127	57	7.28418
14115	Bcl-xL	48	107	16	6.18942
14142	Bcl-xL	48	128	49	7.33678
14147	Bcl-xL	48	90	24	5.19484
14169	Bcl-xL	48	91	27	5.25497
14189	Bcl-xL	48	126	46	7.23138
14218	Bcl-xL	48	146	58	8.24876
14224	Bcl-xL	48	84	24	4.82976
14238	Bcl-xL	48	87	24	5.01322
14239	Bcl-xL	48	76	24	4.33158
14241	Bcl-xL	48	163	65	9.04949
14265	Bcl-xL	48	82	21	4.70644
14278	Bcl-xL	48	119	42	6.85605
14292	Bcl-xL	48	119	32	6.85605
14296	Bcl-xL	48	85	30	4.89112
14312	Bcl-xL	48	101	27	5.84511
14315	Bcl-xL	48	179	74	9.74937
14329	Bcl-xL	48	119	61	6.85605
14367	Bcl-xL	48	108	26	6.2461
14378	Bcl-xL	48	96	37	5.55259
14379	Bcl-xL	48	94	30	5.43415
14380	Bcl-xL	48	94	26	5.43415
14381	Bcl-xL	48	76	28	4.33158
14391	Bcl-xL	48	130	61	7.44137
14393	Bcl-xL	48	130	38	7.44137
14399	Bcl-xL	48	84	26	4.82976
14407	Bcl-xL	48	105	29	6.07547
14434	Bcl-xL	48	88	28	5.07396
14455	Bcl-xL	48	86	29	4.95227
14459	Bcl-xL	48	106	30	6.13255
14463	Bcl-xL	48	167	78	9.22935
14479	Bcl-xL	48	145	40	8.19982
14482	Bcl-xL	48	104	27	6.01818
14497	Bcl-xL	48	73	13	4.14141
14527	Bcl-xL	48	75	27	4.2684
14528	Bcl-xL	48	80	34	4.5823
14534	Bcl-xL	48	109	39	6.30256
14614	Bcl-xL	48	88	24	5.07396
14645	Bcl-xL	48	133	44	7.59673
14657	Bcl-xL	48	78	27	4.45735
14661	Bcl-xL	48	87	26	5.01322
14711	Bcl-xL	48	80	32	4.5823
14730	Bcl-xL	48	89	30	5.1345
14731	Bcl-xL	48	62	24	3.42842
14735	Bcl-xL	48	111	44	6.41489
14737	Bcl-xL	48	79	30	4.51993
14742	Bcl-xL	48	112	26	6.47075
14758	Bcl-xL	48	118	42	6.80162
14775	Bcl-xL	48	55	22	2.96187
14783	Bcl-xL	48	91	21	5.25497
14800	Bcl-xL	48	119	52	6.85605
14832	Bcl-xL	48	104	39	6.01818
14854	Bcl-xL	48	80	26	4.5823
14892	Bcl-xL	48	134	40	7.6481
14937	Bcl-xL	48	77	32	4.39457
14954	Bcl-xL	48	130	55	7.44137
14957	Bcl-xL	48	99	26	5.72871
14972	Bcl-xL	48	92	43	5.3149
14982	Bcl-xL	48	83	22	4.7682
14989	Bcl-xL	48	69	26	3.88499
14993	Bcl-xL	48	78	29	4.45735
14996	Bcl-xL	48	69	26	3.88499
15008	Bcl-xL	48	91	28	5.25497
15026	Bcl-xL	48	106	36	6.13255
15039	Bcl-xL	48	106	30	6.13255
15046	Bcl-xL	48	133	37	7.59673
15051	Bcl-xL	48	109	31	6.30256
15053	Bcl-xL	48	92	25	5.3149
15057	Bcl-xL	48	73	19	4.14141
15061	Bcl-xL	48	71	24	4.01361
15075	Bcl-xL	48	123	39	7.07175
15097	Bcl-xL	48	94	33	5.43415
15106	Bcl-xL	48	207	71	10.8487
15110	Bcl-xL	48	135	49	7.69928
15155	Bcl-xL	48	121	36	6.96431
15177	Bcl-xL	48	106	30	6.13255
15189	Bcl-xL	48	131	51	7.49336
15190	Bcl-xL	48	129	44	7.38918
15197	Bcl-xL	48	90	37	5.19484
15198	Bcl-xL	48	91	26	5.25497
15210	Bcl-xL	48	140	42	7.9521
15229	Bcl-xL	48	65	15	3.62531
15234	Bcl-xL	48	88	24	5.07396
15245	Bcl-xL	48	105	40	6.07547
15250	Bcl-xL	48	133	39	7.59673
15272	Bcl-xL	48	122	52	7.01813
15289	Bcl-xL	48	96	24	5.55259
15295	Bcl-xL	48	92	36	5.3149
15306	Bcl-xL	48	128	48	7.33678
15316	Bcl-xL	48	96	25	5.55259
15332	Bcl-xL	48	87	26	5.01322
15346	Bcl-xL	48	97	24	5.6115
15377	Bcl-xL	48	107	24	6.18942
15378	Bcl-xL	48	133	39	7.59673
15383	Bcl-xL	48	73	31	4.14141
15388	Bcl-xL	48	116	31	6.69214
15409	Bcl-xL	48	95	36	5.49347
15429	Bcl-xL	48	206	61	10.8122
15432	Bcl-xL	48	100	25	5.78702
15436	Bcl-xL	48	117	29	6.74698
15476	Bcl-xL	48	104	23	6.01818
15480	Bcl-xL	48	138	32	7.85158
15485	Bcl-xL	48	88	27	5.07396
15510	Bcl-xL	48	142	41	8.0518
15529	Bcl-xL	48	112	43	6.47075
15551	Bcl-xL	48	88	27	5.07396
15574	Bcl-xL	48	94	40	5.43415
15593	Bcl-xL	48	104	27	6.01818
15614	Bcl-xL	48	82	27	4.70644
15615	Bcl-xL	48	106	27	6.13255
15631	Bcl-xL	48	135	57	7.69928
15647	Bcl-xL	48	87	28	5.01322
15650	Bcl-xL	48	113	32	6.5264
15657	Bcl-xL	48	99	31	5.72871
15665	Bcl-xL	48	98	25	5.67021
15671	Bcl-xL	48	167	50	9.22935
15693	Bcl-xL	48	146	61	8.24876
15695	Bcl-xL	48	82	21	4.70644
15712	Bcl-xL	48	208	80	10.885
15752	Bcl-xL	48	97	39	5.6115
15755	Bcl-xL	48	109	29	6.30256
15767	Bcl-xL	48	156	32	8.72691
15792	Bcl-xL	48	141	36	8.00205
15806	Bcl-xL	48	109	31	6.30256
15811	Bcl-xL	48	101	22	5.84511
15821	Bcl-xL	48	97	21	5.6115
15822	Bcl-xL	48	126	43	7.23138
15837	Bcl-xL	48	75	22	4.2684
15840	Bcl-xL	48	137	55	7.80102
15851	Bcl-xL	48	84	27	4.82976
15852	Bcl-xL	48	100	34	5.78702
15874	Bcl-xL	48	106	35	6.13255
15877	Bcl-xL	48	83	24	4.7682
15895	Bcl-xL	48	93	22	5.37463
15898	Bcl-xL	48	121	56	6.96431
15905	Bcl-xL	48	118	31	6.80162
15913	Bcl-xL	48	133	40	7.59673
15928	Bcl-xL	48	128	27	7.33678
15937	Bcl-xL	48	131	50	7.49336
15965	Bcl-xL	48	59	17	3.22969
15981	Bcl-xL	48	103	43	5.9607
15987	Bcl-xL	48	96	25	5.55259
16029	Bcl-xL	48	106	34	6.13255
16044	Bcl-xL	48	100	26	5.78702
16067	Bcl-xL	48	168	66	9.2738
16075	Bcl-xL	48	120	45	6.91028
16076	Bcl-xL	48	131	50	7.49336
16092	Bcl-xL	48	189	80	10.1603
16109	Bcl-xL	48	82	25	4.70644
16118	Bcl-xL	48	159	18	8.86638
16132	Bcl-xL	48	91	30	5.25497
16134	Bcl-xL	48	153	61	8.5856
16147	Bcl-xL	48	93	25	5.37463
16165	Bcl-xL	48	77	21	4.39457
16166	Bcl-xL	48	80	23	4.5823
16175	Bcl-xL	48	102	31	5.90301
16189	Bcl-xL	48	102	25	5.90301
16190	Bcl-xL	48	120	36	6.91028
16191	Bcl-xL	48	98	27	5.67021
16200	Bcl-xL	48	116	46	6.69214
16211	Bcl-xL	48	205	66	10.7755
16216	Bcl-xL	48	113	22	6.5264
16221	Bcl-xL	48	96	26	5.55259
16240	Bcl-xL	48	104	31	6.01818
16242	Bcl-xL	48	156	47	8.72691
16246	Bcl-xL	48	112	25	6.47075
16249	Bcl-xL	48	87	24	5.01322
16263	Bcl-xL	48	102	23	5.90301
16304	Bcl-xL	48	145	48	8.19982
16318	Bcl-xL	48	88	23	5.07396
16332	Bcl-xL	48	97	20	5.6115
16365	Bcl-xL	48	80	29	4.5823
16378	Bcl-xL	48	136	41	7.75025
16380	Bcl-xL	48	106	21	6.13255
16383	Bcl-xL	48	86	28	4.95227
16408	Bcl-xL	48	100	51	5.78702
16413	Bcl-xL	48	115	21	6.6371
16414	Bcl-xL	48	89	26	5.1345
16420	Bcl-xL	48	87	28	5.01322
16432	Bcl-xL	48	136	28	7.75025
16439	Bcl-xL	48	81	21	4.64447
16464	Bcl-xL	48	119	34	6.85605
16470	Bcl-xL	48	116	23	6.69214
16487	Bcl-xL	48	83	27	4.7682
16505	Bcl-xL	48	95	23	5.49347
16523	Bcl-xL	48	79	29	4.51993
16542	Bcl-xL	48	159	35	8.86638
16553	Bcl-xL	48	109	31	6.30256
16560	Bcl-xL	48	124	42	7.12516
16566	Bcl-xL	48	68	14	3.82038
16568	Bcl-xL	48	105	26	6.07547
16572	Bcl-xL	48	116	44	6.69214
16577	Bcl-xL	48	151	51	8.49038
16588	Bcl-xL	48	100	29	5.78702
16612	Bcl-xL	48	130	41	7.44137
16632	Bcl-xL	48	123	42	7.07175
16654	Bcl-xL	48	75	21	4.2684
16655	Bcl-xL	48	112	43	6.47075
16685	Bcl-xL	48	125	36	7.17837
16693	Bcl-xL	48	99	28	5.72871
16710	Bcl-xL	48	121	42	6.96431
16711	Bcl-xL	48	55	11	2.96187
16714	Bcl-xL	48	74	18	4.205
16720	Bcl-xL	48	79	27	4.51993
16721	Bcl-xL	48	150	53	8.44246
16742	Bcl-xL	48	124	33	7.12516
16768	Bcl-xL	48	124	52	7.12516
16787	Bcl-xL	48	111	35	6.41489
16806	Bcl-xL	48	120	67	6.91028
16808	Bcl-xL	48	101	30	5.84511
16822	Bcl-xL	48	99	31	5.72871
16825	Bcl-xL	48	134	47	7.6481
16855	Bcl-xL	48	127	35	7.28418
16862	Bcl-xL	48	189	53	10.1603
16882	Bcl-xL	48	86	27	4.95227
16893	Bcl-xL	48	71	26	4.01361
16924	Bcl-xL	48	111	21	6.41489
16930	Bcl-xL	48	87	17	5.01322
16937	Bcl-xL	48	131	38	7.49336
16939	Bcl-xL	48	121	34	6.96431
16957	Bcl-xL	48	80	24	4.5823
16969	Bcl-xL	48	108	33	6.2461
16970	Bcl-xL	48	73	21	4.14141
16991	Bcl-xL	48	74	28	4.205
17020	Bcl-xL	48	179	54	9.74937
17029	Bcl-xL	48	99	30	5.72871
17045	Bcl-xL	48	170	51	9.3621
17067	Bcl-xL	48	67	28	3.75556
17068	Bcl-xL	48	91	21	5.25497
17076	Bcl-xL	48	174	55	9.53626
17102	Bcl-xL	48	136	53	7.75025
17128	Bcl-xL	48	80	26	4.5823
17150	Bcl-xL	48	88	39	5.07396
17189	Bcl-xL	48	187	66	10.0798
17243	Bcl-xL	48	69	30	3.88499
17264	Bcl-xL	48	84	28	4.82976
17283	Bcl-xL	48	119	37	6.85605
17295	Bcl-xL	48	91	22	5.25497
17311	Bcl-xL	48	70	21	3.9494
17315	Bcl-xL	48	95	26	5.49347
17316	Bcl-xL	48	97	27	5.6115
17335	Bcl-xL	48	115	33	6.6371
17364	Bcl-xL	48	96	21	5.55259
17380	Bcl-xL	48	140	50	7.9521
17381	Bcl-xL	48	78	22	4.45735
17391	Bcl-xL	48	85	30	4.89112
17392	Bcl-xL	48	118	32	6.80162
17411	Bcl-xL	48	147	55	8.29749
17426	Bcl-xL	48	101	32	5.84511
17447	Bcl-xL	48	127	33	7.28418
17465	Bcl-xL	48	148	55	8.34602
17477	Bcl-xL	48	111	33	6.41489
17516	Bcl-xL	48	144	42	8.15069
17535	Bcl-xL	48	130	41	7.44137
17547	Bcl-xL	48	73	26	4.14141
17554	Bcl-xL	48	94	41	5.43415
17559	Bcl-xL	48	121	33	6.96431
17564	Bcl-xL	48	98	33	5.67021
17578	Bcl-xL	48	94	22	5.43415
17587	Bcl-xL	48	94	29	5.43415
17596	Bcl-xL	48	87	27	5.01322
17598	Bcl-xL	48	124	57	7.12516
17601	Bcl-xL	48	89	27	5.1345
17609	Bcl-xL	48	122	45	7.01813
17627	Bcl-xL	48	71	15	4.01361
17639	Bcl-xL	48	139	44	7.90194
17671	Bcl-xL	48	97	38	5.6115
17686	Bcl-xL	48	118	73	6.80162
17690	Bcl-xL	48	145	72	8.19982
17693	Bcl-xL	48	100	29	5.78702
17713	Bcl-xL	48	107	29	6.18942
17723	Bcl-xL	48	71	24	4.01361
17738	Bcl-xL	48	98	27	5.67021
17743	Bcl-xL	48	115	26	6.6371
17748	Bcl-xL	48	90	22	5.19484
17775	Bcl-xL	48	113	25	6.5264
17807	Bcl-xL	48	100	24	5.78702
17844	Bcl-xL	48	101	46	5.84511
17853	Bcl-xL	48	110	38	6.35883
17857	Bcl-xL	48	110	28	6.35883
17862	Bcl-xL	48	90	26	5.19484
17863	Bcl-xL	48	98	23	5.67021
17874	Bcl-xL	48	71	21	4.01361
17886	Bcl-xL	48	117	42	6.74698
17926	Bcl-xL	48	119	47	6.85605
17939	Bcl-xL	48	119	33	6.85605
17943	Bcl-xL	48	93	29	5.37463
17946	Bcl-xL	48	114	42	6.58185
17953	Bcl-xL	48	62	20	3.42842
17961	Bcl-xL	48	155	52	8.68001
17964	Bcl-xL	48	120	38	6.91028
17969	Bcl-xL	48	164	68	9.09476
17978	Bcl-xL	48	108	26	6.2461
17986	Bcl-xL	48	85	33	4.89112
18013	Bcl-xL	48	102	22	5.90301
18019	Bcl-xL	48	116	22	6.69214
18025	Bcl-xL	48	106	30	6.13255
18037	Bcl-xL	48	116	29	6.69214
18047	Bcl-xL	48	123	35	7.07175
18049	Bcl-xL	48	153	50	8.5856
18050	Bcl-xL	48	122	35	7.01813
18072	Bcl-xL	48	80	25	4.5823
18096	Bcl-xL	48	72	22	4.07761
18108	Bcl-xL	48	125	53	7.17837
18110	Bcl-xL	48	113	28	6.5264
18119	Bcl-xL	48	99	24	5.72871
18143	Bcl-xL	48	76	22	4.33158
18152	Bcl-xL	48	92	32	5.3149
18153	Bcl-xL	48	98	25	5.67021
18157	Bcl-xL	48	83	27	4.7682
18166	Bcl-xL	48	126	36	7.23138
18175	Bcl-xL	48	116	30	6.69214
18181	Bcl-xL	48	77	24	4.39457
18195	Bcl-xL	48	160	44	8.91246
18199	Bcl-xL	48	173	53	9.49302
18201	Bcl-xL	48	91	27	5.25497
18229	Bcl-xL	48	150	66	8.44246
18232	Bcl-xL	48	119	34	6.85605
18254	Bcl-xL	48	70	6	3.9494
18269	Bcl-xL	48	147	36	8.29749
18292	Bcl-xL	48	84	28	4.82976
18295	Bcl-xL	48	136	62	7.75025
18301	Bcl-xL	48	101	27	5.84511
18313	Bcl-xL	48	136	50	7.75025
18374	Bcl-xL	48	120	34	6.91028
18378	Bcl-xL	48	152	47	8.53809
18400	Bcl-xL	48	94	27	5.43415
18406	Bcl-xL	48	85	22	4.89112
18512	Bcl-xL	48	86	36	4.95227
18526	Bcl-xL	48	130	26	7.44137
18533	Bcl-xL	48	97	69	5.6115
18535	Bcl-xL	48	164	104	9.09476
18576	Bcl-xL	48	96	28	5.55259
18615	Bcl-xL	48	105	22	6.07547
18618	Bcl-xL	48	90	24	5.19484
18621	Bcl-xL	48	208	57	10.885
18636	Bcl-xL	48	159	110	8.86638
18640	Bcl-xL	48	131	49	7.49336
18664	Bcl-xL	48	141	49	8.00205
18668	Bcl-xL	48	150	34	8.44246
18679	Bcl-xL	48	101	28	5.84511
18681	Bcl-xL	48	132	77	7.54514
18683	Bcl-xL	48	104	27	6.01818
18692	Bcl-xL	48	96	21	5.55259
18705	Bcl-xL	48	118	38	6.80162
18739	Bcl-xL	48	192	69	10.2796
18742	Bcl-xL	48	95	34	5.49347
18772	Bcl-xL	48	120	40	6.91028
18775	Bcl-xL	48	72	20	4.07761
18793	Bcl-xL	48	108	28	6.2461
18807	Bcl-xL	48	107	22	6.18942
18831	Bcl-xL	48	106	21	6.13255
18839	Bcl-xL	48	165	53	9.13983
18862	Bcl-xL	48	120	34	6.91028
18868	Bcl-xL	48	94	22	5.43415
18875	Bcl-xL	48	98	21	5.67021
18876	Bcl-xL	48	174	75	9.53626
18880	Bcl-xL	48	131	67	7.49336
18881	Bcl-xL	48	118	28	6.80162
18903	Bcl-xL	48	169	57	9.31805
18905	Bcl-xL	48	135	64	7.69928
18915	Bcl-xL	48	109	32	6.30256
18921	Bcl-xL	48	150	43	8.44246
18923	Bcl-xL	48	125	30	7.17837
18926	Bcl-xL	48	92	22	5.3149
18940	Bcl-xL	48	102	38	5.90301
18943	Bcl-xL	48	149	81	8.39434
18949	Bcl-xL	48	92	41	5.3149
18951	Bcl-xL	48	148	37	8.34602
18991	Bcl-xL	48	113	43	6.5264
19015	Bcl-xL	48	115	36	6.6371
19020	Bcl-xL	48	81	23	4.64447
19021	Bcl-xL	48	90	25	5.19484
19028	Bcl-xL	48	139	57	7.90194
19032	Bcl-xL	48	93	28	5.37463
19045	Bcl-xL	48	156	64	8.72691
19065	Bcl-xL	48	119	61	6.85605
19072	Bcl-xL	48	91	23	5.25497
19098	Bcl-xL	48	73	16	4.14141
19146	Bcl-xL	48	194	90	10.3582
19190	Bcl-xL	48	127	38	7.28418
19203	Bcl-xL	48	120	39	6.91028
19209	Bcl-xL	48	149	63	8.39434
19210	Bcl-xL	48	145	43	8.19982
19217	Bcl-xL	48	76	14	4.33158
19241	Bcl-xL	48	96	26	5.55259
19242	Bcl-xL	48	94	26	5.43415
19257	Bcl-xL	48	112	33	6.47075
19265	Bcl-xL	48	96	26	5.55259
19266	Bcl-xL	48	116	32	6.69214
19276	Bcl-xL	48	187	81	10.0798
19308	Bcl-xL	48	190	57	10.2003
19319	Bcl-xL	48	97	30	5.6115
19328	Bcl-xL	48	107	25	6.18942
19330	Bcl-xL	48	82	23	4.70644
19337	Bcl-xL	48	79	27	4.51993
19349	Bcl-xL	48	129	39	7.38918
19355	Bcl-xL	48	116	40	6.69214
19372	Bcl-xL	48	116	37	6.69214
19388	Bcl-xL	48	120	45	6.91028
19394	Bcl-xL	48	118	41	6.80162
19399	Bcl-xL	48	102	51	5.90301
19410	Bcl-xL	48	125	50	7.17837
19428	Bcl-xL	48	126	46	7.23138
19430	Bcl-xL	48	112	32	6.47075
19432	Bcl-xL	48	78	22	4.45735
19437	Bcl-xL	48	168	54	9.2738
19442	Bcl-xL	48	109	28	6.30256
19450	Bcl-xL	48	67	20	3.75556
19459	Bcl-xL	48	107	50	6.18942
19468	Bcl-xL	48	120	25	6.91028
19472	Bcl-xL	48	71	25	4.01361
19481	Bcl-xL	48	106	34	6.13255
19512	Bcl-xL	48	81	23	4.64447
19519	Bcl-xL	48	89	21	5.1345
19520	Bcl-xL	48	119	51	6.85605
19542	Bcl-xL	48	115	33	6.6371
19561	Bcl-xL	48	126	41	7.23138
19575	Bcl-xL	48	96	26	5.55259
19598	Bcl-xL	48	99	28	5.72871
19612	Bcl-xL	48	97	34	5.6115
19634	Bcl-xL	48	117	27	6.74698
19646	Bcl-xL	48	99	32	5.72871
19665	Bcl-xL	48	137	48	7.80102
19667	Bcl-xL	48	127	35	7.28418
19678	Bcl-xL	48	108	29	6.2461
19686	Bcl-xL	48	106	45	6.13255
19694	Bcl-xL	48	81	26	4.64447
19700	Bcl-xL	48	165	50	9.13983
19720	Bcl-xL	48	101	22	5.84511
19732	Bcl-xL	48	81	24	4.64447
19734	Bcl-xL	48	146	45	8.24876
19739	Bcl-xL	48	99	23	5.72871
19747	Bcl-xL	48	83	25	4.7682
19755	Bcl-xL	48	93	25	5.37463
19758	Bcl-xL	48	65	18	3.62531
19759	Bcl-xL	48	91	22	5.25497
19760	Bcl-xL	48	81	27	4.64447
19824	Bcl-xL	48	111	38	6.41489
19837	Bcl-xL	48	95	27	5.49347
19841	Bcl-xL	48	93	27	5.37463
19842	Bcl-xL	48	92	28	5.3149
19849	Bcl-xL	48	114	40	6.58185
19865	Bcl-xL	48	134	41	7.6481
19879	Bcl-xL	48	101	28	5.84511
19885	Bcl-xL	48	86	24	4.95227
19886	Bcl-xL	48	122	52	7.01813
19888	Bcl-xL	48	99	29	5.72871
19900	Bcl-xL	48	109	33	6.30256
19902	Bcl-xL	48	147	58	8.29749
19910	Bcl-xL	48	113	24	6.5264
19912	Bcl-xL	48	126	34	7.23138
19915	Bcl-xL	48	80	23	4.5823
19940	Bcl-xL	48	106	35	6.13255
19950	Bcl-xL	48	115	23	6.6371
19951	Bcl-xL	48	93	21	5.37463
19956	Bcl-xL	48	101	24	5.84511
19974	Bcl-xL	48	128	41	7.33678
19976	Bcl-xL	48	107	30	6.18942
20014	Bcl-xL	48	112	31	6.47075
20016	Bcl-xL	48	99	26	5.72871
20027	Bcl-xL	48	73	23	4.14141
20028	Bcl-xL	48	78	22	4.45735
20030	Bcl-xL	48	128	40	7.33678
20058	Bcl-xL	48	133	47	7.59673
20062	Bcl-xL	48	104	25	6.01818
20063	Bcl-xL	48	82	24	4.70644
20088	Bcl-xL	48	60	58	3.29614
20094	Bcl-xL	48	107	25	6.18942
20123	Bcl-xL	48	196	91	10.4359
20131	Bcl-xL	48	71	23	4.01361
20132	Bcl-xL	48	81	22	4.64447
20144	Bcl-xL	48	86	32	4.95227
20149	Bcl-xL	48	90	18	5.19484
20157	Bcl-xL	48	117	50	6.74698
20164	Bcl-xL	48	143	45	8.10134
20168	Bcl-xL	48	117	30	6.74698
20177	Bcl-xL	48	110	49	6.35883
20183	Bcl-xL	48	113	24	6.5264
20191	Bcl-xL	48	70	27	3.9494
20196	Bcl-xL	48	122	38	7.01813
20205	Bcl-xL	48	176	78	9.62211
20212	Bcl-xL	48	121	34	6.96431
20215	Bcl-xL	48	82	59	4.70644
20236	Bcl-xL	48	109	27	6.30256
20242	Bcl-xL	48	100	21	5.78702
20254	Bcl-xL	48	181	79	9.83319
20265	Bcl-xL	48	92	15	5.3149
20279	Bcl-xL	48	105	29	6.07547
20283	Bcl-xL	48	89	27	5.1345
20286	Bcl-xL	48	103	28	5.9607
20292	Bcl-xL	48	95	25	5.49347
20312	Bcl-xL	48	107	25	6.18942
20327	Bcl-xL	48	81	24	4.64447
20328	Bcl-xL	48	131	39	7.49336
20332	Bcl-xL	48	90	19	5.19484
20338	Bcl-xL	48	166	49	9.18469
20369	Bcl-xL	48	90	23	5.19484
20376	Bcl-xL	48	117	41	6.74698
20423	Bcl-xL	48	133	53	7.59673
20437	Bcl-xL	48	101	27	5.84511
20454	Bcl-xL	48	131	28	7.49336
20461	Bcl-xL	48	115	38	6.6371
20466	Bcl-xL	48	93	22	5.37463
20478	Bcl-xL	48	131	75	7.49336
20491	Bcl-xL	48	123	51	7.07175
20492	Bcl-xL	48	117	31	6.74698
20494	Bcl-xL	48	130	49	7.44137
20507	Bcl-xL	48	85	24	4.89112
20516	Bcl-xL	48	103	37	5.9607
20536	Bcl-xL	48	122	32	7.01813
20540	Bcl-xL	48	169	72	9.31805
20541	Bcl-xL	48	89	28	5.1345
20545	Bcl-xL	48	95	24	5.49347
20553	Bcl-xL	48	92	33	5.3149
20563	Bcl-xL	48	104	31	6.01818
20567	Bcl-xL	48	91	25	5.25497
20572	Bcl-xL	48	117	34	6.74698
20583	Bcl-xL	48	87	22	5.01322
20589	Bcl-xL	48	99	30	5.72871
20604	Bcl-xL	48	103	26	5.9607
20616	Bcl-xL	48	76	17	4.33158
20633	Bcl-xL	48	103	36	5.9607
20636	Bcl-xL	48	113	33	6.5264
20647	Bcl-xL	48	159	48	8.86638
20652	Bcl-xL	48	155	50	8.68001
20660	Bcl-xL	48	115	28	6.6371
20665	Bcl-xL	48	138	38	7.85158
20679	Bcl-xL	48	91	30	5.25497
20688	Bcl-xL	48	85	24	4.89112
20690	Bcl-xL	48	72	21	4.07761
20692	Bcl-xL	48	112	33	6.47075
20696	Bcl-xL	48	130	38	7.44137
20722	Bcl-xL	48	98	26	5.67021
20733	Bcl-xL	48	140	52	7.9521
20748	Bcl-xL	48	156	62	8.72691
20778	Bcl-xL	48	174	100	9.53626
20781	Bcl-xL	48	96	32	5.55259
20796	Bcl-xL	48	76	29	4.33158
20797	Bcl-xL	48	161	67	8.95834
20810	Bcl-xL	48	85	31	4.89112
20849	Bcl-xL	48	82	39	4.70644
20867	Bcl-xL	48	152	42	8.53809
20871	Bcl-xL	48	171	50	9.40595
20882	Bcl-xL	48	115	26	6.6371
20899	Bcl-xL	48	105	32	6.07547
20909	Bcl-xL	48	105	53	6.07547
20917	Bcl-xL	48	110	37	6.35883
20919	Bcl-xL	48	93	29	5.37463
20994	Bcl-xL	48	167	86	9.22935
21013	Bcl-xL	48	134	50	7.6481
21031	Bcl-xL	48	94	25	5.43415
21036	Bcl-xL	48	64	21	3.55988
21060	Bcl-xL	48	152	51	8.53809
21063	Bcl-xL	48	187	64	10.0798
21071	Bcl-xL	48	91	26	5.25497
21096	Bcl-xL	48	160	41	8.91246
21111	Bcl-xL	48	90	27	5.19484
21119	Bcl-xL	48	86	23	4.95227
21121	Bcl-xL	48	74	26	4.205
21124	Bcl-xL	48	87	25	5.01322
21134	Bcl-xL	48	110	35	6.35883
21138	Bcl-xL	48	126	48	7.23138
21153	Bcl-xL	48	114	43	6.58185
21156	Bcl-xL	48	106	30	6.13255
21159	Bcl-xL	48	131	51	7.49336
21165	Bcl-xL	48	108	46	6.2461
21179	Bcl-xL	48	96	27	5.55259
21185	Bcl-xL	48	86	18	4.95227
21190	Bcl-xL	48	98	39	5.67021
21192	Bcl-xL	48	100	25	5.78702
21206	Bcl-xL	48	111	53	6.41489
21207	Bcl-xL	48	105	21	6.07547
21233	Bcl-xL	48	105	24	6.07547
21259	Bcl-xL	48	133	46	7.59673
21262	Bcl-xL	48	74	27	4.205
21268	Bcl-xL	48	79	27	4.51993
21271	Bcl-xL	48	104	22	6.01818
21283	Bcl-xL	48	118	34	6.80162
21285	Bcl-xL	48	85	28	4.89112
21287	Bcl-xL	48	107	29	6.18942
21289	Bcl-xL	48	106	19	6.13255
21294	Bcl-xL	48	107	33	6.18942
21301	Bcl-xL	48	91	21	5.25497
21327	Bcl-xL	48	98	25	5.67021
21335	Bcl-xL	48	106	27	6.13255
21339	Bcl-xL	48	111	35	6.41489
21350	Bcl-xL	48	81	26	4.64447
21357	Bcl-xL	48	102	43	5.90301
21361	Bcl-xL	48	115	28	6.6371
21375	Bcl-xL	48	131	43	7.49336
21388	Bcl-xL	48	95	26	5.49347
21389	Bcl-xL	48	101	31	5.84511
21395	Bcl-xL	48	108	25	6.2461
21404	Bcl-xL	48	114	28	6.58185
21412	Bcl-xL	48	117	53	6.74698
21414	Bcl-xL	48	178	46	9.70715
21416	Bcl-xL	48	73	25	4.14141
21425	Bcl-xL	48	83	19	4.7682
21431	Bcl-xL	48	91	22	5.25497
21436	Bcl-xL	48	126	37	7.23138
21438	Bcl-xL	48	91	27	5.25497
21458	Bcl-xL	48	99	28	5.72871
21485	Bcl-xL	48	120	39	6.91028
21489	Bcl-xL	48	100	33	5.78702
21491	Bcl-xL	48	96	27	5.55259
21496	Bcl-xL	48	199	26	10.5509
21533	Bcl-xL	48	178	76	9.70715
21536	Bcl-xL	48	118	38	6.80162
21537	Bcl-xL	48	126	45	7.23138
21540	Bcl-xL	48	63	26	3.49425
21566	Bcl-xL	48	64	0	3.55988
21591	Bcl-xL	48	139	38	7.90194
21604	Bcl-xL	48	73	25	4.14141
21608	Bcl-xL	48	126	22	7.23138
21646	Bcl-xL	48	119	34	6.85605
21683	Bcl-xL	48	123	54	7.07175
21690	Bcl-xL	48	85	30	4.89112
21699	Bcl-xL	48	104	27	6.01818
21703	Bcl-xL	48	109	30	6.30256
21710	Bcl-xL	48	101	31	5.84511
21714	Bcl-xL	48	124	28	7.12516
21716	Bcl-xL	48	127	29	7.28418
21717	Bcl-xL	48	82	21	4.70644
21729	Bcl-xL	48	107	32	6.18942
21747	Bcl-xL	48	150	46	8.44246
21761	Bcl-xL	48	84	25	4.82976
21765	Bcl-xL	48	122	34	7.01813
21766	Bcl-xL	48	102	29	5.90301
21795	Bcl-xL	48	88	25	5.07396
21809	Bcl-xL	48	98	28	5.67021
21826	Bcl-xL	48	97	24	5.6115
21838	Bcl-xL	48	97	28	5.6115
21869	Bcl-xL	48	90	31	5.19484
21877	Bcl-xL	48	69	28	3.88499
21890	Bcl-xL	48	205	79	10.7755
21891	Bcl-xL	48	91	17	5.25497
21893	Bcl-xL	48	103	28	5.9607
21896	Bcl-xL	48	130	44	7.44137
21909	Bcl-xL	48	111	35	6.41489
21916	Bcl-xL	48	134	53	7.6481
21958	Bcl-xL	48	79	18	4.51993
21968	Bcl-xL	48	95	27	5.49347
21972	Bcl-xL	48	86	23	4.95227
21982	Bcl-xL	48	113	41	6.5264
21997	Bcl-xL	48	149	50	8.39434
22008	Bcl-xL	48	96	22	5.55259
22029	Bcl-xL	48	182	49	9.87479
22053	Bcl-xL	48	99	19	5.72871
22057	Bcl-xL	48	88	22	5.07396
22066	Bcl-xL	48	118	30	6.80162
22067	Bcl-xL	48	80	21	4.5823
22068	Bcl-xL	48	89	24	5.1345
22075	Bcl-xL	48	87	26	5.01322
22100	Bcl-xL	48	122	74	7.01813
22112	Bcl-xL	48	93	29	5.37463
22123	Bcl-xL	48	65	14	3.62531
22135	Bcl-xL	48	92	27	5.3149
22142	Bcl-xL	48	91	17	5.25497
22162	Bcl-xL	48	90	26	5.19484
22168	Bcl-xL	48	162	52	9.00402
22169	Bcl-xL	48	161	51	8.95834
22180	Bcl-xL	48	88	30	5.07396
22188	Bcl-xL	48	160	54	8.91246
22208	Bcl-xL	48	114	32	6.58185
22213	Bcl-xL	48	71	26	4.01361
22232	Bcl-xL	48	109	31	6.30256
22233	Bcl-xL	48	84	22	4.82976
22241	Bcl-xL	48	105	32	6.07547
22250	Bcl-xL	48	138	53	7.85158
22281	Bcl-xL	48	112	37	6.47075
22300	Bcl-xL	48	83	24	4.7682
22317	Bcl-xL	48	125	48	7.17837
22331	Bcl-xL	48	117	31	6.74698
22339	Bcl-xL	48	100	25	5.78702
22343	Bcl-xL	48	90	22	5.19484
22373	Bcl-xL	48	114	29	6.58185
22381	Bcl-xL	48	94	28	5.43415
22399	Bcl-xL	48	134	45	7.6481
22400	Bcl-xL	48	106	35	6.13255
22404	Bcl-xL	48	94	23	5.43415
22410	Bcl-xL	48	81	22	4.64447
22423	Bcl-xL	48	204	40	10.7386
22424	Bcl-xL	48	100	22	5.78702
22429	Bcl-xL	48	99	26	5.72871
22449	Bcl-xL	48	111	30	6.41489
22450	Bcl-xL	48	114	31	6.58185
22471	Bcl-xL	48	77	21	4.39457
22474	Bcl-xL	48	96	26	5.55259
22486	Bcl-xL	48	107	28	6.18942
22520	Bcl-xL	48	131	43	7.49336
22523	Bcl-xL	48	104	33	6.01818
22541	Bcl-xL	48	105	18	6.07547
22553	Bcl-xL	48	98	36	5.67021
22556	Bcl-xL	48	91	30	5.25497
22573	Bcl-xL	48	87	25	5.01322
22574	Bcl-xL	48	79	25	4.51993
22575	Bcl-xL	48	132	33	7.54514
22589	Bcl-xL	48	95	27	5.49347
22594	Bcl-xL	48	106	27	6.13255
22624	Bcl-xL	48	166	62	9.18469
22632	Bcl-xL	48	106	27	6.13255
22642	Bcl-xL	48	103	27	5.9607
22653	Bcl-xL	48	114	31	6.58185
22664	Bcl-xL	48	86	26	4.95227
22699	Bcl-xL	48	139	45	7.90194
22720	Bcl-xL	48	93	26	5.37463
22723	Bcl-xL	48	105	31	6.07547
22732	Bcl-xL	48	90	23	5.19484
22734	Bcl-xL	48	98	35	5.67021
22747	Bcl-xL	48	103	34	5.9607
22754	Bcl-xL	48	88	29	5.07396
22756	Bcl-xL	48	131	56	7.49336
22757	Bcl-xL	48	144	42	8.15069
22768	Bcl-xL	48	114	31	6.58185
22771	Bcl-xL	48	107	44	6.18942
22776	Bcl-xL	48	114	35	6.58185
22782	Bcl-xL	48	110	36	6.35883
22807	Bcl-xL	48	158	20	8.82009
22831	Bcl-xL	48	103	32	5.9607
22833	Bcl-xL	48	207	72	10.8487
22836	Bcl-xL	48	173	48	9.49302
22843	Bcl-xL	48	86	31	4.95227
22851	Bcl-xL	48	105	30	6.07547
22861	Bcl-xL	48	90	35	5.19484
22894	Bcl-xL	48	98	29	5.67021
22902	Bcl-xL	48	89	30	5.1345
22928	Bcl-xL	48	66	20	3.69054
22957	Bcl-xL	48	92	25	5.3149
22959	Bcl-xL	48	111	29	6.41489
22962	Bcl-xL	48	86	27	4.95227
22967	Bcl-xL	48	74	29	4.205
22980	Bcl-xL	48	161	46	8.95834
22993	Bcl-xL	48	69	23	3.88499
22995	Bcl-xL	48	94	44	5.43415
23013	Bcl-xL	48	97	23	5.6115
23033	Bcl-xL	48	92	27	5.3149
23035	Bcl-xL	48	94	24	5.43415
23053	Bcl-xL	48	93	24	5.37463
23076	Bcl-xL	48	196	64	10.4359
23089	Bcl-xL	48	52	26	2.75886
23096	Bcl-xL	48	110	32	6.35883
23120	Bcl-xL	48	148	60	8.34602
23142	Bcl-xL	48	89	23	5.1345
23147	Bcl-xL	48	164	47	9.09476
23155	Bcl-xL	48	99	30	5.72871
23181	Bcl-xL	48	85	35	4.89112
23194	Bcl-xL	48	111	25	6.41489
23218	Bcl-xL	48	81	17	4.64447
23223	Bcl-xL	48	100	26	5.78702
23235	Bcl-xL	48	147	21	8.29749
23237	Bcl-xL	48	88	23	5.07396
23244	Bcl-xL	48	132	24	7.54514
23267	Bcl-xL	48	145	44	8.19982
23269	Bcl-xL	48	112	36	6.47075
23295	Bcl-xL	48	192	91	10.2796
23306	Bcl-xL	48	92	25	5.3149
23315	Bcl-xL	48	104	25	6.01818
23316	Bcl-xL	48	76	22	4.33158
23318	Bcl-xL	48	129	32	7.38918
23322	Bcl-xL	48	92	39	5.3149
23327	Bcl-xL	48	73	23	4.14141
23332	Bcl-xL	48	80	23	4.5823
23345	Bcl-xL	48	74	16	4.205
23353	Bcl-xL	48	94	29	5.43415
23364	Bcl-xL	48	122	51	7.01813
23389	Bcl-xL	48	104	28	6.01818
23400	Bcl-xL	48	74	22	4.205
23405	Bcl-xL	48	116	50	6.69214
23411	Bcl-xL	48	187	50	10.0798
23435	Bcl-xL	48	138	69	7.85158
23451	Bcl-xL	48	82	23	4.70644
23462	Bcl-xL	48	92	22	5.3149
23466	Bcl-xL	48	143	37	8.10134
23482	Bcl-xL	48	86	26	4.95227
23506	Bcl-xL	48	97	22	5.6115
23512	Bcl-xL	48	100	27	5.78702
23537	Bcl-xL	48	77	36	4.39457
23538	Bcl-xL	48	110	54	6.35883
23566	Bcl-xL	48	100	32	5.78702
23589	Bcl-xL	48	116	37	6.69214
23597	Bcl-xL	48	172	75	9.44959
23603	Bcl-xL	48	84	27	4.82976
23614	Bcl-xL	48	76	22	4.33158
23617	Bcl-xL	48	79	19	4.51993
23620	Bcl-xL	48	126	38	7.23138
23624	Bcl-xL	48	81	27	4.64447
23628	Bcl-xL	48	108	29	6.2461
23635	Bcl-xL	48	119	35	6.85605
23643	Bcl-xL	48	96	31	5.55259
23650	Bcl-xL	48	121	48	6.96431
23662	Bcl-xL	48	113	33	6.5264
23674	Bcl-xL	48	125	42	7.17837
23677	Bcl-xL	48	110	40	6.35883
23682	Bcl-xL	48	95	28	5.49347
23702	Bcl-xL	48	116	35	6.69214
23709	Bcl-xL	48	78	26	4.45735
23724	Bcl-xL	48	87	24	5.01322
23729	Bcl-xL	48	174	66	9.53626
23736	Bcl-xL	48	89	28	5.1345
[truncated: 48,001 more rows]

## Sheet: Figure 5c
Experiment Number	Retrovirus	genotype	Time (h)	Cell diameter, median	Cell diameter, SD	Nuclear diameter, median	Nuclear diameter, SD
Experiment 1	Bcl-xL	EpoR KO	46	6.11798	0.169684	1.44445	-0.36174
Experiment 2	Bcl-xL	EpoR KO	46	5.83901	-0.0636258	1.21773	-0.204217
Experiment 1	EpoR	EpoR KO	46	6.57492	0.194465	1.58449	-0.382098
Experiment 2	EpoR	EpoR KO	46	6.83835	0.0542377	1.34539	-0.314613
Experiment 1	Bcl-xL	EpoR HRI DKO	46	7.0043	0.743655	1.89513	-0.150307
Experiment 2	Bcl-xL	EpoR HRI DKO	46	7.29862	0.681458	2.23098	-0.186982
Experiment 1	EpoR	EpoR HRI DKO	46	8.12644	0.854019	2.32532	-0.152217
Experiment 2	EpoR	EpoR HRI DKO	46	8.25577	0.667957	2.5361	-0.124354

## Sheet: Figure 5e
Object Number	Sample	Timepoint	Reticulocyte Diameter
23	Bcl-xL	46	4.01361
84	Bcl-xL	46	3.55988
172	Bcl-xL	46	5.67021
315	Bcl-xL	46	3.02913
356	Bcl-xL	46	4.70644
609	Bcl-xL	46	5.1345
695	Bcl-xL	46	4.89112
1099	Bcl-xL	46	4.205
1462	Bcl-xL	46	5.19484
1767	Bcl-xL	46	4.95227
1901	Bcl-xL	46	5.43415
1931	Bcl-xL	46	4.45735
1942	Bcl-xL	46	4.95227
2045	Bcl-xL	46	4.70644
2112	Bcl-xL	46	4.82976
2135	Bcl-xL	46	6.41489
3042	Bcl-xL	46	3.69054
3091	Bcl-xL	46	3.49425
3462	Bcl-xL	46	7.23138
3566	Bcl-xL	46	4.205
3621	Bcl-xL	46	4.07761
3917	Bcl-xL	46	3.75556
3918	Bcl-xL	46	5.25497
4140	Bcl-xL	46	4.45735
4172	Bcl-xL	46	4.7682
4216	Bcl-xL	46	3.49425
4217	Bcl-xL	46	4.70644
4245	Bcl-xL	46	6.69214
4366	Bcl-xL	46	5.43415
4395	Bcl-xL	46	6.91028
4683	Bcl-xL	46	5.01322
4709	Bcl-xL	46	4.70644
4722	Bcl-xL	46	4.5823
4793	Bcl-xL	46	3.55988
4850	Bcl-xL	46	4.14141
4890	Bcl-xL	46	5.49347
4897	Bcl-xL	46	4.39457
5026	Bcl-xL	46	3.9494
5251	Bcl-xL	46	3.62531
5438	Bcl-xL	46	4.01361
5760	Bcl-xL	46	4.01361
5765	Bcl-xL	46	4.51993
5919	Bcl-xL	46	5.6115
5975	Bcl-xL	46	4.89112
6137	Bcl-xL	46	3.82038
6277	Bcl-xL	46	4.14141
6416	Bcl-xL	46	5.6115
6512	Bcl-xL	46	2.41645
6765	Bcl-xL	46	4.07761
6767	Bcl-xL	46	5.78702
6911	Bcl-xL	46	5.72871
6961	Bcl-xL	46	3.42842
6966	Bcl-xL	46	4.14141
7091	Bcl-xL	46	4.07761
7276	Bcl-xL	46	3.75556
7317	Bcl-xL	46	6.30256
7363	Bcl-xL	46	3.09619
7367	Bcl-xL	46	6.07547
7655	Bcl-xL	46	3.36238
8045	Bcl-xL	46	5.19484
8064	Bcl-xL	46	4.70644
8092	Bcl-xL	46	3.9494
8148	Bcl-xL	46	3.62531
8224	Bcl-xL	46	5.01322
8353	Bcl-xL	46	4.82976
8428	Bcl-xL	46	3.88499
8459	Bcl-xL	46	3.55988
8585	Bcl-xL	46	3.9494
8728	Bcl-xL	46	4.51993
9167	Bcl-xL	46	3.88499
9171	Bcl-xL	46	7.85158
9257	Bcl-xL	46	4.95227
9342	Bcl-xL	46	3.02913
9377	Bcl-xL	46	5.67021
9683	Bcl-xL	46	4.2684
9823	Bcl-xL	46	4.33158
9928	Bcl-xL	46	4.82976
10553	Bcl-xL	46	6.2461
10716	Bcl-xL	46	6.58185
10986	Bcl-xL	46	2.96187
11045	Bcl-xL	46	6.74698
11135	Bcl-xL	46	5.49347
11292	Bcl-xL	46	5.3149
11620	Bcl-xL	46	7.23138
12003	Bcl-xL	46	4.64447
12306	Bcl-xL	46	2.55403
12356	Bcl-xL	46	3.62531
12491	Bcl-xL	46	4.64447
12688	Bcl-xL	46	2.96187
12950	Bcl-xL	46	5.6115
13088	Bcl-xL	46	5.67021
13229	Bcl-xL	46	6.47075
13281	Bcl-xL	46	3.82038
13670	Bcl-xL	46	5.01322
13798	Bcl-xL	46	3.69054
13967	Bcl-xL	46	3.49425
14075	Bcl-xL	46	3.9494
14083	Bcl-xL	46	5.25497
14115	Bcl-xL	46	6.18942
14326	Bcl-xL	46	5.1345
14497	Bcl-xL	46	4.14141
14528	Bcl-xL	46	4.5823
14534	Bcl-xL	46	6.30256
14712	Bcl-xL	46	3.88499
14854	Bcl-xL	46	4.5823
14972	Bcl-xL	46	5.3149
14982	Bcl-xL	46	4.7682
15057	Bcl-xL	46	4.14141
15229	Bcl-xL	46	3.62531
15288	Bcl-xL	46	4.14141
15427	Bcl-xL	46	4.5823
15547	Bcl-xL	46	7.90194
15953	Bcl-xL	46	6.18942
15965	Bcl-xL	46	3.22969
16016	Bcl-xL	46	4.45735
16190	Bcl-xL	46	6.91028
16470	Bcl-xL	46	6.69214
16566	Bcl-xL	46	3.82038
16711	Bcl-xL	46	2.96187
16714	Bcl-xL	46	4.205
16888	Bcl-xL	46	5.43415
17311	Bcl-xL	46	3.9494
17627	Bcl-xL	46	4.01361
17686	Bcl-xL	46	6.80162
17748	Bcl-xL	46	5.19484
18230	Bcl-xL	46	4.5823
18254	Bcl-xL	46	3.9494
18742	Bcl-xL	46	5.49347
18874	Bcl-xL	46	3.02913
19098	Bcl-xL	46	4.14141
19217	Bcl-xL	46	4.33158
19441	Bcl-xL	46	4.45735
19758	Bcl-xL	46	3.62531
20149	Bcl-xL	46	5.19484
20215	Bcl-xL	46	4.70644
20265	Bcl-xL	46	5.3149
20665	Bcl-xL	46	7.85158
21185	Bcl-xL	46	4.95227
21358	Bcl-xL	46	8.24876
21534	Bcl-xL	46	4.89112
21546	Bcl-xL	46	4.2684
21566	Bcl-xL	46	3.55988
21812	Bcl-xL	46	4.39457
21877	Bcl-xL	46	3.88499
21958	Bcl-xL	46	4.51993
22053	Bcl-xL	46	5.72871
22067	Bcl-xL	46	4.5823
22075	Bcl-xL	46	5.01322
22098	Bcl-xL	46	6.01818
22112	Bcl-xL	46	5.37463
22123	Bcl-xL	46	3.62531
22135	Bcl-xL	46	5.3149
22142	Bcl-xL	46	5.25497
22233	Bcl-xL	46	4.82976
22541	Bcl-xL	46	6.07547
22928	Bcl-xL	46	3.69054
23018	Bcl-xL	46	3.82038
23181	Bcl-xL	46	4.89112
23322	Bcl-xL	46	5.3149
23345	Bcl-xL	46	4.205
23538	Bcl-xL	46	6.35883
24372	Bcl-xL	46	4.51993
24769	Bcl-xL	46	4.7682
24860	Bcl-xL	46	4.70644
24868	Bcl-xL	46	4.5823
25012	Bcl-xL	46	4.95227
25403	Bcl-xL	46	3.42842
25490	Bcl-xL	46	5.25497
25707	Bcl-xL	46	5.01322
26128	Bcl-xL	46	3.42842
26428	Bcl-xL	46	3.22969
26461	Bcl-xL	46	5.55259
26769	Bcl-xL	46	6.30256
26780	Bcl-xL	46	4.95227
26851	Bcl-xL	46	4.45735
26935	Bcl-xL	46	3.42842
27137	Bcl-xL	46	4.51993
27265	Bcl-xL	46	6.58185
27530	Bcl-xL	46	4.07761
27737	Bcl-xL	46	5.6115
27779	Bcl-xL	46	4.82976
27846	Bcl-xL	46	3.9494
27870	Bcl-xL	46	4.2684
27914	Bcl-xL	46	5.90301
28480	Bcl-xL	46	3.02913
28562	Bcl-xL	46	3.16304
28585	Bcl-xL	46	3.82038
28674	Bcl-xL	46	3.09619
28828	Bcl-xL	46	5.1345
28837	Bcl-xL	46	5.72871
28916	Bcl-xL	46	4.70644
29321	Bcl-xL	46	5.25497
29446	Bcl-xL	46	4.39457
29497	Bcl-xL	46	5.37463
29755	Bcl-xL	46	5.01322
29863	Bcl-xL	46	5.1345
29923	Bcl-xL	46	6.58185
29932	Bcl-xL	46	5.19484
30016	Bcl-xL	46	6.91028
30080	Bcl-xL	46	3.42842
30262	Bcl-xL	46	4.7682
30413	Bcl-xL	46	6.2461
30673	Bcl-xL	46	4.205
30750	Bcl-xL	46	6.2461
30782	Bcl-xL	46	4.07761
31506	Bcl-xL	46	4.70644
31580	Bcl-xL	46	4.39457
31612	Bcl-xL	46	6.35883
31677	Bcl-xL	46	4.45735
31845	Bcl-xL	46	5.25497
32594	Bcl-xL	46	3.42842
32710	Bcl-xL	46	3.42842
32892	Bcl-xL	46	4.7682
33049	Bcl-xL	46	4.95227
33081	Bcl-xL	46	4.07761
33244	Bcl-xL	46	4.205
33377	Bcl-xL	46	4.82976
33636	Bcl-xL	46	4.95227
34150	Bcl-xL	46	4.33158
34243	Bcl-xL	46	3.75556
34297	Bcl-xL	46	6.5264
34809	Bcl-xL	46	4.64447
34841	Bcl-xL	46	5.55259
34911	Bcl-xL	46	5.6115
35220	Bcl-xL	46	4.14141
35591	Bcl-xL	46	5.01322
36004	Bcl-xL	46	3.16304
36127	Bcl-xL	46	5.37463
36278	Bcl-xL	46	4.2684
36422	Bcl-xL	46	3.82038
36515	Bcl-xL	46	7.6481
36758	Bcl-xL	46	3.75556
36797	Bcl-xL	46	6.41489
37227	Bcl-xL	46	3.22969
37414	Bcl-xL	46	4.01361
37439	Bcl-xL	46	6.07547
37620	Bcl-xL	46	5.90301
37961	Bcl-xL	46	4.7682
38295	Bcl-xL	46	3.22969
38496	Bcl-xL	46	4.14141
38502	Bcl-xL	46	4.14141
38753	Bcl-xL	46	3.29614
38857	Bcl-xL	46	4.45735
38938	Bcl-xL	46	4.70644
38954	Bcl-xL	46	4.82976
39048	Bcl-xL	46	8.24876
39064	Bcl-xL	46	5.07396
39128	Bcl-xL	46	3.9494
39154	Bcl-xL	46	2.82674
39328	Bcl-xL	46	4.39457
39867	Bcl-xL	46	4.205
40368	Bcl-xL	46	6.74698
40699	Bcl-xL	46	5.37463
40723	Bcl-xL	46	8.24876
40881	Bcl-xL	46	4.64447
40994	Bcl-xL	46	4.205
41022	Bcl-xL	46	5.01322
41320	Bcl-xL	46	4.5823
41381	Bcl-xL	46	2.34736
41543	Bcl-xL	46	3.36238
41810	Bcl-xL	46	3.88499
41848	Bcl-xL	46	6.07547
42065	Bcl-xL	46	4.33158
42179	Bcl-xL	46	3.09619
42264	Bcl-xL	46	2.8944
42319	Bcl-xL	46	5.55259
42557	Bcl-xL	46	3.42842
42570	Bcl-xL	46	3.29614
42584	Bcl-xL	46	4.2684
42585	Bcl-xL	46	6.85605
42718	Bcl-xL	46	5.07396
42741	Bcl-xL	46	3.88499
42805	Bcl-xL	46	5.49347
42927	Bcl-xL	46	4.95227
43027	Bcl-xL	46	5.37463
43289	Bcl-xL	46	4.89112
43560	Bcl-xL	46	6.13255
43690	Bcl-xL	46	7.80102
44064	Bcl-xL	46	4.33158
44189	Bcl-xL	46	3.55988
44358	Bcl-xL	46	4.45735
44695	Bcl-xL	46	3.88499
45913	Bcl-xL	46	4.45735
45923	Bcl-xL	46	7.01813
45998	Bcl-xL	46	3.9494
46075	Bcl-xL	46	3.75556
46306	Bcl-xL	46	3.62531
46324	Bcl-xL	46	3.69054
46349	Bcl-xL	46	4.95227
46539	Bcl-xL	46	3.22969
46568	Bcl-xL	46	4.82976
46758	Bcl-xL	46	4.07761
46849	Bcl-xL	46	4.205
46932	Bcl-xL	46	3.82038
47067	Bcl-xL	46	6.2461
47205	Bcl-xL	46	3.9494
47614	Bcl-xL	46	3.75556
47833	Bcl-xL	46	5.37463
48041	Bcl-xL	46	4.2684
48123	Bcl-xL	46	2.96187
48435	Bcl-xL	46	4.51993
48698	Bcl-xL	46	3.42842
48913	Bcl-xL	46	5.9607
49137	Bcl-xL	46	4.5823
49264	Bcl-xL	46	3.29614
49603	Bcl-xL	46	4.14141
50024	Bcl-xL	46	4.95227
50089	Bcl-xL	46	4.51993
50166	Bcl-xL	46	7.85158
50236	Bcl-xL	46	5.19484
50305	Bcl-xL	46	7.28418
50383	Bcl-xL	46	4.5823
50573	Bcl-xL	46	3.69054
50685	Bcl-xL	46	5.37463
51054	Bcl-xL	46	4.01361
51236	Bcl-xL	46	6.01818
51372	Bcl-xL	46	6.01818
51421	Bcl-xL	46	5.49347
51706	Bcl-xL	46	3.82038
51713	Bcl-xL	46	3.42842
51742	Bcl-xL	46	4.01361
51790	Bcl-xL	46	5.07396
52244	Bcl-xL	46	5.01322
52322	Bcl-xL	46	2.96187
52364	Bcl-xL	46	4.89112
52517	Bcl-xL	46	3.02913
52689	Bcl-xL	46	5.9607
53234	Bcl-xL	46	5.07396
53236	Bcl-xL	46	3.88499
53453	Bcl-xL	46	4.2684
53460	Bcl-xL	46	2.8944
53583	Bcl-xL	46	4.64447
53939	Bcl-xL	46	2.96187
53947	Bcl-xL	46	3.36238
53967	Bcl-xL	46	4.7682
54040	Bcl-xL	46	3.9494
54073	Bcl-xL	46	3.88499
54211	Bcl-xL	46	3.49425
54520	Bcl-xL	46	5.9607
54913	Bcl-xL	46	4.64447
54929	Bcl-xL	46	5.67021
55368	Bcl-xL	46	3.29614
55506	Bcl-xL	46	4.51993
55714	Bcl-xL	46	5.6115
55745	Bcl-xL	46	4.39457
55815	Bcl-xL	46	5.6115
55845	Bcl-xL	46	7.90194
56012	Bcl-xL	46	4.39457
56751	Bcl-xL	46	3.29614
56930	Bcl-xL	46	4.5823
56986	Bcl-xL	46	4.39457
57057	Bcl-xL	46	6.13255
57148	Bcl-xL	46	7.54514
57215	Bcl-xL	46	3.62531
58073	Bcl-xL	46	4.70644
58117	Bcl-xL	46	5.07396
58380	Bcl-xL	46	4.70644
58536	Bcl-xL	46	8.29749
58797	Bcl-xL	46	5.01322
59300	Bcl-xL	46	4.14141
59645	Bcl-xL	46	4.64447
59674	Bcl-xL	46	4.5823
59737	Bcl-xL	46	5.55259
59881	Bcl-xL	46	4.89112
60020	Bcl-xL	46	5.49347
60155	Bcl-xL	46	5.78702
60158	Bcl-xL	46	5.67021
60186	Bcl-xL	46	4.51993
60858	Bcl-xL	46	3.22969
61043	Bcl-xL	46	4.2684
61265	Bcl-xL	46	4.39457
61494	Bcl-xL	46	4.70644
61544	Bcl-xL	46	5.78702
61612	Bcl-xL	46	3.22969
61813	Bcl-xL	46	4.01361
61827	Bcl-xL	46	3.22969
61843	Bcl-xL	46	3.9494
61853	Bcl-xL	46	5.49347
62060	Bcl-xL	46	3.49425
62122	Bcl-xL	46	2.96187
62698	Bcl-xL	46	3.09619
62746	Bcl-xL	46	3.42842
62768	Bcl-xL	46	4.07761
62853	Bcl-xL	46	4.64447
63126	Bcl-xL	46	5.07396
63167	Bcl-xL	46	4.205
63232	Bcl-xL	46	3.69054
63303	Bcl-xL	46	4.205
63527	Bcl-xL	46	7.33678
63700	Bcl-xL	46	6.35883
63704	Bcl-xL	46	4.01361
63740	Bcl-xL	46	7.28418
63860	Bcl-xL	46	4.14141
63908	Bcl-xL	46	5.19484
64435	Bcl-xL	46	4.51993
64570	Bcl-xL	46	4.14141
64590	Bcl-xL	46	4.39457
64780	Bcl-xL	46	8.10134
64961	Bcl-xL	46	3.69054
64996	Bcl-xL	46	5.37463
65056	Bcl-xL	46	4.33158
65107	Bcl-xL	46	5.37463
65167	Bcl-xL	46	6.13255
65302	Bcl-xL	46	3.09619
65651	Bcl-xL	46	5.43415
65819	Bcl-xL	46	6.35883
66086	Bcl-xL	46	5.3149
66225	Bcl-xL	46	3.88499
66378	Bcl-xL	46	5.07396
66420	Bcl-xL	46	6.41489
66486	Bcl-xL	46	4.64447
66569	Bcl-xL	46	4.205
66810	Bcl-xL	46	4.95227
67485	Bcl-xL	46	7.33678
67671	Bcl-xL	46	5.07396
68631	Bcl-xL	46	2.62251
69070	Bcl-xL	46	6.07547
69127	Bcl-xL	46	4.205
69430	Bcl-xL	46	3.82038
69934	Bcl-xL	46	4.82976
69959	Bcl-xL	46	3.55988
70306	Bcl-xL	46	4.07761
70612	Bcl-xL	46	4.70644
71233	Bcl-xL	46	3.62531
71356	Bcl-xL	46	5.90301
71609	Bcl-xL	46	5.25497
71727	Bcl-xL	46	2.48534
71802	Bcl-xL	46	4.70644
71867	Bcl-xL	46	4.45735
71982	Bcl-xL	46	6.18942
72325	Bcl-xL	46	3.75556
72366	Bcl-xL	46	4.70644
72514	Bcl-xL	46	5.43415
72595	Bcl-xL	46	2.62251
72634	Bcl-xL	46	6.18942
72647	Bcl-xL	46	3.9494
72918	Bcl-xL	46	4.64447
72932	Bcl-xL	46	5.84511
72941	Bcl-xL	46	4.95227
73262	Bcl-xL	46	6.41489
73824	Bcl-xL	46	4.51993
73903	Bcl-xL	46	4.64447
74031	Bcl-xL	46	4.07761
74163	Bcl-xL	46	4.95227
74300	Bcl-xL	46	7.9521
74378	Bcl-xL	46	4.14141
74840	Bcl-xL	46	4.01361
75063	Bcl-xL	46	3.49425
75084	Bcl-xL	46	5.25497
75257	Bcl-xL	46	3.49425
75545	Bcl-xL	46	2.62251
75568	Bcl-xL	46	6.35883
75591	Bcl-xL	46	4.5823
76116	Bcl-xL	46	4.5823
76332	Bcl-xL	46	3.29614
76351	Bcl-xL	46	7.23138
76450	Bcl-xL	46	3.88499
76571	Bcl-xL	46	6.47075
76592	Bcl-xL	46	4.205
76682	Bcl-xL	46	4.95227
77035	Bcl-xL	46	5.19484
77307	Bcl-xL	46	3.36238
77376	Bcl-xL	46	3.36238
77461	Bcl-xL	46	3.82038
77563	Bcl-xL	46	5.3149
77608	Bcl-xL	46	4.5823
77674	Bcl-xL	46	6.18942
77798	Bcl-xL	46	5.25497
77880	Bcl-xL	46	4.07761
77909	Bcl-xL	46	4.82976
78079	Bcl-xL	46	4.95227
78121	Bcl-xL	46	4.64447
78156	Bcl-xL	46	2.8944
78398	Bcl-xL	46	4.07761
78640	Bcl-xL	46	4.07761
78778	Bcl-xL	46	6.18942
79038	Bcl-xL	46	3.42842
79130	Bcl-xL	46	4.39457
79198	Bcl-xL	46	4.82976
79294	Bcl-xL	46	6.2461
79374	Bcl-xL	46	2.82674
79505	Bcl-xL	46	4.33158
79670	Bcl-xL	46	5.67021
79761	Bcl-xL	46	5.3149
80071	Bcl-xL	46	5.67021
80098	Bcl-xL	46	4.5823
80257	Bcl-xL	46	4.01361
80606	Bcl-xL	46	4.51993
80992	Bcl-xL	46	5.67021
81009	Bcl-xL	46	3.75556
81292	Bcl-xL	46	3.82038
81326	Bcl-xL	46	4.14141
81571	Bcl-xL	46	4.07761
81767	Bcl-xL	46	3.75556
81787	Bcl-xL	46	5.43415
81845	Bcl-xL	46	3.22969
81875	Bcl-xL	46	4.14141
81968	Bcl-xL	46	6.2461
82572	Bcl-xL	46	3.16304
82734	Bcl-xL	46	6.74698
82766	Bcl-xL	46	3.69054
82883	Bcl-xL	46	3.9494
83333	Bcl-xL	46	5.19484
83384	Bcl-xL	46	4.64447
83531	Bcl-xL	46	3.02913
83717	Bcl-xL	46	5.19484
83761	Bcl-xL	46	4.2684
84043	Bcl-xL	46	3.49425
84190	Bcl-xL	46	4.33158
84277	Bcl-xL	46	7.01813
84531	Bcl-xL	46	4.39457
84927	Bcl-xL	46	4.7682
85420	Bcl-xL	46	8.68001
85714	Bcl-xL	46	5.1345
85826	Bcl-xL	46	4.51993
85829	Bcl-xL	46	3.22969
85888	Bcl-xL	46	4.95227
85892	Bcl-xL	46	3.82038
85921	Bcl-xL	46	3.9494
85966	Bcl-xL	46	4.64447
86080	Bcl-xL	46	5.78702
86089	Bcl-xL	46	5.3149
86468	Bcl-xL	46	7.17837
86589	Bcl-xL	46	5.3149
86733	Bcl-xL	46	4.7682
86799	Bcl-xL	46	4.70644
86897	Bcl-xL	46	4.82976
87344	Bcl-xL	46	3.55988
87501	Bcl-xL	46	4.39457
87977	Bcl-xL	46	4.5823
88196	Bcl-xL	46	4.01361
88230	Bcl-xL	46	4.07761
88249	Bcl-xL	46	4.51993
88692	Bcl-xL	46	4.5823
88780	Bcl-xL	46	4.7682
88822	Bcl-xL	46	3.02913
89190	Bcl-xL	46	3.22969
89235	Bcl-xL	46	4.82976
89386	Bcl-xL	46	4.95227
89397	Bcl-xL	46	7.07175
89557	Bcl-xL	46	6.01818
89626	Bcl-xL	46	4.14141
89792	Bcl-xL	46	3.49425
89798	Bcl-xL	46	5.01322
90134	Bcl-xL	46	4.2684
90334	Bcl-xL	46	4.33158
90347	Bcl-xL	46	5.55259
90404	Bcl-xL	46	5.84511
90517	Bcl-xL	46	3.88499
90722	Bcl-xL	46	6.13255
91028	Bcl-xL	46	3.88499
91243	Bcl-xL	46	3.49425
91350	Bcl-xL	46	5.72871
91406	Bcl-xL	46	5.6115
91759	Bcl-xL	46	3.62531
91906	Bcl-xL	46	5.07396
91962	Bcl-xL	46	3.9494
92009	Bcl-xL	46	4.82976
92127	Bcl-xL	46	3.82038
92182	Bcl-xL	46	8.68001
92448	Bcl-xL	46	2.27806
92875	Bcl-xL	46	4.33158
92922	Bcl-xL	46	4.64447
93169	Bcl-xL	46	6.2461
93310	Bcl-xL	46	3.9494
93313	Bcl-xL	46	4.2684
93420	Bcl-xL	46	4.33158
93428	Bcl-xL	46	3.55988
93634	Bcl-xL	46	4.14141
93757	Bcl-xL	46	3.75556
93936	Bcl-xL	46	8.49038
94370	Bcl-xL	46	4.45735
94393	Bcl-xL	46	3.88499
94409	Bcl-xL	46	4.95227
94514	Bcl-xL	46	4.01361
94742	Bcl-xL	46	2.82674
94770	Bcl-xL	46	4.70644
9	EpoR	46	6.74698
120	EpoR	46	4.82976
171	EpoR	46	4.51993
213	EpoR	46	4.7682
288	EpoR	46	5.3149
324	EpoR	46	2.62251
327	EpoR	46	5.19484
373	EpoR	46	4.205
406	EpoR	46	6.35883
435	EpoR	46	5.1345
447	EpoR	46	6.47075
448	EpoR	46	4.89112
466	EpoR	46	6.41489
529	EpoR	46	5.25497
538	EpoR	46	4.51993
549	EpoR	46	6.74698
703	EpoR	46	3.22969
745	EpoR	46	6.5264
760	EpoR	46	4.45735
805	EpoR	46	4.89112
892	EpoR	46	3.62531
922	EpoR	46	5.01322
942	EpoR	46	5.90301
1259	EpoR	46	5.3149
1261	EpoR	46	5.55259
1392	EpoR	46	3.22969
1399	EpoR	46	6.35883
1425	EpoR	46	4.64447
1449	EpoR	46	7.59673
1515	EpoR	46	5.67021
1543	EpoR	46	5.01322
1693	EpoR	46	3.22969
1734	EpoR	46	4.14141
1819	EpoR	46	4.7682
1845	EpoR	46	5.07396
1871	EpoR	46	4.205
1945	EpoR	46	3.29614
2005	EpoR	46	4.51993
2009	EpoR	46	4.14141
2091	EpoR	46	3.88499
2105	EpoR	46	5.6115
2130	EpoR	46	6.07547
2134	EpoR	46	10.4359
2159	EpoR	46	5.01322
2168	EpoR	46	3.9494
2192	EpoR	46	5.07396
2203	EpoR	46	4.95227
2205	EpoR	46	5.6115
2319	EpoR	46	7.17837
2339	EpoR	46	5.3149
2366	EpoR	46	4.89112
2389	EpoR	46	5.72871
2431	EpoR	46	6.58185
2539	EpoR	46	5.43415
2562	EpoR	46	4.64447
2588	EpoR	46	5.25497
2618	EpoR	46	4.33158
2626	EpoR	46	4.205
2652	EpoR	46	4.7682
2689	EpoR	46	5.25497
2756	EpoR	46	4.70644
2788	EpoR	46	4.89112
2798	EpoR	46	3.9494
2833	EpoR	46	6.01818
2885	EpoR	46	6.18942
2906	EpoR	46	6.07547
3005	EpoR	46	6.30256
3015	EpoR	46	6.69214
3026	EpoR	46	4.95227
3039	EpoR	46	4.07761
3115	EpoR	46	4.39457
3117	EpoR	46	6.2461
3217	EpoR	46	4.70644
3251	EpoR	46	5.01322
3321	EpoR	46	6.18942
3330	EpoR	46	5.49347
3348	EpoR	46	5.6115
3421	EpoR	46	5.25497
3542	EpoR	46	4.39457
3618	EpoR	46	5.37463
3831	EpoR	46	4.82976
3844	EpoR	46	5.01322
3869	EpoR	46	4.70644
3902	EpoR	46	5.72871
3906	EpoR	46	5.55259
3996	EpoR	46	3.9494
4010	EpoR	46	7.80102
4018	EpoR	46	5.25497
4047	EpoR	46	6.58185
4233	EpoR	46	4.39457
4280	EpoR	46	3.75556
4332	EpoR	46	5.19484
4363	EpoR	46	6.07547
4423	EpoR	46	6.41489
4501	EpoR	46	5.90301
4555	EpoR	46	5.43415
4735	EpoR	46	5.07396
4736	EpoR	46	6.6371
4750	EpoR	46	4.2684
4753	EpoR	46	3.9494
4828	EpoR	46	5.43415
4906	EpoR	46	4.7682
4933	EpoR	46	4.5823
5025	EpoR	46	5.07396
5042	EpoR	46	5.43415
5050	EpoR	46	4.51993
5098	EpoR	46	5.67021
5175	EpoR	46	6.69214
5349	EpoR	46	4.95227
5353	EpoR	46	6.5264
5368	EpoR	46	6.18942
5407	EpoR	46	4.82976
5502	EpoR	46	6.69214
5793	EpoR	46	4.89112
5805	EpoR	46	6.85605
5853	EpoR	46	5.3149
5955	EpoR	46	7.01813
5991	EpoR	46	4.82976
6022	EpoR	46	5.25497
6148	EpoR	46	6.41489
6199	EpoR	46	5.37463
6206	EpoR	46	5.07396
6310	EpoR	46	4.89112
6351	EpoR	46	4.14141
6395	EpoR	46	4.82976
6418	EpoR	46	5.07396
6434	EpoR	46	8.86638
6481	EpoR	46	5.6115
6490	EpoR	46	6.69214
6613	EpoR	46	5.55259
6658	EpoR	46	4.33158
6660	EpoR	46	5.19484
6663	EpoR	46	5.01322
6680	EpoR	46	4.70644
6694	EpoR	46	3.49425
6865	EpoR	46	6.6371
7037	EpoR	46	2.62251
7269	EpoR	46	5.67021
7295	EpoR	46	4.89112
7380	EpoR	46	6.2461
7421	EpoR	46	5.6115
7467	EpoR	46	2.8944
7591	EpoR	46	4.70644
7748	EpoR	46	6.74698
7751	EpoR	46	5.07396
7776	EpoR	46	3.02913
7862	EpoR	46	5.37463
7869	EpoR	46	6.80162
8020	EpoR	46	3.9494
8028	EpoR	46	3.55988
8081	EpoR	46	5.78702
80921	EpoR	46	4.14141
8123	EpoR	46	5.6115
8204	EpoR	46	6.69214
8236	EpoR	46	4.205
8267	EpoR	46	3.22969
8329	EpoR	46	4.07761
8437	EpoR	46	5.19484
8514	EpoR	46	4.2684
8667	EpoR	46	5.90301
8796	EpoR	46	3.82038
8811	EpoR	46	4.33158
8825	EpoR	46	5.3149
8826	EpoR	46	6.69214
8867	EpoR	46	5.84511
8885	EpoR	46	4.33158
8905	EpoR	46	6.74698
8960	EpoR	46	7.49336
9056	EpoR	46	4.7682
9082	EpoR	46	5.07396
9084	EpoR	46	4.01361
9238	EpoR	46	4.64447
9244	EpoR	46	4.01361
9269	EpoR	46	6.85605
9351	EpoR	46	6.2461
9353	EpoR	46	6.35883
9358	EpoR	46	5.49347
9409	EpoR	46	4.2684
9431	EpoR	46	7.07175
9542	EpoR	46	5.55259
9579	EpoR	46	5.37463
9769	EpoR	46	5.84511
9788	EpoR	46	6.35883
9875	EpoR	46	4.14141
9881	EpoR	46	7.6481
10012	EpoR	46	6.6371
10065	EpoR	46	2.75886
10137	EpoR	46	3.9494
10140	EpoR	46	5.55259
10170	EpoR	46	6.2461
10255	EpoR	46	6.91028
10313	EpoR	46	6.91028
10366	EpoR	46	4.205
10411	EpoR	46	5.19484
10443	EpoR	46	6.74698
10459	EpoR	46	4.205
10462	EpoR	46	5.19484
10494	EpoR	46	6.80162
10539	EpoR	46	6.69214
10563	EpoR	46	4.95227
10639	EpoR	46	5.1345
10683	EpoR	46	6.58185
10724	EpoR	46	6.2461
10767	EpoR	46	5.49347
10769	EpoR	46	4.33158
11044	EpoR	46	6.47075
11112	EpoR	46	5.55259
11149	EpoR	46	4.82976
11188	EpoR	46	7.17837
11618	EpoR	46	4.89112
11664	EpoR	46	5.25497
11767	EpoR	46	6.47075
11773	EpoR	46	5.37463
11808	EpoR	46	3.36238
12028	EpoR	46	4.205
12095	EpoR	46	3.69054
12144	EpoR	46	4.7682
12158	EpoR	46	4.5823
12267	EpoR	46	4.7682
12276	EpoR	46	3.82038
12645	EpoR	46	7.33678
12695	EpoR	46	5.1345
12843	EpoR	46	5.19484
12846	EpoR	46	4.2684
13223	EpoR	46	2.62251
13225	EpoR	46	8.82009
13228	EpoR	46	4.64447
13442	EpoR	46	4.33158
13574	EpoR	46	5.9607
13578	EpoR	46	4.70644
13606	EpoR	46	6.80162
13674	EpoR	46	5.72871
13702	EpoR	46	4.5823
13825	EpoR	46	3.29614
13905	EpoR	46	9.66473
13927	EpoR	46	3.16304
14012	EpoR	46	6.5264
14021	EpoR	46	3.09619
14057	EpoR	46	4.14141
14156	EpoR	46	6.58185
14346	EpoR	46	7.01813
14355	EpoR	46	2.8944
14422	EpoR	46	4.89112
14448	EpoR	46	6.30256
14568	EpoR	46	5.72871
14645	EpoR	46	4.01361
14651	EpoR	46	4.205
14657	EpoR	46	7.28418
14796	EpoR	46	5.6115
14863	EpoR	46	4.39457
14955	EpoR	46	4.07761
14988	EpoR	46	3.16304
15036	EpoR	46	4.5823
15075	EpoR	46	6.01818
15191	EpoR	46	3.75556
15213	EpoR	46	6.74698
15266	EpoR	46	5.9607
15464	EpoR	46	7.17837
15477	EpoR	46	4.82976
15543	EpoR	46	5.6115
15589	EpoR	46	3.62531
15591	EpoR	46	6.35883
15596	EpoR	46	6.13255
15686	EpoR	46	3.62531
15718	EpoR	46	3.42842
15780	EpoR	46	3.36238
15813	EpoR	46	4.01361
15863	EpoR	46	6.74698
15865	EpoR	46	6.85605
15957	EpoR	46	5.43415
16010	EpoR	46	6.30256
16017	EpoR	46	6.74698
16041	EpoR	46	2.75886
16196	EpoR	46	5.3149
16220	EpoR	46	5.1345
16268	EpoR	46	5.01322
16326	EpoR	46	6.2461
16417	EpoR	46	2.75886
16713	EpoR	46	4.14141
16762	EpoR	46	5.3149
16853	EpoR	46	7.17837
16891	EpoR	46	5.19484
16892	EpoR	46	2.55403
16942	EpoR	46	5.3149
17036	EpoR	46	5.01322
17054	EpoR	46	5.1345
17099	EpoR	46	4.01361
17131	EpoR	46	3.55988
17195	EpoR	46	5.37463
17240	EpoR	46	3.62531
17264	EpoR	46	4.33158
17348	EpoR	46	7.75025
17375	EpoR	46	4.89112
17423	EpoR	46	5.84511
17571	EpoR	46	3.69054
17699	EpoR	46	5.49347
17705	EpoR	46	5.1345
17733	EpoR	46	4.5823
17762	EpoR	46	7.23138
17910	EpoR	46	4.2684
18054	EpoR	46	5.78702
18069	EpoR	46	5.1345
18137	EpoR	46	5.37463
18139	EpoR	46	5.55259
18202	EpoR	46	7.59673
18278	EpoR	46	7.49336
18285	EpoR	46	6.85605
18350	EpoR	46	7.07175
18357	EpoR	46	5.19484
18474	EpoR	46	6.80162
18558	EpoR	46	5.37463
18604	EpoR	46	4.70644
18628	EpoR	46	6.01818
18710	EpoR	46	4.82976
18889	EpoR	46	4.82976
18906	EpoR	46	4.5823
19066	EpoR	46	6.35883
19146	EpoR	46	4.70644
19186	EpoR	46	6.35883
19252	EpoR	46	5.9607
19266	EpoR	46	4.89112
19327	EpoR	46	4.07761
19337	EpoR	46	5.6115
19422	EpoR	46	8.19982
19521	EpoR	46	5.19484
19528	EpoR	46	5.19484
19654	EpoR	46	7.07175
19733	EpoR	46	5.72871
19762	EpoR	46	6.13255
19777	EpoR	46	3.49425
19787	EpoR	46	6.41489
19826	EpoR	46	4.39457
19834	EpoR	46	6.35883
19855	EpoR	46	5.9607
19939	EpoR	46	5.1345
20026	EpoR	46	4.64447
20173	EpoR	46	6.07547
20228	EpoR	46	2.82674
20454	EpoR	46	4.89112
20682	EpoR	46	2.41645
20689	EpoR	46	2.8944
20719	EpoR	46	5.37463
20878	EpoR	46	4.39457
20930	EpoR	46	6.18942
21105	EpoR	46	5.90301
21244	EpoR	46	4.33158
21255	EpoR	46	5.25497
21287	EpoR	46	2.82674
21297	EpoR	46	10.4744
21356	EpoR	46	4.64447
21578	EpoR	46	4.51993
21585	EpoR	46	5.84511
21607	EpoR	46	6.47075
21707	EpoR	46	4.07761
21913	EpoR	46	4.5823
22009	EpoR	46	5.01322
22011	EpoR	46	3.88499
220531	EpoR	46	4.45735
22066	EpoR	46	9.91619
22088	EpoR	46	7.9521
22175	EpoR	46	6.35883
22252	EpoR	46	6.74698
22266	EpoR	46	6.13255
22324	EpoR	46	4.45735
22452	EpoR	46	5.55259
22455	EpoR	46	4.64447
22650	EpoR	46	5.37463
22701	EpoR	46	5.49347
22719	EpoR	46	6.96431
22720	EpoR	46	5.67021
22725	EpoR	46	5.25497
22778	EpoR	46	4.07761
22783	EpoR	46	2.75886
22836	EpoR	46	5.37463
22846	EpoR	46	3.62531
22875	EpoR	46	6.6371
22925	EpoR	46	6.47075
22932	EpoR	46	5.1345
22977	EpoR	46	3.36238
23001	EpoR	46	4.64447
23077	EpoR	46	3.69054
23080	EpoR	46	3.88499
23200	EpoR	46	5.90301
23214	EpoR	46	5.9607
23228	EpoR	46	6.07547
23277	EpoR	46	5.01322
23311	EpoR	46	5.67021
23334	EpoR	46	4.14141
23356	EpoR	46	5.67021
23395	EpoR	46	5.25497
23419	EpoR	46	5.19484
23564	EpoR	46	7.59673
23743	EpoR	46	4.70644
23821	EpoR	46	6.96431
23855	EpoR	46	5.1345
23936	EpoR	46	10.5888
23954	EpoR	46	6.07547
23988	EpoR	46	4.14141
24292	EpoR	46	5.9607
24293	EpoR	46	5.01322
24301	EpoR	46	5.9607
24310	EpoR	46	6.41489
24320	EpoR	46	3.55988
24331	EpoR	46	4.01361
24408	EpoR	46	8.72691
24465	EpoR	46	5.6115
24476	EpoR	46	5.07396
24567	EpoR	46	6.91028
24767	EpoR	46	3.75556
24778	EpoR	46	3.82038
24859	EpoR	46	3.55988
24904	EpoR	46	6.74698
24921	EpoR	46	6.58185
25124	EpoR	46	6.41489
25209	EpoR	46	4.45735
25245	EpoR	46	6.58185
25316	EpoR	46	5.72871
25533	EpoR	46	3.62531
25571	EpoR	46	4.2684
25589	EpoR	46	3.75556
25738	EpoR	46	5.43415
25791	EpoR	46	7.33678
25812	EpoR	46	6.80162
25841	EpoR	46	5.49347
25864	EpoR	46	5.25497
26083	EpoR	46	5.43415
26207	EpoR	46	5.90301
26226	EpoR	46	5.84511
26315	EpoR	46	6.18942
26334	EpoR	46	6.35883
26430	EpoR	46	6.18942
26552	EpoR	46	4.5823
26574	EpoR	46	4.95227
26610	EpoR	46	5.90301
26659	EpoR	46	6.35883
26706	EpoR	46	4.39457
26738	EpoR	46	3.36238
26742	EpoR	46	6.58185
267801	EpoR	46	7.9521
26907	EpoR	46	4.95227
26993	EpoR	46	4.70644
26998	EpoR	46	7.07175
27003	EpoR	46	5.3149
27090	EpoR	46	10.7014
27123	EpoR	46	4.205
27174	EpoR	46	5.9607
27177	EpoR	46	6.13255
27287	EpoR	46	5.90301
27291	EpoR	46	6.47075
27328	EpoR	46	5.78702
27340	EpoR	46	6.07547
27382	EpoR	46	7.12516
27466	EpoR	46	6.69214
27508	EpoR	46	4.5823
27537	EpoR	46	5.78702
27590	EpoR	46	6.6371
27593	EpoR	46	4.33158
27643	EpoR	46	4.14141
27709	EpoR	46	3.82038
27727	EpoR	46	5.90301
27745	EpoR	46	6.5264
27824	EpoR	46	5.55259
27937	EpoR	46	6.80162
27949	EpoR	46	3.82038
28026	EpoR	46	3.82038
28198	EpoR	46	4.51993
28307	EpoR	46	5.78702
28348	EpoR	46	4.33158
28438	EpoR	46	5.43415
28511	EpoR	46	6.41489
28519	EpoR	46	3.88499
28542	EpoR	46	5.84511
28543	EpoR	46	3.02913
28549	EpoR	46	4.33158
28834	EpoR	46	4.95227
28877	EpoR	46	2.8944
28890	EpoR	46	2.34736
28909	EpoR	46	5.78702
28929	EpoR	46	2.55403
28958	EpoR	46	10.7386
29068	EpoR	46	4.01361
29090	EpoR	46	5.01322
29225	EpoR	46	4.33158
29290	EpoR	46	5.43415
29313	EpoR	46	4.45735
29361	EpoR	46	4.89112
29385	EpoR	46	5.01322
29450	EpoR	46	9.49302
29626	EpoR	46	6.74698
29679	EpoR	46	5.43415
29904	EpoR	46	3.9494
29916	EpoR	46	5.19484
29989	EpoR	46	7.28418
30015	EpoR	46	6.80162
30061	EpoR	46	4.33158
30304	EpoR	46	5.19484
30539	EpoR	46	3.9494
30667	EpoR	46	5.55259
30796	EpoR	46	4.07761
30803	EpoR	46	4.39457
30806	EpoR	46	6.18942
31007	EpoR	46	6.35883
31207	EpoR	46	4.33158
31208	EpoR	46	4.51993
31335	EpoR	46	4.2684
31380	EpoR	46	7.80102
31413	EpoR	46	2.62251
31473	EpoR	46	5.19484
31602	EpoR	46	5.78702
31682	EpoR	46	7.80102
31863	EpoR	46	6.2461
31876	EpoR	46	3.62531
32007	EpoR	46	4.89112
32175	EpoR	46	5.84511
32184	EpoR	46	4.70644
32234	EpoR	46	4.70644
32277	EpoR	46	7.38918
32319	EpoR	46	3.36238
32326	EpoR	46	6.58185
32434	EpoR	46	4.7682
32478	EpoR	46	5.19484
32744	EpoR	46	10.3971
32797	EpoR	46	4.2684
32811	EpoR	46	4.5823
32903	EpoR	46	5.19484
32912	EpoR	46	6.07547
32921	EpoR	46	4.7682
33000	EpoR	46	5.78702
33012	EpoR	46	7.9521
33116	EpoR	46	3.02913
33132	EpoR	46	9.70715
33144	EpoR	46	6.41489
33156	EpoR	46	5.25497
33251	EpoR	46	5.55259
33393	EpoR	46	5.9607
33401	EpoR	46	5.1345
33544	EpoR	46	4.45735
33758	EpoR	46	5.72871
33798	EpoR	46	4.51993
33806	EpoR	46	5.3149
33888	EpoR	46	5.67021
34081	EpoR	46	4.7682
34104	EpoR	46	7.80102
34124	EpoR	46	6.74698
34154	EpoR	46	4.51993
34266	EpoR	46	6.18942
34391	EpoR	46	3.69054
34426	EpoR	46	4.95227
34432	EpoR	46	6.5264
34511	EpoR	46	5.43415
34515	EpoR	46	4.95227
34630	EpoR	46	3.75556
34828	EpoR	46	4.01361
34848	EpoR	46	2.75886
34967	EpoR	46	4.51993
35209	EpoR	46	3.29614
35238	EpoR	46	5.72871
35253	EpoR	46	4.89112
35256	EpoR	46	5.1345
35311	EpoR	46	3.62531
35373	EpoR	46	3.16304
35515	EpoR	46	4.205
35578	EpoR	46	8.15069
35605	EpoR	46	5.01322
35698	EpoR	46	5.37463
35713	EpoR	46	3.29614
35886	EpoR	46	5.07396
35912	EpoR	46	5.01322
35982	EpoR	46	9.04949
36038	EpoR	46	5.01322
36072	EpoR	46	3.49425
36112	EpoR	46	5.3149
36174	EpoR	46	4.7682
36352	EpoR	46	6.01818
36647	EpoR	46	5.55259
36689	EpoR	46	5.90301
36757	EpoR	46	9.2738
36760	EpoR	46	4.7682
36838	EpoR	46	5.9607
36992	EpoR	46	6.91028
37039	EpoR	46	6.74698
37074	EpoR	46	8.19982
37153	EpoR	46	3.62531
37212	EpoR	46	4.95227
37214	EpoR	46	2.8944
37319	EpoR	46	6.18942
37334	EpoR	46	6.69214
37374	EpoR	46	3.69054
37464	EpoR	46	4.64447
37510	EpoR	46	4.82976
37698	EpoR	46	3.88499
37750	EpoR	46	5.6115
37787	EpoR	46	4.70644
37833	EpoR	46	7.28418
37846	EpoR	46	5.1345
37856	EpoR	46	5.43415
37871	EpoR	46	4.89112
37985	EpoR	46	8.5856
38047	EpoR	46	6.2461
38076	EpoR	46	2.96187
38092	EpoR	46	4.64447
38094	EpoR	46	4.45735
38106	EpoR	46	5.1345
38132	EpoR	46	3.82038
38150	EpoR	46	5.25497
38182	EpoR	46	3.88499
38197	EpoR	46	4.51993
38282	EpoR	46	7.59673
38338	EpoR	46	6.80162
38512	EpoR	46	4.95227
38534	EpoR	46	5.49347
38551	EpoR	46	3.02913
38613	EpoR	46	7.49336
38619	EpoR	46	4.70644
38650	EpoR	46	4.64447
38655	EpoR	46	4.51993
38724	EpoR	46	4.39457
38744	EpoR	46	6.18942
38773	EpoR	46	5.1345
38777	EpoR	46	5.01322
38807	EpoR	46	7.33678
38823	EpoR	46	5.37463
38915	EpoR	46	6.58185
39079	EpoR	46	5.84511
39089	EpoR	46	5.3149
39284	EpoR	46	4.70644
39343	EpoR	46	4.82976
39366	EpoR	46	8.7736
39401	EpoR	46	6.07547
39442	EpoR	46	4.45735
39539	EpoR	46	5.19484
39655	EpoR	46	2.75886
39665	EpoR	46	5.07396
39689	EpoR	46	7.07175
39709	EpoR	46	5.37463
39792	EpoR	46	3.55988
39820	EpoR	46	6.01818
39828	EpoR	46	5.55259
39832	EpoR	46	3.69054
39964	EpoR	46	5.43415
39975	EpoR	46	5.19484
40057	EpoR	46	4.5823
40063	EpoR	46	5.43415
40102	EpoR	46	4.51993
40178	EpoR	46	4.64447
40194	EpoR	46	4.2684
40226	EpoR	46	5.19484
40324	EpoR	46	4.01361
40386	EpoR	46	3.75556
40398	EpoR	46	4.14141
40442	EpoR	46	8.19982
40443	EpoR	46	5.67021
40514	EpoR	46	4.45735
40524	EpoR	46	5.78702
40537	EpoR	46	7.23138
40601	EpoR	46	4.70644
41134	EpoR	46	5.84511
41194	EpoR	46	5.3149
41259	EpoR	46	5.67021
41316	EpoR	46	4.51993
41369	EpoR	46	6.91028
41475	EpoR	46	4.95227
41619	EpoR	46	10.2796
41625	EpoR	46	5.25497
41871	EpoR	46	4.45735
41919	EpoR	46	4.01361
41984	EpoR	46	2.62251
42134	EpoR	46	3.9494
42204	EpoR	46	7.07175
42246	EpoR	46	5.90301
42259	EpoR	46	3.49425
42547	EpoR	46	5.49347
42723	EpoR	46	4.07761
42855	EpoR	46	4.205
42872	EpoR	46	2.96187
42891	EpoR	46	6.6371
42910	EpoR	46	10.1603
43295	EpoR	46	6.85605
43300	EpoR	46	4.5823
43359	EpoR	46	4.33158
43408	EpoR	46	4.89112
43483	EpoR	46	4.14141
43533	EpoR	46	5.72871
43593	EpoR	46	6.74698
43750	EpoR	46	5.6115
43759	EpoR	46	6.47075
43760	EpoR	46	5.6115
43768	EpoR	46	5.55259
43843	EpoR	46	3.22969
43898	EpoR	46	5.72871
44037	EpoR	46	5.67021
44176	EpoR	46	2.62251
44221	EpoR	46	3.62531
44280	EpoR	46	10.0392
44391	EpoR	46	8.24876
44433	EpoR	46	3.02913
44445	EpoR	46	4.2684
44459	EpoR	46	9.66473
44590	EpoR	46	4.205
44698	EpoR	46	5.49347
44745	EpoR	46	5.49347
44780	EpoR	46	3.55988
44841	EpoR	46	7.59673
44892	EpoR	46	6.35883
45121	EpoR	46	3.75556
45203	EpoR	46	6.01818
45222	EpoR	46	9.62211
45251	EpoR	46	4.82976
45348	EpoR	46	7.17837
45486	EpoR	46	4.5823
45492	EpoR	46	5.25497
45530	EpoR	46	5.78702
45606	EpoR	46	3.88499
45617	EpoR	46	3.9494
45792	EpoR	46	3.82038
45885	EpoR	46	6.13255
45932	EpoR	46	5.1345
45951	EpoR	46	6.13255
46050	EpoR	46	5.90301
46093	EpoR	46	5.1345
46133	EpoR	46	5.90301
46193	EpoR	46	6.41489
46205	EpoR	46	4.39457
46389	EpoR	46	6.47075
46398	EpoR	46	4.33158
46445	EpoR	46	6.07547
46511	EpoR	46	6.69214
46542	EpoR	46	4.205
46688	EpoR	46	4.2684
46697	EpoR	46	6.01818
46802	EpoR	46	6.91028
46854	EpoR	46	4.7682
46987	EpoR	46	4.82976
46989	EpoR	46	2.96187
47057	EpoR	46	7.69928
47093	EpoR	46	3.9494
47120	EpoR	46	7.44137
47218	EpoR	46	6.91028
47233	EpoR	46	4.82976
47277	EpoR	46	5.6115
47315	EpoR	46	5.78702
47406	EpoR	46	5.67021
47446	EpoR	46	4.64447
47517	EpoR	46	6.47075
47593	EpoR	46	5.6115
47618	EpoR	46	4.89112
47626	EpoR	46	6.69214
47741	EpoR	46	4.70644
47805	EpoR	46	4.95227
47853	EpoR	46	2.34736
48053	EpoR	46	5.6115
48061	EpoR	46	6.01818
48130	EpoR	46	5.07396
48294	EpoR	46	8.29749
48315	EpoR	46	3.49425
48328	EpoR	46	7.01813
48356	EpoR	46	4.7682
48427	EpoR	46	5.25497
48455	EpoR	46	8.53809
48547	EpoR	46	5.72871
48715	EpoR	46	6.85605
48770	EpoR	46	4.205
48775	EpoR	46	7.59673
48860	EpoR	46	7.80102
48914	EpoR	46	4.2684
49006	EpoR	46	6.35883
49038	EpoR	46	5.3149
49076	EpoR	46	5.78702
49259	EpoR	46	6.6371
49313	EpoR	46	4.07761
49317	EpoR	46	4.82976
49348	EpoR	46	2.27806
49418	EpoR	46	3.42842
49487	EpoR	46	4.95227
49495	EpoR	46	5.1345
49507	EpoR	46	4.5823
49534	EpoR	46	7.44137
49589	EpoR	46	8.86638
49625	EpoR	46	4.2684
49805	EpoR	46	6.30256
49808	EpoR	46	4.14141
49895	EpoR	46	9.99838
49928	EpoR	46	5.37463
50026	EpoR	46	5.07396
50027	EpoR	46	5.19484
50217	EpoR	46	5.01322
50221	EpoR	46	6.07547
50323	EpoR	46	5.84511
50368	EpoR	46	3.02913
50418	EpoR	46	4.45735
50439	EpoR	46	4.51993
50747	EpoR	46	5.37463
50825	EpoR	46	4.14141
50862	EpoR	46	6.30256
50926	EpoR	46	5.49347
51246	EpoR	46	6.41489
51452	EpoR	46	10.6266
51498	EpoR	46	6.6371
51573	EpoR	46	5.72871
51683	EpoR	46	7.9521
51774	EpoR	46	6.41489
51788	EpoR	46	7.59673
51823	EpoR	46	5.37463
51917	EpoR	46	4.51993
51969	EpoR	46	5.43415
52076	EpoR	46	4.01361
52274	EpoR	46	4.14141
52295	EpoR	46	5.84511
52314	EpoR	46	3.9494
52320	EpoR	46	4.2684
52332	EpoR	46	5.37463
52448	EpoR	46	4.205
52449	EpoR	46	5.07396
52674	EpoR	46	4.89112
52717	EpoR	46	9.04949
52787	EpoR	46	4.5823
52973	EpoR	46	5.84511
52997	EpoR	46	4.82976
53007	EpoR	46	4.07761
53050	EpoR	46	7.17837
53256	EpoR	46	4.45735
53300	EpoR	46	5.55259
53491	EpoR	46	9.87479
53516	EpoR	46	7.49336
53554	EpoR	46	9.04949
53568	EpoR	46	8.44246
53707	EpoR	46	4.01361
53834	EpoR	46	9.09476
53968	EpoR	46	6.41489
54014	EpoR	46	3.09619
54034	EpoR	46	6.35883
54158	EpoR	46	7.17837
54159	EpoR	46	4.51993
54232	EpoR	46	2.82674
54286	EpoR	46	6.18942
54305	EpoR	46	5.01322
54325	EpoR	46	2.69079
54373	EpoR	46	6.74698
54377	EpoR	46	3.88499
54427	EpoR	46	5.37463
54438	EpoR	46	6.35883
54448	EpoR	46	7.17837
54451	EpoR	46	6.18942
54456	EpoR	46	5.19484
54498	EpoR	46	4.95227
54641	EpoR	46	4.51993
54644	EpoR	46	3.69054
54700	EpoR	46	5.19484
54727	EpoR	46	4.5823
54862	EpoR	46	4.45735
54895	EpoR	46	3.29614
54934	EpoR	46	9.79138
54952	EpoR	46	5.55259
55039	EpoR	46	5.19484
55147	EpoR	46	6.35883
55153	EpoR	46	5.90301
55206	EpoR	46	5.9607
55216	EpoR	46	5.1345
55307	EpoR	46	3.9494
55327	EpoR	46	9.13983
55456	EpoR	46	6.13255
55463	EpoR	46	6.6371
55484	EpoR	46	6.58185
55580	EpoR	46	4.95227
55590	EpoR	46	3.69054
55761	EpoR	46	9.40595
55901	EpoR	46	4.82976
55996	EpoR	46	7.75025
56042	EpoR	46	5.6115
56098	EpoR	46	4.82976
56114	EpoR	46	6.85605
56122	EpoR	46	7.33678
56132	EpoR	46	5.84511
56251	EpoR	46	5.49347
56263	EpoR	46	6.01818
56315	EpoR	46	4.51993
56427	EpoR	46	5.72871
56517	EpoR	46	4.45735
56551	EpoR	46	4.70644
56740	EpoR	46	5.25497
56775	EpoR	46	4.95227
56856	EpoR	46	3.02913
57132	EpoR	46	4.7682
57154	EpoR	46	6.07547
57161	EpoR	46	8.5856
57229	EpoR	46	4.7682
57271	EpoR	46	6.2461
57289	EpoR	46	3.9494
57377	EpoR	46	3.82038
57404	EpoR	46	5.37463
57415	EpoR	46	4.70644
57427	EpoR	46	6.5264
57482	EpoR	46	6.41489
57515	EpoR	46	5.07396
57539	EpoR	46	6.6371
57629	EpoR	46	4.2684
57633	EpoR	46	5.37463
57638	EpoR	46	2.75886
57697	EpoR	46	4.07761
57781	EpoR	46	5.19484
57841	EpoR	46	5.01322
57926	EpoR	46	6.35883
57931	EpoR	46	3.75556
57962	EpoR	46	3.55988
57975	EpoR	46	4.2684
58065	EpoR	46	4.64447
58089	EpoR	46	5.67021
58175	EpoR	46	3.69054
58252	EpoR	46	5.67021
58319	EpoR	46	4.205
58439	EpoR	46	5.01322
58451	EpoR	46	9.87479
58490	EpoR	46	5.6115
58615	EpoR	46	6.30256
58705	EpoR	46	5.19484
58778	EpoR	46	5.3149
58883	EpoR	46	6.01818
58913	EpoR	46	7.80102
58956	EpoR	46	3.69054
58962	EpoR	46	7.69928
58976	EpoR	46	4.95227
59032	EpoR	46	5.67021
59149	EpoR	46	7.33678
59175	EpoR	46	4.45735
59200	EpoR	46	6.74698
59221	EpoR	46	6.74698
59246	EpoR	46	5.37463
59418	EpoR	46	2.75886
59448	EpoR	46	6.13255
59619	EpoR	46	4.01361
59627	EpoR	46	7.07175
59639	EpoR	46	5.72871
59667	EpoR	46	3.88499
59821	EpoR	46	5.55259
59856	EpoR	46	3.16304
59929	EpoR	46	5.1345
59974	EpoR	46	4.5823
59992	EpoR	46	6.18942
60199	EpoR	46	4.2684
60212	EpoR	46	6.41489
60310	EpoR	46	6.96431
60370	EpoR	46	5.67021
60581	EpoR	46	5.43415
60691	EpoR	46	5.72871
60741	EpoR	46	6.01818
60814	EpoR	46	3.09619
60869	EpoR	46	7.54514
60985	EpoR	46	10.7014
61004	EpoR	46	4.5823
61109	EpoR	46	5.1345
61122	EpoR	46	6.69214
61132	EpoR	46	6.47075
61161	EpoR	46	5.37463
61171	EpoR	46	4.70644
61204	EpoR	46	6.69214
61305	EpoR	46	9.44959
61348	EpoR	46	6.96431
61416	EpoR	46	6.35883
61435	EpoR	46	4.45735
61598	EpoR	46	4.82976
61623	EpoR	46	5.9607
61724	EpoR	46	6.6371
61763	EpoR	46	9.53626
61783	EpoR	46	5.90301
61906	EpoR	46	5.49347
62000	EpoR	46	3.29614
62077	EpoR	46	5.67021
62098	EpoR	46	3.02913
62120	EpoR	46	5.67021
62241	EpoR	46	6.18942
62318	EpoR	46	6.2461
62393	EpoR	46	3.9494
62448	EpoR	46	8.10134
62535	EpoR	46	5.72871
62670	EpoR	46	6.41489
62737	EpoR	46	4.64447
62753	EpoR	46	6.01818
62816	EpoR	46	3.55988
62851	EpoR	46	10.7014
62923	EpoR	46	6.2461
63053	EpoR	46	5.43415
63057	EpoR	46	5.84511
63073	EpoR	46	5.78702
63165	EpoR	46	6.35883
63215	EpoR	46	5.19484
63220	EpoR	46	4.89112
63371	EpoR	46	5.78702
63473	EpoR	46	5.07396
63500	EpoR	46	4.14141
63511	EpoR	46	5.84511
63619	EpoR	46	4.7682
63681	EpoR	46	4.7682
63823	EpoR	46	9.13983
63913	EpoR	46	5.01322
63929	EpoR	46	5.55259
63946	EpoR	46	6.5264
63951	EpoR	46	3.42842
64153	EpoR	46	5.90301
64182	EpoR	46	5.37463
64261	EpoR	46	4.89112
64327	EpoR	46	6.69214
64341	EpoR	46	6.07547
64369	EpoR	46	3.29614
64458	EpoR	46	3.49425
64551	EpoR	46	5.25497
64596	EpoR	46	6.58185
64779	EpoR	46	5.9607
64898	EpoR	46	5.43415
64902	EpoR	46	7.38918
64981	EpoR	46	6.80162
65029	EpoR	46	4.89112
65210	EpoR	46	5.9607
65372	EpoR	46	5.90301
65402	EpoR	46	6.30256
65403	EpoR	46	5.37463
65527	EpoR	46	6.96431
65530	EpoR	46	5.19484
65591	EpoR	46	4.7682
65655	EpoR	46	6.91028
65687	EpoR	46	10.1201
65782	EpoR	46	2.96187
65790	EpoR	46	5.1345
65853	EpoR	46	4.95227
65880	EpoR	46	3.9494
65890	EpoR	46	6.5264
66017	EpoR	46	3.42842
66043	EpoR	46	6.30256
66145	EpoR	46	5.9607
66390	EpoR	46	4.33158
66473	EpoR	46	6.13255
66506	EpoR	46	8.53809
66558	EpoR	46	6.80162
66576	EpoR	46	5.3149
66640	EpoR	46	9.40595
66642	EpoR	46	6.30256
66719	EpoR	46	5.55259
66788	EpoR	46	5.1345
66888	EpoR	46	10.4359
66958	EpoR	46	7.6481
66993	EpoR	46	6.07547
67040	EpoR	46	7.17837
67043	EpoR	46	4.95227
67214	EpoR	46	9.70715
67372	EpoR	46	3.75556
67420	EpoR	46	5.55259
67422	EpoR	46	4.70644
67466	EpoR	46	5.49347
67470	EpoR	46	7.75025
67499	EpoR	46	5.19484
67561	EpoR	46	6.91028
67571	EpoR	46	3.9494
67579	EpoR	46	5.78702
67582	EpoR	46	6.5264
67598	EpoR	46	5.37463
67629	EpoR	46	4.89112
67777	EpoR	46	5.49347
67830	EpoR	46	6.6371
67902	EpoR	46	6.80162
67903	EpoR	46	3.36238
67991	EpoR	46	5.3149
68086	EpoR	46	3.69054
68149	EpoR	46	4.39457
68191	EpoR	46	6.6371
68198	EpoR	46	10.2003
68202	EpoR	46	5.25497
68234	EpoR	46	2.8944
68242	EpoR	46	5.07396
68249	EpoR	46	6.47075
68270	EpoR	46	5.07396
68328	EpoR	46	5.1345
68354	EpoR	46	4.14141
68357	EpoR	46	5.1345
68437	EpoR	46	2.75886
68448	EpoR	46	4.33158
68480	EpoR	46	2.8944
68508	EpoR	46	5.67021
68516	EpoR	46	6.2461
68537	EpoR	46	4.33158
68544	EpoR	46	5.25497
68640	EpoR	46	10.2401
68757	EpoR	46	5.84511
68816	EpoR	46	8.39434
68840	EpoR	46	4.205
68863	EpoR	46	6.69214
68892	EpoR	46	3.55988
68929	EpoR	46	2.48534
69068	EpoR	46	5.9607
69112	EpoR	46	6.74698
69177	EpoR	46	6.2461
69193	EpoR	46	3.62531
69228	EpoR	46	5.1345
69301	EpoR	46	5.67021
69316	EpoR	46	5.90301
69427	EpoR	46	3.55988
69441	EpoR	46	5.07396
69506	EpoR	46	6.2461
69719	EpoR	46	7.07175
69784	EpoR	46	6.80162
69793	EpoR	46	5.78702
69988	EpoR	46	9.74937
70037	EpoR	46	4.5823
70091	EpoR	46	6.85605
70120	EpoR	46	5.49347
70168	EpoR	46	6.74698
70188	EpoR	46	6.35883
70274	EpoR	46	4.7682
70303	EpoR	46	5.6115
70332	EpoR	46	3.88499
70390	EpoR	46	3.9494
70475	EpoR	46	5.01322
70522	EpoR	46	3.29614
70680	EpoR	46	7.23138
70710	EpoR	46	5.84511
70721	EpoR	46	5.6115
70786	EpoR	46	6.74698
70894	EpoR	46	4.2684
70977	EpoR	46	5.1345
71037	EpoR	46	6.69214
71145	EpoR	46	2.82674
71148	EpoR	46	6.2461
71168	EpoR	46	5.3149
71182	EpoR	46	6.35883
71210	EpoR	46	4.39457
71229	EpoR	46	3.9494
71322	EpoR	46	6.13255
71412	EpoR	46	5.1345
71479	EpoR	46	6.2461
71630	EpoR	46	3.88499
71643	EpoR	46	4.82976
71738	EpoR	46	5.49347
71844	EpoR	46	5.25497
71884	EpoR	46	2.82674
72102	EpoR	46	4.95227
72156	EpoR	46	5.25497
72184	EpoR	46	4.89112
72195	EpoR	46	5.01322
72260	EpoR	46	5.55259
72298	EpoR	46	4.39457
72418	EpoR	46	5.78702
72423	EpoR	46	4.07761
72508	EpoR	46	9.49302
72562	EpoR	46	6.74698
72585	EpoR	46	4.2684
72649	EpoR	46	3.62531
72811	EpoR	46	7.69928
72813	EpoR	46	3.82038
72831	EpoR	46	5.55259
72878	EpoR	46	7.33678
72962	EpoR	46	5.90301
73067	EpoR	46	6.35883
73092	EpoR	46	6.01818
73151	EpoR	46	3.29614
73182	EpoR	46	4.33158
73201	EpoR	46	5.9607
73554	EpoR	46	6.07547
73648	EpoR	46	5.9607
73676	EpoR	46	2.96187
73705	EpoR	46	2.55403
73741	EpoR	46	3.42842
73767	EpoR	46	4.33158
73858	EpoR	46	5.90301
73893	EpoR	46	7.17837
74069	EpoR	46	7.80102
74111	EpoR	46	10.4359
74221	EpoR	46	3.09619
74375	EpoR	46	5.6115
74437	EpoR	46	4.205
74669	EpoR	46	6.69214
74673	EpoR	46	6.58185
74675	EpoR	46	5.19484
74740	EpoR	46	4.33158
74790	EpoR	46	4.39457
74817	EpoR	46	3.82038
74911	EpoR	46	6.85605
75031	EpoR	46	7.80102
75041	EpoR	46	4.2684
75203	EpoR	46	8.34602
75216	EpoR	46	8.15069
75249	EpoR	46	5.37463
75366	EpoR	46	7.28418
75513	EpoR	46	7.54514
75775	EpoR	46	4.95227
75800	EpoR	46	4.64447
75826	EpoR	46	4.205
75838	EpoR	46	2.75886
75872	EpoR	46	5.3149
75883	EpoR	46	4.33158
75931	EpoR	46	5.1345
76023	EpoR	46	5.43415
76062	EpoR	46	6.01818
76166	EpoR	46	4.39457
76240	EpoR	46	5.90301
76324	EpoR	46	6.2461
76327	EpoR	46	4.01361
76448	EpoR	46	4.07761
76543	EpoR	46	5.01322
76605	EpoR	46	6.2461
76607	EpoR	46	5.49347
76627	EpoR	46	4.39457
76645	EpoR	46	4.45735
76704	EpoR	46	3.62531
76753	EpoR	46	4.82976
76771	EpoR	46	4.70644
76772	EpoR	46	6.5264
76774	EpoR	46	4.7682
76824	EpoR	46	3.82038
76880	EpoR	46	5.3149
76962	EpoR	46	2.82674
76991	EpoR	46	4.39457
77036	EpoR	46	5.07396
77205	EpoR	46	7.01813
77236	EpoR	46	3.62531
77292	EpoR	46	6.5264
77332	EpoR	46	9.70715
77407	EpoR	46	4.39457
77417	EpoR	46	6.07547
77439	EpoR	46	6.91028
77452	EpoR	46	4.64447
77490	EpoR	46	4.205
77531	EpoR	46	3.62531
77564	EpoR	46	4.64447
77625	EpoR	46	5.19484
77680	EpoR	46	6.5264
77754	EpoR	46	4.01361
77758	EpoR	46	4.14141
77831	EpoR	46	4.95227
77846	EpoR	46	4.51993
77865	EpoR	46	4.33158
778801	EpoR	46	4.5823
77959	EpoR	46	4.70644
78104	EpoR	46	4.7682
78133	EpoR	46	5.3149
78137	EpoR	46	5.01322
78197	EpoR	46	9.3621
78214	EpoR	46	6.6371
78233	EpoR	46	5.07396
78355	EpoR	46	4.39457
78394	EpoR	46	7.59673
78409	EpoR	46	2.62251
78415	EpoR	46	5.9607
78532	EpoR	46	4.89112
78548	EpoR	46	6.80162
78554	EpoR	46	5.37463
78668	EpoR	46	4.95227
78699	EpoR	46	4.70644
78743	EpoR	46	7.54514
78919	EpoR	46	5.1345
78929	EpoR	46	4.70644
78989	EpoR	46	6.01818
79077	EpoR	46	6.47075
79115	EpoR	46	6.01818
79143	EpoR	46	7.17837
79181	EpoR	46	5.19484
79199	EpoR	46	3.29614
79213	EpoR	46	8.10134
79286	EpoR	46	5.1345
79327	EpoR	46	10.5128
79388	EpoR	46	5.19484
79409	EpoR	46	5.07396
79481	EpoR	46	7.49336
79508	EpoR	46	4.39457
79554	EpoR	46	5.07396
79559	EpoR	46	4.01361
79567	EpoR	46	6.01818
79738	EpoR	46	2.41645
79853	EpoR	46	3.9494
79892	EpoR	46	3.88499
79961	EpoR	46	5.6115
80049	EpoR	46	4.01361
80094	EpoR	46	4.51993
80107	EpoR	46	3.36238
80126	EpoR	46	6.18942
80235	EpoR	46	5.43415
80270	EpoR	46	7.49336
80393	EpoR	46	5.78702
80431	EpoR	46	3.09619
80434	EpoR	46	4.89112
80520	EpoR	46	4.01361
80647	EpoR	46	4.45735
80820	EpoR	46	6.13255
80864	EpoR	46	7.33678
81042	EpoR	46	3.69054
81094	EpoR	46	4.39457
81180	EpoR	46	5.78702
81247	EpoR	46	4.07761
81367	EpoR	46	10.5509
81468	EpoR	46	6.85605
81523	EpoR	46	6.30256
81583	EpoR	46	8.0518
81671	EpoR	46	4.2684
81682	EpoR	46	5.9607
81801	EpoR	46	5.9607
81885	EpoR	46	4.51993
82039	EpoR	46	6.91028
82089	EpoR	46	5.78702
82109	EpoR	46	5.25497
82140	EpoR	46	2.55403
82169	EpoR	46	5.72871
82268	EpoR	46	5.1345
82361	EpoR	46	4.95227
82426	EpoR	46	4.5823
82485	EpoR	46	9.66473
82550	EpoR	46	7.85158
82625	EpoR	46	4.70644
82640	EpoR	46	8.00205
82767	EpoR	46	9.91619
82863	EpoR	46	5.1345
82886	EpoR	46	5.01322
82958	EpoR	46	5.07396
82990	EpoR	46	4.33158
83047	EpoR	46	4.95227
83165	EpoR	46	2.96187
83188	EpoR	46	4.33158
83215	EpoR	46	5.25497
83245	EpoR	46	5.07396
83368	EpoR	46	5.01322
83401	EpoR	46	6.91028
83586	EpoR	46	4.39457
83621	EpoR	46	6.58185
83673	EpoR	46	6.2461
83691	EpoR	46	5.49347
83699	EpoR	46	6.91028
83783	EpoR	46	8.5856
83789	EpoR	46	6.58185
83906	EpoR	46	5.90301
83958	EpoR	46	4.95227
84177	EpoR	46	6.58185
84222	EpoR	46	5.49347
84331	EpoR	46	4.5823
84379	EpoR	46	4.82976
84389	EpoR	46	2.62251
84607	EpoR	46	6.01818
84671	EpoR	46	4.5823
84708	EpoR	46	5.1345
84750	EpoR	46	4.51993
84759	EpoR	46	10.7014
84789	EpoR	46	4.51993
84809	EpoR	46	4.70644
85067	EpoR	46	4.14141
85069	EpoR	46	4.07761
85117	EpoR	46	4.45735
85157	EpoR	46	5.25497
85207	EpoR	46	5.6115
85218	EpoR	46	7.49336
85239	EpoR	46	3.69054
85251	EpoR	46	4.01361
85270	EpoR	46	3.9494
85327	EpoR	46	3.88499
85340	EpoR	46	4.70644
85379	EpoR	46	2.82674
85430	EpoR	46	4.82976
85497	EpoR	46	6.07547
85711	EpoR	46	9.13983
85747	EpoR	46	5.6115
85790	EpoR	46	6.01818
85797	EpoR	46	5.19484
85814	EpoR	46	2.62251
85867	EpoR	46	6.30256
85876	EpoR	46	2.34736
85882	EpoR	46	5.90301
86034	EpoR	46	6.30256
86068	EpoR	46	8.68001
86071	EpoR	46	5.78702
86146	EpoR	46	9.87479
86197	EpoR	46	3.82038
86260	EpoR	46	6.18942
86276	EpoR	46	10.0392
86292	EpoR	46	4.70644
86354	EpoR	46	4.89112
86374	EpoR	46	4.5823
86458	EpoR	46	5.67021
86480	EpoR	46	4.89112
86719	EpoR	46	4.70644
86840	EpoR	46	4.89112
86867	EpoR	46	4.64447
86876	EpoR	46	3.9494
86883	EpoR	46	5.49347
87081	EpoR	46	6.01818
87184	EpoR	46	4.64447
87189	EpoR	46	4.39457
87216	EpoR	46	6.2461
87237	EpoR	46	7.17837
87345	EpoR	46	10.0798
87486	EpoR	46	5.01322
87514	EpoR	46	4.5823
87588	EpoR	46	5.78702
87656	EpoR	46	4.205
87711	EpoR	46	4.2684
87775	EpoR	46	8.34602
87793	EpoR	46	5.1345
87800	EpoR	46	3.09619
87830	EpoR	46	5.19484
87920	EpoR	46	5.25497
88013	EpoR	46	6.91028
88053	EpoR	46	2.82674
88179	EpoR	46	5.6115
88273	EpoR	46	4.39457
88450	EpoR	46	6.41489
88557	EpoR	46	5.43415
88611	EpoR	46	5.01322
88649	EpoR	46	4.33158
88654	EpoR	46	4.82976
89134	EpoR	46	5.72871
89140	EpoR	46	5.37463
89141	EpoR	46	6.01818
89155	EpoR	46	4.01361
89188	EpoR	46	7.80102
89200	EpoR	46	8.91246
89264	EpoR	46	4.07761
89333	EpoR	46	2.69079
89334	EpoR	46	9.83319
89484	EpoR	46	5.25497
89586	EpoR	46	3.36238
89742	EpoR	46	6.58185
89812	EpoR	46	3.36238
89823	EpoR	46	6.47075
89886	EpoR	46	3.29614
89913	EpoR	46	5.37463
89994	EpoR	46	4.82976
90109	EpoR	46	5.6115
90230	EpoR	46	4.2684
90239	EpoR	46	6.74698
[truncated: 2,121 more rows]
