# Supplementary material for: EpoR stimulates rapid cycling and larger red cells during mouse and human erythropoiesis
Source: Nat Commun. 2021 Dec 17;12:7334. doi: 10.1038/s41467-021-27562-4 (PMC8683474; doi:10.1038/s41467-021-27562-4)
Supplement: Supplementary file 3 — Source Data [file 41467_2021_27562_MOESM3_ESM.zip › Source_Data/Extended Data Figure 12 source data.xlsx]

## Sheet: ED_Figure12a
p27Kip1 mRNA
Time (h)	Vehicle			LY 294002 1uM			LY 294002 10uM
0	0.523895			0.523895			0.523895
24	1			0.955018			1.04066
48	21.6981			17.9741			34.2184
72	13.2521			15.0919			32.3064

## Sheet: ED_Figure12b
Cell number
Time (h)	Vehicle			LY 294002 1uM			LY 294002 10uM
0	3130000	3430000	3100000	3130000	3430000	3100000	3130000	3430000	3100000
24	2873731	2873731	2804026	2194062	2583285	2303621	1145291	1500726	1454651
48	12019784	13558316	14616057	10582931	10582931	10497585	3788548	4103386	4077150
72	3273908	3484058	3213076	2164773	3040411	2510163	1203658	1057419	794939

## Sheet: ED_Figure12c
Cell viability
Time (h)	Vehicle			LY 294002 1uM			LY 294002 10uM
0	82	82	79	82	82	79	82	82	79
24	87	91	91	89	92	89	85	93	90
48	86	92	84	86	81	84	82	89	85
72	73	64	69	66	70	73	81	75	74
