# Supplementary material for: EpoR stimulates rapid cycling and larger red cells during mouse and human erythropoiesis
Source: Nat Commun. 2021 Dec 17;12:7334. doi: 10.1038/s41467-021-27562-4 (PMC8683474; doi:10.1038/s41467-021-27562-4)
Supplement: Supplementary file 3 — Source Data [file 41467_2021_27562_MOESM3_ESM.zip › Source_Data/Figure 1 source data.xlsx]

## Sheet: Figure 1b
	CFUe colony numbers:
Retrovirus± Epo:	Expt 1	Expt 2	Expt 3	Expt 3
EpoR + Epo	1743.31	1132	1173
Bcl-xL + Epo	25.5118	56
EpoR - Epo	66.1417	32	58.67
Bcl-xL- Epo	28.3465
V+Epo	0
Stat5 1*6 - Epo		32	16
Stat5 1*6 + Epo			27
Stat5 1*6 + Bcl-xL			53	43

## Sheet: Figure 1d
Colony area (micrometer squared):
Epor	Bcl-xL
436.943	166.345
309.582	76.9104
293.706	273.244
405.367	222.617
337.1	161.935
184.338	91.3752
385.434	159.466
461.11	177.282
206.741	190.865
352.447	180.986
270.421	201.978
226.85	120.481
299.88	179.928
649.152	327.928
500.976	263.894
239.551	292.118
401.486	162.288
405.191	177.635
200.92	185.044
216.09	104.605
356.857	165.463
479.808	264.247
408.542	182.221
393.019	160.171
300.938	181.163
402.368	101.959
469.4	312.757
300.409	240.433
235.67	234.965
241.139	168.815
813.91	225.792
597.82	255.251
443.646	291.413
364.266	195.804
569.772	97.1964
384.023	96.6672
465.167	198.45
553.19	482.101
345.744	197.921
251.017	413.305
370.793	188.042
321.93	156.996
509.267	171.108
789.39	168.815
698.897	237.082
290.884	373.792
299.704	145.53
292.295	218.736
358.092	256.662
249.782	274.831
180.986	193.158
501.329	268.304
374.85	186.455
434.297	187.16
357.21	201.802
263.718	193.687
803.855	162.641
235.318	203.213
970.332	146.059
1659.79	93.3156
2060.44	180.281
684.388	188.042
461.11	207.799
667.233	181.163
825.111	83.4372
998.336	278.888
1566.34	363.516
739.16	663.485
745.599	676.803
818.099	252.252
2105.6	698.897
1046.54	173.93
588.382	173.048
524.393	185.837
195.672	188.748
220.853	159.818
304.51	170.182
367.044	403.515
287.488	163.479
	322.283
