# Supplementary material for: EpoR stimulates rapid cycling and larger red cells during mouse and human erythropoiesis
Source: Nat Commun. 2021 Dec 17;12:7334. doi: 10.1038/s41467-021-27562-4 (PMC8683474; doi:10.1038/s41467-021-27562-4)
Supplement: Supplementary file 3 — Source Data [file 41467_2021_27562_MOESM3_ESM.zip › Source_Data/Extended Data Figure 5 source data.xlsx]

## Sheet: ED Figure 5a
hCD4 fluorescence quantile	Cell diameter	EpoR expression (Median hCD4 intensity)
1	4.95227	1361.44
2	5.19484	3662.36
3	5.3149	6917.19
4	5.3149	12256.8
5	5.43415	24045.9
GFP fluorescence quantile	Median Cell diameter	Bcl-xL expression (Median GFP intensity)
1	5.1345	1493.33
2	5.19484	3683.2
3	5.3149	6920.88
4	5.3149	12256.4
5	5.43415	24048.3

## Sheet: ED Figure 5b
	Coefficient of Variation (CV)	EpoR expression (hCD4 median intensity)
1	0.000707769	1361.44
2	0.000271204	3662.36
3	0.000145212	6917.19
4	8.32875e-05	12256.8
5	3.59704e-05	24045.9
