# Supplementary material for: EpoR stimulates rapid cycling and larger red cells during mouse and human erythropoiesis
Source: Nat Commun. 2021 Dec 17;12:7334. doi: 10.1038/s41467-021-27562-4 (PMC8683474; doi:10.1038/s41467-021-27562-4)
Supplement: Supplementary file 3 — Source Data [file 41467_2021_27562_MOESM3_ESM.zip › Source_Data/Extended Data Figure 13 source data.xlsx]

## Sheet: ED_Figure13a
Cell diameters of circulating red blood cells from Stat5 littermates: Litter A and B							Cell diameters of circulating red blood cells from Stat5 littermates: Litter C and D
Object Number	Genotype	Diameter					Object Number	Genotype	Diameter
5	KO	12.7853					3	KO	5.01322
6	KO	8.15069					4	KO	5.9607
7	KO	10.9211					9	KO	3.36238
8	KO	10.3971					11	KO	6.80162
10	KO	10.319					15	KO	6.85605
12	KO	6.85605					16	KO	5.78702
17	KO	9.18469					18	KO	5.19484
20	KO	11.6005					19	KO	4.64447
25	KO	10.8122					21	KO	5.67021
26	KO	9.04949					22	KO	4.07761
28	KO	11.9394					23	KO	4.5823
30	KO	5.43415					24	KO	4.5823
31	KO	11.8796					27	KO	5.72871
33	KO	10.1603					29	KO	4.89112
35	KO	11.8494					38	KO	4.45735
37	KO	9.13983					44	KO	4.33158
40	KO	10.6641					47	KO	4.95227
41	KO	11.2027					52	KO	4.39457
42	KO	9.40595					65	KO	2.62251
43	KO	11.0282					66	KO	6.07547
45	KO	11.4711					78	KO	6.2461
46	KO	7.59673					79	KO	5.67021
49	KO	8.72691					88	KO	4.2684
51	KO	8.91246					90	KO	3.62531
55	KO	7.85158					91	KO	4.39457
57	KO	12.9642					93	KO	4.95227
58	KO	9.3621					94	KO	6.69214
59	KO	8.0518					98	KO	5.07396
60	KO	6.30256					99	KO	4.51993
61	KO	8.49038					100	KO	5.01322
62	KO	9.57929					102	KO	4.2684
63	KO	10.9927					105	KO	3.62531
64	KO	10.3971					107	KO	5.84511
67	KO	11.5685					108	KO	4.51993
68	KO	9.66473					113	KO	6.18942
69	KO	7.6481					115	KO	3.62531
71	KO	8.68001					123	KO	7.33678
72	KO	9.95739					124	KO	4.64447
74	KO	9.99838					130	KO	6.35883
76	KO	11.8796					131	KO	3.88499
77	KO	9.79138					136	KO	4.89112
80	KO	8.39434					145	KO	4.205
81	KO	10.2003					152	KO	5.07396
82	KO	9.18469					153	KO	5.25497
85	KO	10.8122					161	KO	4.64447
86	KO	10.6266					162	KO	4.5823
87	KO	9.00402					168	KO	4.89112
92	KO	10.0798					170	KO	3.9494
95	KO	7.75025					171	KO	7.59673
96	KO	9.40595					174	KO	4.89112
97	KO	4.70644					178	KO	6.01818
101	KO	9.91619					181	KO	6.6371
103	KO	7.69928					184	KO	3.29614
106	KO	11.3049					186	KO	5.78702
109	KO	8.63291					188	KO	4.70644
112	KO	10.8122					191	KO	3.88499
117	KO	10.5509					192	KO	5.90301
118	KO	8.0518					194	KO	4.7682
119	KO	11.0282					195	KO	8.91246
120	KO	8.0518					198	KO	4.95227
121	KO	9.04949					203	KO	5.3149
122	KO	9.99838					210	KO	3.82038
125	KO	7.6481					211	KO	4.45735
126	KO	11.5685					212	KO	6.5264
128	KO	9.04949					214	KO	4.89112
132	KO	8.19982					216	KO	3.42842
133	KO	8.5856					233	KO	7.54514
134	KO	11.664					238	KO	6.5264
135	KO	9.09476					239	KO	4.51993
137	KO	8.63291					243	KO	3.62531
138	KO	11.2027					245	KO	3.9494
139	KO	11.0635					255	KO	5.19484
140	KO	9.62211					263	KO	6.80162
141	KO	10.885					264	KO	3.9494
142	KO	9.44959					269	KO	4.7682
143	KO	8.72691					270	KO	5.90301
144	KO	7.59673					271	KO	4.82976
146	KO	8.72691					276	KO	5.01322
147	KO	10.2401					277	KO	4.70644
148	KO	6.13255					283	KO	4.51993
149	KO	8.44246					289	KO	5.07396
151	KO	7.90194					293	KO	4.82976
154	KO	7.44137					298	KO	5.25497
155	KO	11.372					314	KO	6.5264
156	KO	11.6954					317	KO	4.70644
157	KO	11.0635					327	KO	5.01322
158	KO	10.2003					330	KO	6.18942
160	KO	8.29749					336	KO	4.70644
163	KO	5.84511					337	KO	4.14141
164	KO	11.6323					338	KO	4.07761
165	KO	10.9211					342	KO	4.82976
167	KO	11.5685					343	KO	7.28418
172	KO	9.3621					346	KO	4.89112
173	KO	10.8487					348	KO	6.2461
175	KO	10.9211					351	KO	6.07547
176	KO	9.66473					353	KO	4.45735
177	KO	10.5888					357	KO	5.37463
180	KO	8.86638					362	KO	4.51993
182	KO	7.75025					365	KO	4.51993
185	KO	9.99838					366	KO	6.13255
187	KO	9.13983					367	KO	6.07547
189	KO	8.29749					368	KO	6.74698
190	KO	10.5888					370	KO	5.19484
193	KO	11.6005					372	KO	5.1345
196	KO	10.4744					375	KO	2.96187
197	KO	11.664					380	KO	5.6115
200	KO	9.87479					382	KO	5.78702
201	KO	7.23138					385	KO	5.9607
202	KO	10.6266					388	KO	5.84511
206	KO	10.3582					394	KO	7.01813
207	KO	8.10134					396	KO	5.43415
208	KO	8.24876					402	KO	5.01322
215	KO	8.72691					404	KO	4.82976
217	KO	9.44959					408	KO	5.6115
218	KO	6.13255					409	KO	5.37463
220	KO	9.57929					411	KO	5.3149
221	KO	8.7736					417	KO	5.90301
223	KO	10.7014					421	KO	6.35883
224	KO	7.23138					426	KO	4.33158
227	KO	10.0392					432	KO	6.30256
230	KO	7.49336					437	KO	5.01322
231	KO	11.7576					440	KO	6.13255
234	KO	9.13983					441	KO	5.19484
235	KO	8.91246					442	KO	5.37463
236	KO	6.18942					444	KO	5.07396
237	KO	8.00205					446	KO	6.35883
253	KO	10.5509					447	KO	6.18942
256	KO	11.5362					450	KO	5.07396
257	KO	9.62211					451	KO	5.25497
258	KO	6.35883					455	KO	5.90301
261	KO	9.49302					456	KO	4.95227
265	KO	12.1984					461	KO	4.39457
266	KO	8.86638					465	KO	5.07396
267	KO	9.04949					470	KO	5.19484
268	KO	10.2401					472	KO	3.88499
272	KO	9.57929					473	KO	4.2684
273	KO	11.9096					476	KO	4.82976
274	KO	9.87479					477	KO	3.88499
275	KO	11.6954					478	KO	5.07396
278	KO	9.04949					481	KO	5.3149
279	KO	8.53809					482	KO	5.78702
281	KO	8.0518					497	KO	5.43415
282	KO	10.4744					498	KO	5.1345
284	KO	11.4052					499	KO	7.28418
286	KO	8.86638					501	KO	4.64447
287	KO	9.04949					505	KO	5.37463
288	KO	9.62211					508	KO	4.64447
290	KO	10.0392					512	KO	4.33158
291	KO	10.3971					517	KO	6.47075
292	KO	12.0566					523	KO	5.55259
294	KO	9.44959					527	KO	5.25497
295	KO	9.87479					529	KO	3.69054
296	KO	10.6266					533	KO	4.39457
297	KO	10.0798					534	KO	5.3149
300	KO	5.9607					538	KO	4.89112
301	KO	10.5509					547	KO	5.90301
302	KO	9.40595					550	KO	6.74698
303	KO	11.1682					553	KO	4.64447
305	KO	10.1201					555	KO	4.205
306	KO	8.15069					558	KO	5.55259
309	KO	9.44959					562	KO	5.72871
310	KO	10.5888					563	KO	4.95227
311	KO	8.63291					564	KO	6.07547
312	KO	10.885					566	KO	5.19484
315	KO	10.2003					570	KO	5.49347
316	KO	10.4744					575	KO	4.82976
318	KO	11.3385					579	KO	4.14141
319	KO	8.82009					580	KO	3.62531
320	KO	11.5685					581	KO	5.07396
322	KO	4.45735					583	KO	5.37463
323	KO	9.74937					587	KO	6.47075
324	KO	9.2738					591	KO	3.55988
325	KO	9.2738					592	KO	5.6115
328	KO	9.3621					593	KO	5.37463
331	KO	8.53809					597	KO	4.51993
332	KO	9.40595					602	KO	4.51993
333	KO	9.74937					604	KO	5.01322
334	KO	5.1345					608	KO	6.74698
339	KO	10.6266					609	KO	6.5264
340	KO	9.70715					610	KO	4.64447
344	KO	9.22935					612	KO	3.69054
345	KO	11.3049					613	KO	4.89112
347	KO	8.95834					614	KO	4.205
350	KO	12.2537					615	KO	4.5823
354	KO	10.8487					616	KO	6.35883
356	KO	10.1603					618	KO	4.64447
358	KO	5.43415					619	KO	5.43415
359	KO	8.86638					624	KO	6.07547
360	KO	9.00402					630	KO	4.14141
361	KO	10.7014					638	KO	8.10134
363	KO	9.22935					642	KO	6.13255
364	KO	10.8122					646	KO	5.01322
369	KO	9.40595					649	KO	5.01322
373	KO	9.18469					653	KO	4.70644
374	KO	10.3582					654	KO	5.67021
376	KO	5.43415					660	KO	5.49347
379	KO	10.2401					661	KO	3.22969
381	KO	10.6266					673	KO	3.49425
383	KO	8.5856					681	KO	4.70644
384	KO	10.7755					682	KO	6.80162
389	KO	7.33678					686	KO	7.01813
390	KO	8.10134					689	KO	5.67021
391	KO	10.957					690	KO	3.49425
392	KO	8.91246					691	KO	4.205
393	KO	8.34602					692	KO	5.37463
395	KO	9.18469					695	KO	5.67021
397	KO	6.69214					702	KO	5.1345
398	KO	8.00205					704	KO	5.19484
399	KO	10.2401					707	KO	5.84511
400	KO	12.8084					715	KO	5.01322
401	KO	11.3049					718	KO	6.01818
403	KO	12.3082					729	KO	5.01322
406	KO	3.55988					734	KO	4.39457
407	KO	7.12516					737	KO	5.6115
410	KO	11.8494					738	KO	5.3149
412	KO	10.7386					742	KO	4.82976
415	KO	10.1201					746	KO	6.01818
416	KO	11.7266					756	KO	4.51993
418	KO	9.62211					761	KO	4.51993
419	KO	9.13983					764	KO	5.90301
422	KO	9.49302					765	KO	6.30256
423	KO	10.0392					770	KO	4.70644
424	KO	9.40595					771	KO	5.49347
425	KO	11.4052					772	KO	3.62531
427	KO	9.53626					773	KO	4.7682
428	KO	12.6669					778	KO	7.54514
429	KO	8.72691					780	KO	6.07547
431	KO	7.69928					784	KO	6.69214
434	KO	11.819					786	KO	2.75886
436	KO	11.9096					793	KO	4.5823
438	KO	11.7266					796	KO	4.5823
439	KO	8.15069					797	KO	5.37463
443	KO	9.13983					798	KO	5.19484
445	KO	12.691					801	KO	7.01813
448	KO	10.8122					803	KO	4.205
449	KO	11.2027					807	KO	5.67021
452	KO	11.5038					808	KO	5.43415
453	KO	8.24876					809	KO	3.62531
454	KO	11.3049					813	KO	4.64447
458	KO	9.70715					835	KO	4.70644
459	KO	11.6005					837	KO	4.45735
462	KO	3.69054					840	KO	5.3149
463	KO	9.57929					847	KO	4.70644
464	KO	4.39457					850	KO	4.64447
466	KO	8.95834					854	KO	4.2684
468	KO	9.18469					859	KO	6.13255
474	KO	11.0282					860	KO	5.6115
479	KO	10.4359					863	KO	5.78702
480	KO	7.59673					865	KO	4.7682
483	KO	9.49302					867	KO	5.9607
484	KO	9.70715					871	KO	4.70644
485	KO	11.819					874	KO	4.14141
487	KO	8.7736					879	KO	5.90301
489	KO	10.7755					880	KO	4.45735
491	KO	8.7736					883	KO	7.44137
492	KO	9.62211					884	KO	6.80162
493	KO	12.5181					890	KO	4.01361
494	KO	9.74937					892	KO	4.89112
496	KO	9.04949					904	KO	5.72871
500	KO	9.83319					909	KO	3.69054
502	KO	10.4359					913	KO	3.9494
503	KO	9.66473					916	KO	4.95227
504	KO	10.4744					917	KO	4.14141
506	KO	12.0276					922	KO	5.07396
507	KO	9.22935					923	KO	4.70644
511	KO	11.4052					925	KO	4.45735
514	KO	7.75025					929	KO	3.62531
515	KO	9.62211					932	KO	5.25497
516	KO	10.0392					934	KO	5.19484
518	KO	10.2796					935	KO	5.90301
519	KO	8.82009					936	KO	5.25497
520	KO	9.53626					940	KO	4.45735
521	KO	11.0282					942	KO	5.07396
522	KO	10.4359					946	KO	6.47075
524	KO	8.91246					955	KO	4.95227
525	KO	9.95739					956	KO	4.205
526	KO	9.57929					957	KO	5.19484
531	KO	8.68001					958	KO	6.07547
532	KO	11.3049					963	KO	5.6115
535	KO	7.54514					964	KO	4.14141
536	KO	9.04949					965	KO	4.7682
537	KO	11.0282					970	KO	5.67021
540	KO	9.3621					973	KO	5.07396
542	KO	10.319					974	KO	4.2684
543	KO	10.5128					978	KO	5.55259
544	KO	11.5038					981	KO	4.7682
545	KO	5.49347					983	KO	5.01322
546	KO	11.1335					984	KO	5.3149
548	KO	10.6641					985	KO	4.14141
549	KO	10.6266					986	KO	6.30256
551	KO	12.8313					990	KO	4.45735
552	KO	10.3971					993	KO	5.49347
556	KO	9.99838					995	KO	6.80162
557	KO	8.95834					997	KO	6.30256
559	KO	5.49347					999	KO	5.9607
560	KO	11.372					1005	KO	5.9607
561	KO	11.5685					1015	KO	5.19484
569	KO	12.7853					1021	KO	7.17837
572	KO	9.62211					1023	KO	6.07547
573	KO	9.66473					1024	KO	4.5823
576	KO	8.82009					1027	KO	5.6115
577	KO	5.01322					1030	KO	4.5823
578	KO	9.91619					1040	KO	5.49347
582	KO	11.9096					1041	KO	1.64522
584	KO	9.22935					1042	KO	5.07396
585	KO	12.0853					1043	KO	5.25497
586	KO	8.00205					1045	KO	5.55259
589	KO	9.3621					1048	KO	6.01818
590	KO	7.01813					1050	KO	6.5264
594	KO	10.7014					1053	KO	5.72871
595	KO	9.87479					1054	KO	4.70644
598	KO	11.3049					1059	KO	4.70644
600	KO	9.87479					1060	KO	5.25497
601	KO	11.0282					1063	KO	6.80162
603	KO	10.2796					1069	KO	5.19484
606	KO	8.72691					1073	KO	3.62531
620	KO	10.6641					1076	KO	5.07396
621	KO	9.62211					1079	KO	4.7682
622	KO	11.5362					1082	KO	5.90301
626	KO	7.54514					1084	KO	6.5264
627	KO	9.83319					1086	KO	4.95227
628	KO	10.2003					1103	KO	4.205
631	KO	9.66473					1111	KO	4.89112
632	KO	9.99838					1112	KO	6.41489
634	KO	13.1101					1119	KO	6.18942
636	KO	9.87479					1120	KO	5.55259
637	KO	10.4744					1121	KO	5.78702
639	KO	8.34602					1123	KO	3.75556
640	KO	9.66473					1124	KO	5.07396
641	KO	10.319					1126	KO	6.07547
643	KO	8.86638					1127	KO	4.7682
644	KO	6.91028					1136	KO	5.07396
645	KO	9.62211					1138	KO	5.19484
647	KO	11.4711					1139	KO	5.1345
648	KO	9.95739					1140	KO	5.07396
650	KO	7.80102					1143	KO	5.55259
652	KO	7.80102					1151	KO	4.39457
655	KO	9.13983					1152	KO	4.51993
656	KO	9.70715					1154	KO	4.5823
657	KO	8.53809					1155	KO	5.55259
658	KO	8.63291					1159	KO	5.67021
659	KO	12.3352					1160	KO	4.33158
662	KO	9.09476					1165	KO	6.18942
663	KO	6.74698					1168	KO	6.80162
664	KO	7.75025					1172	KO	4.39457
665	KO	9.95739					1173	KO	5.19484
666	KO	9.53626					1175	KO	5.25497
668	KO	9.18469					1176	KO	5.19484
669	KO	9.3621					1177	KO	4.5823
670	KO	9.83319					1178	KO	6.30256
671	KO	8.10134					1182	KO	6.6371
675	KO	8.68001					1188	KO	5.25497
676	KO	11.2027					1190	KO	3.88499
677	KO	7.12516					1200	KO	4.45735
678	KO	8.10134					1201	KO	4.205
679	KO	7.80102					1206	KO	3.9494
680	KO	10.3582					1209	KO	2.96187
685	KO	9.04949					1210	KO	6.01818
687	KO	11.0282					1211	KO	5.72871
693	KO	11.8494					1229	KO	4.205
694	KO	9.2738					1232	KO	6.01818
696	KO	9.95739					1235	KO	5.1345
697	KO	10.4359					1239	KO	4.64447
698	KO	8.95834					1244	KO	4.39457
699	KO	6.96431					1248	KO	6.13255
700	KO	10.0392					1249	KO	4.70644
701	KO	8.44246					1254	KO	5.25497
703	KO	7.07175					1256	KO	6.5264
705	KO	8.63291					1266	KO	4.33158
706	KO	9.79138					1270	KO	7.07175
708	KO	9.95739					1272	KO	4.39457
710	KO	11.7884					1275	KO	4.82976
712	KO	8.24876					1276	KO	3.82038
713	KO	9.40595					1277	KO	4.95227
714	KO	5.55259					1278	KO	4.95227
716	KO	9.53626					1282	KO	5.6115
719	KO	7.6481					1287	KO	3.82038
721	KO	9.22935					1289	KO	4.82976
722	KO	9.62211					1293	KO	4.64447
723	KO	11.1335					1296	KO	5.90301
724	KO	6.01818					1303	KO	5.07396
725	KO	8.15069					1305	KO	4.7682
726	KO	8.86638					1309	KO	2.41645
727	KO	12.1704					1311	KO	7.75025
728	KO	5.43415					1312	KO	4.14141
730	KO	10.319					1315	KO	5.67021
731	KO	10.0798					1318	KO	5.90301
732	KO	8.7736					1319	KO	6.41489
733	KO	9.79138					1330	KO	5.49347
735	KO	11.2369					1331	KO	4.2684
736	KO	8.95834					1340	KO	5.1345
739	KO	9.74937					1344	KO	4.45735
740	KO	10.6641					1349	KO	3.88499
741	KO	7.85158					1350	KO	4.39457
743	KO	11.5038					1360	KO	3.82038
745	KO	10.2401					1361	KO	5.90301
747	KO	11.4383					1367	KO	4.5823
748	KO	5.37463					1368	KO	4.45735
749	KO	9.18469					1369	KO	5.90301
750	KO	10.4359					1371	KO	4.51993
751	KO	9.91619					1373	KO	4.14141
752	KO	9.91619					1374	KO	6.01818
753	KO	10.4744					1375	KO	5.43415
755	KO	11.9394					1380	KO	4.51993
757	KO	7.49336					1384	KO	5.3149
758	KO	7.9521					1389	KO	6.5264
759	KO	9.95739					1390	KO	4.5823
760	KO	11.3385					1391	KO	3.75556
763	KO	10.0392					1395	KO	4.7682
766	KO	8.91246					1402	KO	5.72871
767	KO	9.99838					1406	KO	4.64447
768	KO	9.87479					1419	KO	5.01322
769	KO	12.5434					1420	KO	5.9607
774	KO	10.3971					1424	KO	4.2684
776	KO	11.7266					1426	KO	6.01818
777	KO	11.372					1429	KO	3.75556
779	KO	7.90194					1432	KO	6.30256
781	KO	10.885					1433	KO	5.1345
782	KO	11.9984					1434	KO	4.70644
783	KO	10.7755					1438	KO	6.41489
790	KO	11.0282					1442	KO	5.49347
791	KO	10.5128					1445	KO	4.2684
794	KO	12.2262					1450	KO	3.69054
795	KO	10.885					1453	KO	4.51993
799	KO	9.49302					1460	KO	3.75556
800	KO	8.29749					1461	KO	2.82674
802	KO	10.5888					1462	KO	5.3149
806	KO	11.9984					1465	KO	6.13255
812	KO	8.0518					1467	KO	7.54514
816	KO	9.40595					1472	KO	4.45735
817	KO	9.44959					1473	KO	6.13255
818	KO	9.22935					1475	KO	5.55259
819	KO	11.271					1476	KO	6.01818
820	KO	11.0282					1482	KO	5.37463
822	KO	7.59673					1484	KO	6.18942
824	KO	10.2401					1487	KO	6.74698
826	KO	10.6266					1492	KO	4.89112
827	KO	9.53626					1494	KO	5.25497
828	KO	12.2537					1502	KO	4.95227
829	KO	9.57929					1511	KO	5.72871
830	KO	6.91028					1515	KO	4.39457
831	KO	11.4052					1516	KO	4.45735
832	KO	7.80102					1523	KO	4.95227
833	KO	9.99838					1529	KO	5.6115
834	KO	6.2461					1531	KO	3.62531
836	KO	8.95834					1532	KO	3.42842
838	KO	12.8987					1536	KO	4.205
839	KO	11.271					1538	KO	5.1345
841	KO	11.9984					1541	KO	4.51993
842	KO	10.957					1542	KO	5.37463
843	KO	11.271					1551	KO	6.41489
844	KO	11.0986					1558	KO	5.01322
845	KO	10.3971					1562	KO	4.64447
849	KO	4.51993					1565	KO	4.7682
851	KO	7.9521					1566	KO	5.19484
852	KO	12.1704					1568	KO	6.07547
853	KO	10.0392					1570	KO	4.70644
855	KO	9.18469					1571	KO	5.49347
856	KO	12.5685					1572	KO	5.43415
858	KO	8.91246					1574	KO	4.14141
864	KO	10.7386					1578	KO	4.51993
869	KO	10.2401					1581	KO	4.33158
870	KO	12.7149					1583	KO	5.43415
873	KO	9.2738					1585	KO	6.30256
875	KO	10.0392					1588	KO	5.67021
876	KO	11.9984					1590	KO	6.18942
877	KO	10.885					1598	KO	6.2461
878	KO	6.07547					1600	KO	5.01322
881	KO	12.0853					1601	KO	4.70644
885	KO	10.7014					1616	KO	7.28418
888	KO	11.4383					1620	KO	6.85605
889	KO	8.68001					1625	KO	4.89112
891	KO	6.18942					1626	KO	7.75025
893	KO	8.39434					1627	KO	5.90301
894	KO	8.29749					1633	KO	3.9494
895	KO	10.2796					1634	KO	3.36238
897	KO	9.87479					1637	KO	5.3149
898	KO	11.0986					1638	KO	4.7682
899	KO	11.4052					1639	KO	5.67021
900	KO	8.44246					1646	KO	5.37463
901	KO	11.6323					1648	KO	5.07396
902	KO	10.9211					1649	KO	5.78702
905	KO	7.17837					1651	KO	4.07761
906	KO	10.957					1652	KO	5.90301
907	KO	10.5888					1655	KO	5.49347
908	KO	9.95739					1661	KO	5.37463
910	KO	3.88499					1662	KO	5.1345
912	KO	11.3049					1666	KO	6.07547
914	KO	7.85158					1669	KO	5.49347
915	KO	7.38918					1673	KO	6.30256
918	KO	11.5038					1674	KO	4.82976
921	KO	10.7014					1679	KO	5.72871
924	KO	11.5685					1683	KO	5.55259
928	KO	8.24876					1684	KO	6.85605
930	KO	9.18469					1696	KO	6.13255
937	KO	7.23138					1704	KO	4.45735
939	KO	10.5128					1708	KO	4.51993
941	KO	11.4383					1712	KO	5.43415
943	KO	11.8796					1714	KO	3.22969
944	KO	9.09476					1715	KO	4.45735
945	KO	10.5128					1722	KO	4.5823
947	KO	9.91619					1729	KO	6.13255
949	KO	5.49347					1733	KO	4.39457
950	KO	9.66473					1735	KO	6.47075
952	KO	10.8487					1737	KO	4.39457
953	KO	9.31805					1747	KO	4.205
954	KO	7.01813					1750	KO	5.84511
961	KO	9.99838					1751	KO	4.70644
966	KO	7.80102					1762	KO	8.10134
968	KO	9.57929					1764	KO	4.14141
969	KO	6.80162					1769	KO	5.19484
972	KO	12.8539					1772	KO	4.14141
977	KO	8.24876					1777	KO	7.54514
979	KO	8.7736					1780	KO	6.07547
980	KO	10.2401					1782	KO	4.07761
982	KO	11.8796					1785	KO	4.95227
987	KO	9.2738					1793	KO	6.35883
988	KO	11.2369					1798	KO	5.1345
989	KO	10.957					1799	KO	6.85605
991	KO	9.3621					1807	KO	4.14141
992	KO	9.13983					1808	KO	4.95227
994	KO	10.8122					1827	KO	2.06895
998	KO	11.7884					1829	KO	5.84511
1000	KO	8.91246					1830	KO	6.58185
1002	KO	10.7755					1832	KO	5.9607
1003	KO	8.95834					1833	KO	4.95227
1004	KO	9.83319					1836	KO	5.49347
1006	KO	9.2738					1840	KO	4.14141
1008	KO	10.3971					1845	KO	4.82976
1009	KO	9.18469					1848	KO	4.89112
1010	KO	11.2369					1850	KO	5.37463
1011	KO	9.40595					1852	KO	6.58185
1013	KO	9.49302					1853	KO	5.84511
1014	KO	9.83319					1862	KO	5.49347
1016	KO	9.91619					1866	KO	6.01818
1018	KO	5.72871					1869	KO	4.82976
1020	KO	8.72691					1870	KO	6.01818
1022	KO	8.68001					1885	KO	5.49347
1026	KO	10.3971					1894	KO	3.69054
1029	KO	12.8313					1905	KO	5.55259
1031	KO	9.62211					1907	KO	4.89112
1033	KO	10.0392					1911	KO	5.78702
1034	KO	10.7014					1914	KO	5.25497
1036	KO	12.0276					1915	KO	4.5823
1037	KO	10.5509					1920	KO	4.7682
1038	KO	9.44959					1921	KO	5.1345
1039	KO	10.0392					1922	KO	6.35883
1044	KO	9.04949					1924	KO	4.01361
1046	KO	11.0986					1927	KO	4.70644
1047	KO	6.30256					1936	KO	6.6371
1051	KO	9.53626					1937	KO	5.72871
1052	KO	10.4359					1938	KO	5.49347
1055	KO	11.1682					1942	KO	4.64447
1056	KO	9.18469					1945	KO	4.39457
1058	KO	9.2738					1952	KO	4.64447
1061	KO	7.85158					1953	KO	6.2461
1062	KO	7.54514					1955	KO	3.88499
1064	KO	8.63291					1961	KO	3.55988
1065	KO	10.2003					1963	KO	4.64447
1066	KO	10.5888					1967	KO	4.33158
1067	KO	8.91246					1975	KO	5.07396
1070	KO	9.13983					1977	KO	6.07547
1071	KO	11.9394					1985	KO	3.22969
1074	KO	7.69928					1990	KO	5.25497
1075	KO	8.39434					1992	KO	4.33158
1077	KO	9.91619					1996	KO	4.89112
1078	KO	8.53809					1998	KO	4.70644
1080	KO	10.8487					2006	KO	5.6115
1083	KO	8.63291					2007	KO	4.2684
1085	KO	9.2738					2009	KO	6.13255
1088	KO	9.70715					2011	KO	5.01322
1089	KO	9.79138					2012	KO	4.45735
1090	KO	8.95834					2019	KO	5.72871
1091	KO	12.1423					2020	KO	4.205
1092	KO	11.372					2021	KO	4.5823
1095	KO	10.9211					2025	KO	4.45735
1096	KO	11.6005					2030	KO	6.30256
1099	KO	9.31805					2032	KO	2.96187
1100	KO	6.35883					2042	KO	5.90301
1101	KO	10.2796					2043	KO	4.82976
1104	KO	10.9927					2045	KO	4.33158
1105	KO	10.885					2046	KO	4.7682
1106	KO	5.25497					2053	KO	4.5823
1107	KO	12.3352					2055	KO	5.78702
1109	KO	9.04949					2058	KO	4.7682
1113	KO	10.3582					2059	KO	5.78702
1114	KO	8.72691					2060	KO	4.2684
1115	KO	11.372					2062	KO	4.39457
1116	KO	9.49302					2068	KO	3.16304
1117	KO	11.0635					2073	KO	5.49347
1122	KO	6.74698					2075	KO	3.55988
1129	KO	11.819					2080	KO	5.1345
1130	KO	12.0566					2081	KO	2.48534
1131	KO	11.7884					2083	KO	6.07547
1133	KO	10.1201					2084	KO	4.14141
1135	KO	8.10134					2092	KO	3.88499
1137	KO	8.7736					2094	KO	4.89112
1142	KO	8.29749					2097	KO	7.38918
1146	KO	12.2811					2101	KO	6.13255
1147	KO	9.40595					2104	KO	6.35883
1148	KO	12.0566					2105	KO	5.37463
1149	KO	12.4925					2115	KO	4.39457
1150	KO	10.2003					2122	KO	4.2684
1157	KO	10.8122					2124	KO	4.205
1158	KO	10.1603					2132	KO	4.39457
1162	KO	10.4744					2144	KO	7.54514
1164	KO	10.8487					2148	KO	4.39457
1167	KO	9.40595					2153	KO	6.47075
1169	KO	11.3385					2166	KO	4.45735
1170	KO	8.82009					2183	KO	6.2461
1171	KO	9.22935					2185	KO	6.58185
1174	KO	9.57929					2189	KO	5.19484
1179	KO	10.7014					2190	KO	7.23138
1180	KO	10.8487					2192	KO	3.16304
1184	KO	10.2003					2194	KO	4.33158
1185	KO	7.49336					2198	KO	5.3149
1186	KO	10.2796					2200	KO	6.01818
1187	KO	9.87479					2203	KO	4.82976
1189	KO	9.91619					2207	KO	6.01818
1191	KO	3.75556					2213	KO	4.2684
1192	KO	10.8487					2216	KO	4.07761
1194	KO	10.6641					2219	KO	4.7682
1195	KO	9.00402					2220	KO	6.07547
1197	KO	4.89112					2224	KO	5.49347
1198	KO	10.5888					2226	KO	5.25497
1199	KO	10.5128					2230	KO	5.67021
1202	KO	9.13983					2238	KO	5.78702
1203	KO	9.13983					2242	KO	4.39457
1204	KO	10.0392					2245	KO	5.25497
1207	KO	12.5934					2247	KO	6.47075
1215	KO	10.0392					2249	KO	5.43415
1216	KO	12.5181					2251	KO	5.78702
1217	KO	10.0798					2256	KO	4.82976
1219	KO	10.2796					2263	KO	3.69054
1221	KO	10.885					2266	KO	5.1345
1223	KO	8.53809					2268	KO	3.49425
1225	KO	11.5685					2271	KO	1.99884
1226	KO	9.83319					2272	KO	6.47075
1228	KO	11.6954					2274	KO	6.35883
1230	KO	10.2796					2275	KO	4.14141
1231	KO	10.9927					2280	KO	4.82976
1234	KO	8.5856					2281	KO	6.13255
1236	KO	9.13983					2291	KO	5.90301
1237	KO	7.90194					2294	KO	4.45735
1238	KO	8.68001					2295	KO	5.43415
1240	KO	12.6669					2296	KO	4.45735
1241	KO	10.5888					2299	KO	3.69054
1245	KO	9.57929					2304	KO	4.01361
1246	KO	8.44246					2307	KO	4.82976
1250	KO	10.7014					2308	KO	4.82976
1252	KO	11.3385					2310	KO	4.70644
1253	KO	11.6323					2313	KO	5.19484
1255	KO	6.41489					2316	KO	4.70644
1257	KO	8.53809					2323	KO	5.19484
1260	KO	6.30256					2326	KO	6.96431
1261	KO	9.53626					2327	KO	4.89112
1262	KO	10.7386					2329	KO	5.01322
1263	KO	12.1704					2330	KO	6.35883
1265	KO	10.957					2334	KO	4.205
1268	KO	8.29749					2335	KO	5.55259
1269	KO	5.84511					2341	KO	5.25497
1273	KO	10.6266					2345	KO	3.22969
1274	KO	11.1682					2353	KO	4.39457
1279	KO	8.19982					2361	KO	3.69054
1280	KO	12.3619					2365	KO	6.30256
1281	KO	12.5434					2367	KO	6.07547
1283	KO	12.691					2369	KO	6.07547
1284	KO	6.2461					2370	KO	5.72871
1286	KO	10.9211					2371	KO	5.37463
1288	KO	9.74937					2377	KO	5.49347
1290	KO	7.33678					2383	KO	5.84511
1291	KO	7.33678					2390	KO	5.78702
1292	KO	8.19982					2392	KO	4.45735
1294	KO	8.00205					2399	KO	5.1345
1297	KO	10.0798					2405	KO	6.80162
1298	KO	8.34602					2408	KO	6.18942
1299	KO	11.9096					2413	KO	3.55988
1300	KO	8.91246					2414	KO	4.82976
1301	KO	9.57929					2422	KO	5.19484
1304	KO	11.0986					2423	KO	6.74698
1306	KO	9.91619					2424	KO	5.1345
1307	KO	11.7576					2426	KO	4.2684
1308	KO	9.13983					2428	KO	5.1345
1310	KO	9.31805					2433	KO	4.5823
1314	KO	10.8487					2436	KO	3.62531
1316	KO	9.99838					2440	KO	5.67021
1317	KO	10.2796					2443	KO	4.89112
1320	KO	10.0798					2447	KO	6.07547
1322	KO	11.6005					2455	KO	6.13255
1324	KO	8.68001					2464	KO	5.90301
1325	KO	9.31805					2465	KO	4.14141
1327	KO	5.78702					2466	KO	3.69054
1328	KO	9.79138					2468	KO	4.39457
1329	KO	7.38918					2474	KO	4.7682
1332	KO	8.95834					2487	KO	3.9494
1333	KO	9.04949					2492	KO	6.01818
1334	KO	10.7755					2496	KO	5.43415
1335	KO	9.57929					2506	KO	6.30256
1336	KO	8.34602					2507	KO	7.01813
1338	KO	11.4052					2509	KO	3.29614
1341	KO	11.7884					2515	KO	5.49347
1342	KO	10.3971					2519	KO	5.78702
1345	KO	4.7682					2520	KO	5.37463
1346	KO	12.6669					2524	KO	5.67021
1351	KO	10.2401					2529	KO	6.6371
1352	KO	7.23138					2531	KO	5.07396
1353	KO	7.44137					2534	KO	5.84511
1354	KO	8.82009					2536	KO	5.55259
1355	KO	12.7149					2537	KO	5.84511
1356	KO	9.74937					2542	KO	5.19484
1357	KO	11.6323					2545	KO	5.72871
1358	KO	11.7576					2546	KO	5.25497
1359	KO	11.9096					2552	KO	6.01818
1362	KO	8.29749					2553	KO	3.82038
1363	KO	8.86638					2560	KO	5.84511
1365	KO	10.6266					2567	KO	5.25497
1366	KO	9.87479					2574	KO	5.25497
1370	KO	8.72691					2577	KO	4.82976
1372	KO	9.99838					2581	KO	5.01322
1376	KO	10.0798					2582	KO	4.89112
1377	KO	9.62211					2596	KO	5.01322
1379	KO	9.22935					2599	KO	5.6115
1381	KO	8.53809					2601	KO	3.29614
1383	KO	11.2027					2603	KO	6.18942
1385	KO	10.957					2606	KO	6.2461
1388	KO	8.5856					2608	KO	5.1345
1392	KO	5.67021					2613	KO	4.14141
1393	KO	8.91246					2614	KO	5.25497
1394	KO	9.74937					2616	KO	3.75556
1397	KO	7.59673					2620	KO	3.9494
1398	KO	10.5888					2624	KO	4.14141
1399	KO	3.75556					2625	KO	6.80162
1400	KO	8.29749					2629	KO	5.84511
1401	KO	10.5128					2634	KO	3.9494
1404	KO	8.68001					2636	KO	5.1345
1405	KO	7.33678					2639	KO	6.96431
1407	KO	9.00402					2643	KO	5.01322
1408	KO	10.8487					2644	KO	4.82976
1409	KO	8.68001					2652	KO	3.36238
1410	KO	9.62211					2655	KO	5.67021
1411	KO	7.9521					2656	KO	5.01322
1412	KO	12.0566					2661	KO	4.95227
1413	KO	9.22935					2664	KO	5.55259
1414	KO	7.90194					2667	KO	6.13255
1415	KO	7.69928					2668	KO	5.25497
1416	KO	12.0853					2674	KO	5.1345
1417	KO	9.40595					2676	KO	4.205
1421	KO	12.0276					2678	KO	6.18942
1422	KO	7.75025					2689	KO	4.205
1423	KO	12.8987					2695	KO	6.74698
1427	KO	10.0392					2697	KO	6.35883
1428	KO	7.59673					2698	KO	4.45735
1430	KO	8.39434					2699	KO	4.14141
1431	KO	10.0798					2702	KO	5.1345
1435	KO	9.74937					2706	KO	5.55259
1436	KO	10.8122					2707	KO	5.1345
1439	KO	11.3385					2710	KO	4.33158
1441	KO	11.1682					2714	KO	5.07396
1444	KO	8.0518					2718	KO	5.67021
1446	KO	11.3385					2719	KO	3.75556
1447	KO	9.3621					2730	KO	4.01361
1451	KO	9.18469					2740	KO	4.95227
1452	KO	10.7386					2742	KO	6.30256
1454	KO	10.9211					2748	KO	5.9607
1455	KO	11.1335					2749	KO	4.39457
1456	KO	8.95834					2756	KO	5.6115
1457	KO	10.1201					2761	KO	4.01361
1464	KO	11.372					2763	KO	5.72871
1466	KO	7.33678					2765	KO	5.9607
1468	KO	11.5362					2766	KO	5.3149
1470	KO	10.5128					2767	KO	4.95227
1478	KO	10.5128					2772	KO	3.88499
1479	KO	11.664					2775	KO	6.41489
1480	KO	10.7386					2781	KO	6.69214
1483	KO	9.00402					2785	KO	5.9607
1485	KO	9.70715					2786	KO	4.7682
1486	KO	9.2738					2787	KO	5.55259
1489	KO	11.5362					2793	KO	3.62531
1490	KO	9.53626					2794	KO	5.43415
1491	KO	9.22935					2801	KO	3.82038
1493	KO	12.5685					2803	KO	4.82976
1495	KO	8.39434					2806	KO	4.33158
1496	KO	9.99838					2807	KO	5.78702
1498	KO	8.24876					2808	KO	4.89112
1500	KO	10.7014					2819	KO	4.39457
1503	KO	12.5181					2820	KO	3.9494
1504	KO	7.90194					2822	KO	4.82976
1505	KO	8.68001					2824	KO	4.45735
1507	KO	10.0392					2828	KO	6.2461
1509	KO	11.0635					2831	KO	5.1345
1510	KO	10.6641					2839	KO	3.36238
1512	KO	11.0986					2840	KO	5.3149
1513	KO	8.24876					2845	KO	5.01322
1514	KO	9.49302					2846	KO	6.01818
1517	KO	5.84511					2850	KO	5.6115
1519	KO	9.31805					2851	KO	5.25497
1521	KO	9.83319					2858	KO	6.35883
1522	KO	8.19982					2862	KO	5.6115
1524	KO	9.31805					2865	KO	5.78702
1525	KO	9.62211					2868	KO	3.75556
1527	KO	8.63291					2871	KO	5.19484
1528	KO	9.70715					2872	KO	4.5823
1530	KO	10.319					2874	KO	5.6115
1533	KO	10.5128					2875	KO	4.07761
1535	KO	11.3049					2877	KO	4.64447
1537	KO	10.319					2881	KO	4.82976
1539	KO	8.24876					2882	KO	4.39457
1540	KO	10.8487					2888	KO	5.49347
1543	KO	10.4744					2891	KO	5.43415
1545	KO	9.09476					2895	KO	5.55259
1546	KO	10.1603					2901	KO	5.19484
1547	KO	11.5685					2907	KO	4.70644
1548	KO	12.7853					2910	KO	4.70644
1549	KO	8.68001					2917	KO	5.55259
1550	KO	11.7266					2937	KO	5.1345
1553	KO	7.12516					2938	KO	7.44137
1554	KO	10.0798					2943	KO	4.7682
1556	KO	10.3971					2948	KO	5.07396
1557	KO	10.319					2949	KO	4.7682
1559	KO	9.95739					2955	KO	6.6371
1560	KO	9.13983					2957	KO	4.14141
1567	KO	6.96431					2960	KO	5.3149
1573	KO	8.86638					2970	KO	6.85605
1575	KO	10.8122					2972	KO	6.6371
1576	KO	9.53626					2976	KO	7.85158
1577	KO	10.4744					2981	KO	4.2684
1580	KO	9.09476					2982	KO	3.62531
1582	KO	9.79138					2985	KO	5.01322
1584	KO	11.372					2990	KO	5.43415
1586	KO	10.7014					2997	KO	4.2684
1587	KO	8.0518					3000	KO	4.89112
1591	KO	8.44246					3003	KO	6.35883
1592	KO	9.18469					3005	KO	5.19484
1593	KO	10.3971					3008	KO	7.33678
1594	KO	12.2262					3009	KO	6.01818
1595	KO	12.2537					3011	KO	7.01813
1597	KO	8.86638					3013	KO	5.9607
1599	KO	10.6641					3017	KO	5.84511
1602	KO	8.44246					3020	KO	4.2684
1603	KO	10.5509					3024	KO	4.5823
1604	KO	10.885					3025	KO	4.89112
1605	KO	9.99838					3026	KO	4.14141
1607	KO	9.91619					3027	KO	4.82976
1608	KO	5.72871					3029	KO	5.55259
1609	KO	12.3884					3030	KO	5.9607
1610	KO	10.5509					3034	KO	5.6115
1611	KO	10.3582					3037	KO	4.01361
1612	KO	11.9096					3041	KO	6.13255
1613	KO	9.09476					3046	KO	4.01361
1615	KO	11.2369					3048	KO	4.51993
1618	KO	10.5509					3054	KO	6.85605
1619	KO	7.90194					3056	KO	3.75556
1621	KO	9.57929					3062	KO	3.36238
1622	KO	8.82009					3063	KO	4.95227
1624	KO	11.3049					3065	KO	5.43415
1628	KO	9.3621					3073	KO	4.01361
1629	KO	9.13983					3082	KO	5.9607
1630	KO	13.0069					3083	KO	6.91028
1631	KO	12.2811					3087	KO	4.33158
1632	KO	11.8796					3088	KO	6.47075
1640	KO	10.3582					3090	KO	6.01818
1641	KO	9.40595					3092	KO	4.64447
1642	KO	9.40595					3093	KO	5.55259
1645	KO	10.5128					3096	KO	3.88499
1647	KO	10.3971					3102	KO	4.5823
1650	KO	7.38918					3106	KO	5.19484
1653	KO	11.9096					3108	KO	5.01322
1654	KO	10.885					3109	KO	4.45735
1656	KO	11.5038					3111	KO	5.6115
1657	KO	9.40595					3112	KO	5.43415
1658	KO	11.1335					3116	KO	4.07761
1659	KO	8.00205					3117	KO	5.55259
1660	KO	9.83319					3119	KO	5.25497
1663	KO	9.62211					3122	KO	5.9607
1664	KO	8.24876					3123	KO	6.58185
1665	KO	7.17837					3124	KO	6.47075
1667	KO	8.72691					3129	KO	3.62531
1668	KO	10.0798					3132	KO	5.43415
1671	KO	12.1423					3133	KO	5.6115
1672	KO	11.4052					3138	KO	4.95227
1675	KO	9.87479					3139	KO	5.90301
1676	KO	11.0635					3140	KO	4.82976
1678	KO	10.7755					3141	KO	5.37463
1680	KO	9.62211					3142	KO	5.37463
1681	KO	8.68001					3144	KO	5.90301
1682	KO	9.91619					3152	KO	4.14141
1685	KO	9.99838					3156	KO	5.9607
1688	KO	11.4711					3160	KO	4.89112
1689	KO	8.82009					3162	KO	6.07547
1691	KO	10.1201					3164	KO	7.12516
1693	KO	10.319					3171	KO	3.88499
1694	KO	11.1682					3172	KO	5.07396
1695	KO	11.0282					3183	KO	4.07761
1699	KO	8.53809					3190	KO	6.35883
1700	KO	9.66473					3191	KO	7.80102
1701	KO	6.13255					3192	KO	4.33158
1702	KO	11.4383					3194	KO	8.34602
1703	KO	11.8494					3200	KO	6.13255
1706	KO	11.5362					3210	KO	6.13255
1707	KO	11.2027					3215	KO	6.18942
1710	KO	10.4744					3219	KO	5.37463
1711	KO	7.23138					3221	KO	6.5264
1713	KO	9.40595					3223	KO	5.43415
1716	KO	9.66473					3225	KO	4.70644
1717	KO	10.319					3230	KO	4.89112
1718	KO	9.22935					3232	KO	6.6371
1719	KO	8.68001					3233	KO	5.90301
1721	KO	11.5362					3234	KO	5.90301
1724	KO	8.53809					3236	KO	3.75556
1725	KO	9.66473					3244	KO	5.55259
1727	KO	11.7576					3245	KO	4.82976
1728	KO	11.6323					3251	KO	4.64447
1730	KO	10.2796					3255	KO	4.2684
1731	KO	7.75025					3258	KO	3.82038
1732	KO	6.85605					3261	KO	5.43415
1734	KO	6.18942					3268	KO	4.82976
1736	KO	6.07547					3269	KO	4.51993
1738	KO	8.24876					3275	KO	4.45735
1740	KO	8.68001					3280	KO	6.74698
1741	KO	9.57929					3281	KO	4.7682
1742	KO	9.79138					3282	KO	5.19484
1743	KO	12.1423					3289	KO	3.49425
1744	KO	9.3621					3292	KO	5.78702
1746	KO	11.9984					3305	KO	5.67021
1748	KO	10.5888					3308	KO	6.01818
1749	KO	10.4744					3314	KO	3.69054
1752	KO	11.6005					3316	KO	5.3149
1753	KO	9.70715					3321	KO	5.78702
1754	KO	8.53809					3322	KO	5.37463
1755	KO	9.22935					3324	KO	4.82976
1756	KO	10.8122					3326	KO	4.89112
1758	KO	9.00402					3332	KO	3.16304
1759	KO	7.69928					3347	KO	4.89112
1760	KO	10.5888					3348	KO	4.33158
1761	KO	10.2003					3349	KO	3.49425
1765	KO	7.38918					3352	KO	6.18942
1766	KO	8.86638					3358	KO	6.85605
1768	KO	9.62211					3361	KO	5.49347
1770	KO	9.31805					3362	KO	5.55259
1773	KO	6.41489					3369	KO	5.25497
1774	KO	11.2027					3372	KO	5.19484
1775	KO	9.91619					3377	KO	5.01322
1776	KO	10.3582					3380	KO	4.95227
1778	KO	7.33678					3385	KO	4.39457
1779	KO	9.95739					3386	KO	4.5823
1781	KO	11.271					3387	KO	6.96431
1783	KO	9.95739					3389	KO	4.64447
1786	KO	6.6371					3392	KO	3.75556
1787	KO	7.44137					3395	KO	7.49336
1789	KO	12.1139					3399	KO	5.01322
1790	KO	11.3385					3403	KO	6.47075
1791	KO	9.95739					3406	KO	6.85605
1792	KO	12.1139					3410	KO	5.1345
1794	KO	5.90301					3413	KO	5.01322
1795	KO	12.1704					3414	KO	3.69054
1796	KO	7.75025					3420	KO	4.7682
1797	KO	4.51993					3424	KO	4.33158
1801	KO	10.4744					3427	KO	7.12516
1802	KO	10.6266					3428	KO	4.45735
1804	KO	10.2796					3429	KO	4.51993
1806	KO	8.68001					3431	KO	6.07547
1810	KO	9.00402					3436	KO	3.49425
1811	KO	7.33678					3437	KO	4.33158
1812	KO	11.5685					3439	KO	6.5264
1813	KO	5.1345					3440	KO	3.88499
1815	KO	9.74937					3441	KO	2.34736
1816	KO	6.30256					3443	KO	4.01361
1817	KO	10.2401					3444	KO	6.2461
1819	KO	11.2369					3446	KO	6.91028
1820	KO	7.9521					3447	KO	4.45735
1821	KO	8.91246					3449	KO	4.33158
1822	KO	7.90194					3451	KO	3.49425
1823	KO	11.969					3452	KO	6.74698
1824	KO	8.44246					3461	KO	4.89112
1825	KO	9.22935					3462	KO	4.205
1826	KO	11.7576					3470	KO	4.07761
1828	KO	4.95227					3473	KO	5.37463
1834	KO	9.79138					3482	KO	4.45735
1835	KO	9.79138					3487	KO	4.51993
1837	KO	9.57929					3491	KO	4.51993
1841	KO	11.7884					3495	KO	4.89112
1843	KO	12.762					3504	KO	4.2684
1844	KO	8.5856					3505	KO	5.72871
1846	KO	10.7386					3510	KO	6.2461
1847	KO	9.74937					3511	KO	5.3149
1849	KO	9.2738					3516	KO	4.07761
1854	KO	9.87479					3518	KO	4.7682
1855	KO	11.0635					3532	KO	7.59673
1856	KO	10.8122					3533	KO	6.41489
1857	KO	10.2796					3534	KO	6.5264
1858	KO	8.00205					3543	KO	4.64447
1859	KO	9.57929					3546	KO	5.19484
1860	KO	9.18469					3548	KO	4.07761
1861	KO	10.7386					3553	KO	5.1345
1864	KO	10.3582					3558	KO	3.9494
1867	KO	10.3582					3565	KO	6.01818
1871	KO	11.271					3568	KO	4.07761
1873	KO	10.1603					3573	KO	6.85605
1874	KO	8.68001					3581	KO	5.43415
1875	KO	8.24876					3582	KO	5.6115
1877	KO	11.0635					3583	KO	4.205
1880	KO	9.09476					3587	KO	6.30256
1881	KO	5.55259					3589	KO	7.59673
1883	KO	11.4383					3595	KO	4.89112
1886	KO	12.1423					3604	KO	5.72871
1887	KO	10.8487					3608	KO	6.69214
1888	KO	9.74937					3617	KO	5.67021
1889	KO	8.68001					3620	KO	5.43415
1890	KO	9.66473					3621	KO	5.19484
1892	KO	10.7755					3623	KO	4.64447
1893	KO	9.22935					3625	KO	4.70644
1895	KO	11.0282					3629	KO	8.00205
1896	KO	11.3385					3630	KO	6.69214
1897	KO	9.31805					3632	KO	6.35883
1898	KO	11.0282					3634	KO	5.9607
1899	KO	10.319					3635	KO	3.55988
1900	KO	11.9984					3636	KO	5.67021
1901	KO	9.04949					3639	KO	4.39457
1902	KO	11.0986					3643	KO	5.01322
1903	KO	9.57929					3653	KO	8.82009
1904	KO	9.53626					3657	KO	4.5823
1906	KO	11.5038					3658	KO	5.49347
1908	KO	9.57929					3660	KO	6.18942
1909	KO	7.85158					3666	KO	5.49347
1912	KO	12.2537					3674	KO	4.70644
1913	KO	7.9521					3675	KO	4.82976
1916	KO	11.2369					3676	KO	6.69214
1918	KO	5.25497					3688	KO	5.55259
1919	KO	8.29749					3704	KO	6.69214
1923	KO	4.70644					3705	KO	4.39457
1925	KO	11.6005					3708	KO	6.30256
1926	KO	11.4052					3710	KO	4.39457
1928	KO	3.62531					3711	KO	3.49425
1929	KO	6.47075					3725	KO	7.07175
1930	KO	12.3352					3735	KO	4.39457
1931	KO	10.2796					3738	KO	5.72871
1933	KO	8.44246					3739	KO	4.95227
1934	KO	10.0392					3743	KO	5.72871
1935	KO	11.664					3753	KO	6.5264
1939	KO	9.95739					3760	KO	3.75556
1940	KO	9.49302					3762	KO	4.51993
1941	KO	9.49302					3764	KO	7.07175
1946	KO	10.7755					3766	KO	6.74698
1947	KO	11.0282					3774	KO	5.78702
1948	KO	12.9426					3776	KO	7.44137
1949	KO	9.18469					3781	KO	5.07396
1950	KO	4.5823					3790	KO	5.49347
1951	KO	11.7576					3796	KO	4.82976
1954	KO	10.6641					3797	KO	4.205
1956	KO	7.07175					3800	KO	5.9607
1959	KO	10.2796					3804	KO	6.58185
1960	KO	11.1335					3818	KO	3.42842
1962	KO	8.0518					3821	KO	4.95227
1964	KO	8.24876					3830	KO	3.9494
1965	KO	5.43415					3831	KO	4.89112
1968	KO	11.2027					3834	KO	5.72871
1969	KO	9.62211					3835	KO	5.84511
1972	KO	10.9211					3836	KO	6.07547
1973	KO	9.2738					3837	KO	5.1345
1974	KO	10.7014					3843	KO	6.47075
1976	KO	7.44137					3844	KO	4.205
1978	KO	11.969					3852	KO	5.1345
1979	KO	5.07396					3858	KO	4.07761
1980	KO	9.00402					3860	KO	6.41489
1981	KO	11.6005					3862	KO	6.07547
1982	KO	11.8494					3863	KO	6.69214
1983	KO	9.31805					3867	KO	4.70644
1984	KO	11.4052					3868	KO	5.84511
1986	KO	10.1201					3876	KO	5.49347
1987	KO	7.69928					3879	KO	6.30256
1988	KO	11.7884					3881	KO	4.51993
1989	KO	10.3971					3884	KO	3.16304
1991	KO	8.72691					3894	KO	5.3149
1993	KO	11.6323					3900	KO	4.39457
1997	KO	9.79138					3902	KO	3.36238
1999	KO	10.319					3904	KO	3.49425
2000	KO	12.3884					3925	KO	3.49425
2003	KO	10.5888					3930	KO	4.205
2005	KO	10.7386					3931	KO	4.14141
2008	KO	9.40595					3939	KO	6.30256
2015	KO	9.83319					3941	KO	4.39457
2016	KO	9.18469					3943	KO	5.72871
2017	KO	10.9211					3947	KO	5.72871
2023	KO	9.53626					3948	KO	5.84511
2024	KO	10.6641					3953	KO	6.6371
2026	KO	9.95739					3955	KO	5.01322
2027	KO	13.2645					3956	KO	4.64447
2028	KO	10.6266					3957	KO	2.34736
2029	KO	8.91246					3964	KO	6.58185
2031	KO	10.3971					3969	KO	5.25497
2033	KO	11.7884					3972	KO	4.14141
2034	KO	9.00402					3974	KO	6.30256
2035	KO	7.07175					3975	KO	3.36238
2036	KO	8.95834					3988	KO	5.55259
2039	KO	9.91619					3989	KO	5.37463
2040	KO	7.33678					3997	KO	5.25497
2041	KO	11.5362					3999	KO	5.6115
2047	KO	9.3621					4001	KO	3.88499
2049	KO	11.0986					4004	KO	6.18942
2051	KO	7.23138					4013	KO	6.18942
2052	KO	10.4744					4015	KO	3.49425
2054	KO	8.53809					4022	KO	5.9607
2056	KO	11.9096					4024	KO	5.3149
2057	KO	9.62211					4029	KO	5.43415
2061	KO	10.4744					4031	KO	5.78702
2063	KO	11.2369					4034	KO	5.1345
2064	KO	9.22935					4041	KO	5.55259
2065	KO	9.87479					4044	KO	4.70644
2067	KO	10.1603					4047	KO	6.07547
2069	KO	10.4744					4051	KO	7.54514
2070	KO	12.1704					4058	KO	4.64447
2071	KO	12.9426					4061	KO	4.89112
2074	KO	10.885					4063	KO	5.01322
2076	KO	8.39434					4064	KO	8.91246
2078	KO	8.91246					4065	KO	5.90301
2079	KO	10.3971					4070	KO	6.85605
2082	KO	11.7576					4071	KO	4.07761
2087	KO	3.55988					4072	KO	5.43415
2088	KO	10.8122					4073	KO	4.33158
2089	KO	9.91619					4075	KO	7.44137
2090	KO	8.49038					4076	KO	5.3149
2091	KO	9.95739					4079	KO	6.18942
2093	KO	7.28418					4080	KO	5.84511
2095	KO	10.8122					4082	KO	3.69054
2096	KO	9.99838					4087	KO	5.55259
2099	KO	9.95739					4089	KO	5.25497
2100	KO	9.53626					4100	KO	4.89112
2102	KO	9.99838					4101	KO	5.1345
2106	KO	9.79138					4104	KO	6.2461
2107	KO	10.8122					4105	KO	4.205
2109	KO	9.95739					4114	KO	5.07396
2110	KO	12.1704					4124	KO	3.75556
2111	KO	10.3582					4125	KO	4.01361
2113	KO	11.664					4126	KO	5.90301
2114	KO	10.8487					4127	KO	4.51993
2116	KO	11.7266					4128	KO	4.89112
2117	KO	11.0635					4133	KO	5.19484
2118	KO	9.62211					4135	KO	5.72871
2119	KO	12.8987					4138	KO	4.82976
2120	KO	9.2738					4145	KO	5.78702
2121	KO	9.44959					4146	KO	4.89112
2123	KO	8.24876					4161	KO	6.01818
2125	KO	10.6641					4163	KO	5.43415
2126	KO	10.8487					4164	KO	6.07547
2129	KO	11.969					4166	KO	4.5823
2130	KO	9.09476					4171	KO	5.78702
2131	KO	12.1704					4173	KO	3.62531
2135	KO	9.00402					4186	KO	4.01361
2136	KO	10.9927					4189	KO	4.205
2137	KO	9.57929					4190	KO	3.69054
2138	KO	10.4744					4193	KO	4.89112
2139	KO	11.9394					4194	KO	7.23138
2142	KO	9.40595					4195	KO	6.74698
2143	KO	12.3082					4196	KO	5.37463
2149	KO	10.9211					4197	KO	5.01322
2150	KO	11.7266					4212	KO	5.67021
2151	KO	8.00205					4214	KO	6.35883
2152	KO	11.1682					4217	KO	4.51993
2154	KO	9.57929					4218	KO	5.72871
2155	KO	9.87479					4224	KO	4.64447
2156	KO	11.6954					4230	KO	5.43415
2157	KO	12.6426					4233	KO	6.2461
2158	KO	8.34602					4239	KO	4.51993
2159	KO	11.1335					4240	KO	5.1345
2160	KO	11.9394					4242	KO	6.35883
2162	KO	11.6323					4243	KO	6.01818
2163	KO	8.24876					4256	KO	5.84511
2165	KO	8.63291					4259	KO	4.64447
2167	KO	7.69928					4260	KO	5.67021
2168	KO	7.6481					4261	KO	5.84511
2170	KO	11.5038					4262	KO	4.51993
2171	KO	10.1603					4265	KO	5.9607
2172	KO	11.6323					4266	KO	5.78702
2173	KO	11.5362					4274	KO	3.49425
2176	KO	10.5509					4276	KO	6.13255
2177	KO	12.9857					4280	KO	3.88499
2179	KO	11.4052					4285	KO	4.07761
2180	KO	8.19982					4288	KO	2.8944
2181	KO	11.5362					4290	KO	4.82976
2182	KO	10.6266					4293	KO	3.75556
2184	KO	11.3049					4294	KO	4.2684
2186	KO	10.3582					4298	KO	5.6115
2187	KO	9.70715					4302	KO	6.69214
2188	KO	9.22935					4305	KO	4.51993
2191	KO	9.40595					4306	KO	2.34736
2195	KO	11.1682					4308	KO	2.69079
2197	KO	10.3971					4310	KO	6.6371
2199	KO	5.6115					4311	KO	6.85605
2202	KO	10.2796					4313	KO	5.19484
2204	KO	10.319					4315	KO	4.205
2205	KO	8.15069					4317	KO	5.6115
2208	KO	10.2796					4324	KO	4.45735
2209	KO	8.00205					4328	KO	4.01361
2210	KO	11.819					4337	KO	4.64447
2211	KO	9.22935					4341	KO	4.89112
2214	KO	11.372					4346	KO	5.6115
2215	KO	8.7736					4349	KO	5.37463
2217	KO	9.44959					4350	KO	5.78702
2218	KO	11.2369					4351	KO	5.9607
2221	KO	10.6641					4355	KO	5.37463
2227	KO	10.9927					4358	KO	3.88499
2228	KO	12.1984					4361	KO	8.15069
2231	KO	9.04949					4363	KO	5.67021
2232	KO	9.66473					4367	KO	4.64447
2233	KO	9.53626					4371	KO	5.6115
2235	KO	6.80162					4373	KO	5.25497
2239	KO	9.40595					4374	KO	5.25497
2240	KO	8.91246					4375	KO	4.7682
2241	KO	12.9207					4377	KO	4.33158
2244	KO	11.0282					4379	KO	4.45735
2246	KO	10.5888					4380	KO	4.82976
2252	KO	12.1139					4381	KO	6.5264
2253	KO	10.7755					4397	KO	4.45735
2254	KO	9.62211					4399	KO	4.64447
2255	KO	7.90194					4402	KO	5.37463
2257	KO	8.82009					4404	KO	7.9521
2258	KO	8.44246					4406	KO	6.2461
2259	KO	10.4359					4407	KO	6.58185
2260	KO	10.319					4408	KO	4.82976
2261	KO	10.8122					4413	KO	2.20856
2262	KO	8.72691					4417	KO	7.33678
2264	KO	10.2003					4420	KO	5.07396
2265	KO	9.31805					4426	KO	4.82976
2267	KO	9.70715					4428	KO	6.5264
2269	KO	8.72691					4432	KO	5.6115
2270	KO	11.1682					4433	KO	4.07761
2273	KO	11.6954					4436	KO	5.90301
2276	KO	11.1335					4440	KO	6.07547
2277	KO	9.66473					4441	KO	4.39457
2278	KO	10.7014					4445	KO	5.1345
2283	KO	8.24876					4448	KO	5.1345
2284	KO	8.63291					4449	KO	5.19484
2285	KO	10.7014					4456	KO	6.6371
2286	KO	9.57929					4458	KO	3.29614
2288	KO	10.2796					4459	KO	3.88499
2289	KO	8.68001					4461	KO	6.2461
2292	KO	11.6954					4468	KO	4.33158
2293	KO	9.04949					4469	KO	4.82976
2297	KO	11.7266					4477	KO	4.95227
2298	KO	9.2738					4479	KO	5.1345
2300	KO	11.1335					4483	KO	5.07396
2301	KO	8.34602					4485	KO	5.67021
2302	KO	11.6954					4489	KO	4.82976
2306	KO	10.1603					4490	KO	4.70644
2311	KO	11.4711					4492	KO	5.90301
2312	KO	5.55259					4496	KO	4.7682
2314	KO	10.3971					4498	KO	5.19484
2315	KO	7.12516					4506	KO	5.07396
2317	KO	8.19982					4508	KO	4.82976
2319	KO	10.4744					4512	KO	4.89112
2320	KO	7.80102					4521	KO	6.2461
2322	KO	10.1201					4523	KO	4.2684
2324	KO	10.957					4529	KO	4.82976
2328	KO	11.7576					4532	KO	5.90301
2336	KO	7.59673					4537	KO	5.55259
2337	KO	8.5856					4539	KO	4.95227
2338	KO	7.49336					4540	KO	6.13255
2339	KO	9.44959					4542	KO	3.82038
2340	KO	11.6954					4543	KO	7.07175
2343	KO	9.53626					4549	KO	4.5823
2344	KO	7.28418					4550	KO	3.69054
2346	KO	9.62211					4564	KO	4.7682
2348	KO	6.35883					4565	KO	6.35883
2349	KO	9.62211					4571	KO	4.89112
2350	KO	10.5888					4579	KO	5.55259
2351	KO	8.95834					4581	KO	6.47075
2352	KO	12.2262					4585	KO	4.89112
2354	KO	8.24876					4588	KO	5.43415
2355	KO	9.40595					4591	KO	4.7682
2356	KO	11.7266					4593	KO	4.5823
2357	KO	11.6005					4598	KO	5.43415
2358	KO	10.8122					4601	KO	5.07396
2360	KO	7.75025					4604	KO	6.91028
2362	KO	9.2738					4614	KO	5.1345
2363	KO	10.319					4616	KO	5.19484
2366	KO	11.7884					4618	KO	5.55259
2372	KO	11.4383					4621	KO	4.5823
2373	KO	9.3621					4628	KO	5.55259
2374	KO	10.2796					4629	KO	4.7682
2375	KO	10.7386					4638	KO	5.67021
2378	KO	9.62211					4650	KO	5.43415
2381	KO	7.80102					4651	KO	4.33158
2382	KO	10.7014					4659	KO	4.64447
2384	KO	10.1201					4660	KO	5.90301
2385	KO	11.6005					4665	KO	5.1345
2386	KO	9.87479					4670	KO	3.82038
2387	KO	9.83319					4673	KO	4.82976
2388	KO	10.5888					4674	KO	6.13255
2389	KO	11.7266					4677	KO	5.84511
2393	KO	12.9857					4689	KO	5.67021
2397	KO	7.6481					4691	KO	6.2461
2398	KO	12.3619					4693	KO	4.82976
2400	KO	10.7014					4701	KO	2.62251
2402	KO	11.372					4704	KO	5.19484
2403	KO	11.0986					4705	KO	5.1345
2404	KO	10.1201					4710	KO	4.33158
2406	KO	8.44246					4716	KO	7.07175
2407	KO	8.86638					4719	KO	4.95227
2409	KO	9.49302					4721	KO	5.6115
2411	KO	8.49038					4722	KO	5.84511
2412	KO	10.5888					4727	KO	5.01322
2415	KO	9.22935					4733	KO	6.80162
2416	KO	7.28418					4738	KO	5.84511
2417	KO	4.45735					4739	KO	5.07396
2418	KO	10.8122					4741	KO	4.64447
2420	KO	5.90301					4745	KO	4.39457
2421	KO	9.31805					4746	KO	6.47075
2425	KO	11.5685					4749	KO	3.88499
2427	KO	10.4744					4753	KO	5.6115
2429	KO	7.17837					4757	KO	6.18942
2430	KO	10.7014					4760	KO	5.07396
2431	KO	10.1603					4768	KO	5.3149
2432	KO	8.5856					4770	KO	4.70644
2434	KO	9.70715					4776	KO	4.45735
2435	KO	11.0282					4779	KO	8.34602
2437	KO	9.53626					4782	KO	5.07396
2438	KO	9.62211					4793	KO	7.28418
2439	KO	9.62211					4797	KO	6.85605
2441	KO	8.7736					4798	KO	5.01322
2442	KO	11.7576					4802	KO	5.25497
2444	KO	10.8487					4804	KO	6.74698
2449	KO	11.1335					4809	KO	2.69079
2450	KO	11.0635					4812	KO	4.45735
2451	KO	8.10134					4813	KO	5.78702
2452	KO	10.7755					4815	KO	5.19484
2454	KO	8.82009					4817	KO	5.19484
2456	KO	11.969					4822	KO	6.30256
2457	KO	4.51993					4824	KO	6.6371
2458	KO	11.664					4825	KO	4.89112
2459	KO	11.2369					4836	KO	6.35883
2460	KO	9.74937					4840	KO	6.18942
2461	KO	10.3582					4845	KO	5.72871
2462	KO	6.2461					4849	KO	5.25497
2463	KO	9.83319					4850	KO	4.89112
2469	KO	10.7014					4853	KO	5.55259
2471	KO	9.18469					4857	KO	5.01322
2472	KO	10.1603					4859	KO	6.30256
2473	KO	10.9211					4863	KO	5.78702
2475	KO	12.1139					4877	KO	6.35883
2476	KO	6.6371					4879	KO	4.82976
2477	KO	11.6323					4884	KO	5.01322
2478	KO	9.53626					4886	KO	5.1345
2479	KO	10.319					4888	KO	4.39457
2480	KO	8.53809					4891	KO	5.67021
2481	KO	11.0986					4892	KO	5.67021
2483	KO	9.70715					4897	KO	4.82976
2484	KO	10.2003					4901	KO	6.07547
2485	KO	5.6115					4902	KO	5.1345
2486	KO	7.85158					4904	KO	5.78702
2488	KO	6.35883					4916	KO	4.70644
2489	KO	9.09476					4919	KO	4.51993
2490	KO	9.62211					4920	KO	5.49347
2493	KO	3.29614					4925	KO	5.19484
2494	KO	9.09476					4931	KO	4.205
2495	KO	12.3082					4936	KO	4.89112
2498	KO	10.1201					4938	KO	4.82976
2500	KO	11.5362					4941	KO	5.25497
2501	KO	8.49038					4944	KO	3.36238
2502	KO	10.6266					4946	KO	6.30256
2503	KO	6.80162					4948	KO	4.64447
2504	KO	6.01818					4951	KO	4.95227
2508	KO	10.3582					4954	KO	5.9607
2513	KO	11.819					4960	KO	5.90301
2514	KO	12.4925					4961	KO	6.35883
2516	KO	10.2003					4963	KO	5.43415
2521	KO	10.7386					4971	KO	5.67021
2522	KO	8.15069					4976	KO	3.69054
2523	KO	11.1682					4984	KO	5.1345
2525	KO	10.5128					4989	KO	4.7682
2526	KO	6.2461					4990	KO	4.14141
2527	KO	10.6641					4991	KO	5.07396
2528	KO	9.95739					4992	KO	4.82976
2532	KO	10.8122					4993	KO	5.07396
2533	KO	10.3971					4996	KO	6.96431
2535	KO	10.1603					5000	KO	5.6115
2539	KO	9.40595					5001	KO	3.82038
2541	KO	7.44137					5002	KO	4.14141
2543	KO	10.7755					5005	KO	4.2684
2544	KO	10.4359					5015	KO	5.07396
2547	KO	10.0392					5017	KO	5.1345
2549	KO	13.389					5023	KO	6.41489
2550	KO	10.6641					5025	KO	5.43415
2551	KO	12.3619					5026	KO	5.43415
2554	KO	9.00402					5028	KO	5.84511
2555	KO	13.0279					5029	KO	5.25497
2556	KO	10.1201					5031	KO	5.37463
2557	KO	12.5934					5035	KO	5.3149
2558	KO	8.49038					5036	KO	4.5823
2559	KO	10.1201					5037	KO	4.82976
2561	KO	10.319					5041	KO	8.49038
2562	KO	10.7755					5043	KO	4.205
2563	KO	9.31805					5054	KO	4.89112
2564	KO	11.4383					5055	KO	3.75556
2565	KO	10.7755					5061	KO	5.37463
2566	KO	11.2027					5064	KO	4.51993
2568	KO	12.4148					5067	KO	3.09619
2569	KO	10.9927					5075	KO	5.07396
2570	KO	11.372					5092	KO	4.39457
2571	KO	10.6266					5101	KO	4.95227
2572	KO	9.22935					5104	KO	6.2461
2573	KO	11.4383					5105	KO	7.38918
2575	KO	9.62211					5106	KO	5.43415
2576	KO	10.9927					5110	KO	4.5823
2579	KO	8.72691					5114	KO	6.47075
2580	KO	9.40595					5117	KO	4.64447
2583	KO	8.86638					5119	KO	5.37463
2584	KO	9.99838					5123	KO	6.41489
2585	KO	11.4383					5124	KO	6.58185
2586	KO	11.6005					5126	KO	7.44137
2588	KO	8.95834					5130	KO	4.64447
2589	KO	10.8487					5132	KO	4.39457
2590	KO	8.91246					5133	KO	4.45735
2591	KO	12.3619					5138	KO	4.70644
2593	KO	10.4359					5144	KO	5.3149
2594	KO	8.15069					5148	KO	3.75556
2595	KO	11.0635					5156	KO	6.13255
2597	KO	12.1139					5157	KO	6.30256
2600	KO	10.885					5161	KO	5.37463
2602	KO	11.2027					5163	KO	6.5264
2604	KO	8.95834					5164	KO	5.19484
2605	KO	7.49336					5169	KO	6.18942
2609	KO	8.15069					5173	KO	7.6481
2610	KO	12.4409					5174	KO	5.9607
2611	KO	9.18469					5179	KO	3.42842
2612	KO	8.49038					5181	KO	6.18942
2618	KO	11.372					5188	KO	3.9494
2619	KO	9.57929					5190	KO	5.90301
2621	KO	9.00402					5194	KO	5.19484
2623	KO	9.2738					5196	KO	6.69214
2626	KO	7.75025					5197	KO	5.07396
2627	KO	10.3971					5205	KO	5.84511
2628	KO	8.86638					5208	KO	5.43415
2630	KO	12.4409					5214	KO	5.01322
2632	KO	10.6641					5215	KO	4.205
2633	KO	10.3971					5217	KO	5.78702
2637	KO	6.6371					5220	KO	5.01322
2638	KO	12.3352					5223	KO	4.33158
2640	KO	12.5181					5228	KO	6.01818
2641	KO	11.372					5232	KO	5.6115
2645	KO	8.15069					5239	KO	8.00205
2647	KO	11.9984					5240	KO	5.84511
2648	KO	9.62211					5245	KO	6.13255
2649	KO	7.69928					5248	KO	5.37463
2650	KO	8.0518					5251	KO	7.01813
2651	KO	5.3149					5253	KO	5.55259
2654	KO	9.66473					5258	KO	4.39457
2657	KO	11.5685					5264	KO	6.69214
2660	KO	8.68001					5271	KO	5.3149
2663	KO	10.319					5272	KO	4.5823
2665	KO	7.80102					5274	KO	4.39457
2666	KO	9.49302					5278	KO	4.07761
2670	KO	9.22935					5279	KO	5.19484
2672	KO	5.84511					5285	KO	4.39457
2673	KO	11.372					5288	KO	5.43415
2675	KO	8.82009					5289	KO	6.07547
2677	KO	9.87479					5290	KO	5.72871
2679	KO	11.9394					5292	KO	4.205
2680	KO	11.9394					5295	KO	6.74698
2681	KO	10.3971					5302	KO	5.43415
2682	KO	10.3971					5303	KO	4.45735
2683	KO	8.34602					5305	KO	2.13886
2684	KO	9.13983					5306	KO	5.72871
2686	KO	10.4359					5307	KO	5.19484
2688	KO	10.4744					5313	KO	6.13255
2690	KO	9.57929					5319	KO	2.96187
2691	KO	10.8122					5322	KO	4.64447
2692	KO	8.24876					5324	KO	3.82038
2693	KO	11.372					5327	KO	5.6115
2696	KO	7.12516					5328	KO	5.78702
2700	KO	12.1704					5330	KO	4.14141
2701	KO	11.4711					5335	KO	4.33158
2703	KO	7.9521					5346	KO	5.72871
2704	KO	9.74937					5353	KO	5.78702
2705	KO	11.0635					5354	KO	6.5264
2708	KO	9.79138					5360	KO	5.49347
2709	KO	7.44137					5365	KO	7.75025
2711	KO	9.49302					5366	KO	5.37463
2713	KO	9.49302					5368	KO	5.49347
2715	KO	7.12516					5371	KO	5.37463
2717	KO	12.691					5379	KO	4.7682
2720	KO	11.1682					5381	KO	3.9494
2721	KO	8.10134					5386	KO	5.1345
2723	KO	10.7755					5392	KO	5.07396
2724	KO	9.3621					5393	KO	5.43415
2725	KO	11.0635					5394	KO	6.30256
2726	KO	10.5888					5397	KO	3.55988
2727	KO	7.28418					5400	KO	5.37463
2728	KO	10.3971					5401	KO	6.18942
2729	KO	9.04949					5402	KO	3.88499
2733	KO	8.72691					5417	KO	3.42842
2734	KO	7.85158					5418	KO	6.2461
2737	KO	8.44246					5421	KO	7.07175
2739	KO	8.5856					5423	KO	3.69054
2743	KO	11.271					5428	KO	5.43415
2744	KO	10.7755					5436	KO	5.19484
2745	KO	7.12516					5442	KO	5.55259
2746	KO	10.2003					5444	KO	5.49347
2750	KO	12.8084					5447	KO	6.2461
2751	KO	11.5685					5448	KO	5.6115
2752	KO	10.5509					5451	KO	5.67021
2755	KO	9.57929					5454	KO	5.25497
2757	KO	10.2003					5455	KO	5.6115
2758	KO	11.3385					5461	KO	4.7682
2759	KO	11.1335					5471	KO	6.96431
2760	KO	11.6323					5473	KO	4.07761
2762	KO	10.0392					5475	KO	4.205
2764	KO	9.3621					5481	KO	4.89112
2769	KO	10.2401					5484	KO	6.96431
2770	KO	11.0282					5489	KO	5.3149
2771	KO	9.83319					5490	KO	6.41489
2773	KO	9.74937					5492	KO	5.25497
2776	KO	8.49038					5500	KO	6.6371
2777	KO	9.44959					5503	KO	4.89112
2778	KO	10.4744					5504	KO	2.8944
2779	KO	10.5888					5511	KO	6.13255
2780	KO	11.2369					5519	KO	5.25497
2782	KO	11.2369					5525	KO	5.84511
2788	KO	10.3582					5529	KO	5.67021
2789	KO	10.9211					5535	KO	4.2684
2790	KO	9.87479					5540	KO	6.91028
2791	KO	10.9927					5542	KO	4.82976
2795	KO	7.80102					5546	KO	4.64447
2796	KO	10.6641					5553	KO	6.69214
2797	KO	10.7386					5554	KO	5.78702
2798	KO	9.79138					5557	KO	5.72871
2799	KO	9.99838					5560	KO	5.78702
2800	KO	7.75025					5562	KO	4.45735
2804	KO	9.18469					5566	KO	7.07175
2805	KO	11.664					5572	KO	5.90301
2809	KO	9.53626					5573	KO	7.49336
2810	KO	10.2401					5575	KO	5.3149
2812	KO	11.4383					5584	KO	4.39457
2814	KO	11.3049					5588	KO	5.72871
2815	KO	8.49038					5590	KO	5.1345
2816	KO	10.1201					5592	KO	6.18942
2817	KO	9.09476					5598	KO	5.25497
2818	KO	12.8313					5602	KO	5.6115
2821	KO	12.7386					5609	KO	4.33158
2823	KO	11.2369					5611	KO	5.78702
2825	KO	9.49302					5615	KO	6.91028
2826	KO	7.33678					5618	KO	4.2684
2827	KO	11.8796					5620	KO	6.07547
2832	KO	12.9642					5623	KO	5.07396
2833	KO	12.5934					5627	KO	6.01818
2834	KO	8.39434					5629	KO	5.84511
2835	KO	9.79138					5632	KO	5.19484
2837	KO	9.00402					5634	KO	6.35883
2838	KO	6.2461					5639	KO	4.7682
2841	KO	10.5888					5640	KO	4.89112
2842	KO	12.2537					5642	KO	4.14141
2847	KO	9.83319					5645	KO	5.43415
2848	KO	11.7266					5646	KO	4.07761
2849	KO	11.2027					5647	KO	4.51993
2852	KO	5.72871					5648	KO	2.20856
2854	KO	11.372					5649	KO	3.22969
2856	KO	8.63291					5654	KO	5.84511
2857	KO	11.5362					5658	KO	4.70644
2859	KO	9.53626					5665	KO	4.95227
2860	KO	6.6371					5666	KO	5.19484
2861	KO	8.0518					5669	KO	5.19484
2863	KO	11.5362					5671	KO	6.85605
2864	KO	7.49336					5674	KO	5.43415
2867	KO	12.2262					5675	KO	6.41489
2870	KO	9.66473					5678	KO	6.6371
2873	KO	10.4359					5683	KO	4.7682
2876	KO	8.53809					5685	KO	4.70644
2878	KO	9.13983					5687	KO	6.18942
2880	KO	8.39434					5688	KO	4.95227
2883	KO	9.00402					5691	KO	6.01818
2884	KO	13.4227					5700	KO	5.43415
2885	KO	9.09476					5704	KO	5.19484
2886	KO	10.2003					5708	KO	3.55988
2887	KO	12.0853					5709	KO	4.95227
2889	KO	9.44959					5710	KO	5.37463
2892	KO	11.0282					5711	KO	4.33158
2893	KO	11.372					5714	KO	4.95227
2894	KO	7.75025					5716	KO	3.75556
2896	KO	8.10134					5717	KO	6.30256
2897	KO	8.24876					5718	KO	4.45735
2898	KO	8.72691					5720	KO	1.858
2899	KO	10.2796					5726	KO	5.9607
2900	KO	7.49336					5728	KO	3.69054
2903	KO	9.83319					5729	KO	5.07396
2904	KO	10.5509					5736	KO	3.62531
2905	KO	9.91619					5738	KO	3.9494
2908	KO	12.6181					5739	KO	6.96431
2909	KO	9.22935					5743	KO	4.51993
2911	KO	11.664					5744	KO	4.7682
2913	KO	7.44137					5745	KO	5.07396
2916	KO	8.91246					5747	KO	4.39457
2918	KO	7.9521					5749	KO	4.51993
2919	KO	8.7736					5752	KO	6.80162
2920	KO	11.271					5755	KO	6.69214
2921	KO	12.9207					5758	KO	4.82976
2922	KO	11.7266					5762	KO	4.07761
2923	KO	8.0518					5764	KO	6.69214
2924	KO	5.9607					5767	KO	5.01322
2925	KO	12.0276					5768	KO	4.89112
2926	KO	9.79138					5770	KO	4.33158
2928	KO	8.53809					5772	KO	7.01813
2929	KO	4.45735					5775	KO	1.99884
2931	KO	10.0798					5780	KO	4.95227
2933	KO	10.1603					5781	KO	5.72871
2934	KO	9.18469					5782	KO	4.33158
2935	KO	9.18469					5785	KO	6.18942
2939	KO	10.2796					5786	KO	6.35883
2940	KO	11.1335					5789	KO	5.84511
2942	KO	11.0282					5790	KO	4.70644
2944	KO	7.38918					5792	KO	5.25497
2945	KO	8.91246					5795	KO	5.3149
2947	KO	9.91619					5799	KO	3.82038
2950	KO	10.5888					5801	KO	4.2684
2951	KO	9.09476					5803	KO	5.37463
2952	KO	7.9521					5806	KO	5.67021
2956	KO	9.13983					5809	KO	5.43415
2959	KO	8.7736					5811	KO	6.47075
2961	KO	6.85605					5812	KO	6.13255
2962	KO	9.13983					5813	KO	2.48534
2963	KO	10.885					5814	KO	4.39457
2964	KO	10.5509					5816	KO	4.14141
2965	KO	10.9927					5819	KO	5.49347
2968	KO	11.5685					5822	KO	6.2461
2969	KO	12.5934					5826	KO	4.07761
2971	KO	10.2003					5832	KO	2.75886
2973	KO	10.9211					5836	KO	6.13255
2974	KO	8.00205					5837	KO	4.45735
2975	KO	7.9521					5838	KO	5.1345
2979	KO	10.319					5839	KO	6.35883
2980	KO	7.44137					5845	KO	5.01322
2983	KO	12.3619					5851	KO	5.78702
2984	KO	9.00402					5856	KO	4.14141
2987	KO	10.7014					5858	KO	4.5823
2988	KO	10.3582					5869	KO	4.205
2989	KO	10.0392					5872	KO	7.54514
2991	KO	10.0392					5874	KO	5.43415
2993	KO	12.1139					5879	KO	4.82976
2994	KO	11.0282					5880	KO	4.82976
2995	KO	8.63291					5881	KO	5.78702
2996	KO	8.24876					5883	KO	6.58185
2998	KO	11.4383					5887	KO	5.72871
2999	KO	6.30256					5888	KO	5.55259
3001	KO	12.0276					5890	KO	4.51993
3002	KO	10.7755					5891	KO	6.80162
3006	KO	8.68001					5895	KO	6.01818
3010	KO	10.8122					5903	KO	4.45735
3012	KO	10.8487					5905	KO	4.7682
3014	KO	10.319					5911	KO	4.70644
3015	KO	9.57929					5913	KO	5.19484
3016	KO	10.7755					5914	KO	4.205
3018	KO	9.22935					5922	KO	7.12516
3019	KO	7.12516					5926	KO	5.84511
3022	KO	10.885					5930	KO	5.9607
3023	KO	10.319					5931	KO	6.47075
3031	KO	10.2401					5933	KO	4.7682
3035	KO	11.0986					5934	KO	6.35883
3036	KO	9.66473					5938	KO	4.64447
3038	KO	8.86638					5948	KO	6.18942
3039	KO	10.0798					5954	KO	3.88499
3040	KO	11.8796					5955	KO	3.75556
3043	KO	5.3149					5956	KO	5.72871
3044	KO	11.819					5960	KO	4.14141
3045	KO	4.39457					5963	KO	6.41489
3047	KO	5.3149					5970	KO	5.37463
3049	KO	8.0518					5974	KO	3.62531
3050	KO	7.69928					5976	KO	6.01818
3051	KO	8.72691					5980	KO	6.07547
3053	KO	11.3049					5981	KO	6.96431
3055	KO	10.8487					5993	KO	4.14141
3057	KO	6.13255					5998	KO	5.25497
3061	KO	9.70715					6004	KO	7.75025
3064	KO	7.49336					6005	KO	6.5264
3066	KO	12.3619					6008	KO	4.39457
3067	KO	11.8494					6012	KO	4.14141
3068	KO	11.7266					6016	KO	7.23138
3069	KO	10.5128					6019	KO	5.84511
3071	KO	8.19982					6024	KO	4.7682
3072	KO	8.15069					6028	KO	6.58185
3075	KO	8.19982					6033	KO	5.72871
3077	KO	8.39434					6034	KO	5.19484
3078	KO	9.2738					6037	KO	6.69214
3079	KO	9.13983					6039	KO	5.19484
3081	KO	12.7386					6042	KO	3.75556
3084	KO	8.00205					6044	KO	5.25497
3086	KO	9.83319					6046	KO	4.64447
3089	KO	9.83319					6047	KO	5.67021
3091	KO	7.07175					6049	KO	4.5823
3094	KO	10.7755					6060	KO	5.37463
3095	KO	9.74937					6068	KO	4.205
3097	KO	10.8487					6069	KO	4.5823
3098	KO	5.72871					6071	KO	6.18942
3099	KO	7.49336					6078	KO	6.41489
3100	KO	8.82009					6079	KO	6.85605
3101	KO	10.5509					6081	KO	4.205
3103	KO	10.3971					6082	KO	5.49347
3104	KO	8.7736					6085	KO	5.07396
3105	KO	11.372					6086	KO	4.205
3107	KO	11.3385					6092	KO	5.01322
3113	KO	10.7386					6096	KO	3.88499
3121	KO	7.69928					6098	KO	6.18942
3125	KO	7.28418					6103	KO	6.30256
3127	KO	10.6641					6106	KO	5.37463
3128	KO	6.07547					6115	KO	6.69214
3131	KO	9.91619					6116	KO	6.2461
3134	KO	8.10134					6121	KO	6.74698
3135	KO	11.2027					6122	KO	4.95227
3136	KO	8.5856					6129	KO	5.3149
3137	KO	9.13983					6130	KO	1.858
3147	KO	12.3352					6132	KO	5.9607
3148	KO	9.91619					6138	KO	5.9607
3149	KO	7.75025					6142	KO	3.22969
3150	KO	12.7386					6151	KO	6.2461
3151	KO	11.5362					6157	KO	3.9494
3153	KO	9.83319					6160	KO	6.35883
3154	KO	9.13983					6163	KO	4.64447
3155	KO	7.12516					6168	KO	4.5823
3159	KO	8.7736					6170	KO	5.19484
3163	KO	8.0518					6173	KO	3.82038
3166	KO	8.0518					6176	KO	4.64447
3168	KO	9.62211					6179	KO	4.39457
3169	KO	9.70715					6180	KO	4.2684
3170	KO	12.0276					6189	KO	6.07547
3173	KO	6.69214					6192	KO	5.6115
3174	KO	10.6266					6194	KO	4.5823
3175	KO	5.55259					6195	KO	5.01322
3177	KO	9.2738					6197	KO	6.07547
3178	KO	8.34602					6201	KO	7.44137
3179	KO	11.5038					6203	KO	3.49425
3180	KO	8.95834					6205	KO	4.82976
3181	KO	7.12516					6207	KO	5.55259
3184	KO	11.6005					6220	KO	4.33158
3185	KO	10.4744					6233	KO	5.3149
3186	KO	9.87479					6236	KO	4.205
3188	KO	10.957					6237	KO	5.6115
3189	KO	9.44959					6239	KO	5.07396
3193	KO	10.2796					6241	KO	5.43415
3195	KO	11.4711					6245	KO	5.01322
3196	KO	11.0282					6251	KO	4.07761
3197	KO	7.28418					6254	KO	2.41645
3198	KO	10.2401					6257	KO	6.07547
3201	KO	9.09476					6267	KO	5.67021
3202	KO	7.59673					6268	KO	5.90301
3205	KO	9.3621					6277	KO	6.41489
3206	KO	11.9096					6278	KO	5.9607
3207	KO	9.66473					6281	KO	5.49347
3208	KO	11.4383					6282	KO	7.6481
3209	KO	10.9211					6286	KO	5.49347
3211	KO	11.8494					6289	KO	5.1345
3213	KO	11.2369					6290	KO	4.33158
3214	KO	11.3049					6298	KO	5.55259
3216	KO	9.95739					6304	KO	5.9607
3217	KO	10.9211					6310	KO	8.0518
3220	KO	8.82009					6315	KO	5.1345
3222	KO	9.99838					6317	KO	6.2461
3226	KO	9.3621					6328	KO	5.25497
3227	KO	10.6266					6329	KO	5.25497
3228	KO	12.4668					6334	KO	5.43415
3229	KO	10.8487					6338	KO	6.91028
3231	KO	11.1335					6342	KO	4.89112
3235	KO	6.35883					6345	KO	3.62531
3237	KO	12.2262					6348	KO	5.72871
3239	KO	11.8796					6374	KO	5.1345
3242	KO	8.68001					6378	KO	6.47075
3246	KO	8.91246					6382	KO	2.96187
3249	KO	11.7884					6385	KO	3.62531
3250	KO	10.0392					6392	KO	5.01322
3252	KO	12.3352					6393	KO	4.82976
3254	KO	8.95834					6395	KO	5.55259
3257	KO	10.3971					6396	KO	5.90301
3259	KO	7.44137					6398	KO	5.78702
3260	KO	7.44137					6400	KO	6.2461
3262	KO	4.89112					6402	KO	4.14141
3263	KO	10.5888					6405	KO	3.82038
3265	KO	9.62211					6411	KO	4.39457
3266	KO	10.0392					6412	KO	5.55259
3267	KO	9.3621					6418	KO	4.95227
3271	KO	12.4925					6420	KO	4.70644
3272	KO	12.1984					6422	KO	6.07547
3273	KO	8.0518					6424	KO	5.19484
3274	KO	11.6954					6426	KO	4.39457
3276	KO	9.70715					6427	KO	5.67021
3277	KO	8.39434					6435	KO	4.45735
3279	KO	11.969					6437	KO	4.14141
3284	KO	9.95739					6440	KO	6.30256
3285	KO	10.8122					6441	KO	4.2684
3286	KO	10.8122					6444	KO	4.82976
3287	KO	11.7266					6450	KO	3.82038
3288	KO	8.53809					6457	KO	4.205
3290	KO	9.40595					6463	KO	5.19484
3291	KO	11.0635					6464	KO	4.89112
3294	KO	9.83319					6466	KO	2.96187
3295	KO	11.8796					6471	KO	5.84511
3296	KO	8.10134					6472	KO	3.75556
3299	KO	9.04949					6474	KO	5.67021
3300	KO	12.4409					6480	KO	3.55988
3301	KO	10.4359					6487	KO	4.5823
3303	KO	10.319					6488	KO	5.67021
3306	KO	10.8487					6495	KO	4.95227
3309	KO	9.70715					6509	KO	3.29614
3310	KO	10.2003					6519	KO	5.78702
3311	KO	12.3352					6522	KO	5.01322
3313	KO	4.89112					6528	KO	2.62251
3315	KO	8.53809					6532	KO	1.92852
3318	KO	11.4052					6534	KO	4.89112
3319	KO	12.1139					6537	KO	5.55259
3320	KO	9.95739					6556	KO	6.35883
3323	KO	9.31805					6557	KO	7.28418
3325	KO	11.0635					6558	KO	6.41489
3328	KO	8.15069					6560	KO	5.6115
3331	KO	10.2796					6563	KO	6.74698
3333	KO	8.39434					6564	KO	4.2684
3335	KO	9.44959					6566	KO	4.64447
3336	KO	9.53626					6567	KO	4.5823
3338	KO	9.87479					6571	KO	5.49347
3339	KO	7.54514					6573	KO	5.72871
3342	KO	5.49347					6577	KO	5.67021
3345	KO	11.6323					6589	KO	5.67021
3350	KO	11.8796					6590	KO	5.72871
3351	KO	5.6115					6591	KO	4.82976
3353	KO	11.271					6594	KO	5.3149
3354	KO	8.24876					6602	KO	4.2684
3355	KO	9.22935					6604	KO	5.90301
3356	KO	11.372					6606	KO	5.1345
3357	KO	12.5434					6608	KO	5.67021
3359	KO	12.2262					6624	KO	5.67021
3360	KO	10.885					6629	KO	7.07175
3363	KO	9.87479					6632	KO	4.07761
3365	KO	7.54514					6634	KO	4.39457
3366	KO	12.1423					6639	KO	4.14141
3368	KO	10.0798					6653	KO	4.14141
3371	KO	11.8494					6654	KO	3.55988
3373	KO	12.5434					6656	KO	4.82976
3374	KO	8.53809					6662	KO	4.82976
3375	KO	8.39434					6666	KO	5.67021
3376	KO	9.83319					6675	KO	5.01322
3379	KO	10.2796					6685	KO	5.07396
3381	KO	8.34602					6692	KO	6.6371
3383	KO	11.0635					6696	KO	4.14141
3390	KO	10.6266					6698	KO	5.07396
3393	KO	10.1201					6702	KO	8.68001
3394	KO	9.79138					6708	KO	3.82038
3397	KO	10.6266					6712	KO	2.96187
3398	KO	10.2003					6716	KO	4.95227
3402	KO	11.7266					6717	KO	4.5823
3404	KO	10.0798					6721	KO	6.13255
3405	KO	11.6005					6725	KO	5.07396
3407	KO	9.74937					6730	KO	3.69054
3408	KO	9.2738					6731	KO	5.49347
3409	KO	9.49302					6733	KO	5.72871
3411	KO	8.24876					6743	KO	5.01322
3412	KO	10.6641					6745	KO	4.2684
3415	KO	8.39434					6757	KO	3.55988
3416	KO	12.4925					6758	KO	6.6371
3417	KO	11.6323					6762	KO	3.75556
3418	KO	10.0798					6763	KO	3.88499
3419	KO	7.49336					6764	KO	5.6115
3421	KO	11.3049					6770	KO	6.74698
3423	KO	7.28418					6771	KO	4.89112
3425	KO	9.00402					6773	KO	4.205
3426	KO	7.59673					6774	KO	4.205
3430	KO	13.1499					6780	KO	4.45735
3433	KO	12.2811					6782	KO	6.2461
3434	KO	9.99838					6801	KO	4.82976
3442	KO	10.6641					6802	KO	5.9607
3445	KO	9.22935					6803	KO	6.69214
3450	KO	8.7736					6805	KO	4.89112
3453	KO	10.4744					6814	KO	5.55259
3454	KO	10.3582					6815	KO	5.72871
3455	KO	9.99838					6816	KO	5.19484
3456	KO	10.319					6817	KO	5.78702
3458	KO	7.85158					6820	KO	6.80162
3459	KO	11.2369					6823	KO	6.13255
3460	KO	9.31805					6830	KO	4.14141
3467	KO	11.1682					6833	KO	3.82038
3468	KO	10.0392					6834	KO	6.18942
3471	KO	10.5509					6836	KO	4.64447
3472	KO	11.7884					6838	KO	4.33158
3474	KO	9.74937					6839	KO	5.90301
3475	KO	11.2369					6844	KO	4.14141
3476	KO	11.8494					6849	KO	6.58185
3477	KO	10.5509					6850	KO	4.01361
3478	KO	11.5685					6857	KO	5.90301
3479	KO	11.4383					6859	KO	8.49038
3480	KO	11.0282					6861	KO	6.69214
3481	KO	10.6641					6864	KO	4.07761
3484	KO	9.74937					6865	KO	5.19484
3488	KO	11.4052					6870	KO	5.6115
3489	KO	11.0635					6871	KO	4.33158
3490	KO	9.40595					6874	KO	5.19484
3492	KO	9.95739					6877	KO	5.6115
3493	KO	10.319					6878	KO	5.07396
3494	KO	10.1201					6883	KO	5.72871
3498	KO	10.2401					6885	KO	4.2684
3500	KO	10.2401					6888	KO	5.37463
3501	KO	7.9521					6890	KO	5.6115
3502	KO	8.49038					6893	KO	5.07396
3503	KO	11.1335					6896	KO	5.01322
3506	KO	9.18469					6907	KO	5.78702
3512	KO	11.7884					6908	KO	6.2461
3513	KO	10.1603					6911	KO	5.9607
3514	KO	10.885					6915	KO	4.2684
3515	KO	9.09476					6917	KO	4.95227
3517	KO	9.79138					6918	KO	6.47075
3519	KO	6.69214					6922	KO	5.19484
3520	KO	10.3971					6924	KO	5.25497
3521	KO	10.9927					6928	KO	4.64447
3522	KO	9.31805					6929	KO	5.01322
3523	KO	11.0635					6930	KO	5.84511
3524	KO	12.1423					6935	KO	3.69054
3525	KO	11.6323					6936	KO	5.19484
3526	KO	9.57929					6937	KO	3.55988
3527	KO	9.62211					6943	KO	4.45735
3529	KO	8.49038					6945	KO	6.18942
3530	KO	5.67021					6949	KO	4.82976
3535	KO	11.5685					6954	KO	6.18942
3536	KO	12.1139					6956	KO	6.5264
3539	KO	8.68001					6957	KO	5.78702
3540	KO	9.99838					6961	KO	4.89112
3541	KO	8.72691					6962	KO	4.64447
3545	KO	11.0986					6964	KO	4.64447
3549	KO	9.31805					6968	KO	8.86638
3550	KO	9.74937					6975	KO	4.95227
3551	KO	7.38918					6976	KO	6.13255
3554	KO	11.0986					6979	KO	5.43415
3555	KO	8.44246					6980	KO	4.89112
3556	KO	11.8494					6984	KO	6.18942
3559	KO	4.95227					6996	KO	2.27806
3560	KO	9.22935					7006	KO	5.07396
3561	KO	11.5362					7014	KO	7.38918
3562	KO	6.2461					7016	KO	5.07396
3563	KO	8.68001					7022	KO	4.95227
3567	KO	6.80162					7023	KO	5.01322
3570	KO	10.0798					7030	KO	6.69214
3572	KO	7.49336					7031	KO	3.9494
3574	KO	11.4052					7033	KO	4.7682
3576	KO	9.79138					7035	KO	5.72871
3577	KO	11.9984					7036	KO	5.72871
3578	KO	9.57929					7046	KO	5.72871
3580	KO	9.62211					7052	KO	6.18942
3584	KO	10.7755					7061	KO	4.82976
3586	KO	10.8487					7065	KO	4.01361
3588	KO	9.04949					7067	KO	5.3149
3590	KO	11.2027					7068	KO	6.91028
3591	KO	8.15069					7070	KO	3.82038
3594	KO	11.6954					7071	KO	6.18942
3597	KO	12.6181					7072	KO	6.85605
3599	KO	10.5888					7074	KO	4.39457
3600	KO	10.885					7082	KO	3.82038
3601	KO	9.70715					7089	KO	2.34736
3602	KO	10.5128					7092	KO	7.01813
3605	KO	10.4359					7097	KO	4.51993
3606	KO	8.5856					7101	KO	5.78702
3607	KO	11.0635					7102	KO	6.5264
3609	KO	7.12516					7105	KO	5.19484
3610	KO	10.6641					7120	KO	4.39457
3611	KO	8.91246					7122	KO	4.01361
3612	KO	7.33678					7123	KO	6.18942
3614	KO	10.6266					7124	KO	5.55259
3615	KO	11.6323					7125	KO	3.09619
3616	KO	9.57929					7131	KO	5.01322
3618	KO	7.33678					7132	KO	5.78702
3619	KO	8.10134					7136	KO	4.70644
3622	KO	11.5038					7137	KO	4.51993
3624	KO	12.8764					7138	KO	4.51993
3626	KO	8.68001					7143	KO	5.07396
3628	KO	12.4668					7148	KO	5.1345
3631	KO	9.44959					7150	KO	6.01818
3638	KO	12.3352					7156	KO	6.18942
3640	KO	11.7266					7157	KO	4.39457
3641	KO	9.74937					7162	KO	6.5264
3646	KO	9.95739					7163	KO	4.2684
3647	KO	4.89112					7165	KO	5.6115
3648	KO	9.00402					7166	KO	5.55259
3650	KO	10.7755					7168	KO	4.39457
3651	KO	9.70715					7172	KO	5.49347
3652	KO	7.12516					7173	KO	4.89112
3654	KO	10.2003					7177	KO	5.37463
3655	KO	10.1201					7193	KO	6.35883
3656	KO	9.95739					7194	KO	4.39457
3659	KO	10.6641					7195	KO	5.3149
3661	KO	11.2369					7198	KO	5.07396
3662	KO	10.7014					7201	KO	4.7682
3663	KO	10.3971					7208	KO	5.3149
3664	KO	9.09476					7212	KO	6.41489
3665	KO	11.3049					7213	KO	6.35883
3667	KO	11.4711					7221	KO	4.5823
3668	KO	9.2738					7224	KO	5.19484
3669	KO	10.7014					7227	KO	5.55259
3671	KO	10.2003					7234	KO	3.69054
3672	KO	8.44246					7241	KO	5.1345
3673	KO	9.74937					7246	KO	5.90301
3679	KO	11.969					7249	KO	5.25497
3680	KO	8.95834					7250	KO	4.89112
3681	KO	11.271					7256	KO	5.72871
3682	KO	11.3049					7260	KO	4.95227
3683	KO	9.70715					7270	KO	6.18942
3684	KO	10.4359					7281	KO	5.72871
3685	KO	11.6323					7282	KO	6.07547
3686	KO	8.63291					7285	KO	5.37463
[truncated: 810,516+ more rows]

## Sheet: ED_Figure13b
Cell diameter (median)
	WT															HET															KO
				9.91619	9.95739	9.2738	9.13983	9.49302								9.79138	9.91619	9.44959	9.79138	9.62211	9.57929	9.87479	9.31805	9.22935	8.82009	9.18469	8.68001	9.40595	9.18469	9.04949	5.1345	9.22935	9.3621	9.70715	9.70715	5.1345	8.5856

## Sheet: ED_Figure13c
S2 Cell diameter (relative to no inhibitor control)														S3 Cell diameter (relative to no inhibitor control)														Reticulocytel diameter (relative to no inhibitor control)
Inhibitor Concentration	No Inhibitor				LY294002				U0126					Inhibitor Concentration	No Inhibitor				LY294002				U0126					Inhibitor Concentration	No Inhibitor					LY294002					U0126
1	1	1	1		1.02105	1.03158	1		1.02105	1.03158	1.01786			1	1	1	1	1	0.971698	1.01887	1	0.973684	1	1	1.01626	0.964912		1	1	1	1	1	1	0.954545	0.968421	1.04211	0.950857	1.01053	0.936364	1	1.06316	1.02857	0.936842
10	1	1	1		0.989796	0.989796	0.982143		1.02041	1.03061	1.05357			10	1	1	1	1	0.953704	0.972222	0.96748	0.984252	0.981481	1	1.05691	1		10	1	1	1	1	1	0.978947	0.947368	1	0.971429	0.957895	1.03158	1.01053	1	0.937143	1.06316

## Sheet: ED_Figure13d
Object Number	Inhibitor	Concentration	Diameter
2	DMSO	10	4.70644
38	DMSO	10	5.07396
42	DMSO	10	6.35883
47	DMSO	10	5.72871
50	DMSO	10	5.6115
54	DMSO	10	7.38918
74	DMSO	10	2.75886
86	DMSO	10	5.67021
93	DMSO	10	4.33158
94	DMSO	10	4.7682
153	DMSO	10	4.33158
155	DMSO	10	4.82976
158	DMSO	10	4.2684
166	DMSO	10	5.07396
170	DMSO	10	5.25497
172	DMSO	10	5.25497
194	DMSO	10	7.9521
197	DMSO	10	3.9494
206	DMSO	10	5.3149
220	DMSO	10	5.72871
221	DMSO	10	5.49347
223	DMSO	10	5.84511
240	DMSO	10	4.33158
273	DMSO	10	4.5823
276	DMSO	10	5.25497
278	DMSO	10	4.205
283	DMSO	10	4.89112
292	DMSO	10	5.67021
298	DMSO	10	5.43415
299	DMSO	10	5.67021
309	DMSO	10	5.25497
312	DMSO	10	8.39434
339	DMSO	10	5.25497
347	DMSO	10	5.1345
350	DMSO	10	6.07547
358	DMSO	10	6.13255
368	DMSO	10	8.0518
379	DMSO	10	3.75556
399	DMSO	10	5.37463
406	DMSO	10	7.01813
409	DMSO	10	5.37463
410	DMSO	10	5.78702
414	DMSO	10	6.18942
433	DMSO	10	6.2461
434	DMSO	10	5.90301
471	DMSO	10	3.62531
476	DMSO	10	5.3149
480	DMSO	10	5.3149
489	DMSO	10	4.205
504	DMSO	10	4.95227
506	DMSO	10	8.24876
514	DMSO	10	4.95227
518	DMSO	10	5.19484
540	DMSO	10	4.205
544	DMSO	10	6.41489
555	DMSO	10	5.3149
558	DMSO	10	5.67021
565	DMSO	10	7.17837
572	DMSO	10	4.33158
611	DMSO	10	4.39457
618	DMSO	10	7.80102
639	DMSO	10	5.55259
641	DMSO	10	4.70644
646	DMSO	10	8.29749
647	DMSO	10	3.36238
649	DMSO	10	3.75556
660	DMSO	10	6.41489
679	DMSO	10	4.07761
681	DMSO	10	4.07761
685	DMSO	10	5.1345
696	DMSO	10	6.01818
700	DMSO	10	3.42842
702	DMSO	10	3.55988
703	DMSO	10	7.28418
705	DMSO	10	7.17837
737	DMSO	10	2.96187
742	DMSO	10	5.19484
746	DMSO	10	4.5823
754	DMSO	10	5.3149
762	DMSO	10	4.205
779	DMSO	10	3.16304
785	DMSO	10	5.01322
790	DMSO	10	5.67021
794	DMSO	10	4.07761
798	DMSO	10	5.25497
802	DMSO	10	4.95227
807	DMSO	10	3.22969
827	DMSO	10	5.1345
846	DMSO	10	6.85605
861	DMSO	10	5.01322
871	DMSO	10	6.58185
878	DMSO	10	7.38918
887	DMSO	10	5.43415
900	DMSO	10	6.58185
918	DMSO	10	5.90301
929	DMSO	10	5.43415
949	DMSO	10	7.01813
958	DMSO	10	5.01322
962	DMSO	10	5.25497
964	DMSO	10	3.82038
975	DMSO	10	5.55259
979	DMSO	10	5.84511
989	DMSO	10	5.72871
990	DMSO	10	5.72871
1001	DMSO	10	5.72871
1038	DMSO	10	7.07175
1044	DMSO	10	4.33158
1048	DMSO	10	3.55988
1072	DMSO	10	5.6115
1074	DMSO	10	5.3149
1079	DMSO	10	7.01813
1083	DMSO	10	6.58185
1099	DMSO	10	8.00205
1108	DMSO	10	8.68001
1124	DMSO	10	5.43415
1136	DMSO	10	3.16304
1168	DMSO	10	5.6115
1171	DMSO	10	3.22969
1204	DMSO	10	5.67021
1205	DMSO	10	5.6115
1236	DMSO	10	6.58185
1246	DMSO	10	4.70644
1255	DMSO	10	6.07547
1275	DMSO	10	4.33158
1278	DMSO	10	6.41489
1293	DMSO	10	5.37463
1299	DMSO	10	7.75025
1322	DMSO	10	5.49347
1327	DMSO	10	8.0518
1336	DMSO	10	4.64447
1369	DMSO	10	5.37463
1371	DMSO	10	4.45735
1376	DMSO	10	5.19484
1377	DMSO	10	5.6115
1383	DMSO	10	3.29614
1395	DMSO	10	7.07175
1409	DMSO	10	7.69928
1421	DMSO	10	8.53809
1428	DMSO	10	6.5264
1439	DMSO	10	5.78702
1446	DMSO	10	6.5264
1451	DMSO	10	7.44137
1452	DMSO	10	5.55259
1454	DMSO	10	4.89112
1455	DMSO	10	4.89112
1456	DMSO	10	2.96187
1460	DMSO	10	4.89112
1479	DMSO	10	7.75025
1489	DMSO	10	4.89112
1495	DMSO	10	5.90301
1518	DMSO	10	6.47075
1520	DMSO	10	4.33158
1531	DMSO	10	6.80162
1537	DMSO	10	5.67021
1541	DMSO	10	7.75025
1556	DMSO	10	4.51993
1561	DMSO	10	5.6115
1572	DMSO	10	7.23138
1578	DMSO	10	4.5823
1580	DMSO	10	4.39457
1583	DMSO	10	4.7682
1586	DMSO	10	5.1345
1600	DMSO	10	4.51993
1602	DMSO	10	5.19484
1613	DMSO	10	5.25497
1619	DMSO	10	8.53809
1636	DMSO	10	5.37463
1643	DMSO	10	5.84511
1656	DMSO	10	4.5823
1671	DMSO	10	5.6115
1673	DMSO	10	5.1345
1675	DMSO	10	7.01813
1680	DMSO	10	6.41489
1681	DMSO	10	6.2461
1682	DMSO	10	3.82038
1693	DMSO	10	4.33158
1699	DMSO	10	6.96431
1703	DMSO	10	6.6371
1709	DMSO	10	4.89112
1724	DMSO	10	6.13255
1727	DMSO	10	7.33678
1737	DMSO	10	4.89112
1742	DMSO	10	5.6115
1743	DMSO	10	6.13255
1745	DMSO	10	6.13255
1750	DMSO	10	5.90301
1764	DMSO	10	6.30256
1771	DMSO	10	4.95227
1790	DMSO	10	5.37463
1792	DMSO	10	6.74698
1798	DMSO	10	4.14141
1801	DMSO	10	7.90194
1828	DMSO	10	5.55259
1859	DMSO	10	6.01818
1862	DMSO	10	6.07547
1882	DMSO	10	6.41489
1889	DMSO	10	5.67021
1897	DMSO	10	4.82976
1907	DMSO	10	5.1345
1916	DMSO	10	6.35883
1929	DMSO	10	6.91028
1938	DMSO	10	5.07396
1945	DMSO	10	4.70644
1954	DMSO	10	7.07175
1965	DMSO	10	4.01361
1966	DMSO	10	5.67021
1976	DMSO	10	4.7682
1998	DMSO	10	4.14141
2005	DMSO	10	4.51993
2007	DMSO	10	2.82674
2036	DMSO	10	1.14161
2040	DMSO	10	6.01818
2056	DMSO	10	5.67021
2063	DMSO	10	5.6115
2065	DMSO	10	3.75556
2069	DMSO	10	5.01322
2070	DMSO	10	5.01322
2077	DMSO	10	7.59673
2082	DMSO	10	6.18942
2109	DMSO	10	5.3149
2124	DMSO	10	5.1345
2145	DMSO	10	4.5823
2149	DMSO	10	4.70644
2157	DMSO	10	6.07547
2161	DMSO	10	6.58185
2163	DMSO	10	5.3149
2169	DMSO	10	4.39457
2176	DMSO	10	5.67021
2185	DMSO	10	5.49347
2188	DMSO	10	4.2684
2195	DMSO	10	6.74698
2203	DMSO	10	5.6115
2212	DMSO	10	7.85158
2214	DMSO	10	4.82976
2229	DMSO	10	4.7682
2231	DMSO	10	7.33678
2244	DMSO	10	3.55988
2251	DMSO	10	4.64447
2255	DMSO	10	6.35883
2260	DMSO	10	7.33678
2272	DMSO	10	4.51993
2275	DMSO	10	7.54514
2282	DMSO	10	6.01818
2294	DMSO	10	4.89112
2296	DMSO	10	4.64447
2302	DMSO	10	3.29614
2309	DMSO	10	5.1345
2334	DMSO	10	2.34736
2335	DMSO	10	5.72871
2343	DMSO	10	7.33678
2344	DMSO	10	7.01813
2349	DMSO	10	5.1345
2356	DMSO	10	5.6115
2358	DMSO	10	5.49347
2365	DMSO	10	3.49425
2376	DMSO	10	5.3149
2381	DMSO	10	5.19484
2382	DMSO	10	6.74698
2384	DMSO	10	4.205
2396	DMSO	10	6.47075
2431	DMSO	10	5.01322
2432	DMSO	10	8.19982
2439	DMSO	10	5.3149
2442	DMSO	10	5.25497
2454	DMSO	10	4.45735
2472	DMSO	10	4.205
2480	DMSO	10	3.82038
2484	DMSO	10	6.91028
2493	DMSO	10	4.51993
2494	DMSO	10	5.43415
2524	DMSO	10	6.5264
2546	DMSO	10	3.55988
2557	DMSO	10	8.15069
2583	DMSO	10	7.01813
2585	DMSO	10	5.07396
2588	DMSO	10	5.72871
2589	DMSO	10	5.19484
2597	DMSO	10	7.49336
2604	DMSO	10	5.3149
2619	DMSO	10	5.43415
2653	DMSO	10	7.6481
2658	DMSO	10	4.70644
2660	DMSO	10	4.2684
2665	DMSO	10	5.1345
2666	DMSO	10	4.33158
2675	DMSO	10	6.85605
2677	DMSO	10	6.96431
2678	DMSO	10	5.19484
2680	DMSO	10	6.35883
2684	DMSO	10	3.9494
2696	DMSO	10	7.49336
2723	DMSO	10	3.02913
2739	DMSO	10	5.55259
2741	DMSO	10	5.67021
2756	DMSO	10	6.01818
2760	DMSO	10	4.5823
2769	DMSO	10	3.55988
2782	DMSO	10	3.75556
2806	DMSO	10	6.2461
2814	DMSO	10	5.55259
2856	DMSO	10	6.96431
2874	DMSO	10	5.1345
2891	DMSO	10	5.07396
2896	DMSO	10	6.6371
2906	DMSO	10	4.89112
2926	DMSO	10	5.3149
2941	DMSO	10	5.19484
2952	DMSO	10	7.33678
2956	DMSO	10	6.18942
2962	DMSO	10	6.30256
2966	DMSO	10	7.23138
2970	DMSO	10	6.30256
2983	DMSO	10	6.5264
2990	DMSO	10	0.922728
2994	DMSO	10	4.5823
2999	DMSO	10	5.9607
3001	DMSO	10	6.47075
3002	DMSO	10	6.35883
3021	DMSO	10	4.205
3030	DMSO	10	8.91246
3034	DMSO	10	7.69928
3049	DMSO	10	4.82976
3073	DMSO	10	6.80162
3075	DMSO	10	5.6115
3091	DMSO	10	5.1345
3107	DMSO	10	5.01322
3113	DMSO	10	5.78702
3114	DMSO	10	4.89112
3145	DMSO	10	8.10134
3149	DMSO	10	3.9494
3150	DMSO	10	5.07396
3151	DMSO	10	6.47075
3153	DMSO	10	7.07175
3155	DMSO	10	4.33158
3170	DMSO	10	6.13255
3176	DMSO	10	5.84511
3193	DMSO	10	7.59673
3205	DMSO	10	5.1345
3209	DMSO	10	4.82976
3230	DMSO	10	8.15069
3249	DMSO	10	3.36238
3271	DMSO	10	3.82038
3273	DMSO	10	6.13255
3282	DMSO	10	4.95227
3290	DMSO	10	4.95227
3291	DMSO	10	4.95227
3307	DMSO	10	4.64447
3310	DMSO	10	6.01818
3314	DMSO	10	5.90301
3316	DMSO	10	5.1345
3318	DMSO	10	5.3149
3320	DMSO	10	5.90301
3326	DMSO	10	5.07396
3328	DMSO	10	4.01361
3341	DMSO	10	3.88499
3357	DMSO	10	5.19484
3362	DMSO	10	4.82976
3374	DMSO	10	7.6481
3376	DMSO	10	5.3149
3377	DMSO	10	5.6115
3404	DMSO	10	6.5264
3408	DMSO	10	5.55259
3411	DMSO	10	6.18942
3416	DMSO	10	5.37463
3420	DMSO	10	5.6115
3434	DMSO	10	4.5823
3439	DMSO	10	3.75556
3443	DMSO	10	6.69214
3445	DMSO	10	6.69214
3490	DMSO	10	6.69214
3494	DMSO	10	2.62251
3495	DMSO	10	5.25497
3496	DMSO	10	6.5264
3497	DMSO	10	4.82976
3504	DMSO	10	8.00205
3505	DMSO	10	9.13983
3511	DMSO	10	5.9607
3525	DMSO	10	7.49336
3527	DMSO	10	6.30256
3530	DMSO	10	5.19484
3541	DMSO	10	5.25497
3558	DMSO	10	5.43415
3566	DMSO	10	5.84511
3569	DMSO	10	1.78728
3577	DMSO	10	4.64447
3579	DMSO	10	4.01361
3586	DMSO	10	4.33158
3595	DMSO	10	6.2461
3596	DMSO	10	6.6371
3608	DMSO	10	4.95227
3612	DMSO	10	3.9494
3616	DMSO	10	4.89112
3625	DMSO	10	5.6115
3630	DMSO	10	7.44137
3631	DMSO	10	4.64447
3637	DMSO	10	4.7682
3647	DMSO	10	5.1345
3655	DMSO	10	7.44137
3661	DMSO	10	4.51993
3670	DMSO	10	4.07761
3675	DMSO	10	7.6481
3677	DMSO	10	4.205
3699	DMSO	10	4.01361
3702	DMSO	10	4.33158
3709	DMSO	10	5.67021
3720	DMSO	10	4.64447
3726	DMSO	10	5.6115
3728	DMSO	10	5.19484
3732	DMSO	10	6.13255
3748	DMSO	10	6.85605
3752	DMSO	10	7.49336
3768	DMSO	10	4.39457
3774	DMSO	10	6.6371
3789	DMSO	10	5.1345
3790	DMSO	10	6.01818
3795	DMSO	10	6.47075
3796	DMSO	10	3.88499
3798	DMSO	10	5.9607
3814	DMSO	10	6.74698
3825	DMSO	10	3.55988
3836	DMSO	10	6.74698
3845	DMSO	10	4.95227
3881	DMSO	10	6.35883
3894	DMSO	10	4.82976
3896	DMSO	10	8.29749
3904	DMSO	10	5.3149
3907	DMSO	10	3.36238
3914	DMSO	10	3.55988
3916	DMSO	10	5.43415
3917	DMSO	10	3.09619
3919	DMSO	10	4.7682
3920	DMSO	10	4.51993
3923	DMSO	10	4.07761
3930	DMSO	10	2.20856
3944	DMSO	10	6.6371
3950	DMSO	10	5.9607
3951	DMSO	10	4.01361
3953	DMSO	10	4.5823
3964	DMSO	10	5.3149
3965	DMSO	10	4.64447
3985	DMSO	10	3.49425
3986	DMSO	10	5.67021
3988	DMSO	10	5.67021
3998	DMSO	10	6.18942
4006	DMSO	10	5.07396
4048	DMSO	10	5.67021
4054	DMSO	10	4.2684
4062	DMSO	10	6.18942
4092	DMSO	10	3.49425
4093	DMSO	10	4.70644
4102	DMSO	10	6.07547
4117	DMSO	10	6.18942
4121	DMSO	10	5.90301
4141	DMSO	10	5.07396
4147	DMSO	10	3.49425
4168	DMSO	10	5.67021
4169	DMSO	10	4.95227
4172	DMSO	10	4.7682
4187	DMSO	10	6.07547
4195	DMSO	10	3.22969
4211	DMSO	10	7.9521
4223	DMSO	10	6.18942
4228	DMSO	10	5.72871
4249	DMSO	10	5.43415
4255	DMSO	10	5.3149
4261	DMSO	10	5.01322
4262	DMSO	10	5.84511
4271	DMSO	10	6.07547
4279	DMSO	10	4.95227
4296	DMSO	10	4.89112
4301	DMSO	10	5.78702
4307	DMSO	10	5.43415
4380	DMSO	10	3.75556
4388	DMSO	10	6.69214
4405	DMSO	10	4.51993
4416	DMSO	10	4.70644
4418	DMSO	10	5.90301
4434	DMSO	10	8.00205
4437	DMSO	10	6.2461
4444	DMSO	10	4.7682
4445	DMSO	10	5.49347
4456	DMSO	10	6.5264
4459	DMSO	10	7.80102
4464	DMSO	10	6.13255
4465	DMSO	10	3.02913
4477	DMSO	10	4.5823
4483	DMSO	10	5.9607
4490	DMSO	10	6.5264
4518	DMSO	10	3.75556
4532	DMSO	10	3.82038
4538	DMSO	10	4.7682
4543	DMSO	10	5.55259
4557	DMSO	10	5.72871
4565	DMSO	10	5.78702
4566	DMSO	10	4.5823
4567	DMSO	10	4.14141
4579	DMSO	10	5.19484
4585	DMSO	10	6.13255
4586	DMSO	10	4.2684
4587	DMSO	10	6.5264
4596	DMSO	10	5.01322
4600	DMSO	10	4.70644
4606	DMSO	10	4.70644
4610	DMSO	10	4.2684
4615	DMSO	10	3.16304
4625	DMSO	10	5.9607
4631	DMSO	10	7.07175
4634	DMSO	10	4.70644
4661	DMSO	10	4.5823
4687	DMSO	10	6.58185
4699	DMSO	10	4.205
4710	DMSO	10	4.64447
4716	DMSO	10	5.43415
4749	DMSO	10	5.67021
4757	DMSO	10	6.35883
4762	DMSO	10	7.17837
4766	DMSO	10	4.95227
4834	DMSO	10	6.58185
4841	DMSO	10	4.95227
4846	DMSO	10	6.35883
4849	DMSO	10	5.37463
4853	DMSO	10	4.14141
4858	DMSO	10	5.37463
4861	DMSO	10	5.84511
4873	DMSO	10	5.43415
4885	DMSO	10	2.13886
4890	DMSO	10	4.39457
4912	DMSO	10	5.55259
4947	DMSO	10	5.3149
4953	DMSO	10	3.88499
4964	DMSO	10	5.90301
4981	DMSO	10	5.07396
4982	DMSO	10	6.2461
4986	DMSO	10	4.64447
4990	DMSO	10	8.53809
4992	DMSO	10	7.54514
4994	DMSO	10	4.64447
4999	DMSO	10	5.90301
5007	DMSO	10	5.3149
5021	DMSO	10	4.45735
5044	DMSO	10	6.96431
5046	DMSO	10	5.43415
5070	DMSO	10	4.7682
5074	DMSO	10	4.5823
5088	DMSO	10	5.49347
5093	DMSO	10	6.18942
5097	DMSO	10	5.07396
5100	DMSO	10	6.69214
5108	DMSO	10	5.9607
5151	DMSO	10	6.30256
5157	DMSO	10	4.33158
5160	DMSO	10	3.16304
5168	DMSO	10	7.69928
5170	DMSO	10	4.51993
5172	DMSO	10	6.2461
5178	DMSO	10	5.19484
5216	DMSO	10	4.51993
5217	DMSO	10	5.1345
5241	DMSO	10	5.07396
5265	DMSO	10	8.15069
5271	DMSO	10	5.72871
5290	DMSO	10	3.62531
5301	DMSO	10	7.17837
5305	DMSO	10	8.29749
5307	DMSO	10	5.84511
5308	DMSO	10	6.69214
5320	DMSO	10	3.82038
5322	DMSO	10	6.80162
5334	DMSO	10	5.07396
5339	DMSO	10	7.28418
5373	DMSO	10	4.64447
5377	DMSO	10	4.2684
5385	DMSO	10	5.01322
5386	DMSO	10	8.82009
5410	DMSO	10	3.49425
5422	DMSO	10	8.63291
5433	DMSO	10	5.43415
5436	DMSO	10	2.20856
5452	DMSO	10	4.33158
5461	DMSO	10	2.41645
5462	DMSO	10	5.49347
5467	DMSO	10	4.82976
5482	DMSO	10	6.80162
5489	DMSO	10	3.88499
5502	DMSO	10	8.53809
5526	DMSO	10	5.78702
5538	DMSO	10	5.3149
5546	DMSO	10	4.7682
5553	DMSO	10	7.6481
5571	DMSO	10	4.45735
5584	DMSO	10	5.43415
5591	DMSO	10	6.58185
5596	DMSO	10	5.19484
5599	DMSO	10	5.19484
5600	DMSO	10	6.74698
5619	DMSO	10	6.96431
5639	DMSO	10	5.19484
5670	DMSO	10	4.82976
5673	DMSO	10	6.47075
5693	DMSO	10	3.55988
5704	DMSO	10	4.82976
5705	DMSO	10	4.64447
5706	DMSO	10	3.75556
5717	DMSO	10	4.64447
5742	DMSO	10	6.69214
5746	DMSO	10	4.205
5773	DMSO	10	8.72691
5778	DMSO	10	4.07761
5789	DMSO	10	5.3149
5804	DMSO	10	6.74698
5808	DMSO	10	5.43415
5818	DMSO	10	5.43415
5824	DMSO	10	5.25497
5827	DMSO	10	5.90301
5843	DMSO	10	6.35883
5848	DMSO	10	4.14141
5850	DMSO	10	4.45735
5864	DMSO	10	5.9607
5872	DMSO	10	7.01813
5877	DMSO	10	5.84511
5887	DMSO	10	4.45735
5890	DMSO	10	8.39434
5893	DMSO	10	6.01818
5918	DMSO	10	4.5823
5921	DMSO	10	5.01322
5926	DMSO	10	3.42842
5938	DMSO	10	5.43415
5939	DMSO	10	5.25497
5964	DMSO	10	9.2738
5965	DMSO	10	5.01322
5966	DMSO	10	3.69054
5972	DMSO	10	5.72871
5985	DMSO	10	6.6371
5997	DMSO	10	4.33158
6007	DMSO	10	6.18942
6014	DMSO	10	6.35883
6028	DMSO	10	4.2684
6037	DMSO	10	5.49347
6039	DMSO	10	4.70644
6043	DMSO	10	6.01818
6056	DMSO	10	4.01361
6069	DMSO	10	6.41489
6075	DMSO	10	4.01361
6076	DMSO	10	3.75556
6083	DMSO	10	3.62531
6087	DMSO	10	5.49347
6097	DMSO	10	3.9494
6109	DMSO	10	2.41645
6129	DMSO	10	4.45735
6135	DMSO	10	5.19484
6136	DMSO	10	4.89112
6146	DMSO	10	9.40595
6151	DMSO	10	5.43415
6154	DMSO	10	5.01322
6157	DMSO	10	4.64447
6164	DMSO	10	5.43415
6168	DMSO	10	4.82976
6179	DMSO	10	7.90194
6182	DMSO	10	6.18942
6194	DMSO	10	5.67021
6195	DMSO	10	4.01361
6210	DMSO	10	5.3149
6229	DMSO	10	5.19484
6239	DMSO	10	6.30256
6253	DMSO	10	5.67021
6268	DMSO	10	4.64447
6272	DMSO	10	3.69054
6285	DMSO	10	5.3149
6298	DMSO	10	4.45735
6299	DMSO	10	5.07396
6323	DMSO	10	6.47075
6331	DMSO	10	5.19484
6334	DMSO	10	5.3149
6340	DMSO	10	5.1345
6359	DMSO	10	4.64447
6370	DMSO	10	7.44137
6379	DMSO	10	3.02913
6408	DMSO	10	7.33678
6409	DMSO	10	7.12516
6410	DMSO	10	4.89112
6423	DMSO	10	6.47075
6437	DMSO	10	6.35883
6441	DMSO	10	4.01361
6447	DMSO	10	5.3149
6466	DMSO	10	4.51993
6487	DMSO	10	4.7682
6530	DMSO	10	5.49347
6540	DMSO	10	5.6115
6545	DMSO	10	6.01818
6549	DMSO	10	5.3149
6552	DMSO	10	4.64447
6581	DMSO	10	4.82976
6618	DMSO	10	4.64447
6640	DMSO	10	4.82976
6650	DMSO	10	6.07547
6687	DMSO	10	5.78702
6701	DMSO	10	4.95227
6706	DMSO	10	4.82976
6731	DMSO	10	5.43415
6749	DMSO	10	3.62531
6750	DMSO	10	4.33158
6762	DMSO	10	5.6115
6767	DMSO	10	7.69928
6772	DMSO	10	6.6371
6777	DMSO	10	5.9607
6784	DMSO	10	7.75025
6796	DMSO	10	4.95227
6832	DMSO	10	4.64447
6835	DMSO	10	4.205
6850	DMSO	10	4.7682
6855	DMSO	10	5.90301
6858	DMSO	10	2.82674
6862	DMSO	10	7.49336
6869	DMSO	10	6.18942
6875	DMSO	10	4.33158
6888	DMSO	10	5.01322
6892	DMSO	10	5.72871
6896	DMSO	10	5.3149
6909	DMSO	10	5.49347
6914	DMSO	10	5.25497
6936	DMSO	10	5.78702
6939	DMSO	10	6.5264
6952	DMSO	10	4.89112
6959	DMSO	10	3.69054
6965	DMSO	10	4.14141
6973	DMSO	10	5.1345
6989	DMSO	10	5.1345
6994	DMSO	10	5.67021
7000	DMSO	10	5.1345
7006	DMSO	10	7.07175
7035	DMSO	10	6.74698
7048	DMSO	10	8.5856
7057	DMSO	10	4.2684
7085	DMSO	10	4.82976
7097	DMSO	10	4.01361
7115	DMSO	10	4.64447
7118	DMSO	10	5.19484
7119	DMSO	10	4.82976
7138	DMSO	10	5.55259
7165	DMSO	10	7.75025
7177	DMSO	10	3.9494
7182	DMSO	10	3.88499
7192	DMSO	10	4.70644
7203	DMSO	10	5.37463
7224	DMSO	10	7.85158
7233	DMSO	10	6.01818
7240	DMSO	10	4.51993
7262	DMSO	10	3.55988
7265	DMSO	10	3.69054
7268	DMSO	10	4.45735
7273	DMSO	10	5.1345
7281	DMSO	10	5.19484
7303	DMSO	10	4.205
7308	DMSO	10	5.01322
7309	DMSO	10	4.64447
7316	DMSO	10	2.55403
7347	DMSO	10	3.62531
7353	DMSO	10	6.85605
7355	DMSO	10	4.64447
7387	DMSO	10	4.205
7392	DMSO	10	5.72871
7416	DMSO	10	5.90301
7417	DMSO	10	4.95227
7419	DMSO	10	5.3149
7429	DMSO	10	7.54514
7433	DMSO	10	6.35883
7454	DMSO	10	5.25497
7466	DMSO	10	6.5264
7471	DMSO	10	4.82976
7476	DMSO	10	5.43415
7485	DMSO	10	5.25497
7514	DMSO	10	6.13255
7525	DMSO	10	5.25497
7535	DMSO	10	5.67021
7556	DMSO	10	4.51993
7562	DMSO	10	5.19484
7578	DMSO	10	4.45735
7587	DMSO	10	7.28418
7607	DMSO	10	6.13255
7608	DMSO	10	4.01361
7612	DMSO	10	4.51993
7621	DMSO	10	6.18942
7630	DMSO	10	6.01818
7640	DMSO	10	7.90194
7644	DMSO	10	5.19484
7653	DMSO	10	5.37463
7664	DMSO	10	6.85605
7670	DMSO	10	6.30256
7681	DMSO	10	5.90301
7689	DMSO	10	6.74698
7697	DMSO	10	5.01322
7718	DMSO	10	5.84511
7724	DMSO	10	6.35883
7727	DMSO	10	4.70644
7742	DMSO	10	4.89112
7746	DMSO	10	6.2461
7751	DMSO	10	6.80162
7761	DMSO	10	5.49347
7770	DMSO	10	5.37463
7782	DMSO	10	4.14141
7792	DMSO	10	4.89112
7798	DMSO	10	7.28418
7805	DMSO	10	4.2684
7827	DMSO	10	4.205
7839	DMSO	10	4.95227
7841	DMSO	10	4.33158
7857	DMSO	10	4.89112
7866	DMSO	10	2.62251
7873	DMSO	10	6.18942
7876	DMSO	10	4.95227
7882	DMSO	10	4.51993
7887	DMSO	10	6.2461
7896	DMSO	10	7.28418
7910	DMSO	10	6.35883
7911	DMSO	10	4.01361
7918	DMSO	10	5.07396
7927	DMSO	10	6.58185
7930	DMSO	10	8.19982
7937	DMSO	10	3.62531
7939	DMSO	10	4.2684
7975	DMSO	10	6.85605
7986	DMSO	10	5.84511
7994	DMSO	10	7.75025
8023	DMSO	10	4.07761
8025	DMSO	10	5.25497
8043	DMSO	10	7.85158
8063	DMSO	10	5.01322
8072	DMSO	10	4.89112
8079	DMSO	10	5.55259
8085	DMSO	10	6.30256
8086	DMSO	10	6.2461
8101	DMSO	10	6.35883
8129	DMSO	10	4.89112
8136	DMSO	10	5.49347
8137	DMSO	10	4.5823
8163	DMSO	10	6.2461
8183	DMSO	10	4.5823
8185	DMSO	10	3.75556
8194	DMSO	10	4.5823
8210	DMSO	10	4.33158
8216	DMSO	10	5.9607
8228	DMSO	10	4.5823
8234	DMSO	10	6.13255
8236	DMSO	10	6.41489
8242	DMSO	10	6.96431
8243	DMSO	10	3.69054
8261	DMSO	10	4.89112
8266	DMSO	10	3.55988
8267	DMSO	10	7.38918
8305	DMSO	10	6.58185
8309	DMSO	10	4.51993
8311	DMSO	10	6.91028
8314	DMSO	10	6.13255
8328	DMSO	10	4.89112
8346	DMSO	10	6.18942
8350	DMSO	10	5.55259
8353	DMSO	10	5.01322
8358	DMSO	10	4.82976
8364	DMSO	10	6.35883
8385	DMSO	10	6.30256
8398	DMSO	10	7.6481
8415	DMSO	10	3.49425
8416	DMSO	10	4.70644
8420	DMSO	10	5.37463
8423	DMSO	10	5.37463
8426	DMSO	10	6.30256
8432	DMSO	10	4.205
8439	DMSO	10	8.15069
8449	DMSO	10	4.45735
8459	DMSO	10	4.45735
8461	DMSO	10	4.70644
8466	DMSO	10	6.2461
8489	DMSO	10	5.3149
8522	DMSO	10	5.55259
8536	DMSO	10	5.1345
8543	DMSO	10	3.22969
8559	DMSO	10	6.30256
8565	DMSO	10	6.5264
8606	DMSO	10	5.01322
8611	DMSO	10	5.67021
8620	DMSO	10	5.78702
8641	DMSO	10	4.07761
8643	DMSO	10	5.01322
8649	DMSO	10	5.01322
8656	DMSO	10	5.72871
8677	DMSO	10	5.55259
8680	DMSO	10	3.16304
8692	DMSO	10	5.9607
8695	DMSO	10	6.2461
8702	DMSO	10	5.07396
8725	DMSO	10	5.6115
8727	DMSO	10	4.33158
8737	DMSO	10	4.82976
8742	DMSO	10	7.07175
8756	DMSO	10	5.1345
8763	DMSO	10	4.205
8775	DMSO	10	5.43415
8782	DMSO	10	5.43415
8796	DMSO	10	6.47075
8824	DMSO	10	7.69928
8827	DMSO	10	4.2684
8831	DMSO	10	1.92852
8832	DMSO	10	4.95227
8836	DMSO	10	5.6115
8841	DMSO	10	5.67021
8858	DMSO	10	9.09476
8863	DMSO	10	5.01322
8864	DMSO	10	8.29749
8868	DMSO	10	6.30256
8887	DMSO	10	4.07761
8892	DMSO	10	6.74698
8901	DMSO	10	3.69054
8906	DMSO	10	5.78702
8907	DMSO	10	8.19982
8912	DMSO	10	4.82976
8916	DMSO	10	6.13255
8941	DMSO	10	3.49425
8966	DMSO	10	7.33678
8972	DMSO	10	6.18942
9015	DMSO	10	5.37463
9017	DMSO	10	5.90301
9047	DMSO	10	6.69214
9071	DMSO	10	6.91028
9090	DMSO	10	4.82976
9095	DMSO	10	6.47075
9100	DMSO	10	6.13255
9104	DMSO	10	5.37463
9110	DMSO	10	0.922728
9137	DMSO	10	5.6115
9140	DMSO	10	5.07396
9155	DMSO	10	2.75886
9157	DMSO	10	6.07547
9166	DMSO	10	5.01322
9192	DMSO	10	3.69054
9249	DMSO	10	5.6115
9290	DMSO	10	4.82976
9296	DMSO	10	5.9607
9299	DMSO	10	7.44137
9300	DMSO	10	5.3149
9301	DMSO	10	5.07396
9305	DMSO	10	4.45735
9330	DMSO	10	3.09619
9332	DMSO	10	5.3149
9347	DMSO	10	5.9607
9352	DMSO	10	5.67021
9366	DMSO	10	4.39457
9367	DMSO	10	5.37463
9373	DMSO	10	7.17837
9387	DMSO	10	5.37463
9418	DMSO	10	3.9494
9484	DMSO	10	3.02913
9494	DMSO	10	4.45735
9498	DMSO	10	5.19484
9500	DMSO	10	5.37463
9504	DMSO	10	6.18942
9505	DMSO	10	5.1345
9506	DMSO	10	6.18942
9524	DMSO	10	6.35883
9526	DMSO	10	5.84511
9539	DMSO	10	5.55259
9543	DMSO	10	6.85605
9545	DMSO	10	6.96431
9573	DMSO	10	5.25497
9578	DMSO	10	1.92852
9580	DMSO	10	4.07761
9628	DMSO	10	5.84511
9642	DMSO	10	5.01322
9663	DMSO	10	5.25497
9674	DMSO	10	4.14141
9689	DMSO	10	6.13255
9692	DMSO	10	5.6115
9693	DMSO	10	4.07761
9697	DMSO	10	5.07396
9701	DMSO	10	5.55259
9707	DMSO	10	4.89112
9709	DMSO	10	4.07761
9711	DMSO	10	4.70644
9731	DMSO	10	5.19484
9733	DMSO	10	5.6115
9734	DMSO	10	6.41489
9754	DMSO	10	4.45735
9778	DMSO	10	5.3149
9785	DMSO	10	5.3149
9814	DMSO	10	5.55259
9816	DMSO	10	6.91028
9826	DMSO	10	3.82038
9830	DMSO	10	5.3149
9833	DMSO	10	4.95227
9843	DMSO	10	5.19484
9850	DMSO	10	6.91028
9859	DMSO	10	5.19484
9868	DMSO	10	4.01361
9876	DMSO	10	5.84511
9884	DMSO	10	4.70644
9892	DMSO	10	6.30256
9895	DMSO	10	4.95227
9896	DMSO	10	4.7682
9898	DMSO	10	6.6371
9903	DMSO	10	5.43415
9911	DMSO	10	5.6115
9925	DMSO	10	6.13255
9929	DMSO	10	4.07761
9941	DMSO	10	6.13255
9967	DMSO	10	5.49347
9970	DMSO	10	6.13255
9976	DMSO	10	4.7682
9978	DMSO	10	4.7682
9984	DMSO	10	4.89112
10021	DMSO	10	4.95227
10026	DMSO	10	6.6371
10044	DMSO	10	5.67021
10054	DMSO	10	4.89112
10068	DMSO	10	3.75556
10074	DMSO	10	5.07396
10085	DMSO	10	4.45735
10113	DMSO	10	4.95227
10115	DMSO	10	5.43415
10117	DMSO	10	5.49347
10156	DMSO	10	6.41489
10159	DMSO	10	5.3149
10177	DMSO	10	6.58185
10179	DMSO	10	6.13255
10185	DMSO	10	6.69214
10192	DMSO	10	5.3149
10196	DMSO	10	4.205
10208	DMSO	10	8.95834
10214	DMSO	10	5.1345
10220	DMSO	10	5.3149
10229	DMSO	10	5.72871
10240	DMSO	10	4.70644
10243	DMSO	10	5.6115
10251	DMSO	10	4.45735
10266	DMSO	10	7.6481
10279	DMSO	10	5.1345
10327	DMSO	10	6.58185
10340	DMSO	10	5.43415
10343	DMSO	10	6.30256
10374	DMSO	10	6.35883
10380	DMSO	10	4.33158
10381	DMSO	10	6.01818
10389	DMSO	10	4.7682
10403	DMSO	10	4.5823
10410	DMSO	10	5.19484
10416	DMSO	10	8.0518
10461	DMSO	10	4.39457
10464	DMSO	10	3.29614
10477	DMSO	10	6.47075
10501	DMSO	10	5.37463
10516	DMSO	10	4.45735
10524	DMSO	10	4.51993
10525	DMSO	10	1.14161
10557	DMSO	10	8.15069
10569	DMSO	10	6.96431
10595	DMSO	10	4.89112
10603	DMSO	10	6.58185
10617	DMSO	10	4.70644
10625	DMSO	10	5.55259
10633	DMSO	10	4.205
10634	DMSO	10	5.01322
10638	DMSO	10	4.07761
10650	DMSO	10	6.6371
10662	DMSO	10	6.01818
10670	DMSO	10	3.36238
10679	DMSO	10	5.1345
10688	DMSO	10	5.67021
10692	DMSO	10	6.5264
10718	DMSO	10	4.64447
10740	DMSO	10	5.19484
10750	DMSO	10	4.51993
10761	DMSO	10	5.43415
10765	DMSO	10	6.13255
10782	DMSO	10	4.205
10817	DMSO	10	5.9607
10820	DMSO	10	4.5823
10822	DMSO	10	5.43415
10833	DMSO	10	5.3149
10869	DMSO	10	8.49038
10871	DMSO	10	5.1345
10877	DMSO	10	5.07396
10895	DMSO	10	5.90301
10911	DMSO	10	5.72871
10927	DMSO	10	6.85605
10944	DMSO	10	5.49347
10960	DMSO	10	5.9607
10967	DMSO	10	8.15069
10971	DMSO	10	3.9494
10979	DMSO	10	7.44137
10980	DMSO	10	4.33158
10992	DMSO	10	5.72871
11001	DMSO	10	6.96431
11010	DMSO	10	6.58185
11014	DMSO	10	4.82976
11048	DMSO	10	4.205
11058	DMSO	10	7.59673
11087	DMSO	10	8.24876
11104	DMSO	10	5.72871
11121	DMSO	10	3.88499
11135	DMSO	10	5.78702
11147	DMSO	10	5.55259
11154	DMSO	10	6.13255
11155	DMSO	10	5.55259
11172	DMSO	10	7.54514
11194	DMSO	10	3.42842
11195	DMSO	10	4.89112
11214	DMSO	10	4.7682
11215	DMSO	10	5.1345
11229	DMSO	10	4.82976
11230	DMSO	10	4.33158
11231	DMSO	10	5.67021
11244	DMSO	10	2.69079
11250	DMSO	10	7.9521
11257	DMSO	10	5.43415
11260	DMSO	10	4.45735
11274	DMSO	10	5.25497
11281	DMSO	10	5.37463
11287	DMSO	10	5.3149
11295	DMSO	10	7.69928
11332	DMSO	10	4.64447
11336	DMSO	10	7.17837
11349	DMSO	10	4.82976
11357	DMSO	10	4.5823
11369	DMSO	10	4.51993
11390	DMSO	10	8.39434
11391	DMSO	10	3.75556
11394	DMSO	10	6.47075
11395	DMSO	10	6.18942
11421	DMSO	10	7.49336
11455	DMSO	10	5.72871
11468	DMSO	10	4.95227
11470	DMSO	10	4.51993
11475	DMSO	10	5.6115
11521	DMSO	10	5.37463
11542	DMSO	10	8.29749
11543	DMSO	10	6.30256
11609	DMSO	10	5.9607
11612	DMSO	10	5.72871
11627	DMSO	10	6.80162
11630	DMSO	10	5.07396
11646	DMSO	10	2.27806
11653	DMSO	10	5.67021
11655	DMSO	10	4.205
11675	DMSO	10	4.82976
11683	DMSO	10	5.1345
11684	DMSO	10	5.67021
11687	DMSO	10	6.47075
11693	DMSO	10	4.64447
11711	DMSO	10	8.00205
11715	DMSO	10	5.07396
11717	DMSO	10	6.01818
11719	DMSO	10	6.69214
11763	DMSO	10	4.82976
11773	DMSO	10	8.95834
11775	DMSO	10	5.07396
11788	DMSO	10	5.1345
11805	DMSO	10	5.55259
11816	DMSO	10	4.82976
11829	DMSO	10	4.33158
11830	DMSO	10	5.07396
11833	DMSO	10	5.72871
11836	DMSO	10	6.01818
11847	DMSO	10	5.78702
11860	DMSO	10	4.2684
11862	DMSO	10	5.07396
11865	DMSO	10	5.55259
11866	DMSO	10	6.6371
11884	DMSO	10	3.62531
11893	DMSO	10	5.6115
11898	DMSO	10	7.6481
11910	DMSO	10	4.70644
11913	DMSO	10	5.67021
11978	DMSO	10	5.1345
11985	DMSO	10	5.1345
11992	DMSO	10	3.62531
11995	DMSO	10	8.15069
12000	DMSO	10	7.49336
12026	DMSO	10	5.6115
12051	DMSO	10	4.64447
12061	DMSO	10	6.35883
12078	DMSO	10	5.49347
12106	DMSO	10	5.07396
12107	DMSO	10	3.9494
12155	DMSO	10	5.19484
12201	DMSO	10	6.80162
12202	DMSO	10	4.51993
12223	DMSO	10	6.91028
12229	DMSO	10	6.13255
12252	DMSO	10	2.62251
12259	DMSO	10	6.80162
12263	DMSO	10	5.07396
12266	DMSO	10	6.30256
12278	DMSO	10	5.19484
12286	DMSO	10	4.51993
12295	DMSO	10	5.3149
12303	DMSO	10	6.58185
12304	DMSO	10	5.49347
12311	DMSO	10	4.89112
12344	DMSO	10	6.2461
12345	DMSO	10	4.01361
12366	DMSO	10	6.2461
12367	DMSO	10	5.84511
12368	DMSO	10	4.2684
12370	DMSO	10	4.07761
12375	DMSO	10	4.39457
12404	DMSO	10	4.2684
12405	DMSO	10	4.82976
12406	DMSO	10	5.6115
12419	DMSO	10	7.85158
12428	DMSO	10	5.25497
12434	DMSO	10	6.2461
12435	DMSO	10	4.5823
12441	DMSO	10	5.67021
12443	DMSO	10	5.84511
12446	DMSO	10	4.33158
12489	DMSO	10	4.07761
12501	DMSO	10	5.19484
12516	DMSO	10	5.01322
12517	DMSO	10	5.01322
12519	DMSO	10	4.7682
12524	DMSO	10	5.55259
12534	DMSO	10	7.17837
12558	DMSO	10	5.37463
12570	DMSO	10	4.7682
12595	DMSO	10	4.7682
12599	DMSO	10	4.82976
12607	DMSO	10	5.72871
12616	DMSO	10	6.80162
12620	DMSO	10	5.9607
12626	DMSO	10	6.2461
12631	DMSO	10	5.01322
12638	DMSO	10	4.01361
12645	DMSO	10	4.14141
12646	DMSO	10	4.70644
12648	DMSO	10	4.89112
12649	DMSO	10	4.70644
12660	DMSO	10	9.18469
12674	DMSO	10	2.75886
12680	DMSO	10	3.62531
12702	DMSO	10	5.3149
12706	DMSO	10	6.2461
12719	DMSO	10	5.78702
12722	DMSO	10	4.7682
12723	DMSO	10	6.41489
12724	DMSO	10	3.42842
12727	DMSO	10	6.74698
12745	DMSO	10	5.19484
12748	DMSO	10	4.95227
12751	DMSO	10	5.43415
12772	DMSO	10	4.39457
12773	DMSO	10	3.82038
12777	DMSO	10	5.6115
12792	DMSO	10	5.72871
12793	DMSO	10	3.55988
12796	DMSO	10	5.67021
12803	DMSO	10	4.33158
12809	DMSO	10	7.6481
12833	DMSO	10	5.07396
12859	DMSO	10	6.47075
12870	DMSO	10	7.23138
12875	DMSO	10	5.37463
12884	DMSO	10	7.33678
12892	DMSO	10	7.17837
12902	DMSO	10	4.70644
12919	DMSO	10	6.13255
12921	DMSO	10	3.75556
12924	DMSO	10	5.43415
12936	DMSO	10	3.88499
12938	DMSO	10	6.80162
12956	DMSO	10	4.89112
12957	DMSO	10	6.80162
12958	DMSO	10	4.01361
12968	DMSO	10	4.70644
12978	DMSO	10	5.78702
12986	DMSO	10	6.41489
12999	DMSO	10	2.48534
13027	DMSO	10	5.25497
13028	DMSO	10	5.9607
13029	DMSO	10	5.55259
13035	DMSO	10	5.49347
13039	DMSO	10	5.78702
13046	DMSO	10	4.89112
13052	DMSO	10	5.25497
13082	DMSO	10	6.01818
13095	DMSO	10	7.12516
13116	DMSO	10	4.70644
13155	DMSO	10	6.6371
13156	DMSO	10	6.96431
13164	DMSO	10	6.69214
13168	DMSO	10	3.82038
13174	DMSO	10	4.89112
13181	DMSO	10	4.95227
13191	DMSO	10	7.59673
13208	DMSO	10	6.2461
13243	DMSO	10	3.49425
13262	DMSO	10	5.67021
13268	DMSO	10	3.49425
13286	DMSO	10	4.7682
13291	DMSO	10	5.55259
13303	DMSO	10	6.80162
13307	DMSO	10	6.91028
13309	DMSO	10	6.2461
13313	DMSO	10	3.9494
13329	DMSO	10	5.67021
13347	DMSO	10	6.85605
13351	DMSO	10	5.19484
13362	DMSO	10	7.44137
13375	DMSO	10	6.58185
13404	DMSO	10	4.7682
13409	DMSO	10	6.13255
13410	DMSO	10	7.9521
13431	DMSO	10	5.49347
13447	DMSO	10	5.67021
13448	DMSO	10	7.90194
13454	DMSO	10	5.3149
13473	DMSO	10	5.37463
13543	DMSO	10	6.18942
13544	DMSO	10	5.01322
13550	DMSO	10	4.7682
13570	DMSO	10	4.01361
13577	DMSO	10	4.07761
13596	DMSO	10	4.39457
13600	DMSO	10	5.6115
13611	DMSO	10	5.90301
13618	DMSO	10	5.01322
13622	DMSO	10	3.82038
13628	DMSO	10	7.69928
13629	DMSO	10	5.72871
13640	DMSO	10	5.6115
13642	DMSO	10	5.49347
13646	DMSO	10	4.5823
13653	DMSO	10	4.33158
13671	DMSO	10	3.88499
13698	DMSO	10	5.55259
13701	DMSO	10	5.1345
13711	DMSO	10	5.90301
13714	DMSO	10	5.19484
13722	DMSO	10	4.5823
13724	DMSO	10	5.55259
13726	DMSO	10	6.6371
13727	DMSO	10	6.5264
13735	DMSO	10	5.25497
13750	DMSO	10	7.44137
13759	DMSO	10	5.49347
13760	DMSO	10	5.55259
13788	DMSO	10	7.80102
13805	DMSO	10	4.205
13815	DMSO	10	3.42842
13816	DMSO	10	6.74698
13818	DMSO	10	4.39457
13844	DMSO	10	5.55259
13853	DMSO	10	5.25497
13856	DMSO	10	4.5823
13860	DMSO	10	3.88499
13876	DMSO	10	4.70644
13886	DMSO	10	5.1345
13894	DMSO	10	7.59673
13915	DMSO	10	2.69079
13937	DMSO	10	4.95227
13946	DMSO	10	5.3149
13950	DMSO	10	5.3149
13973	DMSO	10	4.01361
13985	DMSO	10	4.39457
13996	DMSO	10	7.9521
14011	DMSO	10	5.25497
14020	DMSO	10	8.00205
14023	DMSO	10	5.49347
14033	DMSO	10	4.95227
14056	DMSO	10	5.19484
14062	DMSO	10	5.49347
14085	DMSO	10	6.2461
14087	DMSO	10	5.55259
14090	DMSO	10	4.07761
14091	DMSO	10	6.07547
14107	DMSO	10	5.3149
14112	DMSO	10	5.07396
14119	DMSO	10	3.69054
14140	DMSO	10	4.89112
14142	DMSO	10	6.2461
14151	DMSO	10	6.35883
14183	DMSO	10	5.3149
14185	DMSO	10	4.64447
14186	DMSO	10	6.91028
14204	DMSO	10	6.35883
14211	DMSO	10	4.7682
14212	DMSO	10	3.55988
14226	DMSO	10	5.43415
14252	DMSO	10	4.82976
14255	DMSO	10	5.84511
14261	DMSO	10	8.34602
14264	DMSO	10	4.51993
14273	DMSO	10	5.1345
14290	DMSO	10	5.1345
14294	DMSO	10	5.6115
14295	DMSO	10	4.33158
14296	DMSO	10	4.33158
14307	DMSO	10	7.59673
14326	DMSO	10	4.01361
14342	DMSO	10	6.2461
14358	DMSO	10	3.22969
14366	DMSO	10	6.18942
14401	DMSO	10	5.3149
14411	DMSO	10	2.82674
14413	DMSO	10	7.54514
14421	DMSO	10	5.55259
14436	DMSO	10	5.01322
14452	DMSO	10	4.51993
14457	DMSO	10	5.37463
14468	DMSO	10	6.13255
14507	DMSO	10	2.8944
14532	DMSO	10	6.74698
14550	DMSO	10	8.63291
14554	DMSO	10	5.84511
14555	DMSO	10	5.43415
14566	DMSO	10	4.14141
14575	DMSO	10	6.01818
14583	DMSO	10	4.51993
14595	DMSO	10	4.70644
14607	DMSO	10	5.01322
14611	DMSO	10	4.89112
14617	DMSO	10	4.64447
14618	DMSO	10	5.3149
14621	DMSO	10	5.19484
14625	DMSO	10	5.67021
14634	DMSO	10	5.37463
14648	DMSO	10	5.43415
14661	DMSO	10	5.37463
14674	DMSO	10	3.36238
14690	DMSO	10	5.01322
14692	DMSO	10	5.37463
14696	DMSO	10	5.19484
14708	DMSO	10	4.2684
14718	DMSO	10	3.88499
14737	DMSO	10	5.37463
14743	DMSO	10	2.75886
14746	DMSO	10	6.18942
14776	DMSO	10	2.75886
14777	DMSO	10	6.41489
14786	DMSO	10	5.78702
14797	DMSO	10	6.07547
14824	DMSO	10	5.25497
14828	DMSO	10	5.78702
14839	DMSO	10	5.67021
14853	DMSO	10	6.07547
14855	DMSO	10	5.43415
14869	DMSO	10	6.30256
14884	DMSO	10	5.01322
14888	DMSO	10	6.80162
14895	DMSO	10	6.5264
14903	DMSO	10	5.3149
14904	DMSO	10	5.07396
14916	DMSO	10	5.1345
14928	DMSO	10	3.75556
14939	DMSO	10	5.6115
14952	DMSO	10	7.28418
14957	DMSO	10	4.205
14958	DMSO	10	6.2461
14960	DMSO	10	5.90301
14968	DMSO	10	6.74698
14982	DMSO	10	4.2684
14983	DMSO	10	6.30256
14988	DMSO	10	5.67021
14996	DMSO	10	6.80162
15007	DMSO	10	5.1345
15015	DMSO	10	8.00205
15047	DMSO	10	5.55259
15051	DMSO	10	5.25497
15093	DMSO	10	8.24876
15108	DMSO	10	3.36238
15112	DMSO	10	5.67021
15113	DMSO	10	5.9607
15128	DMSO	10	7.17837
15130	DMSO	10	4.89112
15134	DMSO	10	3.16304
15144	DMSO	10	7.28418
15177	DMSO	10	4.64447
15185	DMSO	10	7.23138
15188	DMSO	10	6.07547
15198	DMSO	10	4.33158
15200	DMSO	10	4.39457
15216	DMSO	10	5.90301
15217	DMSO	10	5.90301
15222	DMSO	10	5.25497
15226	DMSO	10	4.14141
15233	DMSO	10	6.58185
15239	DMSO	10	3.02913
15246	DMSO	10	6.91028
15265	DMSO	10	4.95227
15267	DMSO	10	5.07396
15269	DMSO	10	5.43415
15307	DMSO	10	5.07396
15309	DMSO	10	6.18942
15322	DMSO	10	7.9521
15352	DMSO	10	2.69079
15366	DMSO	10	4.01361
15369	DMSO	10	8.44246
15382	DMSO	10	4.7682
15397	DMSO	10	4.70644
15411	DMSO	10	6.5264
15417	DMSO	10	4.39457
15433	DMSO	10	4.64447
15436	DMSO	10	5.72871
15441	DMSO	10	4.51993
15454	DMSO	10	5.19484
15464	DMSO	10	4.95227
15469	DMSO	10	5.19484
15481	DMSO	10	6.18942
15493	DMSO	10	5.1345
15495	DMSO	10	5.25497
15498	DMSO	10	7.01813
15511	DMSO	10	3.69054
15518	DMSO	10	3.88499
15532	DMSO	10	6.5264
15539	DMSO	10	7.17837
15547	DMSO	10	7.17837
15550	DMSO	10	5.19484
15568	DMSO	10	6.5264
15588	DMSO	10	6.35883
15596	DMSO	10	4.64447
15597	DMSO	10	7.54514
15612	DMSO	10	7.80102
15613	DMSO	10	5.01322
15624	DMSO	10	4.70644
15635	DMSO	10	6.01818
15672	DMSO	10	5.01322
15680	DMSO	10	3.62531
15693	DMSO	10	4.14141
15702	DMSO	10	5.72871
15707	DMSO	10	5.01322
15726	DMSO	10	4.33158
15737	DMSO	10	7.38918
15744	DMSO	10	4.01361
15750	DMSO	10	3.82038
15760	DMSO	10	4.2684
15761	DMSO	10	6.6371
15763	DMSO	10	4.07761
15776	DMSO	10	4.205
15805	DMSO	10	5.55259
15823	DMSO	10	5.01322
15837	DMSO	10	6.96431
15847	DMSO	10	3.49425
15853	DMSO	10	4.64447
15862	DMSO	10	7.44137
15865	DMSO	10	4.89112
15883	DMSO	10	5.3149
15888	DMSO	10	6.35883
15891	DMSO	10	7.38918
15892	DMSO	10	5.9607
15893	DMSO	10	4.7682
15915	DMSO	10	9.40595
15917	DMSO	10	5.43415
15918	DMSO	10	4.5823
15929	DMSO	10	7.12516
15938	DMSO	10	6.91028
15942	DMSO	10	4.95227
15949	DMSO	10	5.3149
15965	DMSO	10	5.72871
15986	DMSO	10	6.69214
16024	DMSO	10	7.28418
16025	DMSO	10	7.33678
16040	DMSO	10	5.01322
16077	DMSO	10	5.72871
16083	DMSO	10	6.85605
16086	DMSO	10	8.63291
16093	DMSO	10	8.72691
16096	DMSO	10	5.49347
16103	DMSO	10	5.19484
16104	DMSO	10	5.07396
16117	DMSO	10	5.90301
16136	DMSO	10	6.07547
16141	DMSO	10	2.82674
16152	DMSO	10	5.25497
16178	DMSO	10	5.90301
16179	DMSO	10	5.1345
16182	DMSO	10	6.47075
16210	DMSO	10	3.49425
16221	DMSO	10	4.64447
16231	DMSO	10	5.01322
16251	DMSO	10	5.72871
16256	DMSO	10	4.7682
16266	DMSO	10	5.9607
16291	DMSO	10	6.69214
16293	DMSO	10	4.5823
16298	DMSO	10	7.07175
16306	DMSO	10	6.30256
16311	DMSO	10	3.55988
16312	DMSO	10	5.78702
16328	DMSO	10	5.55259
16330	DMSO	10	8.00205
16345	DMSO	10	5.6115
16349	DMSO	10	3.16304
16408	DMSO	10	5.19484
16420	DMSO	10	1.64522
16424	DMSO	10	5.49347
16440	DMSO	10	4.89112
16449	DMSO	10	6.69214
16478	DMSO	10	5.43415
16483	DMSO	10	7.07175
16485	DMSO	10	5.19484
16498	DMSO	10	5.78702
16534	DMSO	10	5.67021
16551	DMSO	10	6.80162
16557	DMSO	10	4.64447
16582	DMSO	10	8.5856
16597	DMSO	10	7.38918
16614	DMSO	10	4.82976
16617	DMSO	10	5.49347
16619	DMSO	10	7.85158
16629	DMSO	10	7.38918
16638	DMSO	10	8.29749
16642	DMSO	10	4.95227
16661	DMSO	10	5.43415
16665	DMSO	10	4.82976
16666	DMSO	10	4.07761
16669	DMSO	10	6.74698
16670	DMSO	10	4.89112
16681	DMSO	10	6.01818
16685	DMSO	10	3.69054
16709	DMSO	10	3.75556
16711	DMSO	10	6.74698
16715	DMSO	10	5.07396
16725	DMSO	10	5.9607
16728	DMSO	10	7.17837
16734	DMSO	10	6.2461
16743	DMSO	10	5.6115
16748	DMSO	10	3.9494
16757	DMSO	10	7.9521
16772	DMSO	10	6.41489
16776	DMSO	10	5.43415
16787	DMSO	10	6.47075
16806	DMSO	10	7.54514
16810	DMSO	10	5.49347
16840	DMSO	10	6.13255
16843	DMSO	10	5.90301
16867	DMSO	10	5.43415
16897	DMSO	10	5.37463
16900	DMSO	10	7.01813
16910	DMSO	10	4.95227
16919	DMSO	10	5.72871
16922	DMSO	10	5.72871
16924	DMSO	10	4.01361
16929	DMSO	10	5.1345
16941	DMSO	10	4.64447
16961	DMSO	10	4.51993
16966	DMSO	10	5.49347
16969	DMSO	10	6.07547
16986	DMSO	10	3.9494
16990	DMSO	10	5.01322
17004	DMSO	10	5.90301
17012	DMSO	10	6.18942
17022	DMSO	10	5.01322
17030	DMSO	10	4.51993
17035	DMSO	10	4.64447
17048	DMSO	10	3.9494
17060	DMSO	10	8.19982
17081	DMSO	10	3.88499
17083	DMSO	10	4.7682
17093	DMSO	10	5.9607
17102	DMSO	10	5.43415
17126	DMSO	10	5.84511
17128	DMSO	10	5.25497
17129	DMSO	10	7.28418
17131	DMSO	10	4.70644
17143	DMSO	10	4.64447
17154	DMSO	10	6.18942
17155	DMSO	10	6.41489
17168	DMSO	10	4.64447
17172	DMSO	10	4.7682
17173	DMSO	10	5.43415
17176	DMSO	10	6.18942
17191	DMSO	10	6.5264
17210	DMSO	10	6.18942
17221	DMSO	10	5.01322
17238	DMSO	10	6.2461
17249	DMSO	10	5.72871
17272	DMSO	10	5.3149
17328	DMSO	10	3.49425
17350	DMSO	10	6.5264
17359	DMSO	10	6.91028
17361	DMSO	10	4.7682
17365	DMSO	10	5.37463
17372	DMSO	10	5.72871
17377	DMSO	10	6.30256
17388	DMSO	10	7.49336
17392	DMSO	10	5.3149
17409	DMSO	10	4.95227
17416	DMSO	10	4.70644
17430	DMSO	10	4.70644
17449	DMSO	10	5.43415
17454	DMSO	10	6.13255
17457	DMSO	10	5.55259
17459	DMSO	10	4.14141
17461	DMSO	10	5.1345
17477	DMSO	10	6.91028
17485	DMSO	10	3.29614
17488	DMSO	10	5.01322
17489	DMSO	10	6.58185
17502	DMSO	10	6.18942
17515	DMSO	10	6.96431
17522	DMSO	10	5.01322
17536	DMSO	10	5.19484
17568	DMSO	10	7.80102
17570	DMSO	10	5.72871
17591	DMSO	10	8.68001
17593	DMSO	10	5.01322
17597	DMSO	10	5.90301
17599	DMSO	10	4.70644
17606	DMSO	10	4.70644
17635	DMSO	10	7.59673
17637	DMSO	10	4.33158
17644	DMSO	10	6.18942
17652	DMSO	10	4.95227
17693	DMSO	10	7.33678
17707	DMSO	10	6.41489
17717	DMSO	10	3.02913
17749	DMSO	10	5.43415
17756	DMSO	10	3.02913
17778	DMSO	10	6.2461
17783	DMSO	10	5.90301
17784	DMSO	10	5.3149
17792	DMSO	10	4.51993
17801	DMSO	10	4.7682
17827	DMSO	10	6.30256
17851	DMSO	10	4.82976
17862	DMSO	10	3.16304
17869	DMSO	10	3.82038
17900	DMSO	10	6.35883
17903	DMSO	10	5.25497
17910	DMSO	10	4.2684
17918	DMSO	10	6.85605
17924	DMSO	10	3.02913
17927	DMSO	10	2.75886
17934	DMSO	10	5.90301
17961	DMSO	10	6.13255
17962	DMSO	10	6.01818
17974	DMSO	10	4.89112
17979	DMSO	10	4.2684
17990	DMSO	10	3.36238
18006	DMSO	10	5.78702
18012	DMSO	10	5.19484
18018	DMSO	10	6.91028
18058	DMSO	10	5.78702
18069	DMSO	10	4.07761
18080	DMSO	10	5.1345
18082	DMSO	10	8.0518
18091	DMSO	10	8.19982
18115	DMSO	10	4.5823
18122	DMSO	10	8.63291
18135	DMSO	10	6.5264
18157	DMSO	10	4.70644
18164	DMSO	10	5.67021
18181	DMSO	10	7.38918
18196	DMSO	10	5.37463
18202	DMSO	10	4.45735
18224	DMSO	10	5.25497
18236	DMSO	10	5.25497
18288	DMSO	10	4.01361
18289	DMSO	10	6.01818
18316	DMSO	10	5.72871
18331	DMSO	10	4.82976
18352	DMSO	10	7.54514
18360	DMSO	10	6.13255
18362	DMSO	10	6.96431
18370	DMSO	10	5.84511
18387	DMSO	10	6.5264
18445	DMSO	10	5.78702
18459	DMSO	10	5.49347
18460	DMSO	10	3.09619
18468	DMSO	10	6.2461
18472	DMSO	10	5.55259
18478	DMSO	10	5.67021
18501	DMSO	10	4.5823
18502	DMSO	10	5.78702
18548	DMSO	10	4.95227
18555	DMSO	10	7.01813
18578	DMSO	10	4.205
18618	DMSO	10	5.9607
18620	DMSO	10	6.2461
18621	DMSO	10	5.19484
18628	DMSO	10	5.55259
18634	DMSO	10	5.6115
18661	DMSO	10	5.67021
18668	DMSO	10	5.01322
18688	DMSO	10	6.18942
18730	DMSO	10	1.57389
18739	DMSO	10	6.2461
18745	DMSO	10	5.49347
18751	DMSO	10	5.3149
18756	DMSO	10	8.29749
18766	DMSO	10	5.43415
18770	DMSO	10	5.1345
18805	DMSO	10	6.58185
18811	DMSO	10	3.69054
18818	DMSO	10	7.59673
18826	DMSO	10	4.5823
18829	DMSO	10	3.55988
18838	DMSO	10	4.7682
18846	DMSO	10	3.55988
18853	DMSO	10	4.89112
18856	DMSO	10	4.89112
18863	DMSO	10	4.64447
18883	DMSO	10	7.01813
18900	DMSO	10	4.39457
18903	DMSO	10	2.96187
18909	DMSO	10	5.25497
18910	DMSO	10	4.39457
18919	DMSO	10	4.205
18922	DMSO	10	5.6115
18934	DMSO	10	3.55988
18943	DMSO	10	4.7682
18956	DMSO	10	5.90301
18980	DMSO	10	5.6115
19001	DMSO	10	7.23138
19006	DMSO	10	6.41489
19013	DMSO	10	4.7682
19032	DMSO	10	5.25497
19037	DMSO	10	5.37463
19051	DMSO	10	6.13255
19060	DMSO	10	4.07761
19067	DMSO	10	5.78702
19099	DMSO	10	4.39457
19110	DMSO	10	6.18942
19119	DMSO	10	6.47075
19128	DMSO	10	8.10134
19134	DMSO	10	5.55259
19144	DMSO	10	4.14141
19148	DMSO	10	4.70644
19154	DMSO	10	4.64447
19164	DMSO	10	4.64447
19169	DMSO	10	5.01322
19203	DMSO	10	5.07396
19206	DMSO	10	3.62531
19220	DMSO	10	3.55988
19225	DMSO	10	7.33678
19229	DMSO	10	5.01322
19246	DMSO	10	6.2461
19252	DMSO	10	4.89112
19253	DMSO	10	7.17837
19263	DMSO	10	5.6115
19264	DMSO	10	5.43415
19291	DMSO	10	3.36238
19292	DMSO	10	5.6115
19305	DMSO	10	4.7682
19325	DMSO	10	5.55259
19333	DMSO	10	8.0518
19337	DMSO	10	5.67021
19338	DMSO	10	5.37463
19341	DMSO	10	3.9494
19354	DMSO	10	5.78702
19374	DMSO	10	2.75886
19389	DMSO	10	6.01818
19412	DMSO	10	3.16304
19420	DMSO	10	6.01818
19426	DMSO	10	5.9607
19431	DMSO	10	4.5823
19446	DMSO	10	5.37463
19450	DMSO	10	4.205
19454	DMSO	10	5.01322
19480	DMSO	10	7.33678
19483	DMSO	10	6.80162
19488	DMSO	10	5.55259
19494	DMSO	10	5.25497
19512	DMSO	10	6.80162
19547	DMSO	10	4.2684
19559	DMSO	10	5.01322
19562	DMSO	10	4.89112
19574	DMSO	10	8.00205
19576	DMSO	10	4.07761
19584	DMSO	10	2.96187
19595	DMSO	10	6.18942
19598	DMSO	10	3.82038
19608	DMSO	10	5.72871
19623	DMSO	10	5.78702
19625	DMSO	10	8.15069
19651	DMSO	10	8.0518
19652	DMSO	10	6.13255
19670	DMSO	10	3.9494
19688	DMSO	10	3.16304
19707	DMSO	10	4.01361
19714	DMSO	10	5.84511
19740	DMSO	10	5.07396
19742	DMSO	10	1.71635
19747	DMSO	10	6.91028
19810	DMSO	10	5.90301
19811	DMSO	10	7.6481
19815	DMSO	10	6.18942
19847	DMSO	10	5.67021
19854	DMSO	10	4.33158
19868	DMSO	10	3.29614
19869	DMSO	10	4.7682
19873	DMSO	10	5.90301
19875	DMSO	10	4.89112
19893	DMSO	10	6.80162
19897	DMSO	10	5.49347
19961	DMSO	10	6.47075
19974	DMSO	10	3.88499
19979	DMSO	10	4.51993
19980	DMSO	10	4.39457
19995	DMSO	10	6.96431
20001	DMSO	10	4.89112
20005	DMSO	10	3.82038
20011	DMSO	10	5.67021
20015	DMSO	10	5.6115
20027	DMSO	10	3.36238
20030	DMSO	10	5.9607
20040	DMSO	10	7.23138
20050	DMSO	10	6.30256
20055	DMSO	10	5.9607
20100	DMSO	10	3.16304
20116	DMSO	10	4.205
20119	DMSO	10	4.82976
20141	DMSO	10	4.51993
20143	DMSO	10	6.13255
20162	DMSO	10	8.39434
20167	DMSO	10	5.55259
20186	DMSO	10	7.9521
20196	DMSO	10	6.01818
20236	DMSO	10	5.37463
20242	DMSO	10	4.33158
20251	DMSO	10	5.43415
20258	DMSO	10	7.85158
20295	DMSO	10	7.80102
20312	DMSO	10	3.9494
20316	DMSO	10	5.84511
20349	DMSO	10	4.70644
20354	DMSO	10	5.01322
20367	DMSO	10	4.89112
20394	DMSO	10	4.82976
20398	DMSO	10	3.49425
20420	DMSO	10	5.43415
20429	DMSO	10	5.78702
20437	DMSO	10	6.41489
20440	DMSO	10	5.19484
20464	DMSO	10	6.13255
20469	DMSO	10	5.1345
20484	DMSO	10	5.01322
20488	DMSO	10	5.37463
20491	DMSO	10	5.49347
20499	DMSO	10	4.2684
20500	DMSO	10	5.3149
20502	DMSO	10	7.75025
20510	DMSO	10	5.19484
20523	DMSO	10	5.1345
20526	DMSO	10	4.33158
20531	DMSO	10	4.01361
20540	DMSO	10	7.75025
20543	DMSO	10	4.89112
20545	DMSO	10	5.19484
20547	DMSO	10	5.84511
20582	DMSO	10	4.205
20590	DMSO	10	3.36238
20594	DMSO	10	4.45735
20596	DMSO	10	4.95227
20601	DMSO	10	6.74698
20605	DMSO	10	4.45735
20618	DMSO	10	3.55988
20636	DMSO	10	7.07175
20640	DMSO	10	3.75556
20675	DMSO	10	5.25497
20684	DMSO	10	8.10134
20687	DMSO	10	7.54514
20692	DMSO	10	4.51993
20706	DMSO	10	7.49336
20717	DMSO	10	6.74698
20725	DMSO	10	4.95227
20737	DMSO	10	3.69054
20740	DMSO	10	5.1345
20747	DMSO	10	5.9607
20779	DMSO	10	8.10134
20791	DMSO	10	5.1345
20798	DMSO	10	3.22969
20811	DMSO	10	6.07547
20821	DMSO	10	5.07396
20824	DMSO	10	5.90301
20847	DMSO	10	6.2461
20866	DMSO	10	5.9607
20872	DMSO	10	3.49425
20876	DMSO	10	6.13255
20878	DMSO	10	5.1345
20882	DMSO	10	4.7682
20892	DMSO	10	5.19484
20901	DMSO	10	6.01818
20907	DMSO	10	4.51993
20946	DMSO	10	7.80102
20947	DMSO	10	3.02913
20956	DMSO	10	7.54514
20962	DMSO	10	4.82976
20965	DMSO	10	8.95834
20998	DMSO	10	5.25497
21005	DMSO	10	5.72871
21060	DMSO	10	6.2461
21063	DMSO	10	5.1345
21067	DMSO	10	6.07547
21086	DMSO	10	5.6115
21114	DMSO	10	6.41489
21133	DMSO	10	6.18942
21147	DMSO	10	4.39457
21153	DMSO	10	2.8944
21156	DMSO	10	5.07396
21158	DMSO	10	5.1345
21168	DMSO	10	5.1345
[truncated: 24,368 more rows]
