# Supplementary material for: EpoR stimulates rapid cycling and larger red cells during mouse and human erythropoiesis
Source: Nat Commun. 2021 Dec 17;12:7334. doi: 10.1038/s41467-021-27562-4 (PMC8683474; doi:10.1038/s41467-021-27562-4)
Supplement: Supplementary file 3 — Source Data [file 41467_2021_27562_MOESM3_ESM.zip › Source_Data/Figure 4 source data.xlsx]

## Sheet: Figure 4a
Cell Area
Time (h)	Epor							Bcl-xL
20	9.59452	9.3324	9.40032	9.40032	9.40032	8.59976	8.83347	9.09206	8.95507	8.36334	9.04188	9.1964	8.40471	8.62328
46	7.46288	8.77891	7.1146	7.57196	8.12401	6.95445		6.83749	7.75553	6.61277	6.675	6.72501	6.1174
Nuclear Area
Time (h)	Epor							Bcl-xL
20	2.91819	2.97848	2.97848	2.97848	2.35732	2.50998		2.63401	2.63693	2.74429	2.96701	2.28682	2.4792
46	1.83003	1.78651	1.78651	1.86003	1.95972	1.71203		1.43522	1.41599	1.7592	1.55498	1.49811		1.45046

## Sheet: Figure 4b
Object Number	Sample	Timepoint	Diameter	Cell_Area	Nuclear_Area
2135721	Epor	48	4.39457	77	0
876871	Epor+Fe-SIH	48	2.8944	54	14
142595	Bcl-xL	48	3.82038	68	0
78891	Bcl-xL	48	7.9521	140	86
64399	Bcl-xL+Fe-SIH	48	4.07761	72	0
684910	Epor+Fe-SIH	48	2.75886	52	13
58680	Bcl-xL	48	4.89112	85	20
194037	Bcl-xL+Fe-SIH	48	2.34736	46	15
74280	Bcl-xL+Fe-SIH	48	2.96187	55	0
205970	Bcl-xL+Fe-SIH	48	2.48534	48	18
59812	Bcl-xL+Fe-SIH	48	3.36238	61	14
450122	Epor	48	3.29614	60	19
964010	Epor	48	3.82038	68	15
216693	Bcl-xL+Fe-SIH	48	3.49425	63	14
185339	Bcl-xL+Fe-SIH	48	3.69054	66	19
11772	Bcl-xL	48	7.23138	126	66
1388172	Epor	48	9.09476	164	54
257302	Epor	48	3.49425	63	25
635151	Epor+Fe-SIH	48	4.01361	71	0
9890	Bcl-xL	48	7.80102	137	42
91529	Bcl-xL	48	6.35883	110	47
165703	Bcl-xL+Fe-SIH	48	4.01361	71	12
556532	Epor+Fe-SIH	48	3.22969	59	8
184810	Bcl-xL+Fe-SIH	48	4.82976	84	20
157420	Bcl-xL	48	7.85158	138	59
1961681	Epor+Fe-SIH	48	5.55259	96	25
828382	Epor+Fe-SIH	48	8.53809	152	57
7315	Bcl-xL	48	3.49425	63	13
2006381	Epor+Fe-SIH	48	12.0566	244	30
178660	Epor	48	6.5264	113	17
978642	Epor+Fe-SIH	48	8.39434	149	22
218737	Bcl-xL+Fe-SIH	48	4.2684	75	0
165914	Bcl-xL+Fe-SIH	48	6.58185	114	43
547531	Bcl-xL+Fe-SIH	48	10.1603	189	81
2647531	Epor+Fe-SIH	48	4.51993	79	0
543841	Bcl-xL+Fe-SIH	48	6.07547	105	42
330301	Bcl-xL+Fe-SIH	48	8.53809	152	68
260776	Epor+Fe-SIH	48	6.69214	116	28
2081361	Epor+Fe-SIH	48	10.7386	204	59
1494482	Epor+Fe-SIH	48	10.2003	190	40
825291	Epor	48	3.82038	68	0
2134051	Epor	48	12.2811	252	23
315816	Epor	48	7.01813	122	42
207296	Epor	48	2.48534	48	0
51367	Bcl-xL	48	9.3621	170	79
663291	Bcl-xL+Fe-SIH	48	5.6115	97	20
2408581	Epor+Fe-SIH	48	3.49425	63	0
747310	Epor	48	3.22969	59	0
30743	Bcl-xL	48	3.75556	67	16
30804	Bcl-xL	48	7.75025	136	49
214881	Bcl-xL+Fe-SIH	48	7.59673	133	42
3235001	Epor+Fe-SIH	48	10.0798	187	30
1603351	Epor+Fe-SIH	48	8.00205	141	14
571361	Bcl-xL+Fe-SIH	48	9.99838	185	64
154510	Bcl-xL	48	9.53626	174	75
300576	Epor	48	3.55988	64	0
2394901	Epor+Fe-SIH	48	10.0392	186	15
169656	Bcl-xL+Fe-SIH	48	5.37463	93	26
574122	Epor+Fe-SIH	48	1.92852	40	15
46355	Epor	48	1.14161	29	0
2003210	Epor+Fe-SIH	48	6.74698	117	45
102216	Bcl-xL	48	6.58185	114	59
164023	Bcl-xL	48	8.72691	156	59
139693	Bcl-xL	48	9.44959	172	45
421511	Epor	48	3.55988	64	0
115995	Bcl-xL+Fe-SIH	48	4.95227	86	0
100202	Bcl-xL+Fe-SIH	48	3.16304	58	9
208463	Bcl-xL+Fe-SIH	48	4.51993	79	29
233942	Epor	48	5.07396	88	0
75130	Bcl-xL	48	8.19982	145	39
32659	Bcl-xL	48	8.68001	155	65
852491	Bcl-xL+Fe-SIH	48	8.49038	151	46
340554	Epor	48	5.07396	88	25
301846	Epor	48	6.80162	118	0
230751	Epor	48	7.85158	138	19
1905441	Epor+Fe-SIH	48	11.1335	215	20
1529071	Epor+Fe-SIH	48	9.3621	170	35
104283	Bcl-xL	48	9.91619	183	60
2262231	Epor+Fe-SIH	48	8.7736	157	59
1895842	Epor+Fe-SIH	48	4.7682	83	0
1802432	Epor+Fe-SIH	48	4.95227	86	0
1784941	Bcl-xL+Fe-SIH	48	5.72871	99	32
177716	Bcl-xL	48	4.14141	73	0
150361	Bcl-xL	48	3.9494	70	20
292563	Epor	48	9.66473	177	40
1511911	Epor	48	6.18942	107	33
156647	Bcl-xL	48	8.15069	144	68
315587	Epor+Fe-SIH	48	11.9984	242	42
1769861	Bcl-xL+Fe-SIH	48	4.89112	85	24
1064461	Bcl-xL+Fe-SIH	48	8.39434	149	45
328712	Epor	48	4.14141	73	25
192726	Bcl-xL+Fe-SIH	48	4.51993	79	30
700411	Bcl-xL+Fe-SIH	48	4.70644	82	22
1214751	Bcl-xL+Fe-SIH	48	8.63291	154	66
342534	Epor+Fe-SIH	48	3.16304	58	0
791401	Bcl-xL+Fe-SIH	48	7.17837	125	30
1164011	Bcl-xL+Fe-SIH	48	4.82976	84	26
314493	Epor	48	9.2738	168	53
1382593	Epor+Fe-SIH	48	3.88499	69	0
1423791	Epor+Fe-SIH	48	10.3971	195	64
121896	Epor+Fe-SIH	48	8.7736	157	34
2355311	Epor+Fe-SIH	48	9.79138	180	23
125512	Bcl-xL+Fe-SIH	48	5.43415	94	42
684792	Epor	48	6.5264	113	28
2934451	Epor+Fe-SIH	48	11.7884	235	58
50051	Bcl-xL+Fe-SIH	48	3.9494	70	30
173844	Bcl-xL+Fe-SIH	48	7.23138	126	44
1255773	Epor+Fe-SIH	48	10.3582	194	39
1684191	Epor	48	7.69928	135	44
1229871	Bcl-xL+Fe-SIH	48	10.2401	191	60
735512	Epor+Fe-SIH	48	13.3369	299	34
1591512	Epor+Fe-SIH	48	6.35883	110	34
303745	Epor	48	6.6371	115	16
567401	Epor+Fe-SIH	48	11.3049	220	49
3219871	Epor+Fe-SIH	48	9.49302	173	29
339538	Epor+Fe-SIH	48	7.38918	129	29
808082	Epor+Fe-SIH	48	5.43415	94	33
1030352	Epor	48	4.39457	77	0
2418341	Epor+Fe-SIH	48	5.07396	88	0
2048701	Epor	48	5.19484	90	66
85461	Bcl-xL+Fe-SIH	48	9.44959	172	72
2429810	Epor+Fe-SIH	48	10.7014	203	24
1615351	Epor	48	5.6115	97	22
1778292	Epor+Fe-SIH	48	8.63291	154	39
597961	Bcl-xL+Fe-SIH	48	2.27806	45	6
254945	Epor	48	6.47075	112	30
452592	Epor	48	11.372	222	91
1840471	Epor	48	11.1335	215	62
204775	Epor+Fe-SIH	48	11.0282	212	78
170994	Bcl-xL	48	4.5823	80	0
403462	Epor+Fe-SIH	48	12.3619	255	0
1500791	Bcl-xL+Fe-SIH	48	4.89112	85	29
1427961	Bcl-xL+Fe-SIH	48	4.64447	81	26
1251392	Epor+Fe-SIH	48	8.49038	151	22
333283	Epor+Fe-SIH	48	11.6323	230	36
27216	Bcl-xL+Fe-SIH	48	4.82976	84	23
214759	Bcl-xL+Fe-SIH	48	9.09476	164	77
273414	Epor	48	3.42842	62	16
7980	Bcl-xL	48	9.09476	164	53
97984	Bcl-xL+Fe-SIH	48	4.07761	72	10
1379031	Bcl-xL+Fe-SIH	48	7.54514	132	50
1492011	Epor+Fe-SIH	48	12.0566	244	48
1653762	Epor+Fe-SIH	48	3.9494	70	0
1410811	Epor	48	6.07547	105	27
23092	Bcl-xL+Fe-SIH	48	4.7682	83	26
1974881	Epor	48	1.50235	34	9
1243781	Epor	48	4.33158	76	0
78143	Bcl-xL+Fe-SIH	48	5.37463	93	23
292444	Epor+Fe-SIH	48	10.6641	202	29
77537	Bcl-xL+Fe-SIH	48	8.91246	160	50
160153	Bcl-xL+Fe-SIH	48	9.74937	179	59
290801	Bcl-xL+Fe-SIH	48	5.3149	92	28
203524	Bcl-xL+Fe-SIH	48	4.5823	80	10
9836	Bcl-xL	48	3.29614	60	19
317640	Epor	48	3.42842	62	6
672151	Bcl-xL+Fe-SIH	48	6.41489	111	46
1244901	Bcl-xL+Fe-SIH	48	5.43415	94	35
162998	Bcl-xL+Fe-SIH	48	4.205	74	23
1188681	Epor+Fe-SIH	48	5.78702	100	34
548401	Epor	48	5.72871	99	39
727461	Bcl-xL+Fe-SIH	48	3.49425	63	25
195584	Bcl-xL+Fe-SIH	48	6.91028	120	41
680141	Bcl-xL+Fe-SIH	48	6.18942	107	30
219334	Bcl-xL+Fe-SIH	48	3.62531	65	10
758101	Bcl-xL+Fe-SIH	48	5.3149	92	24
1043213	Epor+Fe-SIH	48	10.5128	198	69
974192	Epor+Fe-SIH	48	11.7266	233	56
285773	Epor	48	8.95834	161	25
1438221	Bcl-xL+Fe-SIH	48	4.70644	82	11
177110	Bcl-xL	48	6.47075	112	29
1264561	Bcl-xL+Fe-SIH	48	5.9607	103	23
17617	Bcl-xL+Fe-SIH	48	8.63291	154	23
1499801	Bcl-xL+Fe-SIH	48	5.3149	92	25
91636	Bcl-xL+Fe-SIH	48	5.49347	95	25
284725	Epor	48	8.15069	144	56
262234	Epor	48	10.8122	206	56
732461	Bcl-xL+Fe-SIH	48	4.89112	85	34
167583	Bcl-xL+Fe-SIH	48	4.70644	82	23
176849	Bcl-xL+Fe-SIH	48	4.45735	78	20
185381	Bcl-xL+Fe-SIH	48	4.01361	71	9
62845	Bcl-xL+Fe-SIH	48	3.69054	66	10
225433	Bcl-xL+Fe-SIH	48	3.09619	57	0
32391	Bcl-xL+Fe-SIH	48	5.84511	101	14
176166	Bcl-xL+Fe-SIH	48	5.25497	91	35
220797	Bcl-xL+Fe-SIH	48	6.07547	105	28
1001171	Bcl-xL+Fe-SIH	48	9.22935	167	90
189370	Bcl-xL+Fe-SIH	48	3.36238	61	8
149095	Bcl-xL+Fe-SIH	48	3.42842	62	28
139704	Bcl-xL+Fe-SIH	48	3.16304	58	14
902941	Bcl-xL+Fe-SIH	48	6.01818	104	33
27602	Bcl-xL	48	6.47075	112	48
1792812	Epor	48	10.0798	187	57
1210491	Bcl-xL+Fe-SIH	48	4.89112	85	33
59582	Bcl-xL+Fe-SIH	48	4.7682	83	23
199019	Bcl-xL+Fe-SIH	48	5.1345	89	14
1762371	Bcl-xL+Fe-SIH	48	4.205	74	29
1540851	Bcl-xL+Fe-SIH	48	4.7682	83	30
218306	Bcl-xL+Fe-SIH	48	2.75886	52	0
119113	Bcl-xL	48	10.8487	207	71
220857	Bcl-xL+Fe-SIH	48	4.95227	86	21
152484	Epor	48	10.1201	188	53
179139	Bcl-xL+Fe-SIH	48	5.25497	91	23
1332931	Epor	48	8.63291	154	31
1658961	Bcl-xL+Fe-SIH	48	3.82038	68	21
69879	Bcl-xL	48	4.5823	80	29
175293	Bcl-xL+Fe-SIH	48	5.07396	88	22
74612	Bcl-xL	48	8.91246	160	75
190368	Bcl-xL+Fe-SIH	48	8.91246	160	79
467941	Bcl-xL+Fe-SIH	48	5.55259	96	12
1305801	Bcl-xL+Fe-SIH	48	7.54514	132	44
125639	Bcl-xL+Fe-SIH	48	8.72691	156	55
144347	Bcl-xL	48	5.25497	91	32
1006881	Bcl-xL+Fe-SIH	48	4.51993	79	23
4368	Bcl-xL+Fe-SIH	48	4.45735	78	21
91351	Bcl-xL+Fe-SIH	48	4.33158	76	30
842381	Bcl-xL+Fe-SIH	48	5.07396	88	22
1216142	Epor	48	2.96187	55	17
249538	Epor+Fe-SIH	48	8.15069	144	65
1190781	Bcl-xL+Fe-SIH	48	5.6115	97	41
222061	Bcl-xL+Fe-SIH	48	5.19484	90	34
28404	Bcl-xL+Fe-SIH	48	5.01322	87	27
1600901	Bcl-xL+Fe-SIH	48	5.49347	95	25
626051	Bcl-xL+Fe-SIH	48	4.39457	77	26
223182	Bcl-xL+Fe-SIH	48	6.30256	109	26
1789841	Epor	48	11.0282	212	50
285627	Epor	48	3.02913	56	0
72761	Bcl-xL+Fe-SIH	48	5.1345	89	31
103959	Bcl-xL+Fe-SIH	48	5.01322	87	10
1244961	Bcl-xL+Fe-SIH	48	3.55988	64	22
48723	Bcl-xL+Fe-SIH	48	8.49038	151	56
334932	Epor	48	4.70644	82	19
68393	Bcl-xL+Fe-SIH	48	5.1345	89	16
134599	Bcl-xL+Fe-SIH	48	5.90301	102	28
293621	Bcl-xL+Fe-SIH	48	5.3149	92	24
221013	Bcl-xL+Fe-SIH	48	4.07761	72	20
1425801	Bcl-xL+Fe-SIH	48	4.7682	83	22
1796901	Bcl-xL+Fe-SIH	48	7.85158	138	57
174681	Bcl-xL+Fe-SIH	48	2.55403	49	0
169968	Bcl-xL+Fe-SIH	48	3.49425	63	19
484302	Epor+Fe-SIH	48	4.01361	71	28
36135	Bcl-xL+Fe-SIH	48	4.89112	85	21
221301	Bcl-xL+Fe-SIH	48	6.91028	120	28
846351	Bcl-xL+Fe-SIH	48	2.8944	54	11
1731191	Epor	48	7.12516	124	44
185761	Bcl-xL+Fe-SIH	48	4.89112	85	21
32710	Bcl-xL+Fe-SIH	48	6.5264	113	27
61614	Bcl-xL+Fe-SIH	48	2.8944	54	6
845081	Bcl-xL+Fe-SIH	48	4.82976	84	24
118204	Bcl-xL	48	8.34602	148	30
3256721	Epor+Fe-SIH	48	10.0392	186	50
185102	Bcl-xL+Fe-SIH	48	4.7682	83	33
1763581	Bcl-xL+Fe-SIH	48	5.07396	88	13
148390	Bcl-xL+Fe-SIH	48	3.75556	67	21
124672	Bcl-xL	48	4.64447	81	25
49639	Bcl-xL	48	7.59673	133	56
67835	Bcl-xL+Fe-SIH	48	5.25497	91	34
168024	Bcl-xL+Fe-SIH	48	4.205	74	21
317851	Bcl-xL+Fe-SIH	48	4.205	74	21
439241	Bcl-xL+Fe-SIH	48	5.78702	100	31
327981	Bcl-xL+Fe-SIH	48	4.14141	73	20
225249	Bcl-xL+Fe-SIH	48	5.19484	90	24
987273	Epor+Fe-SIH	48	7.28418	127	52
2663301	Epor+Fe-SIH	48	4.5823	80	29
141489	Bcl-xL	48	4.07761	72	20
798161	Bcl-xL+Fe-SIH	48	5.43415	94	18
637651	Epor	48	9.40595	171	28
619162	Epor	48	9.87479	182	86
74963	Bcl-xL+Fe-SIH	48	4.51993	79	21
920861	Bcl-xL+Fe-SIH	48	8.10134	143	46
166118	Epor	48	1.99884	41	0
1806141	Bcl-xL+Fe-SIH	48	4.39457	77	24
128059	Epor	48	8.19982	145	11
210079	Bcl-xL+Fe-SIH	48	4.205	74	12
1588961	Bcl-xL+Fe-SIH	48	4.7682	83	23
1390161	Bcl-xL+Fe-SIH	48	5.37463	93	38
165347	Bcl-xL+Fe-SIH	48	5.90301	102	35
1458401	Bcl-xL+Fe-SIH	48	9.22935	167	50
212118	Bcl-xL+Fe-SIH	48	3.88499	69	10
40510	Bcl-xL+Fe-SIH	48	4.2684	75	29
72723	Bcl-xL+Fe-SIH	48	7.17837	125	48
158962	Bcl-xL+Fe-SIH	48	5.43415	94	21
116457	Bcl-xL+Fe-SIH	48	5.37463	93	22
125633	Bcl-xL+Fe-SIH	48	5.67021	98	39
199392	Bcl-xL+Fe-SIH	48	3.82038	68	31
221124	Bcl-xL+Fe-SIH	48	4.205	74	13
116092	Bcl-xL+Fe-SIH	48	5.55259	96	49
213948	Bcl-xL+Fe-SIH	48	4.2684	75	28
218854	Bcl-xL+Fe-SIH	48	5.9607	103	21
147346	Bcl-xL+Fe-SIH	48	5.67021	98	48
195019	Bcl-xL+Fe-SIH	48	4.7682	83	11
326346	Epor	48	6.5264	113	24
251584	Epor	48	11.1335	215	45
584641	Bcl-xL+Fe-SIH	48	3.88499	69	26
77453	Bcl-xL+Fe-SIH	48	4.2684	75	23
73622	Bcl-xL+Fe-SIH	48	4.2684	75	29
5766	Bcl-xL+Fe-SIH	48	4.7682	83	22
610841	Bcl-xL+Fe-SIH	48	5.25497	91	16
200581	Bcl-xL+Fe-SIH	48	6.07547	105	45
44625	Bcl-xL	48	11.0635	213	76
218921	Bcl-xL+Fe-SIH	48	4.45735	78	19
67058	Bcl-xL+Fe-SIH	48	5.19484	90	24
37025	Epor+Fe-SIH	48	4.95227	86	30
7226	Bcl-xL+Fe-SIH	48	6.35883	110	29
1394841	Bcl-xL+Fe-SIH	48	6.80162	118	30
211394	Bcl-xL+Fe-SIH	48	3.88499	69	24
13903	Bcl-xL	48	6.07547	105	47
125261	Bcl-xL+Fe-SIH	48	4.70644	82	13
144626	Bcl-xL+Fe-SIH	48	4.2684	75	25
1747171	Bcl-xL+Fe-SIH	48	3.62531	65	12
1305051	Bcl-xL+Fe-SIH	48	3.69054	66	14
1706321	Bcl-xL+Fe-SIH	48	4.14141	73	24
1815511	Bcl-xL+Fe-SIH	48	5.37463	93	14
1824261	Bcl-xL+Fe-SIH	48	5.25497	91	41
1990541	Epor	48	6.74698	117	29
219700	Bcl-xL+Fe-SIH	48	7.17837	125	46
572951	Bcl-xL+Fe-SIH	48	5.49347	95	33
2096761	Epor+Fe-SIH	48	5.67021	98	0
1734892	Epor+Fe-SIH	48	7.6481	134	39
215096	Bcl-xL+Fe-SIH	48	3.02913	56	24
1374781	Bcl-xL+Fe-SIH	48	6.13255	106	31
6295	Epor	48	9.95739	184	68
1987671	Epor	48	8.53809	152	54
186661	Bcl-xL+Fe-SIH	48	6.18942	107	28
141508	Bcl-xL+Fe-SIH	48	11.3049	220	58
205567	Bcl-xL+Fe-SIH	48	4.89112	85	19
1692241	Bcl-xL+Fe-SIH	48	3.62531	65	25
1063091	Bcl-xL+Fe-SIH	48	5.07396	88	26
508481	Bcl-xL+Fe-SIH	48	5.90301	102	26
215064	Bcl-xL+Fe-SIH	48	6.01818	104	27
203393	Bcl-xL+Fe-SIH	48	6.5264	113	32
1205781	Epor	48	9.22935	167	63
99501	Bcl-xL+Fe-SIH	48	4.7682	83	24
205846	Bcl-xL+Fe-SIH	48	3.55988	64	21
183605	Bcl-xL+Fe-SIH	48	6.41489	111	53
1408471	Epor+Fe-SIH	48	6.69214	116	33
125406	Bcl-xL+Fe-SIH	48	5.49347	95	26
157463	Bcl-xL+Fe-SIH	48	4.64447	81	14
317749	Epor	48	5.19484	90	0
55785	Bcl-xL+Fe-SIH	48	7.33678	128	40
177418	Bcl-xL	48	5.9607	103	24
193584	Bcl-xL+Fe-SIH	48	4.14141	73	21
205447	Bcl-xL+Fe-SIH	48	4.51993	79	15
1439801	Bcl-xL+Fe-SIH	48	4.51993	79	22
1307871	Bcl-xL+Fe-SIH	48	4.64447	81	25
1558121	Bcl-xL+Fe-SIH	48	5.07396	88	39
201983	Bcl-xL+Fe-SIH	48	6.47075	112	29
1220651	Epor	48	3.42842	62	11
1557010	Bcl-xL+Fe-SIH	48	7.38918	129	47
208569	Bcl-xL+Fe-SIH	48	5.9607	103	28
188010	Bcl-xL+Fe-SIH	48	7.33678	128	43
71074	Bcl-xL+Fe-SIH	48	3.22969	59	9
1714931	Bcl-xL+Fe-SIH	48	4.82976	84	11
24221	Bcl-xL+Fe-SIH	48	5.07396	88	29
571591	Bcl-xL+Fe-SIH	48	5.9607	103	28
250341	Bcl-xL+Fe-SIH	48	5.6115	97	28
1474653	Epor+Fe-SIH	48	2.48534	48	14
638691	Bcl-xL+Fe-SIH	48	7.23138	126	45
42793	Bcl-xL+Fe-SIH	48	4.07761	72	12
134832	Bcl-xL+Fe-SIH	48	5.90301	102	33
977841	Bcl-xL+Fe-SIH	48	7.07175	123	53
1608461	Bcl-xL+Fe-SIH	48	6.69214	116	35
129561	Bcl-xL	48	7.17837	125	52
187831	Bcl-xL+Fe-SIH	48	3.42842	62	24
122921	Bcl-xL	48	2.41645	47	14
72274	Bcl-xL+Fe-SIH	48	4.89112	85	24
122057	Bcl-xL	48	9.57929	175	50
223657	Bcl-xL+Fe-SIH	48	5.49347	95	45
221540	Epor+Fe-SIH	48	4.70644	82	21
2507041	Epor+Fe-SIH	48	5.19484	90	30
820651	Bcl-xL+Fe-SIH	48	6.18942	107	45
191428	Bcl-xL+Fe-SIH	48	5.49347	95	26
1370511	Bcl-xL+Fe-SIH	48	1.14161	29	0
384271	Bcl-xL+Fe-SIH	48	4.5823	80	30
1554983	Epor+Fe-SIH	48	5.3149	92	24
481731	Bcl-xL+Fe-SIH	48	4.95227	86	38
492241	Bcl-xL+Fe-SIH	48	5.55259	96	26
67925	Bcl-xL+Fe-SIH	48	6.07547	105	29
698551	Bcl-xL+Fe-SIH	48	5.90301	102	32
180371	Bcl-xL+Fe-SIH	48	5.3149	92	31
1985872	Epor+Fe-SIH	48	10.2401	191	25
188687	Epor+Fe-SIH	48	9.53626	174	58
1031901	Epor	48	12.5181	261	78
530881	Bcl-xL+Fe-SIH	48	5.19484	90	25
304229	Epor+Fe-SIH	48	8.0518	142	59
1061711	Bcl-xL+Fe-SIH	48	4.45735	78	10
48008	Bcl-xL+Fe-SIH	48	5.19484	90	19
1377141	Bcl-xL+Fe-SIH	48	4.7682	83	32
213203	Bcl-xL+Fe-SIH	48	5.1345	89	20
78045	Bcl-xL+Fe-SIH	48	4.45735	78	21
315772	Epor	48	10.885	208	48
141436	Bcl-xL	48	7.75025	136	45
1407511	Bcl-xL+Fe-SIH	48	5.3149	92	39
252425	Epor+Fe-SIH	48	4.70644	82	25
116505	Bcl-xL+Fe-SIH	48	4.82976	84	5
1710012	Epor+Fe-SIH	48	5.55259	96	0
1912891	Epor+Fe-SIH	48	5.1345	89	21
3491101	Epor+Fe-SIH	48	7.49336	131	28
564302	Epor+Fe-SIH	48	12.8539	275	47
73587	Bcl-xL	48	4.95227	86	8
17648	Bcl-xL+Fe-SIH	48	3.9494	70	30
752361	Bcl-xL+Fe-SIH	48	4.7682	83	20
2452851	Epor+Fe-SIH	48	5.25497	91	21
201155	Bcl-xL+Fe-SIH	48	3.16304	58	24
246227	Epor	48	3.69054	66	9
239651	Bcl-xL+Fe-SIH	48	4.33158	76	25
24501	Bcl-xL+Fe-SIH	48	6.01818	104	48
52592	Bcl-xL+Fe-SIH	48	6.01818	104	32
49012	Bcl-xL+Fe-SIH	48	4.89112	85	24
197575	Bcl-xL+Fe-SIH	48	7.33678	128	50
206336	Bcl-xL+Fe-SIH	48	3.49425	63	22
158459	Bcl-xL	48	7.54514	132	49
114524	Bcl-xL+Fe-SIH	48	4.07761	72	24
92349	Bcl-xL+Fe-SIH	48	4.45735	78	24
2212812	Epor+Fe-SIH	48	9.57929	175	73
2872391	Epor+Fe-SIH	48	8.72691	156	47
1618761	Bcl-xL+Fe-SIH	48	2.48534	48	8
110736	Bcl-xL+Fe-SIH	48	7.90194	139	56
207896	Bcl-xL+Fe-SIH	48	4.64447	81	27
49455	Bcl-xL+Fe-SIH	48	5.07396	88	11
1195671	Epor+Fe-SIH	48	6.85605	119	45
32122	Bcl-xL+Fe-SIH	48	6.41489	111	49
149100	Bcl-xL+Fe-SIH	48	4.33158	76	24
566101	Bcl-xL+Fe-SIH	48	8.00205	141	38
140035	Bcl-xL	48	8.00205	141	61
305590	Epor	48	5.84511	101	0
75952	Bcl-xL	48	9.87479	182	76
120053	Bcl-xL+Fe-SIH	48	4.5823	80	27
131912	Bcl-xL+Fe-SIH	48	4.89112	85	20
1507921	Bcl-xL+Fe-SIH	48	4.70644	82	21
78178	Bcl-xL+Fe-SIH	48	3.88499	69	28
193183	Bcl-xL+Fe-SIH	48	4.45735	78	20
1044241	Bcl-xL+Fe-SIH	48	7.85158	138	49
67076	Bcl-xL+Fe-SIH	48	5.43415	94	27
101350	Bcl-xL	48	4.7682	83	30
18272	Bcl-xL+Fe-SIH	48	4.45735	78	26
63288	Bcl-xL+Fe-SIH	48	5.25497	91	22
169033	Bcl-xL+Fe-SIH	48	6.80162	118	35
357081	Bcl-xL+Fe-SIH	48	4.33158	76	20
124872	Bcl-xL+Fe-SIH	48	2.8944	54	8
32633	Bcl-xL+Fe-SIH	48	3.82038	68	25
191432	Bcl-xL+Fe-SIH	48	5.55259	96	30
719321	Bcl-xL+Fe-SIH	48	4.33158	76	13
192474	Bcl-xL+Fe-SIH	48	6.41489	111	32
203923	Bcl-xL+Fe-SIH	48	4.64447	81	10
7391	Bcl-xL+Fe-SIH	48	6.13255	106	29
153989	Bcl-xL+Fe-SIH	48	4.5823	80	26
116157	Bcl-xL+Fe-SIH	48	4.07761	72	8
1412201	Epor+Fe-SIH	48	8.0518	142	26
137615	Bcl-xL+Fe-SIH	48	5.25497	91	28
221465	Bcl-xL+Fe-SIH	48	4.205	74	26
233852	Epor+Fe-SIH	48	3.29614	60	0
196178	Bcl-xL+Fe-SIH	48	4.07761	72	0
51590	Bcl-xL+Fe-SIH	48	5.19484	90	40
100395	Bcl-xL+Fe-SIH	48	5.90301	102	38
130964	Bcl-xL+Fe-SIH	48	5.25497	91	35
71786	Bcl-xL+Fe-SIH	48	9.04949	163	55
144792	Bcl-xL+Fe-SIH	48	6.13255	106	29
444611	Bcl-xL+Fe-SIH	48	4.33158	76	17
831242	Epor+Fe-SIH	48	7.69928	135	38
1789361	Bcl-xL+Fe-SIH	48	4.5823	80	25
3293501	Epor+Fe-SIH	48	2.48534	48	14
676121	Bcl-xL+Fe-SIH	48	7.54514	132	42
1272041	Bcl-xL+Fe-SIH	48	5.25497	91	36
243235	Epor	48	10.7755	205	38
142000	Bcl-xL+Fe-SIH	48	6.5264	113	51
1064021	Bcl-xL+Fe-SIH	48	5.01322	87	22
1569881	Bcl-xL+Fe-SIH	48	2.55403	49	9
540521	Bcl-xL+Fe-SIH	48	5.25497	91	26
22862	Bcl-xL+Fe-SIH	48	4.89112	85	31
194876	Bcl-xL+Fe-SIH	48	4.82976	84	40
10918	Bcl-xL+Fe-SIH	48	4.89112	85	23
122703	Bcl-xL+Fe-SIH	48	4.95227	86	21
823241	Bcl-xL+Fe-SIH	48	9.49302	173	56
190294	Bcl-xL+Fe-SIH	48	5.9607	103	29
120385	Bcl-xL	48	7.12516	124	31
1656841	Bcl-xL+Fe-SIH	48	4.7682	83	27
173391	Bcl-xL	48	7.23138	126	62
2630901	Epor+Fe-SIH	48	9.91619	183	55
134614	Epor+Fe-SIH	48	3.69054	66	27
156830	Bcl-xL+Fe-SIH	48	6.35883	110	29
7144	Bcl-xL+Fe-SIH	48	4.5823	80	30
15497	Bcl-xL+Fe-SIH	48	4.70644	82	25
1382041	Bcl-xL+Fe-SIH	48	5.3149	92	30
88428	Bcl-xL+Fe-SIH	48	4.14141	73	11
202231	Bcl-xL+Fe-SIH	48	6.18942	107	30
157809	Bcl-xL+Fe-SIH	48	5.72871	99	11
86769	Bcl-xL+Fe-SIH	48	5.78702	100	40
1183641	Bcl-xL+Fe-SIH	48	6.41489	111	24
1173161	Bcl-xL+Fe-SIH	48	4.89112	85	14
494862	Epor	48	11.4711	225	66
84970	Bcl-xL+Fe-SIH	48	4.07761	72	20
223604	Bcl-xL+Fe-SIH	48	2.82674	53	14
20533	Bcl-xL+Fe-SIH	48	4.82976	84	26
91689	Bcl-xL+Fe-SIH	48	4.205	74	18
16614	Bcl-xL+Fe-SIH	48	3.75556	67	24
337271	Bcl-xL+Fe-SIH	48	4.70644	82	16
1021661	Bcl-xL+Fe-SIH	48	6.18942	107	25
1007011	Bcl-xL+Fe-SIH	48	5.6115	97	41
12991	Bcl-xL+Fe-SIH	48	4.7682	83	23
200529	Bcl-xL+Fe-SIH	48	3.55988	64	17
1849292	Epor+Fe-SIH	48	5.1345	89	34
209181	Bcl-xL+Fe-SIH	48	5.78702	100	32
1471421	Epor	48	4.07761	72	22
127529	Bcl-xL	48	7.38918	129	40
159782	Bcl-xL+Fe-SIH	48	5.3149	92	35
119954	Bcl-xL+Fe-SIH	48	5.3149	92	26
71118	Bcl-xL+Fe-SIH	48	4.7682	83	13
46070	Bcl-xL+Fe-SIH	48	7.69928	135	41
221970	Bcl-xL+Fe-SIH	48	4.64447	81	19
213694	Bcl-xL+Fe-SIH	48	4.33158	76	22
199675	Bcl-xL+Fe-SIH	48	4.95227	86	8
2197282	Epor+Fe-SIH	48	11.664	231	34
33797	Bcl-xL+Fe-SIH	48	5.07396	88	11
41376	Bcl-xL+Fe-SIH	48	5.37463	93	39
73420	Bcl-xL	48	4.82976	84	24
173393	Bcl-xL+Fe-SIH	48	4.89112	85	16
27504	Bcl-xL+Fe-SIH	48	5.84511	101	13
1675131	Bcl-xL+Fe-SIH	48	5.25497	91	36
761312	Epor	48	7.28418	127	0
1544432	Epor	48	10.8122	206	80
1696411	Bcl-xL+Fe-SIH	48	5.01322	87	33
58508	Bcl-xL+Fe-SIH	48	4.64447	81	21
143044	Bcl-xL	48	8.53809	152	46
76312	Bcl-xL+Fe-SIH	48	5.43415	94	13
1461651	Bcl-xL+Fe-SIH	48	6.30256	109	37
1074191	Epor	48	6.07547	105	33
1724561	Bcl-xL+Fe-SIH	48	4.82976	84	27
1048791	Bcl-xL+Fe-SIH	48	6.91028	120	39
104666	Bcl-xL+Fe-SIH	48	6.13255	106	46
5683	Bcl-xL+Fe-SIH	48	4.39457	77	27
172811	Bcl-xL+Fe-SIH	48	4.51993	79	23
279946	Epor+Fe-SIH	48	7.54514	132	26
163003	Bcl-xL	48	4.205	74	26
1569581	Bcl-xL+Fe-SIH	48	5.37463	93	29
117492	Bcl-xL+Fe-SIH	48	4.33158	76	26
3035701	Epor+Fe-SIH	48	4.64447	81	13
539791	Bcl-xL+Fe-SIH	48	7.54514	132	54
135508	Bcl-xL+Fe-SIH	48	6.91028	120	41
195366	Bcl-xL+Fe-SIH	48	4.2684	75	23
157516	Bcl-xL	48	4.39457	77	17
677211	Bcl-xL+Fe-SIH	48	5.67021	98	28
104892	Bcl-xL+Fe-SIH	48	7.17837	125	36
1082311	Bcl-xL+Fe-SIH	48	7.6481	134	50
191859	Bcl-xL+Fe-SIH	48	4.7682	83	21
2765031	Epor+Fe-SIH	48	3.9494	70	0
146913	Bcl-xL	48	7.17837	125	36
1085971	Bcl-xL+Fe-SIH	48	4.89112	85	29
94687	Bcl-xL+Fe-SIH	48	8.53809	152	57
787612	Epor+Fe-SIH	48	6.5264	113	42
1502071	Epor+Fe-SIH	48	5.37463	93	27
122628	Bcl-xL	48	2.06895	42	0
432471	Epor+Fe-SIH	48	5.43415	94	12
1724921	Bcl-xL+Fe-SIH	48	4.01361	71	29
123814	Bcl-xL+Fe-SIH	48	8.63291	154	49
486711	Bcl-xL+Fe-SIH	48	7.01813	122	38
28842	Bcl-xL+Fe-SIH	48	4.2684	75	13
559031	Epor+Fe-SIH	48	4.45735	78	28
49817	Bcl-xL+Fe-SIH	48	5.37463	93	39
1148491	Bcl-xL+Fe-SIH	48	5.3149	92	25
219510	Bcl-xL+Fe-SIH	48	4.7682	83	25
222948	Bcl-xL+Fe-SIH	48	4.64447	81	21
74305	Bcl-xL+Fe-SIH	48	7.9521	140	24
144418	Bcl-xL+Fe-SIH	48	5.07396	88	23
101896	Bcl-xL+Fe-SIH	48	4.01361	71	23
121861	Bcl-xL	48	4.7682	83	30
197631	Bcl-xL+Fe-SIH	48	4.39457	77	24
149948	Bcl-xL+Fe-SIH	48	4.82976	84	37
194955	Bcl-xL+Fe-SIH	48	7.38918	129	35
1768671	Epor+Fe-SIH	48	6.69214	116	27
201057	Bcl-xL+Fe-SIH	48	4.01361	71	19
720751	Bcl-xL+Fe-SIH	48	3.29614	60	23
1496451	Bcl-xL+Fe-SIH	48	9.79138	180	65
1830031	Bcl-xL+Fe-SIH	48	7.54514	132	42
57679	Bcl-xL+Fe-SIH	48	6.74698	117	46
192256	Bcl-xL+Fe-SIH	48	5.43415	94	21
342439	Epor+Fe-SIH	48	2.55403	49	0
2920861	Epor+Fe-SIH	48	8.91246	160	59
224085	Bcl-xL+Fe-SIH	48	3.55988	64	19
831311	Epor	48	9.70715	178	0
396731	Bcl-xL+Fe-SIH	48	4.5823	80	13
145678	Bcl-xL+Fe-SIH	48	6.85605	119	36
66348	Bcl-xL+Fe-SIH	48	4.5823	80	26
224011	Bcl-xL+Fe-SIH	48	5.9607	103	41
105495	Bcl-xL+Fe-SIH	48	5.37463	93	52
159252	Bcl-xL+Fe-SIH	48	4.205	74	25
121775	Bcl-xL	48	4.7682	83	10
222960	Epor	48	5.19484	90	23
199368	Bcl-xL+Fe-SIH	48	4.51993	79	19
71404	Bcl-xL+Fe-SIH	48	4.51993	79	20
196960	Bcl-xL+Fe-SIH	48	10.319	193	24
1400381	Bcl-xL+Fe-SIH	48	5.6115	97	36
741531	Bcl-xL+Fe-SIH	48	3.69054	66	16
319799	Epor	48	6.5264	113	51
190934	Bcl-xL+Fe-SIH	48	6.30256	109	32
213507	Bcl-xL+Fe-SIH	48	5.01322	87	25
1413	Bcl-xL+Fe-SIH	48	3.49425	63	13
340722	Epor+Fe-SIH	48	4.2684	75	24
48052	Bcl-xL+Fe-SIH	48	6.07547	105	24
22327	Bcl-xL+Fe-SIH	48	4.7682	83	18
267567	Epor+Fe-SIH	48	6.80162	118	24
522471	Bcl-xL+Fe-SIH	48	8.53809	152	51
1406411	Bcl-xL+Fe-SIH	48	4.5823	80	20
16511	Bcl-xL+Fe-SIH	48	6.30256	109	28
1498451	Bcl-xL+Fe-SIH	48	4.95227	86	24
138963	Bcl-xL+Fe-SIH	48	4.70644	82	27
1897241	Epor+Fe-SIH	48	4.33158	76	23
1727461	Bcl-xL+Fe-SIH	48	5.19484	90	7
118282	Bcl-xL+Fe-SIH	48	6.18942	107	40
33799	Bcl-xL	48	6.5264	113	47
33367	Bcl-xL+Fe-SIH	48	7.23138	126	47
38965	Bcl-xL+Fe-SIH	48	5.37463	93	37
88021	Bcl-xL+Fe-SIH	48	5.3149	92	38
85908	Bcl-xL+Fe-SIH	48	4.39457	77	12
647221	Bcl-xL+Fe-SIH	48	5.9607	103	43
1129291	Bcl-xL+Fe-SIH	48	4.51993	79	9
42265	Bcl-xL	48	7.01813	122	50
2569941	Epor+Fe-SIH	48	8.34602	148	84
224761	Bcl-xL+Fe-SIH	48	4.7682	83	23
182705	Bcl-xL+Fe-SIH	48	4.89112	85	11
3180	Bcl-xL+Fe-SIH	48	4.2684	75	22
320635	Epor+Fe-SIH	48	2.8944	54	24
41453	Bcl-xL+Fe-SIH	48	7.17837	125	50
65596	Bcl-xL+Fe-SIH	48	5.01322	87	22
84445	Bcl-xL+Fe-SIH	48	4.45735	78	27
420431	Bcl-xL+Fe-SIH	48	3.16304	58	22
22907	Bcl-xL+Fe-SIH	48	5.84511	101	28
40531	Bcl-xL+Fe-SIH	48	6.91028	120	40
56599	Bcl-xL+Fe-SIH	48	4.51993	79	11
225393	Bcl-xL+Fe-SIH	48	5.01322	87	15
205692	Bcl-xL+Fe-SIH	48	5.6115	97	27
422151	Bcl-xL+Fe-SIH	48	-0.0469592	13	2
39162	Bcl-xL+Fe-SIH	48	4.95227	86	32
600971	Bcl-xL+Fe-SIH	48	4.45735	78	29
208129	Bcl-xL+Fe-SIH	48	4.39457	77	26
116698	Bcl-xL+Fe-SIH	48	6.35883	110	49
213493	Bcl-xL+Fe-SIH	48	5.90301	102	45
80237	Bcl-xL	48	4.33158	76	13
61050	Bcl-xL+Fe-SIH	48	5.72871	99	27
24199	Bcl-xL+Fe-SIH	48	6.30256	109	35
181252	Bcl-xL	48	3.02913	56	0
745521	Bcl-xL+Fe-SIH	48	4.33158	76	11
1055341	Bcl-xL+Fe-SIH	48	7.75025	136	41
1635841	Bcl-xL+Fe-SIH	48	5.90301	102	45
199054	Bcl-xL+Fe-SIH	48	4.7682	83	30
193309	Bcl-xL+Fe-SIH	48	6.2461	108	48
1200861	Bcl-xL+Fe-SIH	48	5.01322	87	30
1780641	Bcl-xL+Fe-SIH	48	4.39457	77	20
679171	Bcl-xL+Fe-SIH	48	5.3149	92	16
104801	Bcl-xL+Fe-SIH	48	4.14141	73	9
1161041	Bcl-xL+Fe-SIH	48	6.18942	107	33
1792041	Bcl-xL+Fe-SIH	48	7.28418	127	38
1978771	Epor	48	10.3582	194	48
6770	Bcl-xL+Fe-SIH	48	5.67021	98	44
1161221	Bcl-xL+Fe-SIH	48	4.5823	80	22
447631	Bcl-xL+Fe-SIH	48	8.29749	147	11
215930	Bcl-xL+Fe-SIH	48	4.205	74	22
220315	Bcl-xL+Fe-SIH	48	5.19484	90	31
498251	Bcl-xL+Fe-SIH	48	4.2684	75	28
113874	Bcl-xL+Fe-SIH	48	6.18942	107	33
1527881	Bcl-xL+Fe-SIH	48	7.38918	129	43
1754631	Bcl-xL+Fe-SIH	48	4.7682	83	24
43220	Bcl-xL+Fe-SIH	48	4.64447	81	11
184074	Bcl-xL+Fe-SIH	48	7.6481	134	39
224174	Bcl-xL+Fe-SIH	48	8.24876	146	27
653411	Bcl-xL+Fe-SIH	48	8.44246	150	46
1163601	Bcl-xL+Fe-SIH	48	8.53809	152	56
168786	Bcl-xL+Fe-SIH	48	5.07396	88	31
184182	Bcl-xL+Fe-SIH	48	5.19484	90	33
1629401	Bcl-xL+Fe-SIH	48	5.19484	90	19
134450	Bcl-xL+Fe-SIH	48	4.64447	81	28
1579331	Bcl-xL+Fe-SIH	48	4.2684	75	15
150247	Bcl-xL+Fe-SIH	48	4.51993	79	21
229720	Epor+Fe-SIH	48	4.51993	79	29
1764071	Bcl-xL+Fe-SIH	48	4.14141	73	10
177654	Epor	48	9.95739	184	38
219313	Bcl-xL+Fe-SIH	48	3.55988	64	10
288921	Epor	48	10.3971	195	26
1667511	Bcl-xL+Fe-SIH	48	4.07761	72	9
1829953	Epor+Fe-SIH	48	6.58185	114	23
140991	Bcl-xL	48	4.33158	76	22
134070	Bcl-xL+Fe-SIH	48	8.24876	146	42
34433	Bcl-xL	48	4.64447	81	12
1415553	Epor+Fe-SIH	48	9.53626	174	28
176903	Bcl-xL+Fe-SIH	48	3.82038	68	43
219273	Bcl-xL+Fe-SIH	48	3.62531	65	10
1037701	Bcl-xL+Fe-SIH	48	5.67021	98	44
125679	Bcl-xL+Fe-SIH	48	8.0518	142	47
133402	Bcl-xL+Fe-SIH	48	5.3149	92	24
277093	Epor+Fe-SIH	48	6.30256	109	27
652541	Bcl-xL+Fe-SIH	48	4.45735	78	29
1366121	Bcl-xL+Fe-SIH	48	5.01322	87	28
222656	Bcl-xL+Fe-SIH	48	4.07761	72	17
846451	Bcl-xL+Fe-SIH	48	5.3149	92	22
88183	Bcl-xL	48	10.2796	192	49
811741	Bcl-xL+Fe-SIH	48	4.82976	84	28
185197	Bcl-xL+Fe-SIH	48	4.7682	83	22
336951	Bcl-xL+Fe-SIH	48	6.07547	105	37
935212	Epor+Fe-SIH	48	4.7682	83	20
143677	Bcl-xL+Fe-SIH	48	4.95227	86	28
2318	Bcl-xL+Fe-SIH	48	5.07396	88	26
105605	Bcl-xL+Fe-SIH	48	4.14141	73	24
246445	Epor	48	10.3971	195	27
176825	Bcl-xL+Fe-SIH	48	4.64447	81	11
69470	Bcl-xL+Fe-SIH	48	3.55988	64	12
966951	Bcl-xL+Fe-SIH	48	2.06895	42	0
184369	Bcl-xL+Fe-SIH	48	6.13255	106	29
1429841	Bcl-xL+Fe-SIH	48	5.55259	96	41
181208	Bcl-xL+Fe-SIH	48	4.64447	81	22
1445113	Epor+Fe-SIH	48	8.53809	152	35
197193	Bcl-xL+Fe-SIH	48	4.2684	75	18
129242	Bcl-xL	48	4.39457	77	13
1099701	Bcl-xL+Fe-SIH	48	5.07396	88	29
150883	Bcl-xL+Fe-SIH	48	6.18942	107	39
3986	Bcl-xL+Fe-SIH	48	5.01322	87	24
337211	Bcl-xL+Fe-SIH	48	7.90194	139	51
982882	Epor	48	11.969	241	39
175861	Bcl-xL+Fe-SIH	48	7.17837	125	57
36958	Bcl-xL	48	10.5509	199	74
209947	Bcl-xL+Fe-SIH	48	4.205	74	25
635961	Bcl-xL+Fe-SIH	48	4.64447	81	24
1219911	Bcl-xL+Fe-SIH	48	5.43415	94	49
1198271	Epor	48	5.67021	98	11
135912	Bcl-xL+Fe-SIH	48	6.41489	111	29
27543	Bcl-xL	48	7.54514	132	39
73406	Bcl-xL+Fe-SIH	48	4.2684	75	26
70662	Bcl-xL+Fe-SIH	48	5.01322	87	23
135892	Bcl-xL+Fe-SIH	48	4.64447	81	19
1253781	Bcl-xL+Fe-SIH	48	4.95227	86	25
181958	Bcl-xL+Fe-SIH	48	4.95227	86	23
187963	Bcl-xL+Fe-SIH	48	5.72871	99	35
928621	Bcl-xL+Fe-SIH	48	3.42842	62	13
106607	Bcl-xL+Fe-SIH	48	4.39457	77	15
676310	Epor+Fe-SIH	48	9.2738	168	49
1630311	Bcl-xL+Fe-SIH	48	4.64447	81	32
123924	Bcl-xL+Fe-SIH	48	6.18942	107	27
210592	Bcl-xL+Fe-SIH	48	5.84511	101	28
193038	Bcl-xL+Fe-SIH	48	4.70644	82	18
1405951	Bcl-xL+Fe-SIH	48	4.5823	80	24
37175	Bcl-xL+Fe-SIH	48	5.07396	88	30
102244	Bcl-xL+Fe-SIH	48	5.1345	89	12
103219	Bcl-xL+Fe-SIH	48	5.72871	99	39
1767162	Epor+Fe-SIH	48	5.90301	102	34
687071	Epor+Fe-SIH	48	4.70644	82	27
1345911	Bcl-xL+Fe-SIH	48	3.9494	70	27
72991	Bcl-xL+Fe-SIH	48	6.2461	108	31
109980	Bcl-xL+Fe-SIH	48	5.01322	87	23
163674	Bcl-xL+Fe-SIH	48	4.51993	79	11
86509	Bcl-xL+Fe-SIH	48	6.01818	104	37
84730	Bcl-xL+Fe-SIH	48	5.72871	99	26
203051	Bcl-xL+Fe-SIH	48	5.67021	98	9
51667	Bcl-xL	48	8.63291	154	58
101419	Bcl-xL+Fe-SIH	48	4.89112	85	14
63811	Bcl-xL	48	4.51993	79	24
76636	Bcl-xL	48	8.63291	154	44
622361	Epor+Fe-SIH	48	6.07547	105	29
205379	Bcl-xL+Fe-SIH	48	4.7682	83	32
23971	Bcl-xL+Fe-SIH	48	4.45735	78	26
1698191	Bcl-xL+Fe-SIH	48	5.43415	94	33
1646601	Bcl-xL+Fe-SIH	48	5.78702	100	26
2401321	Epor+Fe-SIH	48	5.6115	97	39
141155	Bcl-xL	48	9.49302	173	64
187923	Bcl-xL+Fe-SIH	48	4.33158	76	12
1401153	Epor+Fe-SIH	48	5.01322	87	23
3226841	Epor+Fe-SIH	48	6.18942	107	43
1768591	Bcl-xL+Fe-SIH	48	7.54514	132	53
177953	Bcl-xL+Fe-SIH	48	4.95227	86	32
5740	Bcl-xL+Fe-SIH	48	4.64447	81	22
636271	Bcl-xL+Fe-SIH	48	6.13255	106	28
128155	Bcl-xL+Fe-SIH	48	7.6481	134	41
189085	Bcl-xL+Fe-SIH	48	5.01322	87	26
105621	Bcl-xL+Fe-SIH	48	3.82038	68	25
1112301	Bcl-xL+Fe-SIH	48	4.33158	76	10
214120	Bcl-xL+Fe-SIH	48	10.9211	209	0
135017	Bcl-xL+Fe-SIH	48	3.42842	62	9
23966	Bcl-xL+Fe-SIH	48	5.19484	90	10
198152	Bcl-xL+Fe-SIH	48	5.37463	93	36
426072	Epor	48	6.07547	105	23
1299551	Bcl-xL+Fe-SIH	48	5.84511	101	46
122610	Bcl-xL+Fe-SIH	48	4.2684	75	11
345101	Bcl-xL+Fe-SIH	48	9.70715	178	56
460351	Bcl-xL+Fe-SIH	48	6.80162	118	32
75529	Bcl-xL+Fe-SIH	48	4.07761	72	26
414961	Bcl-xL+Fe-SIH	48	4.14141	73	14
3205651	Epor+Fe-SIH	48	5.90301	102	18
80343	Bcl-xL	48	8.49038	151	63
98382	Bcl-xL+Fe-SIH	48	5.1345	89	28
103233	Bcl-xL	48	7.33678	128	30
202173	Bcl-xL+Fe-SIH	48	6.13255	106	36
1773461	Bcl-xL+Fe-SIH	48	5.01322	87	20
95256	Bcl-xL+Fe-SIH	48	4.89112	85	28
964971	Bcl-xL+Fe-SIH	48	9.2738	168	67
479561	Bcl-xL+Fe-SIH	48	7.33678	128	53
4940	Bcl-xL+Fe-SIH	48	3.88499	69	34
770191	Bcl-xL+Fe-SIH	48	5.1345	89	26
80466	Bcl-xL+Fe-SIH	48	7.38918	129	48
1743631	Bcl-xL+Fe-SIH	48	4.39457	77	22
2039911	Epor+Fe-SIH	48	9.13983	165	41
198895	Bcl-xL+Fe-SIH	48	5.84511	101	40
232601	Bcl-xL+Fe-SIH	48	5.1345	89	15
188940	Bcl-xL+Fe-SIH	48	4.89112	85	30
868111	Bcl-xL+Fe-SIH	48	4.82976	84	20
202151	Bcl-xL+Fe-SIH	48	4.39457	77	13
59061	Bcl-xL+Fe-SIH	48	6.96431	121	37
163192	Bcl-xL	48	3.75556	67	13
64754	Epor	48	6.85605	119	40
1420201	Bcl-xL+Fe-SIH	48	7.44137	130	22
1676451	Epor	48	7.17837	125	36
106573	Epor	48	5.6115	97	17
102339	Bcl-xL+Fe-SIH	48	7.17837	125	52
322841	Bcl-xL+Fe-SIH	48	6.6371	115	35
136011	Bcl-xL+Fe-SIH	48	4.95227	86	24
543631	Bcl-xL+Fe-SIH	48	4.95227	86	14
1662872	Epor+Fe-SIH	48	5.25497	91	30
400151	Bcl-xL+Fe-SIH	48	4.33158	76	14
193529	Bcl-xL+Fe-SIH	48	5.9607	103	33
68418	Bcl-xL+Fe-SIH	48	8.44246	150	59
423522	Epor	48	11.0635	213	79
144840	Bcl-xL+Fe-SIH	48	4.82976	84	10
175420	Bcl-xL+Fe-SIH	48	4.82976	84	26
118128	Bcl-xL+Fe-SIH	48	5.84511	101	24
180461	Bcl-xL+Fe-SIH	48	5.55259	96	37
118271	Bcl-xL+Fe-SIH	48	4.70644	82	19
170699	Bcl-xL+Fe-SIH	48	3.69054	66	0
701003	Epor+Fe-SIH	48	4.14141	73	26
115236	Bcl-xL+Fe-SIH	48	4.07761	72	30
3151481	Epor+Fe-SIH	48	4.7682	83	26
1189311	Bcl-xL+Fe-SIH	48	3.02913	56	17
134221	Bcl-xL+Fe-SIH	48	6.41489	111	34
1677731	Bcl-xL+Fe-SIH	48	4.5823	80	22
105796	Bcl-xL+Fe-SIH	48	5.07396	88	16
62858	Bcl-xL+Fe-SIH	48	5.19484	90	24
547241	Bcl-xL+Fe-SIH	48	4.01361	71	26
741921	Bcl-xL+Fe-SIH	48	4.5823	80	25
354091	Bcl-xL+Fe-SIH	48	4.95227	86	22
791431	Bcl-xL+Fe-SIH	48	4.07761	72	25
316254	Epor+Fe-SIH	48	5.01322	87	16
202749	Bcl-xL+Fe-SIH	48	6.18942	107	42
46523	Bcl-xL+Fe-SIH	48	6.74698	117	46
305221	Epor	48	7.12516	124	32
550971	Bcl-xL+Fe-SIH	48	7.54514	132	43
99173	Bcl-xL+Fe-SIH	48	5.01322	87	25
4248	Bcl-xL+Fe-SIH	48	4.70644	82	24
1793501	Bcl-xL+Fe-SIH	48	5.72871	99	32
130652	Bcl-xL	48	3.49425	63	10
40606	Bcl-xL+Fe-SIH	48	6.18942	107	28
237571	Bcl-xL+Fe-SIH	48	5.07396	88	31
84732	Bcl-xL+Fe-SIH	48	4.205	74	10
251771	Epor	48	8.34602	148	63
185936	Bcl-xL+Fe-SIH	48	3.42842	62	19
1109701	Bcl-xL+Fe-SIH	48	4.95227	86	22
25814	Bcl-xL+Fe-SIH	48	7.75025	136	45
759531	Bcl-xL+Fe-SIH	48	5.49347	95	38
150329	Bcl-xL+Fe-SIH	48	8.15069	144	43
549791	Bcl-xL+Fe-SIH	48	5.07396	88	21
1342471	Bcl-xL+Fe-SIH	48	6.5264	113	44
717761	Bcl-xL+Fe-SIH	48	4.2684	75	11
296631	Bcl-xL+Fe-SIH	48	5.9607	103	19
1036422	Epor+Fe-SIH	48	5.49347	95	38
578731	Bcl-xL+Fe-SIH	48	8.49038	151	52
20431	Bcl-xL+Fe-SIH	48	6.13255	106	12
204263	Bcl-xL+Fe-SIH	48	3.49425	63	18
225739	Bcl-xL+Fe-SIH	48	3.88499	69	20
253617	Epor	48	8.29749	147	30
100016	Bcl-xL+Fe-SIH	48	6.41489	111	27
1374481	Bcl-xL+Fe-SIH	48	6.96431	121	42
223917	Bcl-xL+Fe-SIH	48	5.37463	93	31
171941	Bcl-xL+Fe-SIH	48	4.2684	75	27
678241	Bcl-xL+Fe-SIH	48	4.70644	82	11
52211	Bcl-xL+Fe-SIH	48	6.41489	111	27
949561	Bcl-xL+Fe-SIH	48	6.07547	105	50
1937652	Epor+Fe-SIH	48	4.64447	81	12
54519	Bcl-xL+Fe-SIH	48	6.96431	121	36
1595082	Epor+Fe-SIH	48	2.06895	42	0
1568551	Bcl-xL+Fe-SIH	48	5.49347	95	26
161163	Bcl-xL+Fe-SIH	48	4.51993	79	29
213967	Bcl-xL+Fe-SIH	48	9.09476	164	31
177579	Bcl-xL+Fe-SIH	48	5.43415	94	39
162710	Bcl-xL+Fe-SIH	48	4.51993	79	26
80679	Bcl-xL+Fe-SIH	48	12.2262	250	26
156348	Bcl-xL+Fe-SIH	48	5.6115	97	22
1695841	Bcl-xL+Fe-SIH	48	6.35883	110	14
1364871	Bcl-xL+Fe-SIH	48	3.75556	67	10
123275	Bcl-xL+Fe-SIH	48	7.38918	129	42
186403	Bcl-xL+Fe-SIH	48	4.5823	80	21
347032	Epor+Fe-SIH	48	7.17837	125	16
190587	Bcl-xL+Fe-SIH	48	5.37463	93	27
202260	Bcl-xL+Fe-SIH	48	4.82976	84	15
102325	Bcl-xL+Fe-SIH	48	3.88499	69	29
190628	Bcl-xL+Fe-SIH	48	5.84511	101	45
33972	Bcl-xL+Fe-SIH	48	4.14141	73	9
146322	Bcl-xL	48	4.64447	81	25
62751	Bcl-xL+Fe-SIH	48	5.6115	97	30
148283	Bcl-xL+Fe-SIH	48	5.78702	100	25
196292	Bcl-xL+Fe-SIH	48	5.1345	89	31
193298	Bcl-xL+Fe-SIH	48	8.29749	147	52
1588311	Bcl-xL+Fe-SIH	48	4.45735	78	28
112541	Bcl-xL+Fe-SIH	48	5.01322	87	12
60518	Bcl-xL+Fe-SIH	48	3.82038	68	26
204247	Bcl-xL+Fe-SIH	48	6.6371	115	44
202210	Epor+Fe-SIH	48	9.49302	173	74
783601	Bcl-xL+Fe-SIH	48	6.58185	114	36
112684	Bcl-xL+Fe-SIH	48	4.39457	77	24
219141	Bcl-xL+Fe-SIH	48	4.70644	82	16
128783	Bcl-xL+Fe-SIH	48	4.95227	86	27
184672	Bcl-xL+Fe-SIH	48	7.33678	128	49
1693471	Bcl-xL+Fe-SIH	48	5.9607	103	25
1524741	Bcl-xL+Fe-SIH	48	4.14141	73	21
2839621	Epor+Fe-SIH	48	6.35883	110	45
1385531	Bcl-xL+Fe-SIH	48	4.39457	77	26
1734321	Epor+Fe-SIH	48	6.07547	105	27
340618	Epor+Fe-SIH	48	5.72871	99	37
1852722	Epor+Fe-SIH	48	8.19982	145	45
1578292	Epor+Fe-SIH	48	2.69079	51	12
212792	Bcl-xL+Fe-SIH	48	4.51993	79	23
93586	Bcl-xL+Fe-SIH	48	4.95227	86	23
2895	Bcl-xL+Fe-SIH	48	4.5823	80	17
3135671	Epor+Fe-SIH	48	6.96431	121	41
1100411	Bcl-xL+Fe-SIH	48	7.23138	126	36
161368	Bcl-xL+Fe-SIH	48	5.67021	98	26
84261	Bcl-xL+Fe-SIH	48	5.01322	87	34
26335	Bcl-xL+Fe-SIH	48	6.30256	109	9
164767	Bcl-xL+Fe-SIH	48	3.42842	62	17
154105	Bcl-xL+Fe-SIH	48	5.78702	100	29
1820992	Epor+Fe-SIH	48	9.2738	168	57
630891	Bcl-xL+Fe-SIH	48	5.25497	91	27
1123021	Bcl-xL+Fe-SIH	48	7.49336	131	45
78586	Bcl-xL	48	3.69054	66	11
258201	Bcl-xL+Fe-SIH	48	4.45735	78	26
212915	Bcl-xL+Fe-SIH	48	6.69214	116	36
79485	Bcl-xL+Fe-SIH	48	7.33678	128	39
137056	Bcl-xL	48	4.5823	80	21
183770	Epor+Fe-SIH	48	6.85605	119	22
1594742	Epor	48	6.69214	116	31
109927	Bcl-xL	48	3.88499	69	8
628263	Epor+Fe-SIH	48	6.30256	109	38
1799673	Epor+Fe-SIH	48	10.5509	199	45
366	Bcl-xL+Fe-SIH	48	5.01322	87	29
176126	Bcl-xL+Fe-SIH	48	5.3149	92	16
123570	Bcl-xL+Fe-SIH	48	5.19484	90	32
207273	Bcl-xL+Fe-SIH	48	3.16304	58	26
169895	Bcl-xL+Fe-SIH	48	4.01361	71	13
439491	Bcl-xL+Fe-SIH	48	6.6371	115	34
105524	Bcl-xL	48	4.89112	85	23
94431	Bcl-xL+Fe-SIH	48	7.44137	130	43
96225	Bcl-xL+Fe-SIH	48	5.78702	100	49
127719	Bcl-xL+Fe-SIH	48	6.58185	114	39
13111	Bcl-xL+Fe-SIH	48	4.82976	84	26
42949	Bcl-xL+Fe-SIH	48	4.2684	75	22
1369891	Bcl-xL+Fe-SIH	48	8.29749	147	54
177733	Bcl-xL	48	4.2684	75	15
1132151	Bcl-xL+Fe-SIH	48	5.19484	90	20
2779621	Epor+Fe-SIH	48	5.55259	96	38
185685	Bcl-xL+Fe-SIH	48	4.7682	83	16
32777	Bcl-xL	48	4.205	74	21
207878	Bcl-xL+Fe-SIH	48	7.33678	128	36
74584	Bcl-xL+Fe-SIH	48	5.01322	87	25
1671751	Bcl-xL+Fe-SIH	48	7.07175	123	37
1625841	Bcl-xL+Fe-SIH	48	4.89112	85	30
48729	Bcl-xL+Fe-SIH	48	4.2684	75	26
1526492	Epor+Fe-SIH	48	5.67021	98	9
78601	Bcl-xL+Fe-SIH	48	5.19484	90	32
310771	Bcl-xL+Fe-SIH	48	5.25497	91	8
205803	Bcl-xL+Fe-SIH	48	12.0276	243	31
1451841	Bcl-xL+Fe-SIH	48	6.18942	107	50
25770	Bcl-xL	48	6.18942	107	31
1116402	Epor+Fe-SIH	48	3.75556	67	24
102375	Bcl-xL+Fe-SIH	48	4.95227	86	29
121114	Bcl-xL+Fe-SIH	48	6.47075	112	38
1720221	Bcl-xL+Fe-SIH	48	6.96431	121	43
223081	Bcl-xL+Fe-SIH	48	4.64447	81	23
1774951	Bcl-xL+Fe-SIH	48	5.07396	88	33
203892	Bcl-xL+Fe-SIH	48	5.43415	94	37
212820	Bcl-xL+Fe-SIH	48	7.01813	122	48
101022	Bcl-xL+Fe-SIH	48	7.69928	135	35
116244	Bcl-xL+Fe-SIH	48	4.7682	83	29
188169	Bcl-xL+Fe-SIH	48	5.55259	96	21
95322	Bcl-xL+Fe-SIH	48	4.64447	81	12
110999	Bcl-xL+Fe-SIH	48	7.80102	137	48
105422	Bcl-xL+Fe-SIH	48	5.55259	96	30
24061	Bcl-xL+Fe-SIH	48	4.5823	80	11
32112	Bcl-xL	48	7.07175	123	60
60241	Bcl-xL+Fe-SIH	48	6.2461	108	25
152150	Bcl-xL+Fe-SIH	48	6.30256	109	28
29910	Epor	48	8.15069	144	43
88082	Bcl-xL+Fe-SIH	48	6.47075	112	36
23611	Bcl-xL+Fe-SIH	48	5.43415	94	25
1211901	Epor+Fe-SIH	48	5.49347	95	38
184027	Bcl-xL+Fe-SIH	48	6.5264	113	53
155381	Bcl-xL+Fe-SIH	48	7.44137	130	30
154381	Bcl-xL+Fe-SIH	48	4.01361	71	26
1904991	Epor+Fe-SIH	48	5.37463	93	17
214955	Bcl-xL+Fe-SIH	48	5.49347	95	33
302711	Bcl-xL+Fe-SIH	48	8.0518	142	46
345431	Bcl-xL+Fe-SIH	48	5.9607	103	26
684631	Bcl-xL+Fe-SIH	48	5.01322	87	25
1786321	Bcl-xL+Fe-SIH	48	5.90301	102	35
177153	Bcl-xL	48	8.82009	158	57
168470	Bcl-xL	48	9.83319	181	81
205357	Bcl-xL+Fe-SIH	48	4.01361	71	25
94342	Bcl-xL+Fe-SIH	48	5.67021	98	27
206876	Bcl-xL+Fe-SIH	48	6.5264	113	29
107465	Bcl-xL+Fe-SIH	48	6.85605	119	37
11335	Bcl-xL+Fe-SIH	48	4.82976	84	23
676891	Bcl-xL+Fe-SIH	48	4.95227	86	12
578581	Bcl-xL+Fe-SIH	48	5.9607	103	35
87278	Bcl-xL+Fe-SIH	48	3.88499	69	24
974841	Bcl-xL+Fe-SIH	48	8.0518	142	54
81291	Bcl-xL+Fe-SIH	48	4.39457	77	22
1004761	Bcl-xL+Fe-SIH	48	4.95227	86	13
1756151	Bcl-xL+Fe-SIH	48	7.23138	126	44
219416	Bcl-xL+Fe-SIH	48	5.3149	92	27
76037	Bcl-xL+Fe-SIH	48	6.6371	115	39
1531991	Bcl-xL+Fe-SIH	48	7.17837	125	31
163572	Bcl-xL+Fe-SIH	48	5.55259	96	41
1036132	Epor+Fe-SIH	48	4.82976	84	16
198378	Bcl-xL+Fe-SIH	48	3.82038	68	26
209501	Bcl-xL+Fe-SIH	48	7.23138	126	57
622751	Bcl-xL+Fe-SIH	48	4.01361	71	28
147592	Bcl-xL+Fe-SIH	48	8.72691	156	58
1755871	Epor+Fe-SIH	48	4.39457	77	28
1464351	Bcl-xL+Fe-SIH	48	8.00205	141	51
102171	Bcl-xL+Fe-SIH	48	4.70644	82	27
201000	Bcl-xL+Fe-SIH	48	7.01813	122	38
163126	Bcl-xL+Fe-SIH	48	5.3149	92	22
21346	Epor+Fe-SIH	48	5.6115	97	34
148726	Bcl-xL+Fe-SIH	48	6.80162	118	30
2100991	Epor+Fe-SIH	48	3.49425	63	27
125923	Epor	48	5.25497	91	11
72095	Bcl-xL+Fe-SIH	48	5.67021	98	46
18050	Bcl-xL	48	4.39457	77	21
1631951	Bcl-xL+Fe-SIH	48	4.14141	73	35
1100301	Bcl-xL+Fe-SIH	48	4.89112	85	15
177801	Bcl-xL+Fe-SIH	48	5.67021	98	38
77923	Bcl-xL+Fe-SIH	48	7.23138	126	33
1663921	Bcl-xL+Fe-SIH	48	5.67021	98	12
65140	Bcl-xL+Fe-SIH	48	8.10134	143	36
55658	Bcl-xL+Fe-SIH	48	3.75556	67	29
689691	Bcl-xL+Fe-SIH	48	4.51993	79	11
187329	Bcl-xL+Fe-SIH	48	4.70644	82	15
1119631	Bcl-xL+Fe-SIH	48	4.205	74	10
235005	Epor	48	5.19484	90	40
1272111	Bcl-xL+Fe-SIH	48	5.3149	92	32
289451	Bcl-xL+Fe-SIH	48	5.1345	89	28
190953	Bcl-xL+Fe-SIH	48	4.14141	73	7
1531071	Bcl-xL+Fe-SIH	48	4.7682	83	26
200042	Bcl-xL+Fe-SIH	48	4.205	74	24
109695	Bcl-xL+Fe-SIH	48	7.01813	122	34
9143	Bcl-xL	48	4.51993	79	27
1431171	Bcl-xL+Fe-SIH	48	3.22969	59	11
1483381	Bcl-xL+Fe-SIH	48	4.33158	76	23
27538	Bcl-xL+Fe-SIH	48	1.858	39	10
794161	Bcl-xL+Fe-SIH	48	5.37463	93	28
17107	Bcl-xL+Fe-SIH	48	7.28418	127	34
2493661	Epor+Fe-SIH	48	5.25497	91	19
219668	Bcl-xL+Fe-SIH	48	4.205	74	27
760671	Bcl-xL+Fe-SIH	48	3.49425	63	24
263762	Epor+Fe-SIH	48	5.37463	93	33
86685	Bcl-xL	48	5.90301	102	45
108432	Bcl-xL	48	5.90301	102	26
85425	Bcl-xL+Fe-SIH	48	5.67021	98	0
126966	Bcl-xL+Fe-SIH	48	6.85605	119	48
94513	Bcl-xL+Fe-SIH	48	4.14141	73	26
207658	Bcl-xL+Fe-SIH	48	5.43415	94	41
112798	Bcl-xL+Fe-SIH	48	4.70644	82	20
403711	Bcl-xL+Fe-SIH	48	5.19484	90	26
1970901	Epor	48	6.5264	113	33
184546	Bcl-xL+Fe-SIH	48	5.6115	97	39
387792	Epor	48	6.35883	110	53
23018	Bcl-xL+Fe-SIH	48	6.07547	105	34
214609	Bcl-xL+Fe-SIH	48	4.45735	78	24
73517	Bcl-xL+Fe-SIH	48	4.95227	86	13
1671631	Bcl-xL+Fe-SIH	48	8.49038	151	34
3206001	Epor+Fe-SIH	48	7.01813	122	54
210714	Bcl-xL+Fe-SIH	48	6.35883	110	26
187918	Bcl-xL+Fe-SIH	48	8.24876	146	47
343842	Epor+Fe-SIH	48	8.95834	161	51
3160810	Epor+Fe-SIH	48	9.79138	180	61
865111	Bcl-xL+Fe-SIH	48	4.01361	71	24
534741	Bcl-xL+Fe-SIH	48	5.43415	94	33
198453	Bcl-xL+Fe-SIH	48	5.37463	93	16
1490641	Bcl-xL+Fe-SIH	48	7.49336	131	42
289256	Epor	48	6.18942	107	12
1179381	Bcl-xL+Fe-SIH	48	6.30256	109	46
6255	Bcl-xL+Fe-SIH	48	4.64447	81	23
210501	Bcl-xL+Fe-SIH	48	4.07761	72	12
805601	Bcl-xL+Fe-SIH	48	8.10134	143	40
98734	Bcl-xL+Fe-SIH	48	5.1345	89	13
2013501	Epor+Fe-SIH	48	8.7736	157	51
127193	Bcl-xL+Fe-SIH	48	8.7736	157	55
188021	Bcl-xL+Fe-SIH	48	5.1345	89	36
33417	Bcl-xL+Fe-SIH	48	6.96431	121	42
1074733	Epor+Fe-SIH	48	8.53809	152	46
263208	Epor	48	6.30256	109	38
212018	Bcl-xL+Fe-SIH	48	7.9521	140	43
1544471	Bcl-xL+Fe-SIH	48	4.205	74	29
198829	Bcl-xL+Fe-SIH	48	5.07396	88	27
194782	Bcl-xL+Fe-SIH	48	3.22969	59	11
92606	Bcl-xL+Fe-SIH	48	4.7682	83	24
425181	Bcl-xL+Fe-SIH	48	5.01322	87	33
366941	Bcl-xL+Fe-SIH	48	9.83319	181	71
274681	Bcl-xL+Fe-SIH	48	4.89112	85	22
72018	Bcl-xL+Fe-SIH	48	5.67021	98	30
2026391	Epor+Fe-SIH	48	10.2401	191	54
191763	Bcl-xL+Fe-SIH	48	4.39457	77	20
225502	Bcl-xL+Fe-SIH	48	3.69054	66	8
1790321	Bcl-xL+Fe-SIH	48	7.90194	139	49
999721	Epor+Fe-SIH	48	5.1345	89	45
1248231	Bcl-xL+Fe-SIH	48	4.7682	83	28
90853	Bcl-xL+Fe-SIH	48	5.07396	88	36
309729	Epor+Fe-SIH	48	6.69214	116	29
958631	Bcl-xL+Fe-SIH	48	6.07547	105	25
196129	Bcl-xL+Fe-SIH	48	7.01813	122	42
102816	Bcl-xL	48	5.01322	87	23
144657	Bcl-xL	48	4.205	74	23
747151	Bcl-xL+Fe-SIH	48	6.47075	112	31
214264	Bcl-xL+Fe-SIH	48	6.5264	113	38
107822	Bcl-xL	48	3.42842	62	21
496811	Bcl-xL+Fe-SIH	48	6.18942	107	30
1021351	Bcl-xL+Fe-SIH	48	7.17837	125	38
42106	Bcl-xL+Fe-SIH	48	5.72871	99	25
676201	Bcl-xL+Fe-SIH	48	4.82976	84	21
209611	Bcl-xL+Fe-SIH	48	3.88499	69	8
602421	Bcl-xL+Fe-SIH	48	6.07547	105	30
320442	Epor+Fe-SIH	48	8.82009	158	47
89039	Bcl-xL+Fe-SIH	48	7.12516	124	30
218330	Bcl-xL+Fe-SIH	48	7.23138	126	35
1525181	Bcl-xL+Fe-SIH	48	5.19484	90	30
845633	Epor+Fe-SIH	48	6.13255	106	10
74177	Bcl-xL	48	6.07547	105	30
57276	Bcl-xL+Fe-SIH	48	5.67021	98	17
222224	Bcl-xL+Fe-SIH	48	4.205	74	25
32721	Bcl-xL+Fe-SIH	48	4.5823	80	26
134268	Bcl-xL+Fe-SIH	48	5.37463	93	8
452661	Bcl-xL+Fe-SIH	48	6.5264	113	33
51653	Epor	48	12.1984	249	71
178466	Bcl-xL+Fe-SIH	48	7.38918	129	43
45758	Bcl-xL+Fe-SIH	48	5.43415	94	10
125424	Bcl-xL+Fe-SIH	48	4.51993	79	35
21949	Bcl-xL+Fe-SIH	48	4.89112	85	30
598751	Bcl-xL+Fe-SIH	48	5.19484	90	21
138296	Bcl-xL	48	5.07396	88	9
155567	Bcl-xL+Fe-SIH	48	5.3149	92	28
1635571	Bcl-xL+Fe-SIH	48	7.17837	125	45
55440	Bcl-xL+Fe-SIH	48	6.96431	121	38
16762	Bcl-xL	48	3.75556	67	26
1617791	Bcl-xL+Fe-SIH	48	5.72871	99	31
200625	Bcl-xL+Fe-SIH	48	4.45735	78	13
78857	Bcl-xL+Fe-SIH	48	5.90301	102	13
465881	Bcl-xL+Fe-SIH	48	8.0518	142	45
1095331	Bcl-xL+Fe-SIH	48	4.01361	71	12
1554410	Bcl-xL+Fe-SIH	48	3.69054	66	21
1176301	Bcl-xL+Fe-SIH	48	7.07175	123	30
132303	Bcl-xL+Fe-SIH	48	4.7682	83	34
570991	Bcl-xL+Fe-SIH	48	6.30256	109	28
1404561	Bcl-xL+Fe-SIH	48	5.72871	99	42
815151	Bcl-xL+Fe-SIH	48	8.49038	151	31
218585	Epor+Fe-SIH	48	5.19484	90	29
2314131	Epor+Fe-SIH	48	4.89112	85	40
12660	Bcl-xL+Fe-SIH	48	4.39457	77	14
348153	Epor+Fe-SIH	48	6.30256	109	44
1624831	Bcl-xL+Fe-SIH	48	8.15069	144	40
58359	Bcl-xL+Fe-SIH	48	4.07761	72	19
212636	Bcl-xL+Fe-SIH	48	4.70644	82	25
1007951	Bcl-xL+Fe-SIH	48	6.58185	114	43
82481	Bcl-xL+Fe-SIH	48	6.18942	107	30
39006	Bcl-xL+Fe-SIH	48	6.96431	121	43
23008	Bcl-xL+Fe-SIH	48	4.5823	80	31
34595	Bcl-xL	48	6.47075	112	44
3238771	Epor+Fe-SIH	48	4.205	74	24
201941	Bcl-xL+Fe-SIH	48	4.39457	77	12
171452	Bcl-xL+Fe-SIH	48	3.82038	68	18
508291	Bcl-xL+Fe-SIH	48	7.33678	128	38
85234	Bcl-xL+Fe-SIH	48	6.91028	120	42
206037	Bcl-xL+Fe-SIH	48	9.62211	176	60
1639921	Bcl-xL+Fe-SIH	48	5.9607	103	31
667971	Epor+Fe-SIH	48	6.35883	110	41
1010081	Bcl-xL+Fe-SIH	48	6.30256	109	33
138955	Bcl-xL+Fe-SIH	48	4.39457	77	22
79137	Bcl-xL+Fe-SIH	48	6.5264	113	49
78686	Bcl-xL+Fe-SIH	48	5.78702	100	22
1837081	Epor+Fe-SIH	48	0.33007	18	0
139338	Bcl-xL+Fe-SIH	48	3.75556	67	10
103677	Bcl-xL	48	4.95227	86	22
735821	Bcl-xL+Fe-SIH	48	5.3149	92	29
1682731	Bcl-xL+Fe-SIH	48	5.49347	95	24
1029381	Bcl-xL+Fe-SIH	48	8.10134	143	48
80969	Bcl-xL+Fe-SIH	48	6.35883	110	9
103401	Bcl-xL+Fe-SIH	48	4.5823	80	21
180806	Bcl-xL	48	5.6115	97	41
212442	Bcl-xL+Fe-SIH	48	8.00205	141	51
116200	Bcl-xL+Fe-SIH	48	5.84511	101	26
196549	Bcl-xL+Fe-SIH	48	5.07396	88	26
1255011	Bcl-xL+Fe-SIH	48	5.19484	90	37
186288	Bcl-xL+Fe-SIH	48	4.205	74	21
197791	Bcl-xL+Fe-SIH	48	8.29749	147	60
93238	Epor	48	12.3082	253	40
59229	Bcl-xL+Fe-SIH	48	4.51993	79	34
1792361	Bcl-xL+Fe-SIH	48	5.37463	93	35
117032	Bcl-xL+Fe-SIH	48	3.16304	58	15
1793811	Bcl-xL+Fe-SIH	48	8.72691	156	55
1504361	Bcl-xL+Fe-SIH	48	6.01818	104	44
63384	Bcl-xL+Fe-SIH	48	4.89112	85	26
1768181	Bcl-xL+Fe-SIH	48	5.1345	89	33
6103	Bcl-xL+Fe-SIH	48	6.07547	105	11
79686	Bcl-xL+Fe-SIH	48	4.95227	86	29
417531	Bcl-xL+Fe-SIH	48	7.49336	131	52
1316901	Bcl-xL+Fe-SIH	48	6.18942	107	29
206793	Bcl-xL+Fe-SIH	48	3.75556	67	22
196692	Bcl-xL+Fe-SIH	48	4.14141	73	24
103929	Bcl-xL+Fe-SIH	48	6.5264	113	29
28297	Bcl-xL+Fe-SIH	48	8.00205	141	44
1601682	Epor+Fe-SIH	48	7.69928	135	46
1070010	Epor	48	9.99838	185	42
712731	Bcl-xL+Fe-SIH	48	5.49347	95	47
201453	Epor+Fe-SIH	48	8.86638	159	47
201512	Bcl-xL+Fe-SIH	48	4.39457	77	9
197053	Bcl-xL+Fe-SIH	48	3.29614	60	15
180795	Bcl-xL+Fe-SIH	48	6.18942	107	9
1530581	Bcl-xL+Fe-SIH	48	6.74698	117	34
158912	Bcl-xL+Fe-SIH	48	4.01361	71	10
34101	Bcl-xL	48	4.01361	71	22
387831	Bcl-xL+Fe-SIH	48	5.07396	88	26
954222	Epor+Fe-SIH	48	5.72871	99	20
153496	Bcl-xL	48	6.58185	114	36
181306	Bcl-xL+Fe-SIH	48	4.5823	80	10
844261	Bcl-xL+Fe-SIH	48	3.22969	59	11
193485	Bcl-xL+Fe-SIH	48	4.205	74	17
110353	Bcl-xL+Fe-SIH	48	6.80162	118	18
628772	Epor+Fe-SIH	48	7.49336	131	41
1006501	Bcl-xL+Fe-SIH	48	6.6371	115	26
199848	Bcl-xL+Fe-SIH	48	7.54514	132	41
98371	Bcl-xL+Fe-SIH	48	4.64447	81	26
544691	Bcl-xL+Fe-SIH	48	5.01322	87	22
213908	Bcl-xL+Fe-SIH	48	4.64447	81	18
787471	Bcl-xL+Fe-SIH	48	7.07175	123	51
8733	Bcl-xL+Fe-SIH	48	4.89112	85	38
491111	Bcl-xL+Fe-SIH	48	4.51993	79	26
1544871	Bcl-xL+Fe-SIH	48	6.30256	109	29
1339901	Bcl-xL+Fe-SIH	48	7.01813	122	32
161196	Bcl-xL+Fe-SIH	48	5.78702	100	53
916631	Bcl-xL+Fe-SIH	48	4.39457	77	13
129903	Bcl-xL+Fe-SIH	48	5.55259	96	26
2018761	Epor	48	9.95739	184	34
1701641	Bcl-xL+Fe-SIH	48	10.7755	205	81
1369381	Bcl-xL+Fe-SIH	48	5.25497	91	41
89548	Bcl-xL+Fe-SIH	48	3.9494	70	28
147709	Bcl-xL+Fe-SIH	48	5.1345	89	24
213073	Bcl-xL+Fe-SIH	48	4.33158	76	28
522191	Bcl-xL+Fe-SIH	48	5.1345	89	26
103104	Bcl-xL+Fe-SIH	48	6.41489	111	34
208579	Bcl-xL+Fe-SIH	48	8.72691	156	42
204322	Bcl-xL+Fe-SIH	48	5.25497	91	36
39123	Bcl-xL+Fe-SIH	48	5.43415	94	25
140460	Bcl-xL+Fe-SIH	48	5.1345	89	32
1086821	Bcl-xL+Fe-SIH	48	9.04949	163	47
1475931	Bcl-xL+Fe-SIH	48	4.51993	79	8
159265	Bcl-xL	48	4.14141	73	8
58205	Bcl-xL	48	5.90301	102	25
5932	Bcl-xL	48	9.04949	163	24
18761	Bcl-xL+Fe-SIH	48	6.58185	114	37
65709	Bcl-xL+Fe-SIH	48	4.33158	76	28
205698	Bcl-xL+Fe-SIH	48	7.69928	135	30
7893	Bcl-xL+Fe-SIH	48	4.14141	73	27
506941	Bcl-xL+Fe-SIH	48	4.07761	72	28
205356	Bcl-xL+Fe-SIH	48	4.5823	80	22
1058341	Bcl-xL+Fe-SIH	48	5.55259	96	45
127047	Bcl-xL	48	3.29614	60	9
225492	Bcl-xL+Fe-SIH	48	5.3149	92	35
1023631	Bcl-xL+Fe-SIH	48	11.4711	225	65
518822	Epor+Fe-SIH	48	8.34602	148	25
145197	Bcl-xL+Fe-SIH	48	8.24876	146	47
219057	Bcl-xL+Fe-SIH	48	4.95227	86	32
1778791	Bcl-xL+Fe-SIH	48	4.95227	86	13
650991	Bcl-xL+Fe-SIH	48	4.51993	79	26
157275	Bcl-xL+Fe-SIH	48	4.01361	71	8
866851	Bcl-xL+Fe-SIH	48	6.2461	108	36
2561191	Epor+Fe-SIH	48	9.04949	163	53
311883	Epor+Fe-SIH	48	6.01818	104	33
12988	Bcl-xL	48	4.7682	83	24
202457	Bcl-xL+Fe-SIH	48	5.49347	95	30
1058211	Bcl-xL+Fe-SIH	48	4.70644	82	28
17638	Bcl-xL+Fe-SIH	48	5.01322	87	17
209866	Bcl-xL+Fe-SIH	48	7.28418	127	51
850611	Bcl-xL+Fe-SIH	48	4.39457	77	16
1653581	Bcl-xL+Fe-SIH	48	5.67021	98	25
179493	Bcl-xL+Fe-SIH	48	5.6115	97	33
67110	Bcl-xL+Fe-SIH	48	6.18942	107	31
217197	Bcl-xL+Fe-SIH	48	6.41489	111	28
145178	Bcl-xL	48	5.37463	93	35
1612681	Bcl-xL+Fe-SIH	48	5.90301	102	34
119545	Bcl-xL+Fe-SIH	48	7.6481	134	46
1039631	Bcl-xL+Fe-SIH	48	4.89112	85	8
333281	Bcl-xL+Fe-SIH	48	6.91028	120	27
1798241	Bcl-xL+Fe-SIH	48	6.6371	115	30
78171	Bcl-xL+Fe-SIH	48	6.13255	106	53
1407141	Bcl-xL+Fe-SIH	48	5.37463	93	14
347671	Bcl-xL+Fe-SIH	48	6.07547	105	30
111610	Bcl-xL+Fe-SIH	48	5.19484	90	32
9598	Bcl-xL+Fe-SIH	48	5.72871	99	12
2436331	Epor+Fe-SIH	48	3.36238	61	0
1182071	Bcl-xL+Fe-SIH	48	5.19484	90	33
314060	Epor	48	12.4925	260	25
1557681	Bcl-xL+Fe-SIH	48	7.17837	125	34
18011	Bcl-xL+Fe-SIH	48	7.59673	133	34
157618	Bcl-xL+Fe-SIH	48	7.12516	124	46
191387	Bcl-xL+Fe-SIH	48	5.55259	96	28
196443	Bcl-xL+Fe-SIH	48	4.01361	71	17
35235	Bcl-xL+Fe-SIH	48	7.38918	129	40
203436	Bcl-xL+Fe-SIH	48	6.35883	110	29
143979	Bcl-xL+Fe-SIH	48	6.35883	110	34
207001	Bcl-xL+Fe-SIH	48	5.9607	103	41
208570	Epor	48	6.47075	112	34
1386303	Epor+Fe-SIH	48	7.07175	123	34
1703081	Bcl-xL+Fe-SIH	48	5.07396	88	37
416311	Bcl-xL+Fe-SIH	48	6.58185	114	28
123387	Bcl-xL+Fe-SIH	48	6.6371	115	39
55199	Bcl-xL+Fe-SIH	48	3.88499	69	20
1591531	Bcl-xL+Fe-SIH	48	5.67021	98	33
1711141	Bcl-xL+Fe-SIH	48	5.25497	91	25
116229	Bcl-xL+Fe-SIH	48	7.44137	130	41
203875	Bcl-xL+Fe-SIH	48	5.25497	91	27
475010	Bcl-xL+Fe-SIH	48	4.95227	86	19
164582	Bcl-xL	48	5.6115	97	46
75337	Bcl-xL	48	6.35883	110	32
1122441	Bcl-xL+Fe-SIH	48	8.00205	141	53
159716	Bcl-xL+Fe-SIH	48	4.45735	78	28
118354	Bcl-xL+Fe-SIH	48	4.82976	84	29
89788	Bcl-xL+Fe-SIH	48	8.91246	160	60
139916	Bcl-xL+Fe-SIH	48	4.2684	75	27
45885	Bcl-xL+Fe-SIH	48	6.47075	112	37
1509911	Bcl-xL+Fe-SIH	48	4.70644	82	29
177767	Bcl-xL	48	4.5823	80	23
148091	Bcl-xL	48	5.72871	99	31
1305291	Bcl-xL+Fe-SIH	48	5.84511	101	19
309157	Epor	48	6.18942	107	10
85725	Bcl-xL+Fe-SIH	48	7.75025	136	47
1049721	Bcl-xL+Fe-SIH	48	5.37463	93	31
1471841	Bcl-xL+Fe-SIH	48	6.13255	106	37
121005	Bcl-xL+Fe-SIH	48	7.69928	135	41
1401151	Bcl-xL+Fe-SIH	48	8.19982	145	34
979681	Bcl-xL+Fe-SIH	48	4.89112	85	32
97288	Bcl-xL+Fe-SIH	48	5.37463	93	33
1057371	Bcl-xL+Fe-SIH	48	7.85158	138	35
226681	Bcl-xL+Fe-SIH	48	4.5823	80	25
159039	Bcl-xL	48	7.44137	130	39
592171	Bcl-xL+Fe-SIH	48	3.82038	68	24
83367	Bcl-xL+Fe-SIH	48	4.2684	75	15
145352	Bcl-xL+Fe-SIH	48	8.34602	148	56
69548	Bcl-xL+Fe-SIH	48	4.45735	78	19
112316	Bcl-xL+Fe-SIH	48	6.41489	111	39
185252	Bcl-xL+Fe-SIH	48	3.82038	68	13
1474162	Epor+Fe-SIH	48	7.75025	136	46
2620871	Epor+Fe-SIH	48	6.18942	107	28
149094	Bcl-xL+Fe-SIH	48	6.35883	110	27
103162	Bcl-xL+Fe-SIH	48	4.89112	85	26
222920	Bcl-xL+Fe-SIH	48	5.84511	101	40
34998	Bcl-xL+Fe-SIH	48	5.25497	91	30
179287	Bcl-xL+Fe-SIH	48	5.9607	103	29
1174832	Epor+Fe-SIH	48	3.36238	61	0
195710	Bcl-xL+Fe-SIH	48	6.91028	120	39
93790	Bcl-xL	48	5.55259	96	38
146630	Bcl-xL+Fe-SIH	48	6.30256	109	32
203608	Epor+Fe-SIH	48	4.5823	80	22
1105001	Bcl-xL+Fe-SIH	48	5.19484	90	18
130147	Bcl-xL+Fe-SIH	48	8.44246	150	45
153493	Bcl-xL+Fe-SIH	48	3.75556	67	25
136023	Bcl-xL+Fe-SIH	48	4.89112	85	25
877821	Bcl-xL+Fe-SIH	48	5.72871	99	34
206817	Bcl-xL+Fe-SIH	48	5.84511	101	37
922441	Bcl-xL+Fe-SIH	48	5.1345	89	34
1381881	Bcl-xL+Fe-SIH	48	4.5823	80	24
210886	Bcl-xL+Fe-SIH	48	4.33158	76	26
64483	Bcl-xL+Fe-SIH	48	4.51993	79	25
849991	Bcl-xL+Fe-SIH	48	5.49347	95	37
1251091	Bcl-xL+Fe-SIH	48	7.01813	122	40
492831	Bcl-xL+Fe-SIH	48	5.07396	88	22
1279021	Bcl-xL+Fe-SIH	48	5.3149	92	12
1572051	Bcl-xL+Fe-SIH	48	11.5362	227	56
139887	Bcl-xL+Fe-SIH	48	6.07547	105	32
2651521	Epor+Fe-SIH	48	4.7682	83	30
1016010	Bcl-xL+Fe-SIH	48	5.49347	95	13
630821	Bcl-xL+Fe-SIH	48	9.13983	165	52
1506641	Epor+Fe-SIH	48	7.69928	135	35
2455611	Epor+Fe-SIH	48	5.78702	100	32
1002551	Bcl-xL+Fe-SIH	48	4.5823	80	24
186164	Bcl-xL+Fe-SIH	48	6.2461	108	15
134156	Bcl-xL	48	6.18942	107	47
968493	Epor+Fe-SIH	48	8.72691	156	53
1802201	Bcl-xL+Fe-SIH	48	4.14141	73	21
1291601	Bcl-xL+Fe-SIH	48	6.47075	112	39
221960	Bcl-xL+Fe-SIH	48	5.72871	99	20
120654	Bcl-xL+Fe-SIH	48	4.39457	77	24
148768	Bcl-xL+Fe-SIH	48	6.58185	114	39
1451211	Bcl-xL+Fe-SIH	48	7.33678	128	41
307116	Epor	48	5.37463	93	20
22095	Epor+Fe-SIH	48	10.7014	203	42
301354	Epor+Fe-SIH	48	5.37463	93	24
123300	Bcl-xL+Fe-SIH	48	4.33158	76	23
34329	Bcl-xL+Fe-SIH	48	4.5823	80	14
86131	Bcl-xL	48	4.39457	77	11
724841	Bcl-xL+Fe-SIH	48	3.09619	57	14
218917	Bcl-xL+Fe-SIH	48	6.41489	111	23
203426	Bcl-xL+Fe-SIH	48	6.2461	108	36
187240	Bcl-xL+Fe-SIH	48	5.67021	98	26
112711	Bcl-xL+Fe-SIH	48	4.14141	73	25
182530	Bcl-xL+Fe-SIH	48	5.9607	103	41
217942	Bcl-xL+Fe-SIH	48	6.41489	111	39
714691	Bcl-xL+Fe-SIH	48	6.5264	113	33
115169	Bcl-xL+Fe-SIH	48	5.37463	93	26
2107410	Epor+Fe-SIH	48	5.6115	97	41
171907	Bcl-xL+Fe-SIH	48	4.89112	85	25
299131	Bcl-xL+Fe-SIH	48	4.82976	84	7
91322	Bcl-xL+Fe-SIH	48	8.91246	160	43
179557	Bcl-xL+Fe-SIH	48	5.43415	94	13
118561	Bcl-xL+Fe-SIH	48	5.25497	91	36
408251	Bcl-xL+Fe-SIH	48	5.07396	88	13
1387801	Epor+Fe-SIH	48	6.96431	121	41
96483	Bcl-xL+Fe-SIH	48	5.3149	92	13
1639842	Epor+Fe-SIH	48	5.37463	93	32
1343582	Epor+Fe-SIH	48	10.3582	194	57
147367	Bcl-xL+Fe-SIH	48	7.23138	126	38
153332	Bcl-xL+Fe-SIH	48	4.5823	80	30
431321	Bcl-xL+Fe-SIH	48	5.37463	93	41
658121	Bcl-xL+Fe-SIH	48	8.0518	142	44
862341	Bcl-xL+Fe-SIH	48	5.49347	95	20
217754	Bcl-xL+Fe-SIH	48	5.43415	94	39
661211	Bcl-xL+Fe-SIH	48	4.51993	79	30
1709531	Bcl-xL+Fe-SIH	48	4.39457	77	35
718451	Bcl-xL+Fe-SIH	48	5.78702	100	47
224804	Bcl-xL+Fe-SIH	48	11.5362	227	87
630881	Bcl-xL+Fe-SIH	48	2.55403	49	0
1174541	Bcl-xL+Fe-SIH	48	8.68001	155	46
1309201	Bcl-xL+Fe-SIH	48	4.95227	86	22
544741	Bcl-xL+Fe-SIH	48	6.2461	108	36
144324	Bcl-xL	48	5.84511	101	34
1624161	Epor	48	7.49336	131	39
164241	Bcl-xL+Fe-SIH	48	4.5823	80	22
377671	Bcl-xL+Fe-SIH	48	4.45735	78	26
185410	Bcl-xL+Fe-SIH	48	5.37463	93	13
168755	Bcl-xL+Fe-SIH	48	4.5823	80	14
1094581	Bcl-xL+Fe-SIH	48	6.01818	104	29
482682	Epor+Fe-SIH	48	4.33158	76	25
718561	Bcl-xL+Fe-SIH	48	5.19484	90	31
924751	Bcl-xL+Fe-SIH	48	10.2401	191	75
1067921	Bcl-xL+Fe-SIH	48	8.0518	142	46
24865	Bcl-xL+Fe-SIH	48	5.90301	102	36
802801	Bcl-xL+Fe-SIH	48	5.67021	98	24
64062	Bcl-xL+Fe-SIH	48	5.84511	101	41
371151	Bcl-xL+Fe-SIH	48	4.70644	82	30
527231	Bcl-xL+Fe-SIH	48	1.21417	30	26
190435	Bcl-xL+Fe-SIH	48	7.07175	123	44
49396	Bcl-xL+Fe-SIH	48	4.45735	78	13
157332	Bcl-xL+Fe-SIH	48	10.5128	198	58
1398532	Epor+Fe-SIH	48	8.5856	153	58
93472	Bcl-xL+Fe-SIH	48	4.82976	84	26
192391	Bcl-xL+Fe-SIH	48	6.13255	106	44
24357	Bcl-xL+Fe-SIH	48	5.55259	96	25
186885	Bcl-xL+Fe-SIH	48	5.9607	103	23
1409251	Bcl-xL+Fe-SIH	48	4.7682	83	17
79432	Bcl-xL+Fe-SIH	48	4.7682	83	14
152646	Bcl-xL+Fe-SIH	48	4.5823	80	29
18084	Bcl-xL	48	4.07761	72	15
2894131	Epor+Fe-SIH	48	4.07761	72	9
64389	Bcl-xL+Fe-SIH	48	5.25497	91	21
799461	Bcl-xL+Fe-SIH	48	4.205	74	8
666451	Bcl-xL+Fe-SIH	48	6.69214	116	39
2146221	Epor+Fe-SIH	48	5.67021	98	36
358610	Epor	48	7.07175	123	33
116770	Bcl-xL+Fe-SIH	48	9.18469	166	23
3415601	Epor+Fe-SIH	48	4.7682	83	36
2850441	Epor+Fe-SIH	48	6.5264	113	46
1215983	Epor+Fe-SIH	48	7.07175	123	30
1175922	Epor+Fe-SIH	48	7.69928	135	50
176204	Bcl-xL+Fe-SIH	48	4.51993	79	28
1212221	Epor+Fe-SIH	48	5.37463	93	36
16958	Bcl-xL	48	10.4744	197	60
91531	Bcl-xL+Fe-SIH	48	5.01322	87	28
1639991	Bcl-xL+Fe-SIH	48	5.43415	94	26
129288	Bcl-xL+Fe-SIH	48	6.96431	121	40
369511	Bcl-xL+Fe-SIH	48	6.35883	110	31
23372	Bcl-xL+Fe-SIH	48	4.01361	71	25
27872	Bcl-xL+Fe-SIH	48	4.33158	76	32
217517	Bcl-xL+Fe-SIH	48	4.01361	71	12
1606151	Bcl-xL+Fe-SIH	48	2.96187	55	20
188637	Bcl-xL+Fe-SIH	48	4.45735	78	20
191337	Bcl-xL+Fe-SIH	48	7.23138	126	40
43585	Bcl-xL	48	4.14141	73	10
123645	Bcl-xL+Fe-SIH	48	4.14141	73	27
148095	Bcl-xL+Fe-SIH	48	6.74698	117	33
1647662	Epor+Fe-SIH	48	5.07396	88	26
54711	Bcl-xL+Fe-SIH	48	4.2684	75	25
76918	Bcl-xL+Fe-SIH	48	7.85158	138	50
123732	Epor	48	6.2461	108	9
197146	Bcl-xL+Fe-SIH	48	5.90301	102	18
218862	Epor+Fe-SIH	48	5.49347	95	41
1875571	Epor+Fe-SIH	48	7.28418	127	32
48922	Bcl-xL+Fe-SIH	48	4.82976	84	8
13461	Bcl-xL+Fe-SIH	48	6.30256	109	45
54389	Bcl-xL	48	11.1335	215	104
203165	Bcl-xL+Fe-SIH	48	5.01322	87	28
1734751	Bcl-xL+Fe-SIH	48	4.33158	76	25
190260	Bcl-xL+Fe-SIH	48	8.10134	143	50
1773381	Bcl-xL+Fe-SIH	48	4.95227	86	28
298854	Epor+Fe-SIH	48	4.70644	82	22
414613	Epor+Fe-SIH	48	7.17837	125	39
885701	Epor+Fe-SIH	48	5.6115	97	34
81634	Bcl-xL+Fe-SIH	48	6.2461	108	40
814831	Bcl-xL+Fe-SIH	48	6.01818	104	25
129456	Bcl-xL+Fe-SIH	48	4.01361	71	14
251290	Epor+Fe-SIH	48	6.91028	120	65
72422	Bcl-xL+Fe-SIH	48	6.80162	118	40
80776	Bcl-xL+Fe-SIH	48	5.07396	88	27
73767	Bcl-xL+Fe-SIH	48	4.7682	83	23
217999	Bcl-xL+Fe-SIH	48	7.44137	130	55
1448262	Epor+Fe-SIH	48	5.3149	92	17
1608741	Bcl-xL+Fe-SIH	48	5.07396	88	27
215489	Bcl-xL+Fe-SIH	48	5.72871	99	31
170383	Bcl-xL+Fe-SIH	48	4.64447	81	14
32294	Bcl-xL+Fe-SIH	48	5.55259	96	33
213936	Bcl-xL+Fe-SIH	48	11.4052	223	65
1810641	Bcl-xL+Fe-SIH	48	6.41489	111	35
2505561	Epor+Fe-SIH	48	6.6371	115	36
560501	Bcl-xL+Fe-SIH	48	7.6481	134	48
157832	Bcl-xL+Fe-SIH	48	11.1682	216	35
83653	Bcl-xL+Fe-SIH	48	6.35883	110	41
2885721	Epor+Fe-SIH	48	7.54514	132	46
146386	Bcl-xL+Fe-SIH	48	9.87479	182	63
45271	Bcl-xL+Fe-SIH	48	5.6115	97	23
204454	Bcl-xL+Fe-SIH	48	5.19484	90	27
586210	Epor+Fe-SIH	48	7.75025	136	44
173171	Bcl-xL+Fe-SIH	48	5.1345	89	26
197346	Bcl-xL+Fe-SIH	48	4.7682	83	29
3966	Bcl-xL+Fe-SIH	48	4.45735	78	9
217049	Bcl-xL+Fe-SIH	48	6.01818	104	30
1184031	Bcl-xL+Fe-SIH	48	8.19982	145	39
79497	Bcl-xL+Fe-SIH	48	2.82674	53	8
150333	Bcl-xL	48	3.88499	69	12
1325891	Bcl-xL+Fe-SIH	48	7.75025	136	53
1262131	Bcl-xL+Fe-SIH	48	6.13255	106	30
184598	Bcl-xL+Fe-SIH	48	5.49347	95	39
109424	Bcl-xL	48	8.15069	144	40
736481	Bcl-xL+Fe-SIH	48	7.28418	127	36
217	Bcl-xL+Fe-SIH	48	5.6115	97	30
1659331	Bcl-xL+Fe-SIH	48	6.01818	104	30
169614	Bcl-xL+Fe-SIH	48	4.14141	73	23
308796	Epor+Fe-SIH	48	6.80162	118	40
191790	Bcl-xL+Fe-SIH	48	4.2684	75	9
94316	Bcl-xL+Fe-SIH	48	4.70644	82	38
199653	Bcl-xL+Fe-SIH	48	5.25497	91	28
110833	Bcl-xL+Fe-SIH	48	5.3149	92	28
1975552	Epor+Fe-SIH	48	6.6371	115	25
98961	Bcl-xL+Fe-SIH	48	5.84511	101	31
49324	Bcl-xL+Fe-SIH	48	6.13255	106	27
171159	Epor+Fe-SIH	48	5.72871	99	18
1306521	Bcl-xL+Fe-SIH	48	5.49347	95	39
1450292	Epor+Fe-SIH	48	3.22969	59	22
213624	Bcl-xL+Fe-SIH	48	5.43415	94	21
15420	Bcl-xL	48	3.69054	66	15
160682	Bcl-xL+Fe-SIH	48	6.07547	105	44
225053	Bcl-xL+Fe-SIH	48	4.5823	80	13
3070671	Epor+Fe-SIH	48	5.25497	91	25
235081	Bcl-xL+Fe-SIH	48	4.33158	76	30
861231	Bcl-xL+Fe-SIH	48	5.67021	98	39
206549	Bcl-xL+Fe-SIH	48	5.49347	95	40
73753	Bcl-xL+Fe-SIH	48	6.47075	112	31
193601	Bcl-xL+Fe-SIH	48	6.96431	121	38
191694	Bcl-xL+Fe-SIH	48	5.01322	87	24
23071	Bcl-xL+Fe-SIH	48	5.55259	96	32
1134511	Bcl-xL+Fe-SIH	48	3.88499	69	13
224461	Bcl-xL+Fe-SIH	48	4.89112	85	37
210523	Bcl-xL+Fe-SIH	48	4.01361	71	22
449271	Bcl-xL+Fe-SIH	48	4.7682	83	14
3412231	Epor+Fe-SIH	48	6.85605	119	38
2398231	Epor+Fe-SIH	48	4.45735	78	26
10947	Bcl-xL	48	6.85605	119	48
2648421	Epor+Fe-SIH	48	8.49038	151	52
24495	Bcl-xL+Fe-SIH	48	5.07396	88	30
12145	Bcl-xL+Fe-SIH	48	4.89112	85	23
212823	Bcl-xL+Fe-SIH	48	5.84511	101	18
120524	Bcl-xL	48	4.01361	71	27
259771	Bcl-xL+Fe-SIH	48	5.78702	100	30
90913	Bcl-xL+Fe-SIH	48	5.25497	91	10
1621861	Bcl-xL+Fe-SIH	48	5.84511	101	30
39973	Bcl-xL+Fe-SIH	48	5.9607	103	31
944510	Epor+Fe-SIH	48	3.88499	69	27
544881	Bcl-xL+Fe-SIH	48	4.51993	79	25
341451	Bcl-xL+Fe-SIH	48	4.51993	79	24
748801	Bcl-xL+Fe-SIH	48	7.28418	127	46
94935	Bcl-xL+Fe-SIH	48	6.01818	104	27
1278841	Bcl-xL+Fe-SIH	48	6.58185	114	30
271241	Bcl-xL+Fe-SIH	48	5.37463	93	24
12765	Bcl-xL+Fe-SIH	48	4.205	74	13
798231	Bcl-xL+Fe-SIH	48	5.90301	102	32
35364	Bcl-xL+Fe-SIH	48	5.55259	96	24
42678	Bcl-xL	48	5.37463	93	34
1141421	Bcl-xL+Fe-SIH	48	7.90194	139	50
577791	Bcl-xL+Fe-SIH	48	5.67021	98	41
152411	Bcl-xL+Fe-SIH	48	6.30256	109	30
160702	Bcl-xL+Fe-SIH	48	5.90301	102	34
24004	Bcl-xL	48	3.9494	70	12
13059	Bcl-xL+Fe-SIH	48	4.2684	75	26
508921	Bcl-xL+Fe-SIH	48	5.90301	102	33
931831	Bcl-xL+Fe-SIH	48	5.90301	102	38
1313441	Bcl-xL+Fe-SIH	48	7.75025	136	52
276031	Bcl-xL+Fe-SIH	48	5.84511	101	39
59027	Bcl-xL+Fe-SIH	48	7.38918	129	46
1929971	Epor	48	7.23138	126	45
2043242	Epor+Fe-SIH	48	5.37463	93	25
47557	Bcl-xL+Fe-SIH	48	5.01322	87	16
25033	Bcl-xL	48	6.96431	121	26
1447272	Epor+Fe-SIH	48	8.24876	146	48
218677	Bcl-xL+Fe-SIH	48	6.01818	104	14
1499541	Bcl-xL+Fe-SIH	48	4.5823	80	21
91346	Bcl-xL+Fe-SIH	48	5.6115	97	20
172869	Bcl-xL+Fe-SIH	48	4.45735	78	13
159694	Bcl-xL+Fe-SIH	48	9.57929	175	53
1458251	Bcl-xL+Fe-SIH	48	4.5823	80	33
63047	Bcl-xL+Fe-SIH	48	5.55259	96	37
3721	Bcl-xL+Fe-SIH	48	4.51993	79	27
1546651	Bcl-xL+Fe-SIH	48	3.88499	69	11
133294	Bcl-xL	48	3.62531	65	33
69031	Bcl-xL+Fe-SIH	48	6.58185	114	28
854011	Bcl-xL+Fe-SIH	48	3.9494	70	21
36102	Bcl-xL	48	5.67021	98	27
1371632	Epor+Fe-SIH	48	7.38918	129	34
90328	Bcl-xL+Fe-SIH	48	7.12516	124	35
750293	Epor+Fe-SIH	48	5.9607	103	44
128745	Bcl-xL+Fe-SIH	48	5.07396	88	23
148358	Bcl-xL	48	11.0986	214	56
154001	Bcl-xL+Fe-SIH	48	7.80102	137	48
616651	Bcl-xL+Fe-SIH	48	5.55259	96	27
130284	Bcl-xL+Fe-SIH	48	9.3621	170	51
293651	Bcl-xL+Fe-SIH	48	4.5823	80	32
142597	Bcl-xL	48	4.14141	73	14
1012441	Bcl-xL+Fe-SIH	48	8.34602	148	51
60530	Bcl-xL+Fe-SIH	48	4.64447	81	13
187891	Bcl-xL+Fe-SIH	48	4.5823	80	6
48878	Bcl-xL+Fe-SIH	48	7.85158	138	44
361223	Epor+Fe-SIH	48	6.41489	111	28
1222621	Epor+Fe-SIH	48	5.01322	87	29
200989	Bcl-xL+Fe-SIH	48	7.44137	130	35
196096	Bcl-xL+Fe-SIH	48	7.01813	122	43
1489371	Bcl-xL+Fe-SIH	48	6.91028	120	33
177292	Bcl-xL+Fe-SIH	48	5.19484	90	38
198974	Bcl-xL+Fe-SIH	48	5.78702	100	30
1371751	Bcl-xL+Fe-SIH	48	6.13255	106	27
1475631	Bcl-xL+Fe-SIH	48	6.6371	115	30
688281	Bcl-xL+Fe-SIH	48	5.72871	99	37
207789	Bcl-xL+Fe-SIH	48	3.88499	69	23
372041	Bcl-xL+Fe-SIH	48	4.33158	76	21
1042371	Bcl-xL+Fe-SIH	48	5.25497	91	32
1019992	Epor+Fe-SIH	48	3.49425	63	18
1186921	Bcl-xL+Fe-SIH	48	7.17837	125	39
2821921	Epor+Fe-SIH	48	5.1345	89	29
141715	Bcl-xL	48	5.01322	87	35
139374	Bcl-xL+Fe-SIH	48	5.67021	98	34
324969	Epor+Fe-SIH	48	4.82976	84	27
106679	Bcl-xL+Fe-SIH	48	5.78702	100	28
1803841	Bcl-xL+Fe-SIH	48	9.31805	169	52
1140441	Bcl-xL+Fe-SIH	48	4.39457	77	10
281473	Epor+Fe-SIH	48	5.19484	90	28
3788	Bcl-xL+Fe-SIH	48	4.07761	72	26
1070961	Bcl-xL+Fe-SIH	48	5.07396	88	14
180151	Bcl-xL	48	6.07547	105	28
50398	Bcl-xL+Fe-SIH	48	6.35883	110	30
21390	Bcl-xL+Fe-SIH	48	7.59673	133	45
1221661	Bcl-xL+Fe-SIH	48	4.70644	82	10
47749	Bcl-xL	48	4.64447	81	21
326035	Epor	48	5.07396	88	32
90544	Bcl-xL+Fe-SIH	48	6.18942	107	35
917831	Bcl-xL+Fe-SIH	48	6.6371	115	33
1449361	Bcl-xL+Fe-SIH	48	8.49038	151	43
628711	Epor	48	11.5685	228	38
156510	Bcl-xL+Fe-SIH	48	5.01322	87	41
164230	Bcl-xL+Fe-SIH	48	8.72691	156	55
95488	Bcl-xL+Fe-SIH	48	4.5823	80	26
1243261	Bcl-xL+Fe-SIH	48	4.7682	83	32
305643	Epor+Fe-SIH	48	5.25497	91	34
77957	Bcl-xL+Fe-SIH	48	5.67021	98	26
148869	Bcl-xL+Fe-SIH	48	8.00205	141	41
162440	Bcl-xL+Fe-SIH	48	5.37463	93	26
34715	Bcl-xL	48	7.54514	132	48
192889	Bcl-xL+Fe-SIH	48	6.85605	119	30
116952	Bcl-xL+Fe-SIH	48	6.30256	109	30
158339	Bcl-xL+Fe-SIH	48	8.0518	142	43
180985	Bcl-xL+Fe-SIH	48	6.47075	112	56
198636	Bcl-xL+Fe-SIH	48	4.51993	79	25
447511	Bcl-xL+Fe-SIH	48	7.75025	136	47
180145	Bcl-xL+Fe-SIH	48	5.07396	88	26
1632891	Bcl-xL+Fe-SIH	48	4.45735	78	25
530831	Bcl-xL+Fe-SIH	48	5.49347	95	31
132219	Bcl-xL+Fe-SIH	48	4.33158	76	27
1432101	Bcl-xL+Fe-SIH	48	5.67021	98	33
125319	Bcl-xL	48	10.7014	203	98
129579	Bcl-xL+Fe-SIH	48	3.75556	67	13
169991	Bcl-xL	48	4.01361	71	30
1730811	Bcl-xL+Fe-SIH	48	4.64447	81	13
1710791	Bcl-xL+Fe-SIH	48	5.3149	92	29
112431	Bcl-xL+Fe-SIH	48	9.83319	181	66
140490	Bcl-xL+Fe-SIH	48	8.86638	159	53
212668	Bcl-xL+Fe-SIH	48	7.17837	125	38
1078721	Bcl-xL+Fe-SIH	48	9.74937	179	61
3268281	Epor+Fe-SIH	48	4.95227	86	41
1728041	Bcl-xL+Fe-SIH	48	7.12516	124	45
135539	Bcl-xL+Fe-SIH	48	5.55259	96	30
1782761	Bcl-xL+Fe-SIH	48	6.18942	107	14
879991	Bcl-xL+Fe-SIH	48	8.15069	144	43
691321	Bcl-xL+Fe-SIH	48	6.96431	121	51
35287	Bcl-xL	48	5.43415	94	36
34804	Bcl-xL+Fe-SIH	48	4.5823	80	24
194481	Bcl-xL+Fe-SIH	48	6.74698	117	37
154663	Bcl-xL+Fe-SIH	48	3.02913	56	8
198233	Bcl-xL+Fe-SIH	48	5.6115	97	42
1771321	Bcl-xL+Fe-SIH	48	4.64447	81	31
1504521	Bcl-xL+Fe-SIH	48	6.13255	106	46
1627081	Bcl-xL+Fe-SIH	48	5.9607	103	28
2109361	Epor	48	4.7682	83	30
190391	Bcl-xL+Fe-SIH	48	6.41489	111	41
115160	Bcl-xL+Fe-SIH	48	4.2684	75	21
179930	Bcl-xL+Fe-SIH	48	4.07761	72	10
29321	Bcl-xL+Fe-SIH	48	4.7682	83	29
1027061	Bcl-xL+Fe-SIH	48	5.1345	89	37
756111	Bcl-xL+Fe-SIH	48	5.01322	87	27
7021	Bcl-xL+Fe-SIH	48	4.07761	72	28
154290	Bcl-xL+Fe-SIH	48	5.78702	100	30
68957	Bcl-xL+Fe-SIH	48	6.5264	113	32
3265741	Epor+Fe-SIH	48	5.90301	102	25
125505	Bcl-xL+Fe-SIH	48	5.67021	98	49
202661	Bcl-xL+Fe-SIH	48	5.72871	99	38
120186	Bcl-xL	48	5.1345	89	22
206061	Bcl-xL+Fe-SIH	48	7.80102	137	58
873171	Bcl-xL+Fe-SIH	48	5.07396	88	32
806721	Bcl-xL+Fe-SIH	48	9.00402	162	48
212797	Bcl-xL+Fe-SIH	48	6.18942	107	37
1827561	Bcl-xL+Fe-SIH	48	6.58185	114	37
155060	Bcl-xL+Fe-SIH	48	8.7736	157	69
94863	Bcl-xL+Fe-SIH	48	9.53626	174	68
185003	Bcl-xL+Fe-SIH	48	4.45735	78	19
41840	Bcl-xL+Fe-SIH	48	4.33158	76	11
1407071	Epor+Fe-SIH	48	6.41489	111	38
217444	Bcl-xL+Fe-SIH	48	4.82976	84	13
1335811	Bcl-xL+Fe-SIH	48	5.78702	100	26
228241	Bcl-xL+Fe-SIH	48	7.9521	140	37
663851	Epor	48	6.13255	106	24
1172041	Bcl-xL+Fe-SIH	48	5.43415	94	33
954011	Bcl-xL+Fe-SIH	48	6.96431	121	46
2205281	Epor+Fe-SIH	48	9.66473	177	70
201808	Bcl-xL+Fe-SIH	48	4.64447	81	30
809310	Bcl-xL+Fe-SIH	48	3.75556	67	27
524611	Bcl-xL+Fe-SIH	48	6.18942	107	32
156171	Bcl-xL+Fe-SIH	48	7.44137	130	48
270964	Epor+Fe-SIH	48	7.90194	139	40
11910	Bcl-xL+Fe-SIH	48	3.9494	70	22
905651	Bcl-xL+Fe-SIH	48	6.5264	113	27
209034	Bcl-xL+Fe-SIH	48	6.47075	112	22
204595	Epor+Fe-SIH	48	8.15069	144	55
843091	Bcl-xL+Fe-SIH	48	4.45735	78	25
515551	Bcl-xL+Fe-SIH	48	7.23138	126	29
1376371	Epor+Fe-SIH	48	5.37463	93	30
221498	Bcl-xL+Fe-SIH	48	5.43415	94	26
27790	Bcl-xL+Fe-SIH	48	6.91028	120	44
1040503	Epor+Fe-SIH	48	4.70644	82	21
519621	Bcl-xL+Fe-SIH	48	5.37463	93	21
658351	Bcl-xL+Fe-SIH	48	7.17837	125	45
265567	Epor+Fe-SIH	48	4.7682	83	25
124086	Bcl-xL+Fe-SIH	48	5.90301	102	23
990201	Bcl-xL+Fe-SIH	48	6.13255	106	36
412112	Epor+Fe-SIH	48	5.90301	102	27
1202021	Bcl-xL+Fe-SIH	48	5.07396	88	29
208648	Bcl-xL+Fe-SIH	48	6.2461	108	29
112764	Bcl-xL	48	5.1345	89	25
162290	Bcl-xL+Fe-SIH	48	5.84511	101	35
1242101	Bcl-xL+Fe-SIH	48	5.3149	92	29
509231	Bcl-xL+Fe-SIH	48	5.19484	90	33
225298	Bcl-xL+Fe-SIH	48	7.69928	135	45
217218	Epor+Fe-SIH	48	6.47075	112	27
1035061	Bcl-xL+Fe-SIH	48	7.44137	130	41
16668	Bcl-xL+Fe-SIH	48	5.67021	98	35
1366021	Bcl-xL+Fe-SIH	48	7.17837	125	43
188035	Bcl-xL+Fe-SIH	48	6.96431	121	32
1409611	Bcl-xL+Fe-SIH	48	8.34602	148	35
284169	Epor	48	7.12516	124	38
134677	Bcl-xL+Fe-SIH	48	5.25497	91	32
24288	Bcl-xL+Fe-SIH	48	5.1345	89	38
47028	Bcl-xL+Fe-SIH	48	4.7682	83	24
23142	Bcl-xL+Fe-SIH	48	6.2461	108	28
233685	Epor+Fe-SIH	48	3.69054	66	24
1025651	Bcl-xL+Fe-SIH	48	6.58185	114	28
2406	Bcl-xL+Fe-SIH	48	7.01813	122	45
2527891	Epor+Fe-SIH	48	4.51993	79	22
22003	Bcl-xL+Fe-SIH	48	4.2684	75	22
216706	Bcl-xL+Fe-SIH	48	4.51993	79	10
5257	Bcl-xL+Fe-SIH	48	4.64447	81	22
644010	Bcl-xL+Fe-SIH	48	4.39457	77	28
72695	Bcl-xL+Fe-SIH	48	7.49336	131	45
100909	Bcl-xL	48	4.07761	72	22
1779701	Epor+Fe-SIH	48	4.205	74	9
1788041	Bcl-xL+Fe-SIH	48	5.90301	102	24
164433	Bcl-xL+Fe-SIH	48	4.95227	86	12
2022681	Epor+Fe-SIH	48	7.85158	138	42
139896	Bcl-xL+Fe-SIH	48	7.33678	128	28
83313	Bcl-xL+Fe-SIH	48	7.49336	131	39
1000381	Epor+Fe-SIH	48	7.75025	136	52
67927	Bcl-xL+Fe-SIH	48	7.44137	130	56
67802	Bcl-xL+Fe-SIH	48	6.69214	116	40
205149	Bcl-xL+Fe-SIH	48	6.5264	113	33
316289	Epor	48	5.9607	103	28
2193042	Epor+Fe-SIH	48	11.2027	217	70
372731	Epor+Fe-SIH	48	10.2401	191	59
126306	Bcl-xL+Fe-SIH	48	4.70644	82	28
1057501	Bcl-xL+Fe-SIH	48	5.37463	93	31
28390	Bcl-xL+Fe-SIH	48	6.2461	108	30
144289	Bcl-xL+Fe-SIH	48	8.24876	146	49
14172	Bcl-xL+Fe-SIH	48	5.67021	98	41
1855010	Epor+Fe-SIH	48	6.35883	110	29
235537	Epor+Fe-SIH	48	9.70715	178	58
209985	Bcl-xL+Fe-SIH	48	7.90194	139	53
1316711	Bcl-xL+Fe-SIH	48	4.205	74	21
251481	Bcl-xL+Fe-SIH	48	4.45735	78	27
301100	Epor+Fe-SIH	48	6.69214	116	26
198254	Bcl-xL+Fe-SIH	48	5.84511	101	38
137469	Bcl-xL+Fe-SIH	48	5.19484	90	25
723821	Bcl-xL+Fe-SIH	48	7.80102	137	42
1601941	Bcl-xL+Fe-SIH	48	3.82038	68	10
121673	Bcl-xL+Fe-SIH	48	5.9607	103	34
206070	Bcl-xL+Fe-SIH	48	6.2461	108	27
131402	Bcl-xL+Fe-SIH	48	8.72691	156	59
17362	Bcl-xL+Fe-SIH	48	5.67021	98	30
108846	Bcl-xL+Fe-SIH	48	4.64447	81	23
84714	Bcl-xL+Fe-SIH	48	3.16304	58	22
585851	Bcl-xL+Fe-SIH	48	6.5264	113	30
1688511	Bcl-xL+Fe-SIH	48	4.2684	75	14
611031	Bcl-xL+Fe-SIH	48	7.17837	125	40
198753	Bcl-xL+Fe-SIH	48	4.45735	78	24
63449	Bcl-xL+Fe-SIH	48	4.70644	82	20
1149021	Epor	48	7.6481	134	26
2808021	Epor+Fe-SIH	48	4.95227	86	34
5338	Bcl-xL+Fe-SIH	48	6.13255	106	28
214150	Bcl-xL+Fe-SIH	48	6.30256	109	28
19047	Bcl-xL+Fe-SIH	48	5.72871	99	29
890201	Bcl-xL+Fe-SIH	48	6.41489	111	29
267991	Bcl-xL+Fe-SIH	48	6.80162	118	43
223148	Bcl-xL+Fe-SIH	48	7.33678	128	35
144921	Bcl-xL+Fe-SIH	48	5.19484	90	26
207235	Bcl-xL+Fe-SIH	48	8.0518	142	46
364581	Bcl-xL+Fe-SIH	48	4.95227	86	32
312911	Bcl-xL+Fe-SIH	48	5.6115	97	23
194237	Bcl-xL+Fe-SIH	48	4.95227	86	13
76257	Bcl-xL+Fe-SIH	48	7.28418	127	50
1050871	Bcl-xL+Fe-SIH	48	4.64447	81	21
88040	Bcl-xL	48	10.7014	203	0
54179	Bcl-xL	48	7.75025	136	48
1683151	Epor	48	6.01818	104	27
433941	Bcl-xL+Fe-SIH	48	4.70644	82	26
1367932	Epor+Fe-SIH	48	6.07547	105	37
220056	Bcl-xL+Fe-SIH	48	3.36238	61	0
1941341	Epor+Fe-SIH	48	5.90301	102	26
224595	Bcl-xL+Fe-SIH	48	5.1345	89	39
64502	Bcl-xL+Fe-SIH	48	5.6115	97	26
150839	Bcl-xL+Fe-SIH	48	5.55259	96	37
1516331	Bcl-xL+Fe-SIH	48	5.90301	102	27
707910	Bcl-xL+Fe-SIH	48	7.85158	138	43
83944	Bcl-xL+Fe-SIH	48	4.89112	85	28
144912	Bcl-xL+Fe-SIH	48	5.37463	93	16
565491	Bcl-xL+Fe-SIH	48	4.205	74	9
85548	Bcl-xL+Fe-SIH	48	4.39457	77	21
192888	Bcl-xL+Fe-SIH	48	5.01322	87	12
261421	Bcl-xL+Fe-SIH	48	5.6115	97	40
30205	Bcl-xL+Fe-SIH	48	4.82976	84	21
214350	Bcl-xL+Fe-SIH	48	5.84511	101	32
200835	Bcl-xL+Fe-SIH	48	3.49425	63	27
41800	Bcl-xL+Fe-SIH	48	5.43415	94	40
619631	Epor+Fe-SIH	48	4.7682	83	28
28159	Bcl-xL+Fe-SIH	48	3.69054	66	26
128477	Bcl-xL+Fe-SIH	48	5.25497	91	22
182532	Bcl-xL+Fe-SIH	48	6.6371	115	33
125638	Epor	48	7.28418	127	38
2352511	Epor	48	6.58185	114	47
1686281	Bcl-xL+Fe-SIH	48	7.12516	124	58
664191	Bcl-xL+Fe-SIH	48	6.85605	119	29
137664	Bcl-xL+Fe-SIH	48	6.41489	111	32
167168	Bcl-xL+Fe-SIH	48	5.07396	88	32
161210	Bcl-xL+Fe-SIH	48	7.12516	124	33
1021114	Epor+Fe-SIH	48	6.96431	121	39
120350	Bcl-xL+Fe-SIH	48	6.07547	105	31
1744842	Epor+Fe-SIH	48	6.96431	121	37
195552	Bcl-xL+Fe-SIH	48	6.85605	119	39
2497451	Epor+Fe-SIH	48	6.69214	116	18
198426	Bcl-xL+Fe-SIH	48	5.19484	90	13
211284	Bcl-xL+Fe-SIH	48	8.68001	155	58
190526	Bcl-xL+Fe-SIH	48	6.41489	111	49
156264	Bcl-xL+Fe-SIH	48	4.5823	80	12
125643	Bcl-xL	48	7.33678	128	64
212241	Bcl-xL+Fe-SIH	48	4.33158	76	22
216381	Bcl-xL+Fe-SIH	48	4.5823	80	27
192354	Bcl-xL+Fe-SIH	48	8.10134	143	48
95561	Bcl-xL	48	5.84511	101	23
264441	Bcl-xL+Fe-SIH	48	4.95227	86	29
475251	Bcl-xL+Fe-SIH	48	6.47075	112	18
172241	Bcl-xL+Fe-SIH	48	7.28418	127	37
170579	Bcl-xL	48	7.38918	129	45
218216	Bcl-xL+Fe-SIH	48	5.90301	102	36
37718	Bcl-xL+Fe-SIH	48	5.37463	93	37
91353	Bcl-xL+Fe-SIH	48	6.13255	106	36
96453	Bcl-xL+Fe-SIH	48	7.28418	127	39
9987	Bcl-xL+Fe-SIH	48	6.96431	121	37
155192	Bcl-xL+Fe-SIH	48	5.72871	99	14
185183	Bcl-xL+Fe-SIH	48	4.205	74	25
68002	Bcl-xL+Fe-SIH	48	5.72871	99	27
814192	Epor+Fe-SIH	48	4.01361	71	29
214126	Bcl-xL+Fe-SIH	48	5.84511	101	30
157202	Bcl-xL+Fe-SIH	48	5.37463	93	35
168433	Bcl-xL+Fe-SIH	48	9.40595	171	30
1159441	Bcl-xL+Fe-SIH	48	6.41489	111	8
155850	Bcl-xL+Fe-SIH	48	6.47075	112	32
191148	Bcl-xL+Fe-SIH	48	4.89112	85	27
316709	Epor+Fe-SIH	48	5.90301	102	39
140369	Bcl-xL+Fe-SIH	48	4.33158	76	14
1503741	Bcl-xL+Fe-SIH	48	3.9494	70	27
23662	Bcl-xL+Fe-SIH	48	4.7682	83	16
303415	Epor	48	5.84511	101	21
18286	Bcl-xL+Fe-SIH	48	5.07396	88	30
200767	Bcl-xL+Fe-SIH	48	6.5264	113	36
264846	Epor+Fe-SIH	48	6.2461	108	28
79164	Bcl-xL+Fe-SIH	48	6.6371	115	55
74078	Bcl-xL+Fe-SIH	48	4.39457	77	13
462601	Bcl-xL+Fe-SIH	48	5.78702	100	32
712281	Epor+Fe-SIH	48	11.969	241	83
1716281	Bcl-xL+Fe-SIH	48	4.14141	73	11
171752	Bcl-xL	48	10.6641	202	78
137191	Bcl-xL+Fe-SIH	48	9.83319	181	61
1622031	Bcl-xL+Fe-SIH	48	3.82038	68	13
299701	Epor	48	11.3385	221	64
101348	Bcl-xL	48	6.69214	116	36
541191	Bcl-xL+Fe-SIH	48	4.95227	86	11
225631	Bcl-xL+Fe-SIH	48	3.9494	70	12
190925	Bcl-xL+Fe-SIH	48	5.37463	93	27
959051	Bcl-xL+Fe-SIH	48	3.49425	63	15
210851	Bcl-xL+Fe-SIH	48	4.5823	80	32
52105	Bcl-xL	48	7.12516	124	36
224081	Bcl-xL+Fe-SIH	48	4.45735	78	8
1938011	Epor+Fe-SIH	48	5.3149	92	22
59155	Bcl-xL+Fe-SIH	48	6.91028	120	35
519932	Epor	48	9.09476	164	46
1270081	Bcl-xL+Fe-SIH	48	5.37463	93	33
1080021	Bcl-xL+Fe-SIH	48	6.85605	119	44
72731	Bcl-xL+Fe-SIH	48	5.6115	97	27
763611	Bcl-xL+Fe-SIH	48	4.45735	78	23
797641	Bcl-xL+Fe-SIH	48	7.33678	128	27
222374	Bcl-xL+Fe-SIH	48	6.69214	116	38
2799271	Epor+Fe-SIH	48	5.37463	93	17
549671	Bcl-xL+Fe-SIH	48	6.47075	112	36
1620921	Bcl-xL+Fe-SIH	48	6.18942	107	37
223410	Bcl-xL+Fe-SIH	48	4.70644	82	28
232390	Epor+Fe-SIH	48	9.49302	173	19
131743	Bcl-xL+Fe-SIH	48	7.59673	133	52
563961	Bcl-xL+Fe-SIH	48	4.14141	73	11
80602	Bcl-xL	48	8.15069	144	46
790031	Bcl-xL+Fe-SIH	48	8.63291	154	51
177603	Epor+Fe-SIH	48	3.9494	70	30
1280631	Epor+Fe-SIH	48	7.54514	132	48
172978	Bcl-xL+Fe-SIH	48	7.23138	126	42
24428	Bcl-xL+Fe-SIH	48	6.74698	117	41
10585	Bcl-xL+Fe-SIH	48	7.69928	135	48
1693531	Bcl-xL+Fe-SIH	48	3.88499	69	26
714011	Bcl-xL+Fe-SIH	48	4.95227	86	25
1177541	Bcl-xL+Fe-SIH	48	6.41489	111	29
3045691	Epor+Fe-SIH	48	5.43415	94	30
27827	Bcl-xL+Fe-SIH	48	3.42842	62	0
783571	Bcl-xL+Fe-SIH	48	2.75886	52	6
1297181	Bcl-xL+Fe-SIH	48	5.1345	89	30
727741	Bcl-xL+Fe-SIH	48	4.2684	75	12
211879	Bcl-xL+Fe-SIH	48	4.07761	72	20
2718341	Epor+Fe-SIH	48	7.33678	128	33
35651	Bcl-xL+Fe-SIH	48	5.01322	87	29
806001	Bcl-xL+Fe-SIH	48	8.0518	142	38
1234721	Bcl-xL+Fe-SIH	48	4.82976	84	14
707511	Bcl-xL+Fe-SIH	48	5.37463	93	41
1609521	Bcl-xL+Fe-SIH	48	6.18942	107	41
16802	Bcl-xL+Fe-SIH	48	6.30256	109	27
22709	Bcl-xL+Fe-SIH	48	6.01818	104	31
222463	Bcl-xL+Fe-SIH	48	5.90301	102	36
60706	Bcl-xL+Fe-SIH	48	6.47075	112	32
129757	Bcl-xL+Fe-SIH	48	7.12516	124	41
102865	Bcl-xL+Fe-SIH	48	5.3149	92	23
147571	Bcl-xL+Fe-SIH	48	5.25497	91	25
698321	Bcl-xL+Fe-SIH	48	5.07396	88	15
108383	Bcl-xL+Fe-SIH	48	4.14141	73	16
93736	Bcl-xL+Fe-SIH	48	7.54514	132	41
1772651	Bcl-xL+Fe-SIH	48	2.27806	45	8
100517	Epor+Fe-SIH	48	4.89112	85	29
47188	Bcl-xL+Fe-SIH	48	6.2461	108	32
134612	Bcl-xL	48	4.64447	81	0
891761	Bcl-xL+Fe-SIH	48	4.95227	86	32
631121	Bcl-xL+Fe-SIH	48	6.01818	104	36
2805801	Epor+Fe-SIH	48	9.74937	179	50
195941	Bcl-xL+Fe-SIH	48	3.62531	65	9
973441	Bcl-xL+Fe-SIH	48	5.1345	89	42
97713	Bcl-xL+Fe-SIH	48	5.1345	89	33
[truncated: 48,001 more rows]

## Sheet: Figure 4d
	EpoR					Bcl-xL
Reticulocyte Diameter	5.36112	5.3397	5.5801	6.57159	5.33427	4.62677	4.6182	4.56316	4.49378	4.25418

## Sheet: Figure 4e
Object Number	Sample	Timepoint	Retic _Diameter
15	EpoR+Bcl-xL	48	5.67021
21	EpoR+Bcl-xL	48	5.72871
47	EpoR+Bcl-xL	48	6.35883
62	EpoR+Bcl-xL	48	5.37463
65	EpoR+Bcl-xL	48	6.07547
85	EpoR+Bcl-xL	48	6.30256
93	EpoR+Bcl-xL	48	5.90301
125	EpoR+Bcl-xL	48	4.39457
130	EpoR+Bcl-xL	48	5.49347
133	EpoR+Bcl-xL	48	6.13255
139	EpoR+Bcl-xL	48	6.01818
163	EpoR+Bcl-xL	48	5.43415
202	EpoR+Bcl-xL	48	4.39457
235	EpoR+Bcl-xL	48	5.78702
243	EpoR+Bcl-xL	48	4.95227
257	EpoR+Bcl-xL	48	5.6115
303	EpoR+Bcl-xL	48	5.25497
307	EpoR+Bcl-xL	48	4.51993
308	EpoR+Bcl-xL	48	4.2684
313	EpoR+Bcl-xL	48	4.5823
329	EpoR+Bcl-xL	48	5.19484
345	EpoR+Bcl-xL	48	4.2684
355	EpoR+Bcl-xL	48	4.01361
360	EpoR+Bcl-xL	48	5.9607
369	EpoR+Bcl-xL	48	5.37463
383	EpoR+Bcl-xL	48	5.01322
402	EpoR+Bcl-xL	48	5.6115
417	EpoR+Bcl-xL	48	5.6115
454	EpoR+Bcl-xL	48	5.55259
467	EpoR+Bcl-xL	48	5.67021
468	EpoR+Bcl-xL	48	6.30256
469	EpoR+Bcl-xL	48	5.6115
472	EpoR+Bcl-xL	48	6.01818
479	EpoR+Bcl-xL	48	4.07761
480	EpoR+Bcl-xL	48	5.01322
523	EpoR+Bcl-xL	48	4.205
526	EpoR+Bcl-xL	48	3.49425
550	EpoR+Bcl-xL	48	6.18942
557	EpoR+Bcl-xL	48	4.64447
582	EpoR+Bcl-xL	48	3.9494
587	EpoR+Bcl-xL	48	2.62251
625	EpoR+Bcl-xL	48	5.67021
635	EpoR+Bcl-xL	48	3.55988
671	EpoR+Bcl-xL	48	4.39457
680	EpoR+Bcl-xL	48	3.82038
687	EpoR+Bcl-xL	48	4.5823
722	EpoR+Bcl-xL	48	4.5823
777	EpoR+Bcl-xL	48	6.2461
781	EpoR+Bcl-xL	48	5.19484
786	EpoR+Bcl-xL	48	5.19484
798	EpoR+Bcl-xL	48	6.35883
799	EpoR+Bcl-xL	48	6.07547
820	EpoR+Bcl-xL	48	5.01322
834	EpoR+Bcl-xL	48	4.2684
835	EpoR+Bcl-xL	48	5.3149
842	EpoR+Bcl-xL	48	6.13255
889	EpoR+Bcl-xL	48	5.72871
892	EpoR+Bcl-xL	48	5.84511
897	EpoR+Bcl-xL	48	4.89112
935	EpoR+Bcl-xL	48	6.30256
970	EpoR+Bcl-xL	48	6.01818
980	EpoR+Bcl-xL	48	4.89112
982	EpoR+Bcl-xL	48	4.14141
992	EpoR+Bcl-xL	48	4.33158
1012	EpoR+Bcl-xL	48	5.67021
1014	EpoR+Bcl-xL	48	5.67021
1031	EpoR+Bcl-xL	48	5.43415
1048	EpoR+Bcl-xL	48	6.01818
1078	EpoR+Bcl-xL	48	5.9607
1086	EpoR+Bcl-xL	48	3.62531
1106	EpoR+Bcl-xL	48	4.205
1114	EpoR+Bcl-xL	48	6.18942
1121	EpoR+Bcl-xL	48	4.205
1184	EpoR+Bcl-xL	48	3.42842
1191	EpoR+Bcl-xL	48	5.84511
1207	EpoR+Bcl-xL	48	5.37463
1216	EpoR+Bcl-xL	48	3.49425
1217	EpoR+Bcl-xL	48	6.58185
1264	EpoR+Bcl-xL	48	4.5823
1269	EpoR+Bcl-xL	48	5.9607
1290	EpoR+Bcl-xL	48	4.01361
1298	EpoR+Bcl-xL	48	4.51993
1334	EpoR+Bcl-xL	48	6.58185
1350	EpoR+Bcl-xL	48	6.41489
1351	EpoR+Bcl-xL	48	4.51993
1355	EpoR+Bcl-xL	48	6.35883
1386	EpoR+Bcl-xL	48	4.82976
1388	EpoR+Bcl-xL	48	2.06895
1399	EpoR+Bcl-xL	48	6.35883
1409	EpoR+Bcl-xL	48	5.72871
1415	EpoR+Bcl-xL	48	4.33158
1418	EpoR+Bcl-xL	48	3.88499
1442	EpoR+Bcl-xL	48	4.82976
1450	EpoR+Bcl-xL	48	5.67021
1459	EpoR+Bcl-xL	48	3.82038
1465	EpoR+Bcl-xL	48	5.72871
1474	EpoR+Bcl-xL	48	3.22969
1483	EpoR+Bcl-xL	48	4.45735
1514	EpoR+Bcl-xL	48	3.75556
1537	EpoR+Bcl-xL	48	5.6115
1540	EpoR+Bcl-xL	48	5.72871
1612	EpoR+Bcl-xL	48	6.35883
1617	EpoR+Bcl-xL	48	5.37463
1626	EpoR+Bcl-xL	48	5.55259
1638	EpoR+Bcl-xL	48	4.89112
1653	EpoR+Bcl-xL	48	5.25497
1663	EpoR+Bcl-xL	48	5.43415
1667	EpoR+Bcl-xL	48	3.16304
1679	EpoR+Bcl-xL	48	5.01322
1686	EpoR+Bcl-xL	48	4.45735
1695	EpoR+Bcl-xL	48	4.82976
1705	EpoR+Bcl-xL	48	6.01818
1774	EpoR+Bcl-xL	48	6.18942
1786	EpoR+Bcl-xL	48	5.67021
1788	EpoR+Bcl-xL	48	5.67021
1837	EpoR+Bcl-xL	48	3.16304
1842	EpoR+Bcl-xL	48	4.51993
1894	EpoR+Bcl-xL	48	5.67021
1903	EpoR+Bcl-xL	48	4.2684
1929	EpoR+Bcl-xL	48	5.43415
1930	EpoR+Bcl-xL	48	2.82674
1981	EpoR+Bcl-xL	48	4.51993
1985	EpoR+Bcl-xL	48	4.64447
1986	EpoR+Bcl-xL	48	5.1345
1993	EpoR+Bcl-xL	48	5.25497
2003	EpoR+Bcl-xL	48	5.6115
2024	EpoR+Bcl-xL	48	5.6115
2036	EpoR+Bcl-xL	48	5.49347
2046	EpoR+Bcl-xL	48	4.205
2079	EpoR+Bcl-xL	48	4.07761
2089	EpoR+Bcl-xL	48	5.37463
2094	EpoR+Bcl-xL	48	4.2684
2100	EpoR+Bcl-xL	48	5.78702
2129	EpoR+Bcl-xL	48	7.54514
2158	EpoR+Bcl-xL	48	5.9607
2186	EpoR+Bcl-xL	48	4.51993
2188	EpoR+Bcl-xL	48	6.18942
2271	EpoR+Bcl-xL	48	5.9607
2289	EpoR+Bcl-xL	48	4.64447
2300	EpoR+Bcl-xL	48	5.37463
2307	EpoR+Bcl-xL	48	2.96187
2308	EpoR+Bcl-xL	48	6.18942
2327	EpoR+Bcl-xL	48	5.72871
2328	EpoR+Bcl-xL	48	6.2461
2339	EpoR+Bcl-xL	48	7.6481
2341	EpoR+Bcl-xL	48	4.45735
2354	EpoR+Bcl-xL	48	4.7682
2355	EpoR+Bcl-xL	48	4.82976
2362	EpoR+Bcl-xL	48	6.07547
2378	EpoR+Bcl-xL	48	5.49347
2382	EpoR+Bcl-xL	48	5.49347
2401	EpoR+Bcl-xL	48	4.95227
2406	EpoR+Bcl-xL	48	3.75556
2445	EpoR+Bcl-xL	48	5.49347
2485	EpoR+Bcl-xL	48	5.01322
2490	EpoR+Bcl-xL	48	4.89112
2495	EpoR+Bcl-xL	48	3.75556
2509	EpoR+Bcl-xL	48	6.18942
2517	EpoR+Bcl-xL	48	6.85605
2520	EpoR+Bcl-xL	48	5.37463
2529	EpoR+Bcl-xL	48	4.95227
2539	EpoR+Bcl-xL	48	5.84511
2556	EpoR+Bcl-xL	48	2.75886
2567	EpoR+Bcl-xL	48	5.3149
2581	EpoR+Bcl-xL	48	6.85605
2590	EpoR+Bcl-xL	48	4.5823
2607	EpoR+Bcl-xL	48	6.41489
2608	EpoR+Bcl-xL	48	4.2684
2624	EpoR+Bcl-xL	48	5.49347
2627	EpoR+Bcl-xL	48	5.3149
2632	EpoR+Bcl-xL	48	5.9607
2634	EpoR+Bcl-xL	48	7.49336
2639	EpoR+Bcl-xL	48	5.19484
2643	EpoR+Bcl-xL	48	5.72871
2650	EpoR+Bcl-xL	48	5.19484
2671	EpoR+Bcl-xL	48	4.01361
2688	EpoR+Bcl-xL	48	7.01813
2712	EpoR+Bcl-xL	48	4.45735
2730	EpoR+Bcl-xL	48	4.33158
2742	EpoR+Bcl-xL	48	6.01818
2781	EpoR+Bcl-xL	48	4.7682
2813	EpoR+Bcl-xL	48	5.67021
2814	EpoR+Bcl-xL	48	5.72871
2835	EpoR+Bcl-xL	48	4.7682
2841	EpoR+Bcl-xL	48	6.07547
2872	EpoR+Bcl-xL	48	5.43415
2884	EpoR+Bcl-xL	48	4.7682
2888	EpoR+Bcl-xL	48	5.67021
2905	EpoR+Bcl-xL	48	5.01322
2921	EpoR+Bcl-xL	48	5.19484
2927	EpoR+Bcl-xL	48	5.49347
2941	EpoR+Bcl-xL	48	4.7682
3017	EpoR+Bcl-xL	48	4.51993
3025	EpoR+Bcl-xL	48	4.45735
3035	EpoR+Bcl-xL	48	5.78702
3047	EpoR+Bcl-xL	48	3.69054
3055	EpoR+Bcl-xL	48	4.89112
3072	EpoR+Bcl-xL	48	3.36238
3090	EpoR+Bcl-xL	48	5.3149
3091	EpoR+Bcl-xL	48	5.3149
3107	EpoR+Bcl-xL	48	2.8944
3112	EpoR+Bcl-xL	48	5.37463
3117	EpoR+Bcl-xL	48	6.13255
3133	EpoR+Bcl-xL	48	6.07547
3134	EpoR+Bcl-xL	48	5.25497
3161	EpoR+Bcl-xL	48	4.07761
3179	EpoR+Bcl-xL	48	4.33158
3206	EpoR+Bcl-xL	48	5.55259
3232	EpoR+Bcl-xL	48	5.90301
3236	EpoR+Bcl-xL	48	4.14141
3248	EpoR+Bcl-xL	48	5.01322
3278	EpoR+Bcl-xL	48	4.39457
3289	EpoR+Bcl-xL	48	5.55259
3295	EpoR+Bcl-xL	48	6.01818
3315	EpoR+Bcl-xL	48	4.07761
3399	EpoR+Bcl-xL	48	5.43415
3423	EpoR+Bcl-xL	48	5.6115
3434	EpoR+Bcl-xL	48	6.13255
3436	EpoR+Bcl-xL	48	5.07396
3451	EpoR+Bcl-xL	48	4.45735
3456	EpoR+Bcl-xL	48	4.89112
3457	EpoR+Bcl-xL	48	6.91028
3465	EpoR+Bcl-xL	48	5.1345
3474	EpoR+Bcl-xL	48	5.90301
3479	EpoR+Bcl-xL	48	5.43415
3493	EpoR+Bcl-xL	48	3.62531
3505	EpoR+Bcl-xL	48	5.25497
3508	EpoR+Bcl-xL	48	4.7682
3517	EpoR+Bcl-xL	48	4.89112
3544	EpoR+Bcl-xL	48	6.2461
3545	EpoR+Bcl-xL	48	3.42842
3554	EpoR+Bcl-xL	48	3.62531
3569	EpoR+Bcl-xL	48	2.8944
3594	EpoR+Bcl-xL	48	6.13255
3603	EpoR+Bcl-xL	48	6.13255
3633	EpoR+Bcl-xL	48	5.01322
3660	EpoR+Bcl-xL	48	5.37463
3693	EpoR+Bcl-xL	48	4.70644
3731	EpoR+Bcl-xL	48	5.9607
3737	EpoR+Bcl-xL	48	5.25497
3772	EpoR+Bcl-xL	48	4.51993
3793	EpoR+Bcl-xL	48	6.35883
3797	EpoR+Bcl-xL	48	5.1345
3802	EpoR+Bcl-xL	48	4.45735
3901	EpoR+Bcl-xL	48	4.95227
3903	EpoR+Bcl-xL	48	4.64447
3920	EpoR+Bcl-xL	48	5.01322
3947	EpoR+Bcl-xL	48	5.84511
3963	EpoR+Bcl-xL	48	5.55259
3977	EpoR+Bcl-xL	48	3.49425
3986	EpoR+Bcl-xL	48	4.51993
3997	EpoR+Bcl-xL	48	5.19484
4034	EpoR+Bcl-xL	48	6.30256
4043	EpoR+Bcl-xL	48	5.19484
4047	EpoR+Bcl-xL	48	5.1345
4102	EpoR+Bcl-xL	48	5.72871
4109	EpoR+Bcl-xL	48	4.82976
4110	EpoR+Bcl-xL	48	3.36238
4117	EpoR+Bcl-xL	48	5.01322
4120	EpoR+Bcl-xL	48	5.37463
4131	EpoR+Bcl-xL	48	4.70644
4203	EpoR+Bcl-xL	48	4.45735
4206	EpoR+Bcl-xL	48	6.6371
4222	EpoR+Bcl-xL	48	6.13255
4249	EpoR+Bcl-xL	48	6.47075
4262	EpoR+Bcl-xL	48	5.19484
4270	EpoR+Bcl-xL	48	5.49347
4274	EpoR+Bcl-xL	48	6.01818
4324	EpoR+Bcl-xL	48	5.55259
4328	EpoR+Bcl-xL	48	5.43415
4399	EpoR+Bcl-xL	48	4.01361
4417	EpoR+Bcl-xL	48	5.6115
4427	EpoR+Bcl-xL	48	6.47075
4477	EpoR+Bcl-xL	48	4.70644
4519	EpoR+Bcl-xL	48	5.90301
4522	EpoR+Bcl-xL	48	5.43415
4526	EpoR+Bcl-xL	48	5.67021
4532	EpoR+Bcl-xL	48	4.64447
4547	EpoR+Bcl-xL	48	5.1345
4559	EpoR+Bcl-xL	48	5.67021
4564	EpoR+Bcl-xL	48	4.51993
4570	EpoR+Bcl-xL	48	7.6481
4574	EpoR+Bcl-xL	48	4.01361
4599	EpoR+Bcl-xL	48	7.23138
4604	EpoR+Bcl-xL	48	5.19484
4648	EpoR+Bcl-xL	48	5.3149
4656	EpoR+Bcl-xL	48	4.82976
4660	EpoR+Bcl-xL	48	5.84511
4661	EpoR+Bcl-xL	48	7.17837
4664	EpoR+Bcl-xL	48	4.70644
4678	EpoR+Bcl-xL	48	4.33158
4684	EpoR+Bcl-xL	48	5.84511
4691	EpoR+Bcl-xL	48	5.9607
4719	EpoR+Bcl-xL	48	4.2684
4746	EpoR+Bcl-xL	48	5.6115
4751	EpoR+Bcl-xL	48	8.0518
4754	EpoR+Bcl-xL	48	5.07396
4759	EpoR+Bcl-xL	48	5.19484
4763	EpoR+Bcl-xL	48	6.2461
4791	EpoR+Bcl-xL	48	4.70644
4808	EpoR+Bcl-xL	48	4.7682
4823	EpoR+Bcl-xL	48	6.07547
4833	EpoR+Bcl-xL	48	4.89112
4836	EpoR+Bcl-xL	48	4.39457
4865	EpoR+Bcl-xL	48	6.01818
4874	EpoR+Bcl-xL	48	5.90301
4880	EpoR+Bcl-xL	48	2.27806
4882	EpoR+Bcl-xL	48	3.75556
4886	EpoR+Bcl-xL	48	5.43415
4889	EpoR+Bcl-xL	48	6.07547
4902	EpoR+Bcl-xL	48	4.51993
4905	EpoR+Bcl-xL	48	5.43415
4921	EpoR+Bcl-xL	48	5.55259
4924	EpoR+Bcl-xL	48	6.91028
4951	EpoR+Bcl-xL	48	6.01818
4962	EpoR+Bcl-xL	48	5.37463
5003	EpoR+Bcl-xL	48	5.55259
5020	EpoR+Bcl-xL	48	3.69054
5038	EpoR+Bcl-xL	48	5.37463
5040	EpoR+Bcl-xL	48	4.51993
5041	EpoR+Bcl-xL	48	4.205
5042	EpoR+Bcl-xL	48	5.49347
5053	EpoR+Bcl-xL	48	4.5823
5102	EpoR+Bcl-xL	48	3.55988
5130	EpoR+Bcl-xL	48	5.01322
5142	EpoR+Bcl-xL	48	4.7682
5163	EpoR+Bcl-xL	48	4.89112
5208	EpoR+Bcl-xL	48	5.90301
5281	EpoR+Bcl-xL	48	3.9494
5290	EpoR+Bcl-xL	48	4.14141
5291	EpoR+Bcl-xL	48	4.33158
5293	EpoR+Bcl-xL	48	5.84511
5340	EpoR+Bcl-xL	48	5.6115
5347	EpoR+Bcl-xL	48	4.70644
5357	EpoR+Bcl-xL	48	6.6371
5390	EpoR+Bcl-xL	48	5.3149
5393	EpoR+Bcl-xL	48	6.35883
5418	EpoR+Bcl-xL	48	6.01818
5421	EpoR+Bcl-xL	48	7.07175
5424	EpoR+Bcl-xL	48	5.6115
5425	EpoR+Bcl-xL	48	7.01813
5428	EpoR+Bcl-xL	48	5.19484
5429	EpoR+Bcl-xL	48	4.64447
5442	EpoR+Bcl-xL	48	5.19484
5462	EpoR+Bcl-xL	48	4.01361
5464	EpoR+Bcl-xL	48	5.49347
5472	EpoR+Bcl-xL	48	5.25497
5481	EpoR+Bcl-xL	48	5.55259
5482	EpoR+Bcl-xL	48	6.01818
5499	EpoR+Bcl-xL	48	7.85158
5575	EpoR+Bcl-xL	48	4.14141
5576	EpoR+Bcl-xL	48	4.14141
5589	EpoR+Bcl-xL	48	4.2684
5623	EpoR+Bcl-xL	48	5.25497
5636	EpoR+Bcl-xL	48	4.89112
5640	EpoR+Bcl-xL	48	4.5823
5645	EpoR+Bcl-xL	48	4.51993
5672	EpoR+Bcl-xL	48	7.44137
5684	EpoR+Bcl-xL	48	5.25497
5706	EpoR+Bcl-xL	48	4.7682
5728	EpoR+Bcl-xL	48	4.33158
5729	EpoR+Bcl-xL	48	4.95227
5741	EpoR+Bcl-xL	48	4.7682
5751	EpoR+Bcl-xL	48	6.41489
5760	EpoR+Bcl-xL	48	5.3149
5764	EpoR+Bcl-xL	48	6.69214
5768	EpoR+Bcl-xL	48	7.33678
5803	EpoR+Bcl-xL	48	3.75556
5805	EpoR+Bcl-xL	48	5.49347
5839	EpoR+Bcl-xL	48	4.33158
5841	EpoR+Bcl-xL	48	5.43415
5844	EpoR+Bcl-xL	48	5.67021
5855	EpoR+Bcl-xL	48	5.9607
5896	EpoR+Bcl-xL	48	7.80102
5903	EpoR+Bcl-xL	48	5.25497
5909	EpoR+Bcl-xL	48	5.84511
5941	EpoR+Bcl-xL	48	5.49347
5947	EpoR+Bcl-xL	48	5.6115
6013	EpoR+Bcl-xL	48	5.43415
6017	EpoR+Bcl-xL	48	6.35883
6031	EpoR+Bcl-xL	48	5.1345
6037	EpoR+Bcl-xL	48	6.35883
6061	EpoR+Bcl-xL	48	5.1345
6083	EpoR+Bcl-xL	48	5.49347
6088	EpoR+Bcl-xL	48	5.9607
6152	EpoR+Bcl-xL	48	6.58185
6164	EpoR+Bcl-xL	48	3.16304
6178	EpoR+Bcl-xL	48	4.01361
6250	EpoR+Bcl-xL	48	5.37463
6256	EpoR+Bcl-xL	48	4.45735
6289	EpoR+Bcl-xL	48	4.95227
6295	EpoR+Bcl-xL	48	5.3149
6306	EpoR+Bcl-xL	48	6.41489
6316	EpoR+Bcl-xL	48	3.55988
6322	EpoR+Bcl-xL	48	6.69214
6324	EpoR+Bcl-xL	48	5.90301
6331	EpoR+Bcl-xL	48	2.13886
6344	EpoR+Bcl-xL	48	5.43415
6348	EpoR+Bcl-xL	48	4.205
6379	EpoR+Bcl-xL	48	5.6115
6396	EpoR+Bcl-xL	48	5.1345
6410	EpoR+Bcl-xL	48	4.33158
6430	EpoR+Bcl-xL	48	5.9607
6437	EpoR+Bcl-xL	48	5.55259
6463	EpoR+Bcl-xL	48	5.6115
6477	EpoR+Bcl-xL	48	4.07761
6536	EpoR+Bcl-xL	48	5.43415
6584	EpoR+Bcl-xL	48	5.49347
6609	EpoR+Bcl-xL	48	7.28418
6621	EpoR+Bcl-xL	48	4.205
6625	EpoR+Bcl-xL	48	3.9494
6631	EpoR+Bcl-xL	48	4.2684
6635	EpoR+Bcl-xL	48	5.01322
6645	EpoR+Bcl-xL	48	5.07396
6653	EpoR+Bcl-xL	48	6.30256
6656	EpoR+Bcl-xL	48	3.55988
6660	EpoR+Bcl-xL	48	3.42842
6677	EpoR+Bcl-xL	48	4.01361
6714	EpoR+Bcl-xL	48	6.13255
6737	EpoR+Bcl-xL	48	5.07396
6743	EpoR+Bcl-xL	48	6.41489
6747	EpoR+Bcl-xL	48	6.91028
6761	EpoR+Bcl-xL	48	7.54514
6763	EpoR+Bcl-xL	48	5.67021
6791	EpoR+Bcl-xL	48	5.90301
6826	EpoR+Bcl-xL	48	5.3149
6894	EpoR+Bcl-xL	48	5.19484
6898	EpoR+Bcl-xL	48	4.39457
6968	EpoR+Bcl-xL	48	4.89112
7003	EpoR+Bcl-xL	48	4.70644
7036	EpoR+Bcl-xL	48	4.89112
7037	EpoR+Bcl-xL	48	6.2461
7067	EpoR+Bcl-xL	48	6.30256
7070	EpoR+Bcl-xL	48	4.07761
7074	EpoR+Bcl-xL	48	6.47075
7087	EpoR+Bcl-xL	48	6.69214
7128	EpoR+Bcl-xL	48	3.75556
7194	EpoR+Bcl-xL	48	4.95227
7195	EpoR+Bcl-xL	48	5.07396
7223	EpoR+Bcl-xL	48	5.3149
7227	EpoR+Bcl-xL	48	4.45735
7242	EpoR+Bcl-xL	48	5.90301
7246	EpoR+Bcl-xL	48	6.13255
7267	EpoR+Bcl-xL	48	5.43415
7280	EpoR+Bcl-xL	48	6.01818
7285	EpoR+Bcl-xL	48	6.69214
7299	EpoR+Bcl-xL	48	6.07547
7301	EpoR+Bcl-xL	48	6.13255
7303	EpoR+Bcl-xL	48	5.43415
7319	EpoR+Bcl-xL	48	2.8944
7354	EpoR+Bcl-xL	48	4.45735
7363	EpoR+Bcl-xL	48	4.95227
7421	EpoR+Bcl-xL	48	5.19484
7426	EpoR+Bcl-xL	48	5.01322
7453	EpoR+Bcl-xL	48	5.07396
7454	EpoR+Bcl-xL	48	4.70644
7497	EpoR+Bcl-xL	48	6.6371
7508	EpoR+Bcl-xL	48	5.9607
7556	EpoR+Bcl-xL	48	6.30256
7596	EpoR+Bcl-xL	48	8.00205
7640	EpoR+Bcl-xL	48	5.78702
7648	EpoR+Bcl-xL	48	6.30256
7684	EpoR+Bcl-xL	48	4.70644
7690	EpoR+Bcl-xL	48	6.18942
7712	EpoR+Bcl-xL	48	5.9607
7717	EpoR+Bcl-xL	48	5.67021
7740	EpoR+Bcl-xL	48	4.64447
7757	EpoR+Bcl-xL	48	4.5823
7771	EpoR+Bcl-xL	48	4.70644
7799	EpoR+Bcl-xL	48	5.6115
7807	EpoR+Bcl-xL	48	3.75556
7824	EpoR+Bcl-xL	48	5.37463
7871	EpoR+Bcl-xL	48	6.01818
7882	EpoR+Bcl-xL	48	7.90194
7893	EpoR+Bcl-xL	48	4.70644
7900	EpoR+Bcl-xL	48	6.18942
7928	EpoR+Bcl-xL	48	7.59673
7952	EpoR+Bcl-xL	48	3.69054
7955	EpoR+Bcl-xL	48	5.1345
7978	EpoR+Bcl-xL	48	4.64447
7980	EpoR+Bcl-xL	48	4.82976
7987	EpoR+Bcl-xL	48	5.67021
7997	EpoR+Bcl-xL	48	5.37463
8002	EpoR+Bcl-xL	48	5.84511
8009	EpoR+Bcl-xL	48	4.205
8014	EpoR+Bcl-xL	48	6.74698
8019	EpoR+Bcl-xL	48	5.84511
8020	EpoR+Bcl-xL	48	4.5823
8021	EpoR+Bcl-xL	48	4.7682
8064	EpoR+Bcl-xL	48	4.01361
8081	EpoR+Bcl-xL	48	5.01322
8085	EpoR+Bcl-xL	48	4.7682
8104	EpoR+Bcl-xL	48	4.2684
8109	EpoR+Bcl-xL	48	4.45735
8113	EpoR+Bcl-xL	48	5.07396
8127	EpoR+Bcl-xL	48	4.2684
8143	EpoR+Bcl-xL	48	5.07396
8145	EpoR+Bcl-xL	48	4.89112
8177	EpoR+Bcl-xL	48	4.95227
8197	EpoR+Bcl-xL	48	4.51993
8228	EpoR+Bcl-xL	48	5.72871
8232	EpoR+Bcl-xL	48	4.64447
8256	EpoR+Bcl-xL	48	6.35883
8261	EpoR+Bcl-xL	48	4.64447
8275	EpoR+Bcl-xL	48	2.20856
8304	EpoR+Bcl-xL	48	2.34736
8309	EpoR+Bcl-xL	48	5.72871
8315	EpoR+Bcl-xL	48	5.01322
8323	EpoR+Bcl-xL	48	4.70644
8357	EpoR+Bcl-xL	48	5.9607
8376	EpoR+Bcl-xL	48	6.30256
8387	EpoR+Bcl-xL	48	5.72871
8388	EpoR+Bcl-xL	48	5.25497
8389	EpoR+Bcl-xL	48	4.82976
8392	EpoR+Bcl-xL	48	4.82976
8393	EpoR+Bcl-xL	48	5.6115
8403	EpoR+Bcl-xL	48	5.19484
8420	EpoR+Bcl-xL	48	6.41489
8423	EpoR+Bcl-xL	48	4.95227
8428	EpoR+Bcl-xL	48	8.24876
8475	EpoR+Bcl-xL	48	6.96431
8492	EpoR+Bcl-xL	48	2.62251
8496	EpoR+Bcl-xL	48	6.01818
8546	EpoR+Bcl-xL	48	6.30256
8580	EpoR+Bcl-xL	48	5.3149
8597	EpoR+Bcl-xL	48	4.95227
8616	EpoR+Bcl-xL	48	5.72871
8618	EpoR+Bcl-xL	48	5.25497
8624	EpoR+Bcl-xL	48	4.14141
8627	EpoR+Bcl-xL	48	4.07761
8638	EpoR+Bcl-xL	48	8.29749
8640	EpoR+Bcl-xL	48	5.90301
8642	EpoR+Bcl-xL	48	5.55259
8643	EpoR+Bcl-xL	48	6.07547
8648	EpoR+Bcl-xL	48	5.78702
8649	EpoR+Bcl-xL	48	4.07761
8658	EpoR+Bcl-xL	48	5.37463
8660	EpoR+Bcl-xL	48	5.19484
8665	EpoR+Bcl-xL	48	6.01818
8712	EpoR+Bcl-xL	48	5.9607
8727	EpoR+Bcl-xL	48	4.5823
8783	EpoR+Bcl-xL	48	4.5823
8785	EpoR+Bcl-xL	48	6.07547
8804	EpoR+Bcl-xL	48	5.01322
8806	EpoR+Bcl-xL	48	5.07396
8823	EpoR+Bcl-xL	48	5.01322
8854	EpoR+Bcl-xL	48	5.43415
8859	EpoR+Bcl-xL	48	5.19484
8860	EpoR+Bcl-xL	48	4.205
8884	EpoR+Bcl-xL	48	4.205
8923	EpoR+Bcl-xL	48	5.19484
8948	EpoR+Bcl-xL	48	4.70644
8955	EpoR+Bcl-xL	48	4.64447
8972	EpoR+Bcl-xL	48	4.33158
8994	EpoR+Bcl-xL	48	5.25497
9019	EpoR+Bcl-xL	48	5.6115
9026	EpoR+Bcl-xL	48	6.41489
9055	EpoR+Bcl-xL	48	4.95227
9059	EpoR+Bcl-xL	48	4.205
9106	EpoR+Bcl-xL	48	6.41489
9108	EpoR+Bcl-xL	48	6.5264
9109	EpoR+Bcl-xL	48	5.6115
9115	EpoR+Bcl-xL	48	6.96431
9120	EpoR+Bcl-xL	48	4.70644
9130	EpoR+Bcl-xL	48	5.84511
9181	EpoR+Bcl-xL	48	4.51993
9188	EpoR+Bcl-xL	48	5.9607
9201	EpoR+Bcl-xL	48	5.55259
9206	EpoR+Bcl-xL	48	4.39457
9225	EpoR+Bcl-xL	48	5.25497
9229	EpoR+Bcl-xL	48	4.51993
9269	EpoR+Bcl-xL	48	3.88499
9279	EpoR+Bcl-xL	48	4.01361
9282	EpoR+Bcl-xL	48	4.5823
9291	EpoR+Bcl-xL	48	5.37463
9298	EpoR+Bcl-xL	48	4.2684
9310	EpoR+Bcl-xL	48	5.84511
9336	EpoR+Bcl-xL	48	6.07547
9341	EpoR+Bcl-xL	48	5.78702
9357	EpoR+Bcl-xL	48	4.64447
9380	EpoR+Bcl-xL	48	4.95227
9417	EpoR+Bcl-xL	48	4.82976
9437	EpoR+Bcl-xL	48	5.43415
9442	EpoR+Bcl-xL	48	4.07761
9451	EpoR+Bcl-xL	48	5.07396
9453	EpoR+Bcl-xL	48	5.72871
9454	EpoR+Bcl-xL	48	4.45735
9471	EpoR+Bcl-xL	48	4.82976
9491	EpoR+Bcl-xL	48	4.14141
9508	EpoR+Bcl-xL	48	5.6115
9522	EpoR+Bcl-xL	48	3.62531
9581	EpoR+Bcl-xL	48	4.2684
9640	EpoR+Bcl-xL	48	4.39457
9670	EpoR+Bcl-xL	48	5.67021
9708	EpoR+Bcl-xL	48	5.67021
9727	EpoR+Bcl-xL	48	5.6115
9783	EpoR+Bcl-xL	48	6.01818
9818	EpoR+Bcl-xL	48	5.84511
9839	EpoR+Bcl-xL	48	4.45735
9845	EpoR+Bcl-xL	48	4.51993
9847	EpoR+Bcl-xL	48	2.96187
9855	EpoR+Bcl-xL	48	4.01361
9890	EpoR+Bcl-xL	48	7.49336
9911	EpoR+Bcl-xL	48	5.1345
9922	EpoR+Bcl-xL	48	6.18942
9932	EpoR+Bcl-xL	48	3.75556
9980	EpoR+Bcl-xL	48	5.49347
9982	EpoR+Bcl-xL	48	5.37463
10018	EpoR+Bcl-xL	48	5.3149
10031	EpoR+Bcl-xL	48	4.7682
10046	EpoR+Bcl-xL	48	6.5264
10064	EpoR+Bcl-xL	48	5.9607
10078	EpoR+Bcl-xL	48	3.69054
10082	EpoR+Bcl-xL	48	6.2461
10096	EpoR+Bcl-xL	48	4.64447
10108	EpoR+Bcl-xL	48	5.72871
10137	EpoR+Bcl-xL	48	4.2684
10161	EpoR+Bcl-xL	48	5.37463
10169	EpoR+Bcl-xL	48	2.48534
10193	EpoR+Bcl-xL	48	5.90301
10196	EpoR+Bcl-xL	48	6.07547
10198	EpoR+Bcl-xL	48	5.25497
10211	EpoR+Bcl-xL	48	5.78702
10229	EpoR+Bcl-xL	48	6.13255
10233	EpoR+Bcl-xL	48	5.49347
10276	EpoR+Bcl-xL	48	5.43415
10277	EpoR+Bcl-xL	48	3.55988
10318	EpoR+Bcl-xL	48	5.19484
10329	EpoR+Bcl-xL	48	5.37463
10333	EpoR+Bcl-xL	48	5.3149
10336	EpoR+Bcl-xL	48	7.28418
10391	EpoR+Bcl-xL	48	5.25497
10400	EpoR+Bcl-xL	48	6.01818
10408	EpoR+Bcl-xL	48	3.29614
10447	EpoR+Bcl-xL	48	5.25497
10453	EpoR+Bcl-xL	48	6.13255
10495	EpoR+Bcl-xL	48	6.01818
10497	EpoR+Bcl-xL	48	4.14141
10503	EpoR+Bcl-xL	48	7.23138
10550	EpoR+Bcl-xL	48	4.45735
10552	EpoR+Bcl-xL	48	5.19484
10606	EpoR+Bcl-xL	48	5.55259
10614	EpoR+Bcl-xL	48	5.1345
10618	EpoR+Bcl-xL	48	4.64447
10622	EpoR+Bcl-xL	48	6.6371
10668	EpoR+Bcl-xL	48	5.55259
10696	EpoR+Bcl-xL	48	6.58185
10700	EpoR+Bcl-xL	48	4.07761
10701	EpoR+Bcl-xL	48	4.89112
10717	EpoR+Bcl-xL	48	5.84511
10733	EpoR+Bcl-xL	48	3.88499
10737	EpoR+Bcl-xL	48	6.13255
10740	EpoR+Bcl-xL	48	3.82038
10756	EpoR+Bcl-xL	48	6.35883
10776	EpoR+Bcl-xL	48	3.75556
10805	EpoR+Bcl-xL	48	5.67021
10817	EpoR+Bcl-xL	48	6.5264
10825	EpoR+Bcl-xL	48	5.49347
10859	EpoR+Bcl-xL	48	4.51993
10899	EpoR+Bcl-xL	48	4.14141
10911	EpoR+Bcl-xL	48	5.55259
10922	EpoR+Bcl-xL	48	1.858
10940	EpoR+Bcl-xL	48	3.49425
10959	EpoR+Bcl-xL	48	3.82038
11043	EpoR+Bcl-xL	48	6.47075
11048	EpoR+Bcl-xL	48	5.3149
11056	EpoR+Bcl-xL	48	4.01361
11060	EpoR+Bcl-xL	48	7.01813
11062	EpoR+Bcl-xL	48	3.82038
11074	EpoR+Bcl-xL	48	4.07761
11083	EpoR+Bcl-xL	48	6.35883
11086	EpoR+Bcl-xL	48	6.01818
11127	EpoR+Bcl-xL	48	6.07547
11141	EpoR+Bcl-xL	48	5.43415
11143	EpoR+Bcl-xL	48	5.67021
11153	EpoR+Bcl-xL	48	4.51993
11155	EpoR+Bcl-xL	48	5.49347
11239	EpoR+Bcl-xL	48	4.5823
11263	EpoR+Bcl-xL	48	5.90301
11266	EpoR+Bcl-xL	48	5.25497
11313	EpoR+Bcl-xL	48	6.13255
11324	EpoR+Bcl-xL	48	5.49347
11374	EpoR+Bcl-xL	48	5.78702
11376	EpoR+Bcl-xL	48	5.3149
11417	EpoR+Bcl-xL	48	6.74698
11428	EpoR+Bcl-xL	48	5.43415
11439	EpoR+Bcl-xL	48	4.14141
11491	EpoR+Bcl-xL	48	4.01361
11510	EpoR+Bcl-xL	48	6.35883
11522	EpoR+Bcl-xL	48	6.80162
11527	EpoR+Bcl-xL	48	6.07547
11543	EpoR+Bcl-xL	48	5.07396
11562	EpoR+Bcl-xL	48	5.67021
11580	EpoR+Bcl-xL	48	5.6115
11617	EpoR+Bcl-xL	48	4.95227
11624	EpoR+Bcl-xL	48	6.58185
11635	EpoR+Bcl-xL	48	5.6115
11643	EpoR+Bcl-xL	48	5.1345
11645	EpoR+Bcl-xL	48	4.70644
11650	EpoR+Bcl-xL	48	4.07761
11668	EpoR+Bcl-xL	48	3.82038
11671	EpoR+Bcl-xL	48	3.42842
11698	EpoR+Bcl-xL	48	5.6115
11712	EpoR+Bcl-xL	48	6.80162
11722	EpoR+Bcl-xL	48	5.01322
11726	EpoR+Bcl-xL	48	4.07761
11751	EpoR+Bcl-xL	48	6.18942
11755	EpoR+Bcl-xL	48	5.3149
11765	EpoR+Bcl-xL	48	8.19982
11774	EpoR+Bcl-xL	48	3.62531
11784	EpoR+Bcl-xL	48	5.37463
11797	EpoR+Bcl-xL	48	4.5823
11804	EpoR+Bcl-xL	48	4.33158
11819	EpoR+Bcl-xL	48	5.43415
11853	EpoR+Bcl-xL	48	5.67021
11877	EpoR+Bcl-xL	48	5.55259
11906	EpoR+Bcl-xL	48	4.64447
11928	EpoR+Bcl-xL	48	5.07396
11932	EpoR+Bcl-xL	48	4.70644
11943	EpoR+Bcl-xL	48	5.25497
12002	EpoR+Bcl-xL	48	4.205
12035	EpoR+Bcl-xL	48	5.07396
12101	EpoR+Bcl-xL	48	6.01818
12172	EpoR+Bcl-xL	48	4.45735
12186	EpoR+Bcl-xL	48	5.25497
12198	EpoR+Bcl-xL	48	5.78702
12201	EpoR+Bcl-xL	48	6.80162
12204	EpoR+Bcl-xL	48	4.51993
12235	EpoR+Bcl-xL	48	6.69214
12238	EpoR+Bcl-xL	48	5.49347
12261	EpoR+Bcl-xL	48	6.47075
12282	EpoR+Bcl-xL	48	5.78702
12287	EpoR+Bcl-xL	48	6.01818
12336	EpoR+Bcl-xL	48	5.1345
12341	EpoR+Bcl-xL	48	4.45735
12368	EpoR+Bcl-xL	48	4.89112
12375	EpoR+Bcl-xL	48	5.9607
12414	EpoR+Bcl-xL	48	5.67021
12420	EpoR+Bcl-xL	48	5.55259
12422	EpoR+Bcl-xL	48	4.39457
12434	EpoR+Bcl-xL	48	4.01361
12451	EpoR+Bcl-xL	48	7.85158
12469	EpoR+Bcl-xL	48	4.82976
12474	EpoR+Bcl-xL	48	4.89112
12482	EpoR+Bcl-xL	48	4.51993
12525	EpoR+Bcl-xL	48	6.6371
12564	EpoR+Bcl-xL	48	4.07761
12572	EpoR+Bcl-xL	48	5.67021
12577	EpoR+Bcl-xL	48	5.3149
12589	EpoR+Bcl-xL	48	5.3149
12606	EpoR+Bcl-xL	48	6.96431
12630	EpoR+Bcl-xL	48	5.49347
12649	EpoR+Bcl-xL	48	5.72871
12650	EpoR+Bcl-xL	48	4.07761
12663	EpoR+Bcl-xL	48	5.1345
12679	EpoR+Bcl-xL	48	4.33158
12710	EpoR+Bcl-xL	48	5.1345
12731	EpoR+Bcl-xL	48	6.01818
12745	EpoR+Bcl-xL	48	7.01813
12765	EpoR+Bcl-xL	48	4.5823
12790	EpoR+Bcl-xL	48	6.80162
12796	EpoR+Bcl-xL	48	6.80162
12832	EpoR+Bcl-xL	48	5.19484
12866	EpoR+Bcl-xL	48	6.07547
12877	EpoR+Bcl-xL	48	6.30256
12880	EpoR+Bcl-xL	48	5.90301
12946	EpoR+Bcl-xL	48	5.6115
13015	EpoR+Bcl-xL	48	5.37463
13042	EpoR+Bcl-xL	48	5.90301
13044	EpoR+Bcl-xL	48	5.37463
13067	EpoR+Bcl-xL	48	5.3149
13075	EpoR+Bcl-xL	48	6.41489
13084	EpoR+Bcl-xL	48	6.58185
13093	EpoR+Bcl-xL	48	4.95227
13096	EpoR+Bcl-xL	48	4.64447
13140	EpoR+Bcl-xL	48	5.84511
13149	EpoR+Bcl-xL	48	3.55988
13197	EpoR+Bcl-xL	48	4.89112
13209	EpoR+Bcl-xL	48	7.28418
13225	EpoR+Bcl-xL	48	3.9494
13254	EpoR+Bcl-xL	48	5.1345
13256	EpoR+Bcl-xL	48	2.75886
13283	EpoR+Bcl-xL	48	3.9494
13319	EpoR+Bcl-xL	48	7.17837
13329	EpoR+Bcl-xL	48	5.72871
13330	EpoR+Bcl-xL	48	6.01818
13347	EpoR+Bcl-xL	48	6.35883
13352	EpoR+Bcl-xL	48	4.2684
13375	EpoR+Bcl-xL	48	5.67021
13381	EpoR+Bcl-xL	48	5.90301
13387	EpoR+Bcl-xL	48	4.39457
13409	EpoR+Bcl-xL	48	4.07761
13424	EpoR+Bcl-xL	48	5.49347
13446	EpoR+Bcl-xL	48	6.18942
13455	EpoR+Bcl-xL	48	5.37463
13462	EpoR+Bcl-xL	48	6.07547
13464	EpoR+Bcl-xL	48	5.9607
13476	EpoR+Bcl-xL	48	5.49347
13503	EpoR+Bcl-xL	48	7.80102
13523	EpoR+Bcl-xL	48	6.2461
13526	EpoR+Bcl-xL	48	6.47075
13538	EpoR+Bcl-xL	48	5.1345
13559	EpoR+Bcl-xL	48	5.07396
13578	EpoR+Bcl-xL	48	5.07396
13597	EpoR+Bcl-xL	48	7.44137
13600	EpoR+Bcl-xL	48	6.2461
13601	EpoR+Bcl-xL	48	5.49347
13637	EpoR+Bcl-xL	48	5.19484
13661	EpoR+Bcl-xL	48	4.07761
13671	EpoR+Bcl-xL	48	5.07396
13677	EpoR+Bcl-xL	48	5.25497
13704	EpoR+Bcl-xL	48	5.72871
13715	EpoR+Bcl-xL	48	5.55259
13722	EpoR+Bcl-xL	48	5.37463
13745	EpoR+Bcl-xL	48	5.01322
13751	EpoR+Bcl-xL	48	6.69214
13767	EpoR+Bcl-xL	48	4.33158
13773	EpoR+Bcl-xL	48	4.33158
13777	EpoR+Bcl-xL	48	4.205
13808	EpoR+Bcl-xL	48	5.9607
13818	EpoR+Bcl-xL	48	6.18942
13830	EpoR+Bcl-xL	48	4.7682
13858	EpoR+Bcl-xL	48	4.33158
13860	EpoR+Bcl-xL	48	4.5823
13890	EpoR+Bcl-xL	48	6.41489
13919	EpoR+Bcl-xL	48	5.90301
13961	EpoR+Bcl-xL	48	4.2684
13978	EpoR+Bcl-xL	48	5.6115
13989	EpoR+Bcl-xL	48	6.30256
13993	EpoR+Bcl-xL	48	5.78702
13997	EpoR+Bcl-xL	48	5.37463
14014	EpoR+Bcl-xL	48	5.3149
14022	EpoR+Bcl-xL	48	7.54514
14028	EpoR+Bcl-xL	48	3.22969
14035	EpoR+Bcl-xL	48	4.2684
14056	EpoR+Bcl-xL	48	3.75556
14089	EpoR+Bcl-xL	48	5.78702
14127	EpoR+Bcl-xL	48	4.01361
14128	EpoR+Bcl-xL	48	5.84511
14137	EpoR+Bcl-xL	48	4.45735
14168	EpoR+Bcl-xL	48	5.55259
14178	EpoR+Bcl-xL	48	5.90301
14180	EpoR+Bcl-xL	48	4.82976
14185	EpoR+Bcl-xL	48	5.07396
14187	EpoR+Bcl-xL	48	5.37463
14265	EpoR+Bcl-xL	48	6.69214
14268	EpoR+Bcl-xL	48	5.67021
14278	EpoR+Bcl-xL	48	3.55988
14282	EpoR+Bcl-xL	48	4.39457
14285	EpoR+Bcl-xL	48	6.01818
14290	EpoR+Bcl-xL	48	5.9607
14342	EpoR+Bcl-xL	48	4.2684
14353	EpoR+Bcl-xL	48	5.3149
14354	EpoR+Bcl-xL	48	5.19484
14359	EpoR+Bcl-xL	48	5.67021
14367	EpoR+Bcl-xL	48	5.43415
14427	EpoR+Bcl-xL	48	4.5823
14467	EpoR+Bcl-xL	48	4.70644
14469	EpoR+Bcl-xL	48	6.58185
14482	EpoR+Bcl-xL	48	4.89112
14520	EpoR+Bcl-xL	48	4.82976
14523	EpoR+Bcl-xL	48	5.1345
14570	EpoR+Bcl-xL	48	4.70644
14572	EpoR+Bcl-xL	48	4.89112
14602	EpoR+Bcl-xL	48	2.48534
14616	EpoR+Bcl-xL	48	4.14141
14619	EpoR+Bcl-xL	48	5.1345
14629	EpoR+Bcl-xL	48	3.88499
14654	EpoR+Bcl-xL	48	4.39457
14679	EpoR+Bcl-xL	48	5.67021
14683	EpoR+Bcl-xL	48	4.5823
14687	EpoR+Bcl-xL	48	5.1345
14729	EpoR+Bcl-xL	48	4.89112
14758	EpoR+Bcl-xL	48	6.80162
14772	EpoR+Bcl-xL	48	6.91028
14786	EpoR+Bcl-xL	48	4.64447
14788	EpoR+Bcl-xL	48	5.19484
14829	EpoR+Bcl-xL	48	4.51993
14842	EpoR+Bcl-xL	48	6.91028
14847	EpoR+Bcl-xL	48	6.01818
14888	EpoR+Bcl-xL	48	5.78702
14895	EpoR+Bcl-xL	48	5.1345
14920	EpoR+Bcl-xL	48	4.45735
14938	EpoR+Bcl-xL	48	3.62531
14989	EpoR+Bcl-xL	48	6.41489
14991	EpoR+Bcl-xL	48	5.37463
15012	EpoR+Bcl-xL	48	4.2684
15019	EpoR+Bcl-xL	48	5.72871
15032	EpoR+Bcl-xL	48	4.82976
15033	EpoR+Bcl-xL	48	5.01322
15034	EpoR+Bcl-xL	48	4.39457
15048	EpoR+Bcl-xL	48	5.1345
15072	EpoR+Bcl-xL	48	5.19484
15083	EpoR+Bcl-xL	48	6.6371
15086	EpoR+Bcl-xL	48	5.07396
15159	EpoR+Bcl-xL	48	5.90301
15200	EpoR+Bcl-xL	48	7.12516
15214	EpoR+Bcl-xL	48	3.75556
15229	EpoR+Bcl-xL	48	4.82976
15232	EpoR+Bcl-xL	48	4.205
15235	EpoR+Bcl-xL	48	6.69214
15236	EpoR+Bcl-xL	48	5.6115
15251	EpoR+Bcl-xL	48	5.49347
15262	EpoR+Bcl-xL	48	5.67021
15281	EpoR+Bcl-xL	48	5.25497
15290	EpoR+Bcl-xL	48	4.51993
15293	EpoR+Bcl-xL	48	4.82976
15348	EpoR+Bcl-xL	48	6.18942
15383	EpoR+Bcl-xL	48	4.7682
15391	EpoR+Bcl-xL	48	5.43415
15397	EpoR+Bcl-xL	48	6.96431
15408	EpoR+Bcl-xL	48	6.41489
15422	EpoR+Bcl-xL	48	4.64447
15424	EpoR+Bcl-xL	48	3.88499
15429	EpoR+Bcl-xL	48	4.64447
15432	EpoR+Bcl-xL	48	5.1345
15437	EpoR+Bcl-xL	48	5.3149
15438	EpoR+Bcl-xL	48	4.7682
15453	EpoR+Bcl-xL	48	5.67021
15458	EpoR+Bcl-xL	48	4.2684
15479	EpoR+Bcl-xL	48	7.59673
15480	EpoR+Bcl-xL	48	6.35883
15491	EpoR+Bcl-xL	48	6.30256
15508	EpoR+Bcl-xL	48	5.25497
15514	EpoR+Bcl-xL	48	5.55259
15544	EpoR+Bcl-xL	48	6.6371
15552	EpoR+Bcl-xL	48	4.45735
15554	EpoR+Bcl-xL	48	4.7682
15620	EpoR+Bcl-xL	48	4.2684
15631	EpoR+Bcl-xL	48	5.55259
15634	EpoR+Bcl-xL	48	4.5823
15645	EpoR+Bcl-xL	48	6.35883
15650	EpoR+Bcl-xL	48	4.14141
15655	EpoR+Bcl-xL	48	6.80162
15676	EpoR+Bcl-xL	48	6.47075
15696	EpoR+Bcl-xL	48	4.5823
15697	EpoR+Bcl-xL	48	6.18942
15698	EpoR+Bcl-xL	48	4.89112
15699	EpoR+Bcl-xL	48	5.49347
15701	EpoR+Bcl-xL	48	4.89112
15733	EpoR+Bcl-xL	48	5.19484
15782	EpoR+Bcl-xL	48	5.25497
15821	EpoR+Bcl-xL	48	5.67021
15839	EpoR+Bcl-xL	48	5.07396
15840	EpoR+Bcl-xL	48	6.13255
15870	EpoR+Bcl-xL	48	4.51993
15888	EpoR+Bcl-xL	48	4.2684
15895	EpoR+Bcl-xL	48	4.89112
15909	EpoR+Bcl-xL	48	5.9607
15926	EpoR+Bcl-xL	48	4.2684
15949	EpoR+Bcl-xL	48	5.01322
15995	EpoR+Bcl-xL	48	5.1345
16011	EpoR+Bcl-xL	48	4.64447
16047	EpoR+Bcl-xL	48	4.45735
16071	EpoR+Bcl-xL	48	5.01322
16113	EpoR+Bcl-xL	48	6.30256
16115	EpoR+Bcl-xL	48	5.55259
16128	EpoR+Bcl-xL	48	4.2684
16140	EpoR+Bcl-xL	48	5.9607
16141	EpoR+Bcl-xL	48	5.43415
16142	EpoR+Bcl-xL	48	2.96187
16162	EpoR+Bcl-xL	48	5.67021
16175	EpoR+Bcl-xL	48	4.89112
16176	EpoR+Bcl-xL	48	3.88499
16189	EpoR+Bcl-xL	48	5.07396
16192	EpoR+Bcl-xL	48	5.19484
16206	EpoR+Bcl-xL	48	5.55259
16208	EpoR+Bcl-xL	48	5.84511
16210	EpoR+Bcl-xL	48	5.19484
16213	EpoR+Bcl-xL	48	3.88499
16227	EpoR+Bcl-xL	48	5.43415
16248	EpoR+Bcl-xL	48	5.78702
16268	EpoR+Bcl-xL	48	4.7682
16285	EpoR+Bcl-xL	48	3.02913
16290	EpoR+Bcl-xL	48	6.91028
16298	EpoR+Bcl-xL	48	5.72871
16301	EpoR+Bcl-xL	48	4.39457
16304	EpoR+Bcl-xL	48	4.7682
16306	EpoR+Bcl-xL	48	5.6115
16317	EpoR+Bcl-xL	48	4.82976
16318	EpoR+Bcl-xL	48	4.2684
16332	EpoR+Bcl-xL	48	5.90301
16333	EpoR+Bcl-xL	48	4.45735
16335	EpoR+Bcl-xL	48	5.1345
16341	EpoR+Bcl-xL	48	2.55403
16348	EpoR+Bcl-xL	48	5.67021
16349	EpoR+Bcl-xL	48	3.55988
16355	EpoR+Bcl-xL	48	3.16304
16378	EpoR+Bcl-xL	48	6.2461
16386	EpoR+Bcl-xL	48	4.14141
16463	EpoR+Bcl-xL	48	4.64447
16525	EpoR+Bcl-xL	48	5.78702
16536	EpoR+Bcl-xL	48	5.07396
16556	EpoR+Bcl-xL	48	3.55988
16561	EpoR+Bcl-xL	48	4.5823
16565	EpoR+Bcl-xL	48	5.01322
16584	EpoR+Bcl-xL	48	4.14141
16589	EpoR+Bcl-xL	48	5.01322
16591	EpoR+Bcl-xL	48	4.01361
16601	EpoR+Bcl-xL	48	5.84511
16674	EpoR+Bcl-xL	48	5.19484
16685	EpoR+Bcl-xL	48	5.37463
16697	EpoR+Bcl-xL	48	6.18942
16736	EpoR+Bcl-xL	48	4.82976
16741	EpoR+Bcl-xL	48	3.42842
16760	EpoR+Bcl-xL	48	5.72871
16763	EpoR+Bcl-xL	48	6.85605
16776	EpoR+Bcl-xL	48	4.64447
16777	EpoR+Bcl-xL	48	4.39457
16820	EpoR+Bcl-xL	48	5.3149
16822	EpoR+Bcl-xL	48	4.89112
16826	EpoR+Bcl-xL	48	6.07547
16888	EpoR+Bcl-xL	48	3.82038
16898	EpoR+Bcl-xL	48	5.9607
16906	EpoR+Bcl-xL	48	4.5823
16933	EpoR+Bcl-xL	48	4.95227
16952	EpoR+Bcl-xL	48	5.67021
16953	EpoR+Bcl-xL	48	6.18942
16964	EpoR+Bcl-xL	48	6.6371
16971	EpoR+Bcl-xL	48	7.44137
16972	EpoR+Bcl-xL	48	5.55259
16999	EpoR+Bcl-xL	48	4.70644
17002	EpoR+Bcl-xL	48	5.78702
17014	EpoR+Bcl-xL	48	5.43415
17030	EpoR+Bcl-xL	48	6.5264
17034	EpoR+Bcl-xL	48	6.47075
17067	EpoR+Bcl-xL	48	5.72871
17086	EpoR+Bcl-xL	48	6.01818
17090	EpoR+Bcl-xL	48	5.55259
17096	EpoR+Bcl-xL	48	5.3149
17125	EpoR+Bcl-xL	48	3.42842
17148	EpoR+Bcl-xL	48	6.13255
17220	EpoR+Bcl-xL	48	5.07396
17245	EpoR+Bcl-xL	48	6.07547
17333	EpoR+Bcl-xL	48	5.3149
17364	EpoR+Bcl-xL	48	4.70644
17406	EpoR+Bcl-xL	48	5.01322
17410	EpoR+Bcl-xL	48	5.3149
17434	EpoR+Bcl-xL	48	6.30256
17525	EpoR+Bcl-xL	48	4.2684
17557	EpoR+Bcl-xL	48	4.64447
17578	EpoR+Bcl-xL	48	4.82976
17594	EpoR+Bcl-xL	48	4.14141
17607	EpoR+Bcl-xL	48	6.01818
17620	EpoR+Bcl-xL	48	4.64447
17635	EpoR+Bcl-xL	48	5.67021
17668	EpoR+Bcl-xL	48	5.19484
17696	EpoR+Bcl-xL	48	4.2684
17701	EpoR+Bcl-xL	48	7.17837
17707	EpoR+Bcl-xL	48	5.1345
17736	EpoR+Bcl-xL	48	5.9607
17753	EpoR+Bcl-xL	48	6.30256
17763	EpoR+Bcl-xL	48	3.82038
17771	EpoR+Bcl-xL	48	4.33158
17776	EpoR+Bcl-xL	48	4.39457
17809	EpoR+Bcl-xL	48	4.82976
17840	EpoR+Bcl-xL	48	5.84511
17859	EpoR+Bcl-xL	48	4.5823
17871	EpoR+Bcl-xL	48	3.49425
17876	EpoR+Bcl-xL	48	5.07396
17885	EpoR+Bcl-xL	48	6.13255
17940	EpoR+Bcl-xL	48	4.33158
17941	EpoR+Bcl-xL	48	7.33678
17960	EpoR+Bcl-xL	48	5.1345
17972	EpoR+Bcl-xL	48	2.8944
17976	EpoR+Bcl-xL	48	4.01361
17980	EpoR+Bcl-xL	48	5.67021
17985	EpoR+Bcl-xL	48	4.14141
17993	EpoR+Bcl-xL	48	4.95227
18002	EpoR+Bcl-xL	48	4.33158
18013	EpoR+Bcl-xL	48	5.72871
18014	EpoR+Bcl-xL	48	4.70644
18110	EpoR+Bcl-xL	48	4.89112
18123	EpoR+Bcl-xL	48	5.72871
18124	EpoR+Bcl-xL	48	5.43415
18129	EpoR+Bcl-xL	48	4.33158
18150	EpoR+Bcl-xL	48	6.41489
18153	EpoR+Bcl-xL	48	5.01322
18163	EpoR+Bcl-xL	48	6.13255
18205	EpoR+Bcl-xL	48	5.25497
18223	EpoR+Bcl-xL	48	4.70644
18248	EpoR+Bcl-xL	48	3.29614
18257	EpoR+Bcl-xL	48	4.39457
18259	EpoR+Bcl-xL	48	4.7682
18265	EpoR+Bcl-xL	48	4.5823
18274	EpoR+Bcl-xL	48	6.2461
18301	EpoR+Bcl-xL	48	5.78702
18329	EpoR+Bcl-xL	48	7.01813
18339	EpoR+Bcl-xL	48	5.6115
18347	EpoR+Bcl-xL	48	4.64447
18381	EpoR+Bcl-xL	48	6.41489
18393	EpoR+Bcl-xL	48	4.7682
18422	EpoR+Bcl-xL	48	3.82038
18443	EpoR+Bcl-xL	48	5.72871
18448	EpoR+Bcl-xL	48	4.205
18471	EpoR+Bcl-xL	48	5.90301
18491	EpoR+Bcl-xL	48	5.6115
18539	EpoR+Bcl-xL	48	4.2684
18579	EpoR+Bcl-xL	48	3.16304
18584	EpoR+Bcl-xL	48	5.84511
18588	EpoR+Bcl-xL	48	5.25497
18597	EpoR+Bcl-xL	48	6.30256
18628	EpoR+Bcl-xL	48	6.74698
18683	EpoR+Bcl-xL	48	5.67021
18702	EpoR+Bcl-xL	48	5.55259
18722	EpoR+Bcl-xL	48	5.67021
18748	EpoR+Bcl-xL	48	6.18942
18754	EpoR+Bcl-xL	48	4.70644
18760	EpoR+Bcl-xL	48	6.01818
18792	EpoR+Bcl-xL	48	6.07547
18831	EpoR+Bcl-xL	48	7.07175
18848	EpoR+Bcl-xL	48	3.82038
18863	EpoR+Bcl-xL	48	4.33158
18874	EpoR+Bcl-xL	48	5.19484
18884	EpoR+Bcl-xL	48	4.70644
18919	EpoR+Bcl-xL	48	6.2461
18943	EpoR+Bcl-xL	48	7.6481
18959	EpoR+Bcl-xL	48	5.3149
19007	EpoR+Bcl-xL	48	4.51993
19012	EpoR+Bcl-xL	48	4.89112
19024	EpoR+Bcl-xL	48	5.1345
19044	EpoR+Bcl-xL	48	5.25497
19089	EpoR+Bcl-xL	48	5.6115
19105	EpoR+Bcl-xL	48	6.35883
19111	EpoR+Bcl-xL	48	4.5823
19141	EpoR+Bcl-xL	48	5.6115
19156	EpoR+Bcl-xL	48	3.82038
19196	EpoR+Bcl-xL	48	4.82976
19208	EpoR+Bcl-xL	48	5.67021
19215	EpoR+Bcl-xL	48	5.19484
19217	EpoR+Bcl-xL	48	4.33158
19225	EpoR+Bcl-xL	48	5.43415
19252	EpoR+Bcl-xL	48	6.47075
19255	EpoR+Bcl-xL	48	3.69054
19300	EpoR+Bcl-xL	48	4.70644
19303	EpoR+Bcl-xL	48	6.2461
19311	EpoR+Bcl-xL	48	4.82976
19403	EpoR+Bcl-xL	48	5.01322
19411	EpoR+Bcl-xL	48	5.67021
19447	EpoR+Bcl-xL	48	5.1345
19468	EpoR+Bcl-xL	48	4.39457
19471	EpoR+Bcl-xL	48	6.74698
19473	EpoR+Bcl-xL	48	5.19484
19478	EpoR+Bcl-xL	48	4.205
19499	EpoR+Bcl-xL	48	4.33158
19552	EpoR+Bcl-xL	48	4.82976
19600	EpoR+Bcl-xL	48	3.49425
19650	EpoR+Bcl-xL	48	5.37463
19664	EpoR+Bcl-xL	48	7.38918
19671	EpoR+Bcl-xL	48	3.69054
19672	EpoR+Bcl-xL	48	3.55988
19705	EpoR+Bcl-xL	48	5.19484
19712	EpoR+Bcl-xL	48	6.2461
19726	EpoR+Bcl-xL	48	6.6371
19732	EpoR+Bcl-xL	48	5.01322
19755	EpoR+Bcl-xL	48	4.64447
19772	EpoR+Bcl-xL	48	4.64447
19784	EpoR+Bcl-xL	48	4.95227
19815	EpoR+Bcl-xL	48	5.67021
19856	EpoR+Bcl-xL	48	4.51993
19877	EpoR+Bcl-xL	48	6.07547
19889	EpoR+Bcl-xL	48	5.78702
19901	EpoR+Bcl-xL	48	4.33158
19907	EpoR+Bcl-xL	48	4.07761
19949	EpoR+Bcl-xL	48	6.01818
19960	EpoR+Bcl-xL	48	4.89112
19964	EpoR+Bcl-xL	48	5.78702
19972	EpoR+Bcl-xL	48	3.9494
19973	EpoR+Bcl-xL	48	5.49347
20022	EpoR+Bcl-xL	48	6.6371
20089	EpoR+Bcl-xL	48	6.01818
20123	EpoR+Bcl-xL	48	4.14141
20132	EpoR+Bcl-xL	48	5.1345
20170	EpoR+Bcl-xL	48	6.58185
20174	EpoR+Bcl-xL	48	5.01322
20187	EpoR+Bcl-xL	48	5.19484
20211	EpoR+Bcl-xL	48	3.88499
20233	EpoR+Bcl-xL	48	4.89112
20242	EpoR+Bcl-xL	48	5.6115
20245	EpoR+Bcl-xL	48	4.7682
20273	EpoR+Bcl-xL	48	6.18942
20314	EpoR+Bcl-xL	48	6.2461
20335	EpoR+Bcl-xL	48	4.5823
20364	EpoR+Bcl-xL	48	4.14141
20438	EpoR+Bcl-xL	48	5.9607
20446	EpoR+Bcl-xL	48	4.7682
20462	EpoR+Bcl-xL	48	3.42842
20485	EpoR+Bcl-xL	48	5.67021
20564	EpoR+Bcl-xL	48	4.70644
20575	EpoR+Bcl-xL	48	4.7682
20615	EpoR+Bcl-xL	48	5.43415
20621	EpoR+Bcl-xL	48	6.91028
20669	EpoR+Bcl-xL	48	6.13255
20700	EpoR+Bcl-xL	48	4.89112
20704	EpoR+Bcl-xL	48	5.01322
20707	EpoR+Bcl-xL	48	4.82976
20713	EpoR+Bcl-xL	48	4.95227
20724	EpoR+Bcl-xL	48	4.51993
20731	EpoR+Bcl-xL	48	4.95227
20734	EpoR+Bcl-xL	48	6.01818
20737	EpoR+Bcl-xL	48	5.6115
20743	EpoR+Bcl-xL	48	4.64447
20746	EpoR+Bcl-xL	48	5.43415
20750	EpoR+Bcl-xL	48	6.47075
20773	EpoR+Bcl-xL	48	4.45735
20775	EpoR+Bcl-xL	48	5.90301
20791	EpoR+Bcl-xL	48	3.82038
20795	EpoR+Bcl-xL	48	6.07547
20816	EpoR+Bcl-xL	48	6.5264
20831	EpoR+Bcl-xL	48	4.33158
20871	EpoR+Bcl-xL	48	7.59673
20896	EpoR+Bcl-xL	48	4.82976
20925	EpoR+Bcl-xL	48	4.7682
20957	EpoR+Bcl-xL	48	5.07396
21006	EpoR+Bcl-xL	48	4.7682
21009	EpoR+Bcl-xL	48	4.51993
21035	EpoR+Bcl-xL	48	5.43415
21055	EpoR+Bcl-xL	48	4.205
21060	EpoR+Bcl-xL	48	5.6115
21092	EpoR+Bcl-xL	48	4.82976
21104	EpoR+Bcl-xL	48	5.9607
21161	EpoR+Bcl-xL	48	6.01818
21170	EpoR+Bcl-xL	48	5.9607
21180	EpoR+Bcl-xL	48	4.5823
21186	EpoR+Bcl-xL	48	4.01361
21232	EpoR+Bcl-xL	48	5.78702
21256	EpoR+Bcl-xL	48	3.9494
21260	EpoR+Bcl-xL	48	7.59673
21266	EpoR+Bcl-xL	48	5.78702
21271	EpoR+Bcl-xL	48	4.07761
21273	EpoR+Bcl-xL	48	7.69928
21307	EpoR+Bcl-xL	48	5.90301
21323	EpoR+Bcl-xL	48	4.7682
21365	EpoR+Bcl-xL	48	4.7682
21387	EpoR+Bcl-xL	48	5.78702
21390	EpoR+Bcl-xL	48	4.205
21426	EpoR+Bcl-xL	48	3.42842
21432	EpoR+Bcl-xL	48	4.07761
21445	EpoR+Bcl-xL	48	4.89112
21479	EpoR+Bcl-xL	48	5.3149
21502	EpoR+Bcl-xL	48	4.45735
21508	EpoR+Bcl-xL	48	4.01361
21533	EpoR+Bcl-xL	48	5.90301
21538	EpoR+Bcl-xL	48	6.01818
21546	EpoR+Bcl-xL	48	5.78702
21599	EpoR+Bcl-xL	48	5.43415
21600	EpoR+Bcl-xL	48	6.47075
21628	EpoR+Bcl-xL	48	7.01813
21638	EpoR+Bcl-xL	48	5.43415
21735	EpoR+Bcl-xL	48	3.9494
21752	EpoR+Bcl-xL	48	4.70644
21828	EpoR+Bcl-xL	48	3.75556
21868	EpoR+Bcl-xL	48	5.1345
21874	EpoR+Bcl-xL	48	5.78702
21884	EpoR+Bcl-xL	48	4.5823
21892	EpoR+Bcl-xL	48	5.37463
21901	EpoR+Bcl-xL	48	7.12516
21929	EpoR+Bcl-xL	48	3.88499
21932	EpoR+Bcl-xL	48	6.35883
21933	EpoR+Bcl-xL	48	6.01818
21953	EpoR+Bcl-xL	48	5.84511
21980	EpoR+Bcl-xL	48	4.89112
21993	EpoR+Bcl-xL	48	4.64447
21998	EpoR+Bcl-xL	48	4.205
22039	EpoR+Bcl-xL	48	3.9494
22058	EpoR+Bcl-xL	48	5.37463
22080	EpoR+Bcl-xL	48	5.01322
22083	EpoR+Bcl-xL	48	4.7682
22144	EpoR+Bcl-xL	48	5.55259
22149	EpoR+Bcl-xL	48	3.9494
22153	EpoR+Bcl-xL	48	4.2684
22181	EpoR+Bcl-xL	48	6.01818
22189	EpoR+Bcl-xL	48	5.49347
22197	EpoR+Bcl-xL	48	5.43415
22205	EpoR+Bcl-xL	48	5.9607
22231	EpoR+Bcl-xL	48	3.88499
22235	EpoR+Bcl-xL	48	4.89112
22238	EpoR+Bcl-xL	48	5.25497
22248	EpoR+Bcl-xL	48	3.02913
22255	EpoR+Bcl-xL	48	5.84511
22263	EpoR+Bcl-xL	48	6.13255
22289	EpoR+Bcl-xL	48	4.205
22317	EpoR+Bcl-xL	48	4.64447
22353	EpoR+Bcl-xL	48	5.84511
22357	EpoR+Bcl-xL	48	4.70644
22368	EpoR+Bcl-xL	48	5.1345
22382	EpoR+Bcl-xL	48	6.13255
22384	EpoR+Bcl-xL	48	6.6371
22404	EpoR+Bcl-xL	48	4.82976
22445	EpoR+Bcl-xL	48	4.205
22453	EpoR+Bcl-xL	48	6.07547
22468	EpoR+Bcl-xL	48	4.95227
22480	EpoR+Bcl-xL	48	5.1345
22481	EpoR+Bcl-xL	48	6.5264
22484	EpoR+Bcl-xL	48	4.2684
22495	EpoR+Bcl-xL	48	6.35883
22497	EpoR+Bcl-xL	48	5.84511
22510	EpoR+Bcl-xL	48	4.95227
22523	EpoR+Bcl-xL	48	5.19484
22531	EpoR+Bcl-xL	48	5.07396
22574	EpoR+Bcl-xL	48	4.95227
22667	EpoR+Bcl-xL	48	4.205
22690	EpoR+Bcl-xL	48	6.07547
22697	EpoR+Bcl-xL	48	4.5823
22723	EpoR+Bcl-xL	48	6.41489
22725	EpoR+Bcl-xL	48	4.7682
22741	EpoR+Bcl-xL	48	4.45735
22752	EpoR+Bcl-xL	48	5.55259
22764	EpoR+Bcl-xL	48	7.44137
22766	EpoR+Bcl-xL	48	5.3149
22798	EpoR+Bcl-xL	48	5.25497
22800	EpoR+Bcl-xL	48	5.6115
22845	EpoR+Bcl-xL	48	6.01818
22853	EpoR+Bcl-xL	48	5.1345
22885	EpoR+Bcl-xL	48	4.2684
22908	EpoR+Bcl-xL	48	4.07761
22967	EpoR+Bcl-xL	48	4.5823
22987	EpoR+Bcl-xL	48	6.18942
23002	EpoR+Bcl-xL	48	5.01322
23089	EpoR+Bcl-xL	48	6.80162
23113	EpoR+Bcl-xL	48	6.01818
23119	EpoR+Bcl-xL	48	4.2684
23159	EpoR+Bcl-xL	48	3.36238
23171	EpoR+Bcl-xL	48	6.80162
23202	EpoR+Bcl-xL	48	5.6115
23218	EpoR+Bcl-xL	48	5.55259
23228	EpoR+Bcl-xL	48	6.01818
23245	EpoR+Bcl-xL	48	3.22969
23250	EpoR+Bcl-xL	48	6.74698
23267	EpoR+Bcl-xL	48	4.64447
23294	EpoR+Bcl-xL	48	4.33158
23302	EpoR+Bcl-xL	48	2.96187
23315	EpoR+Bcl-xL	48	3.62531
23336	EpoR+Bcl-xL	48	5.25497
23353	EpoR+Bcl-xL	48	7.12516
23401	EpoR+Bcl-xL	48	6.13255
23408	EpoR+Bcl-xL	48	5.25497
23422	EpoR+Bcl-xL	48	5.19484
23453	EpoR+Bcl-xL	48	5.72871
23457	EpoR+Bcl-xL	48	4.39457
23492	EpoR+Bcl-xL	48	4.70644
23500	EpoR+Bcl-xL	48	5.84511
23509	EpoR+Bcl-xL	48	4.95227
23523	EpoR+Bcl-xL	48	3.75556
23531	EpoR+Bcl-xL	48	5.90301
23545	EpoR+Bcl-xL	48	3.29614
23550	EpoR+Bcl-xL	48	5.67021
23561	EpoR+Bcl-xL	48	5.49347
23581	EpoR+Bcl-xL	48	6.07547
23588	EpoR+Bcl-xL	48	3.69054
23589	EpoR+Bcl-xL	48	5.78702
23590	EpoR+Bcl-xL	48	6.47075
23657	EpoR+Bcl-xL	48	5.90301
23711	EpoR+Bcl-xL	48	5.43415
23713	EpoR+Bcl-xL	48	5.07396
23716	EpoR+Bcl-xL	48	3.82038
23749	EpoR+Bcl-xL	48	5.49347
23801	EpoR+Bcl-xL	48	7.07175
23802	EpoR+Bcl-xL	48	5.72871
23817	EpoR+Bcl-xL	48	2.55403
23827	EpoR+Bcl-xL	48	4.7682
23831	EpoR+Bcl-xL	48	5.3149
23847	EpoR+Bcl-xL	48	3.82038
23860	EpoR+Bcl-xL	48	4.95227
23928	EpoR+Bcl-xL	48	6.5264
23952	EpoR+Bcl-xL	48	5.49347
23983	EpoR+Bcl-xL	48	4.64447
24024	EpoR+Bcl-xL	48	7.33678
24025	EpoR+Bcl-xL	48	8.0518
24050	EpoR+Bcl-xL	48	4.5823
24079	EpoR+Bcl-xL	48	6.5264
24080	EpoR+Bcl-xL	48	4.95227
24089	EpoR+Bcl-xL	48	2.13886
24092	EpoR+Bcl-xL	48	5.55259
24098	EpoR+Bcl-xL	48	5.25497
24099	EpoR+Bcl-xL	48	5.01322
24103	EpoR+Bcl-xL	48	4.89112
24110	EpoR+Bcl-xL	48	4.64447
24111	EpoR+Bcl-xL	48	5.01322
24119	EpoR+Bcl-xL	48	5.37463
24126	EpoR+Bcl-xL	48	5.49347
24131	EpoR+Bcl-xL	48	5.90301
24148	EpoR+Bcl-xL	48	4.82976
24150	EpoR+Bcl-xL	48	5.78702
24165	EpoR+Bcl-xL	48	2.8944
24178	EpoR+Bcl-xL	48	4.45735
24210	EpoR+Bcl-xL	48	5.3149
24215	EpoR+Bcl-xL	48	5.3149
24232	EpoR+Bcl-xL	48	5.90301
24239	EpoR+Bcl-xL	48	4.45735
24263	EpoR+Bcl-xL	48	5.6115
24265	EpoR+Bcl-xL	48	5.90301
24327	EpoR+Bcl-xL	48	5.6115
24347	EpoR+Bcl-xL	48	3.16304
24357	EpoR+Bcl-xL	48	6.30256
24398	EpoR+Bcl-xL	48	4.33158
24399	EpoR+Bcl-xL	48	6.35883
24444	EpoR+Bcl-xL	48	4.64447
24459	EpoR+Bcl-xL	48	4.89112
24473	EpoR+Bcl-xL	48	5.84511
24481	EpoR+Bcl-xL	48	5.01322
24532	EpoR+Bcl-xL	48	2.27806
24551	EpoR+Bcl-xL	48	5.55259
24567	EpoR+Bcl-xL	48	4.205
24570	EpoR+Bcl-xL	48	7.59673
24581	EpoR+Bcl-xL	48	5.55259
24613	EpoR+Bcl-xL	48	5.6115
24639	EpoR+Bcl-xL	48	5.90301
24656	EpoR+Bcl-xL	48	4.33158
24662	EpoR+Bcl-xL	48	5.19484
24673	EpoR+Bcl-xL	48	6.35883
24697	EpoR+Bcl-xL	48	4.7682
24707	EpoR+Bcl-xL	48	6.69214
24708	EpoR+Bcl-xL	48	5.67021
24711	EpoR+Bcl-xL	48	5.07396
24726	EpoR+Bcl-xL	48	4.89112
24796	EpoR+Bcl-xL	48	7.07175
24844	EpoR+Bcl-xL	48	6.74698
24848	EpoR+Bcl-xL	48	6.01818
24865	EpoR+Bcl-xL	48	5.55259
24885	EpoR+Bcl-xL	48	8.15069
24903	EpoR+Bcl-xL	48	4.51993
24904	EpoR+Bcl-xL	48	5.01322
24919	EpoR+Bcl-xL	48	6.30256
24976	EpoR+Bcl-xL	48	4.95227
24999	EpoR+Bcl-xL	48	4.2684
25003	EpoR+Bcl-xL	48	5.3149
25025	EpoR+Bcl-xL	48	6.69214
25030	EpoR+Bcl-xL	48	5.6115
25033	EpoR+Bcl-xL	48	3.9494
25044	EpoR+Bcl-xL	48	5.55259
25064	EpoR+Bcl-xL	48	5.6115
25079	EpoR+Bcl-xL	48	4.01361
25095	EpoR+Bcl-xL	48	5.43415
25129	EpoR+Bcl-xL	48	4.01361
25140	EpoR+Bcl-xL	48	4.45735
25183	EpoR+Bcl-xL	48	4.14141
25243	EpoR+Bcl-xL	48	4.82976
25272	EpoR+Bcl-xL	48	3.82038
25286	EpoR+Bcl-xL	48	4.14141
25287	EpoR+Bcl-xL	48	5.67021
25297	EpoR+Bcl-xL	48	4.7682
25332	EpoR+Bcl-xL	48	7.44137
25349	EpoR+Bcl-xL	48	5.07396
25360	EpoR+Bcl-xL	48	5.01322
25361	EpoR+Bcl-xL	48	4.89112
25494	EpoR+Bcl-xL	48	3.88499
25496	EpoR+Bcl-xL	48	5.67021
25540	EpoR+Bcl-xL	48	3.42842
25558	EpoR+Bcl-xL	48	4.07761
25565	EpoR+Bcl-xL	48	7.54514
25595	EpoR+Bcl-xL	48	6.6371
25615	EpoR+Bcl-xL	48	3.62531
25621	EpoR+Bcl-xL	48	5.37463
25627	EpoR+Bcl-xL	48	5.67021
25672	EpoR+Bcl-xL	48	6.07547
25673	EpoR+Bcl-xL	48	5.07396
25696	EpoR+Bcl-xL	48	4.95227
25728	EpoR+Bcl-xL	48	6.07547
25730	EpoR+Bcl-xL	48	6.47075
25742	EpoR+Bcl-xL	48	5.67021
25757	EpoR+Bcl-xL	48	5.67021
25768	EpoR+Bcl-xL	48	5.25497
25775	EpoR+Bcl-xL	48	5.6115
25789	EpoR+Bcl-xL	48	5.25497
25805	EpoR+Bcl-xL	48	6.18942
25809	EpoR+Bcl-xL	48	5.25497
25825	EpoR+Bcl-xL	48	5.37463
25831	EpoR+Bcl-xL	48	5.37463
25851	EpoR+Bcl-xL	48	6.91028
25852	EpoR+Bcl-xL	48	6.41489
25854	EpoR+Bcl-xL	48	6.18942
25882	EpoR+Bcl-xL	48	6.01818
25911	EpoR+Bcl-xL	48	5.3149
25930	EpoR+Bcl-xL	48	4.89112
25941	EpoR+Bcl-xL	48	4.7682
25998	EpoR+Bcl-xL	48	4.01361
26015	EpoR+Bcl-xL	48	3.36238
26067	EpoR+Bcl-xL	48	6.01818
26086	EpoR+Bcl-xL	48	5.25497
26121	EpoR+Bcl-xL	48	4.51993
26138	EpoR+Bcl-xL	48	5.67021
26171	EpoR+Bcl-xL	48	5.49347
26186	EpoR+Bcl-xL	48	4.51993
26192	EpoR+Bcl-xL	48	5.1345
26219	EpoR+Bcl-xL	48	5.55259
26220	EpoR+Bcl-xL	48	5.07396
26222	EpoR+Bcl-xL	48	4.70644
26246	EpoR+Bcl-xL	48	4.01361
26256	EpoR+Bcl-xL	48	6.13255
26265	EpoR+Bcl-xL	48	5.01322
26278	EpoR+Bcl-xL	48	4.82976
26321	EpoR+Bcl-xL	48	5.07396
26323	EpoR+Bcl-xL	48	5.07396
26324	EpoR+Bcl-xL	48	5.49347
26329	EpoR+Bcl-xL	48	4.07761
26336	EpoR+Bcl-xL	48	4.51993
26346	EpoR+Bcl-xL	48	6.74698
26368	EpoR+Bcl-xL	48	5.55259
26422	EpoR+Bcl-xL	48	5.01322
26433	EpoR+Bcl-xL	48	5.19484
26442	EpoR+Bcl-xL	48	3.55988
26448	EpoR+Bcl-xL	48	7.23138
26449	EpoR+Bcl-xL	48	4.39457
26481	EpoR+Bcl-xL	48	2.20856
26522	EpoR+Bcl-xL	48	6.13255
26525	EpoR+Bcl-xL	48	4.89112
26526	EpoR+Bcl-xL	48	5.67021
26540	EpoR+Bcl-xL	48	4.64447
26569	EpoR+Bcl-xL	48	3.69054
26576	EpoR+Bcl-xL	48	4.70644
26580	EpoR+Bcl-xL	48	4.64447
26594	EpoR+Bcl-xL	48	5.37463
26609	EpoR+Bcl-xL	48	5.43415
26616	EpoR+Bcl-xL	48	6.35883
26641	EpoR+Bcl-xL	48	3.55988
26649	EpoR+Bcl-xL	48	5.67021
26656	EpoR+Bcl-xL	48	2.69079
26657	EpoR+Bcl-xL	48	4.7682
26670	EpoR+Bcl-xL	48	5.84511
26677	EpoR+Bcl-xL	48	5.67021
26679	EpoR+Bcl-xL	48	5.67021
26684	EpoR+Bcl-xL	48	4.07761
26708	EpoR+Bcl-xL	48	5.72871
26712	EpoR+Bcl-xL	48	5.3149
26718	EpoR+Bcl-xL	48	6.07547
26744	EpoR+Bcl-xL	48	4.5823
26759	EpoR+Bcl-xL	48	3.69054
26766	EpoR+Bcl-xL	48	4.7682
26776	EpoR+Bcl-xL	48	5.01322
26782	EpoR+Bcl-xL	48	5.9607
26822	EpoR+Bcl-xL	48	5.1345
26833	EpoR+Bcl-xL	48	6.35883
26854	EpoR+Bcl-xL	48	6.41489
26862	EpoR+Bcl-xL	48	4.95227
26876	EpoR+Bcl-xL	48	5.25497
26879	EpoR+Bcl-xL	48	5.25497
26884	EpoR+Bcl-xL	48	6.07547
26914	EpoR+Bcl-xL	48	6.47075
26944	EpoR+Bcl-xL	48	4.45735
26949	EpoR+Bcl-xL	48	5.1345
26951	EpoR+Bcl-xL	48	6.41489
26965	EpoR+Bcl-xL	48	3.49425
27011	EpoR+Bcl-xL	48	5.07396
27034	EpoR+Bcl-xL	48	4.70644
27042	EpoR+Bcl-xL	48	4.95227
27045	EpoR+Bcl-xL	48	4.82976
27071	EpoR+Bcl-xL	48	4.07761
27100	EpoR+Bcl-xL	48	5.55259
27101	EpoR+Bcl-xL	48	4.95227
27119	EpoR+Bcl-xL	48	5.55259
27189	EpoR+Bcl-xL	48	6.13255
27205	EpoR+Bcl-xL	48	7.01813
27208	EpoR+Bcl-xL	48	4.95227
27224	EpoR+Bcl-xL	48	3.49425
27284	EpoR+Bcl-xL	48	5.43415
27287	EpoR+Bcl-xL	48	4.7682
27309	EpoR+Bcl-xL	48	4.64447
27318	EpoR+Bcl-xL	48	4.95227
27319	EpoR+Bcl-xL	48	6.30256
27323	EpoR+Bcl-xL	48	5.6115
27334	EpoR+Bcl-xL	48	6.13255
27370	EpoR+Bcl-xL	48	5.72871
27391	EpoR+Bcl-xL	48	6.41489
27439	EpoR+Bcl-xL	48	5.1345
27447	EpoR+Bcl-xL	48	4.14141
27456	EpoR+Bcl-xL	48	5.78702
27457	EpoR+Bcl-xL	48	6.30256
27458	EpoR+Bcl-xL	48	5.25497
27461	EpoR+Bcl-xL	48	4.95227
27471	EpoR+Bcl-xL	48	5.55259
27476	EpoR+Bcl-xL	48	5.49347
27491	EpoR+Bcl-xL	48	5.25497
27501	EpoR+Bcl-xL	48	6.96431
27507	EpoR+Bcl-xL	48	5.67021
27513	EpoR+Bcl-xL	48	5.49347
27524	EpoR+Bcl-xL	48	6.96431
27526	EpoR+Bcl-xL	48	6.41489
27531	EpoR+Bcl-xL	48	4.51993
27571	EpoR+Bcl-xL	48	4.89112
27579	EpoR+Bcl-xL	48	5.3149
27582	EpoR+Bcl-xL	48	6.80162
27585	EpoR+Bcl-xL	48	5.6115
27607	EpoR+Bcl-xL	48	4.89112
27618	EpoR+Bcl-xL	48	5.6115
27625	EpoR+Bcl-xL	48	7.17837
27642	EpoR+Bcl-xL	48	4.7682
27705	EpoR+Bcl-xL	48	5.43415
27729	EpoR+Bcl-xL	48	5.90301
27744	EpoR+Bcl-xL	48	5.3149
27786	EpoR+Bcl-xL	48	5.3149
27792	EpoR+Bcl-xL	48	5.25497
27819	EpoR+Bcl-xL	48	5.19484
27837	EpoR+Bcl-xL	48	3.9494
27864	EpoR+Bcl-xL	48	4.70644
27890	EpoR+Bcl-xL	48	5.19484
27921	EpoR+Bcl-xL	48	4.39457
27947	EpoR+Bcl-xL	48	5.25497
27964	EpoR+Bcl-xL	48	4.39457
27968	EpoR+Bcl-xL	48	5.67021
27984	EpoR+Bcl-xL	48	3.75556
27991	EpoR+Bcl-xL	48	4.70644
28037	EpoR+Bcl-xL	48	6.69214
28039	EpoR+Bcl-xL	48	5.07396
28050	EpoR+Bcl-xL	48	4.5823
28095	EpoR+Bcl-xL	48	5.67021
28121	EpoR+Bcl-xL	48	5.6115
28156	EpoR+Bcl-xL	48	4.7682
28163	EpoR+Bcl-xL	48	6.69214
28174	EpoR+Bcl-xL	48	5.72871
28179	EpoR+Bcl-xL	48	5.07396
28197	EpoR+Bcl-xL	48	5.6115
28252	EpoR+Bcl-xL	48	3.9494
28277	EpoR+Bcl-xL	48	5.72871
28324	EpoR+Bcl-xL	48	4.95227
28336	EpoR+Bcl-xL	48	5.25497
28338	EpoR+Bcl-xL	48	4.33158
28345	EpoR+Bcl-xL	48	4.95227
28376	EpoR+Bcl-xL	48	3.88499
28427	EpoR+Bcl-xL	48	5.43415
28441	EpoR+Bcl-xL	48	5.3149
28449	EpoR+Bcl-xL	48	4.39457
28456	EpoR+Bcl-xL	48	5.3149
28459	EpoR+Bcl-xL	48	5.78702
28477	EpoR+Bcl-xL	48	6.69214
28511	EpoR+Bcl-xL	48	5.25497
28522	EpoR+Bcl-xL	48	4.39457
28549	EpoR+Bcl-xL	48	5.07396
28572	EpoR+Bcl-xL	48	5.19484
28579	EpoR+Bcl-xL	48	5.90301
28610	EpoR+Bcl-xL	48	4.01361
28629	EpoR+Bcl-xL	48	6.96431
28663	EpoR+Bcl-xL	48	4.07761
28664	EpoR+Bcl-xL	48	6.2461
28678	EpoR+Bcl-xL	48	5.6115
28682	EpoR+Bcl-xL	48	5.07396
28689	EpoR+Bcl-xL	48	5.55259
28698	EpoR+Bcl-xL	48	4.64447
28706	EpoR+Bcl-xL	48	6.07547
28721	EpoR+Bcl-xL	48	5.19484
28740	EpoR+Bcl-xL	48	5.90301
28755	EpoR+Bcl-xL	48	4.2684
28805	EpoR+Bcl-xL	48	6.69214
28819	EpoR+Bcl-xL	48	5.67021
28840	EpoR+Bcl-xL	48	5.55259
28863	EpoR+Bcl-xL	48	4.33158
28866	EpoR+Bcl-xL	48	6.41489
28915	EpoR+Bcl-xL	48	4.89112
28941	EpoR+Bcl-xL	48	5.78702
28942	EpoR+Bcl-xL	48	5.90301
28964	EpoR+Bcl-xL	48	5.07396
28969	EpoR+Bcl-xL	48	4.95227
28971	EpoR+Bcl-xL	48	4.89112
28973	EpoR+Bcl-xL	48	5.01322
28989	EpoR+Bcl-xL	48	3.88499
28997	EpoR+Bcl-xL	48	6.18942
28998	EpoR+Bcl-xL	48	6.07547
29009	EpoR+Bcl-xL	48	4.64447
29012	EpoR+Bcl-xL	48	4.89112
29018	EpoR+Bcl-xL	48	3.69054
29024	EpoR+Bcl-xL	48	5.25497
29025	EpoR+Bcl-xL	48	6.18942
29045	EpoR+Bcl-xL	48	6.30256
29060	EpoR+Bcl-xL	48	4.64447
29070	EpoR+Bcl-xL	48	6.2461
29086	EpoR+Bcl-xL	48	4.64447
29101	EpoR+Bcl-xL	48	4.5823
29152	EpoR+Bcl-xL	48	5.25497
29154	EpoR+Bcl-xL	48	7.6481
29158	EpoR+Bcl-xL	48	4.2684
29168	EpoR+Bcl-xL	48	5.6115
29174	EpoR+Bcl-xL	48	7.12516
29179	EpoR+Bcl-xL	48	5.72871
29191	EpoR+Bcl-xL	48	4.2684
29193	EpoR+Bcl-xL	48	6.41489
29244	EpoR+Bcl-xL	48	5.07396
29265	EpoR+Bcl-xL	48	5.90301
29271	EpoR+Bcl-xL	48	4.33158
29297	EpoR+Bcl-xL	48	5.55259
29320	EpoR+Bcl-xL	48	5.49347
29334	EpoR+Bcl-xL	48	4.82976
29344	EpoR+Bcl-xL	48	5.9607
29379	EpoR+Bcl-xL	48	4.45735
29380	EpoR+Bcl-xL	48	4.14141
29387	EpoR+Bcl-xL	48	5.84511
29396	EpoR+Bcl-xL	48	4.2684
29409	EpoR+Bcl-xL	48	5.43415
29416	EpoR+Bcl-xL	48	4.2684
29431	EpoR+Bcl-xL	48	5.19484
29477	EpoR+Bcl-xL	48	4.89112
29504	EpoR+Bcl-xL	48	5.6115
29514	EpoR+Bcl-xL	48	5.84511
29535	EpoR+Bcl-xL	48	5.1345
29609	EpoR+Bcl-xL	48	4.01361
29610	EpoR+Bcl-xL	48	6.69214
29641	EpoR+Bcl-xL	48	5.84511
29644	EpoR+Bcl-xL	48	4.14141
29681	EpoR+Bcl-xL	48	4.01361
29699	EpoR+Bcl-xL	48	4.51993
29709	EpoR+Bcl-xL	48	5.43415
29717	EpoR+Bcl-xL	48	4.7682
29722	EpoR+Bcl-xL	48	5.19484
29724	EpoR+Bcl-xL	48	3.9494
29736	EpoR+Bcl-xL	48	6.35883
29756	EpoR+Bcl-xL	48	4.95227
29762	EpoR+Bcl-xL	48	4.82976
29764	EpoR+Bcl-xL	48	6.74698
29800	EpoR+Bcl-xL	48	4.14141
29802	EpoR+Bcl-xL	48	5.43415
29852	EpoR+Bcl-xL	48	5.6115
29860	EpoR+Bcl-xL	48	6.18942
29877	EpoR+Bcl-xL	48	5.1345
29882	EpoR+Bcl-xL	48	6.58185
29887	EpoR+Bcl-xL	48	4.07761
29895	EpoR+Bcl-xL	48	5.84511
29898	EpoR+Bcl-xL	48	5.07396
29903	EpoR+Bcl-xL	48	4.33158
29909	EpoR+Bcl-xL	48	7.59673
29981	EpoR+Bcl-xL	48	5.07396
29989	EpoR+Bcl-xL	48	6.13255
30033	EpoR+Bcl-xL	48	4.82976
30046	EpoR+Bcl-xL	48	3.9494
30073	EpoR+Bcl-xL	48	4.51993
30109	EpoR+Bcl-xL	48	5.25497
30119	EpoR+Bcl-xL	48	4.89112
30145	EpoR+Bcl-xL	48	6.30256
30152	EpoR+Bcl-xL	48	4.14141
30188	EpoR+Bcl-xL	48	5.01322
30220	EpoR+Bcl-xL	48	5.1345
30319	EpoR+Bcl-xL	48	7.6481
30322	EpoR+Bcl-xL	48	4.51993
30335	EpoR+Bcl-xL	48	4.7682
30349	EpoR+Bcl-xL	48	4.89112
30355	EpoR+Bcl-xL	48	4.7682
30388	EpoR+Bcl-xL	48	4.51993
30402	EpoR+Bcl-xL	48	6.5264
30408	EpoR+Bcl-xL	48	5.1345
30426	EpoR+Bcl-xL	48	5.01322
30443	EpoR+Bcl-xL	48	5.07396
30480	EpoR+Bcl-xL	48	6.18942
30496	EpoR+Bcl-xL	48	6.30256
30510	EpoR+Bcl-xL	48	5.6115
30518	EpoR+Bcl-xL	48	5.07396
30527	EpoR+Bcl-xL	48	3.75556
30546	EpoR+Bcl-xL	48	4.95227
30552	EpoR+Bcl-xL	48	5.9607
30560	EpoR+Bcl-xL	48	4.82976
30562	EpoR+Bcl-xL	48	5.01322
30649	EpoR+Bcl-xL	48	5.49347
30686	EpoR+Bcl-xL	48	3.82038
30688	EpoR+Bcl-xL	48	1.858
30703	EpoR+Bcl-xL	48	5.49347
30704	EpoR+Bcl-xL	48	5.07396
30715	EpoR+Bcl-xL	48	5.67021
30755	EpoR+Bcl-xL	48	4.51993
30759	EpoR+Bcl-xL	48	3.9494
30777	EpoR+Bcl-xL	48	4.64447
30786	EpoR+Bcl-xL	48	5.1345
30787	EpoR+Bcl-xL	48	4.95227
30800	EpoR+Bcl-xL	48	3.75556
30818	EpoR+Bcl-xL	48	5.37463
30821	EpoR+Bcl-xL	48	4.95227
30858	EpoR+Bcl-xL	48	3.36238
30872	EpoR+Bcl-xL	48	4.95227
30920	EpoR+Bcl-xL	48	5.9607
30923	EpoR+Bcl-xL	48	5.84511
30924	EpoR+Bcl-xL	48	3.9494
30934	EpoR+Bcl-xL	48	5.3149
30936	EpoR+Bcl-xL	48	4.95227
31005	EpoR+Bcl-xL	48	4.39457
31015	EpoR+Bcl-xL	48	4.5823
31040	EpoR+Bcl-xL	48	5.72871
31063	EpoR+Bcl-xL	48	6.07547
31115	EpoR+Bcl-xL	48	4.7682
31116	EpoR+Bcl-xL	48	4.39457
31122	EpoR+Bcl-xL	48	6.91028
31141	EpoR+Bcl-xL	48	5.67021
31143	EpoR+Bcl-xL	48	5.01322
31176	EpoR+Bcl-xL	48	5.67021
31203	EpoR+Bcl-xL	48	5.01322
31207	EpoR+Bcl-xL	48	4.07761
31215	EpoR+Bcl-xL	48	6.01818
31217	EpoR+Bcl-xL	48	3.42842
31227	EpoR+Bcl-xL	48	5.07396
31259	EpoR+Bcl-xL	48	4.5823
31275	EpoR+Bcl-xL	48	6.47075
31307	EpoR+Bcl-xL	48	3.49425
31312	EpoR+Bcl-xL	48	5.3149
31334	EpoR+Bcl-xL	48	4.89112
31343	EpoR+Bcl-xL	48	7.28418
31348	EpoR+Bcl-xL	48	6.18942
31373	EpoR+Bcl-xL	48	4.01361
31400	EpoR+Bcl-xL	48	5.25497
31431	EpoR+Bcl-xL	48	5.9607
31451	EpoR+Bcl-xL	48	5.67021
31470	EpoR+Bcl-xL	48	6.18942
31500	EpoR+Bcl-xL	48	4.89112
31501	EpoR+Bcl-xL	48	4.01361
31528	EpoR+Bcl-xL	48	4.7682
31529	EpoR+Bcl-xL	48	5.84511
31557	EpoR+Bcl-xL	48	5.84511
31640	EpoR+Bcl-xL	48	5.43415
31688	EpoR+Bcl-xL	48	6.41489
31766	EpoR+Bcl-xL	48	4.89112
31773	EpoR+Bcl-xL	48	5.43415
31779	EpoR+Bcl-xL	48	6.18942
31821	EpoR+Bcl-xL	48	5.3149
31830	EpoR+Bcl-xL	48	5.6115
31844	EpoR+Bcl-xL	48	4.7682
31850	EpoR+Bcl-xL	48	5.3149
31859	EpoR+Bcl-xL	48	2.34736
31871	EpoR+Bcl-xL	48	5.55259
31903	EpoR+Bcl-xL	48	5.6115
31904	EpoR+Bcl-xL	48	4.89112
31905	EpoR+Bcl-xL	48	4.39457
31919	EpoR+Bcl-xL	48	4.39457
31920	EpoR+Bcl-xL	48	5.78702
31943	EpoR+Bcl-xL	48	5.9607
31946	EpoR+Bcl-xL	48	4.7682
31966	EpoR+Bcl-xL	48	5.67021
32017	EpoR+Bcl-xL	48	5.55259
32023	EpoR+Bcl-xL	48	6.2461
32031	EpoR+Bcl-xL	48	6.80162
32038	EpoR+Bcl-xL	48	3.88499
32044	EpoR+Bcl-xL	48	4.205
32045	EpoR+Bcl-xL	48	6.35883
32046	EpoR+Bcl-xL	48	5.01322
32081	EpoR+Bcl-xL	48	7.38918
32099	EpoR+Bcl-xL	48	5.19484
32102	EpoR+Bcl-xL	48	6.74698
32143	EpoR+Bcl-xL	48	5.9607
32148	EpoR+Bcl-xL	48	6.58185
32166	EpoR+Bcl-xL	48	3.55988
32204	EpoR+Bcl-xL	48	3.02913
32209	EpoR+Bcl-xL	48	8.19982
32223	EpoR+Bcl-xL	48	5.78702
32229	EpoR+Bcl-xL	48	5.19484
32277	EpoR+Bcl-xL	48	4.82976
32297	EpoR+Bcl-xL	48	5.1345
32309	EpoR+Bcl-xL	48	4.01361
32319	EpoR+Bcl-xL	48	4.70644
32328	EpoR+Bcl-xL	48	5.84511
32353	EpoR+Bcl-xL	48	6.58185
32356	EpoR+Bcl-xL	48	4.2684
32373	EpoR+Bcl-xL	48	4.51993
32390	EpoR+Bcl-xL	48	3.16304
32423	EpoR+Bcl-xL	48	5.9607
32433	EpoR+Bcl-xL	48	4.2684
32473	EpoR+Bcl-xL	48	5.01322
32474	EpoR+Bcl-xL	48	4.7682
32516	EpoR+Bcl-xL	48	5.43415
32531	EpoR+Bcl-xL	48	5.9607
32532	EpoR+Bcl-xL	48	5.43415
32535	EpoR+Bcl-xL	48	5.07396
32569	EpoR+Bcl-xL	48	4.82976
32596	EpoR+Bcl-xL	48	4.7682
32610	EpoR+Bcl-xL	48	5.78702
32612	EpoR+Bcl-xL	48	4.5823
32624	EpoR+Bcl-xL	48	4.51993
32634	EpoR+Bcl-xL	48	6.18942
32667	EpoR+Bcl-xL	48	5.67021
32691	EpoR+Bcl-xL	48	6.58185
32738	EpoR+Bcl-xL	48	6.30256
32757	EpoR+Bcl-xL	48	4.7682
32764	EpoR+Bcl-xL	48	6.69214
32771	EpoR+Bcl-xL	48	5.37463
32772	EpoR+Bcl-xL	48	5.67021
32790	EpoR+Bcl-xL	48	5.6115
32823	EpoR+Bcl-xL	48	5.1345
32844	EpoR+Bcl-xL	48	3.49425
32847	EpoR+Bcl-xL	48	5.1345
32869	EpoR+Bcl-xL	48	5.25497
32901	EpoR+Bcl-xL	48	3.9494
32904	EpoR+Bcl-xL	48	5.07396
32919	EpoR+Bcl-xL	48	5.9607
32929	EpoR+Bcl-xL	48	5.37463
32934	EpoR+Bcl-xL	48	5.67021
32948	EpoR+Bcl-xL	48	5.90301
32964	EpoR+Bcl-xL	48	5.37463
32970	EpoR+Bcl-xL	48	5.55259
32985	EpoR+Bcl-xL	48	4.95227
33020	EpoR+Bcl-xL	48	5.3149
33025	EpoR+Bcl-xL	48	6.01818
33033	EpoR+Bcl-xL	48	7.49336
33065	EpoR+Bcl-xL	48	6.69214
33067	EpoR+Bcl-xL	48	5.1345
33074	EpoR+Bcl-xL	48	5.72871
33101	EpoR+Bcl-xL	48	4.07761
33105	EpoR+Bcl-xL	48	4.51993
33112	EpoR+Bcl-xL	48	5.1345
33120	EpoR+Bcl-xL	48	4.89112
33125	EpoR+Bcl-xL	48	5.37463
33128	EpoR+Bcl-xL	48	5.1345
33178	EpoR+Bcl-xL	48	4.2684
33201	EpoR+Bcl-xL	48	6.47075
33237	EpoR+Bcl-xL	48	5.19484
33259	EpoR+Bcl-xL	48	4.205
33263	EpoR+Bcl-xL	48	5.49347
33268	EpoR+Bcl-xL	48	6.13255
33274	EpoR+Bcl-xL	48	7.01813
33276	EpoR+Bcl-xL	48	5.19484
33290	EpoR+Bcl-xL	48	6.69214
33308	EpoR+Bcl-xL	48	6.58185
33311	EpoR+Bcl-xL	48	4.95227
33329	EpoR+Bcl-xL	48	5.67021
33339	EpoR+Bcl-xL	48	4.33158
33352	EpoR+Bcl-xL	48	4.95227
33353	EpoR+Bcl-xL	48	5.1345
33357	EpoR+Bcl-xL	48	5.78702
33364	EpoR+Bcl-xL	48	3.88499
33366	EpoR+Bcl-xL	48	4.33158
33420	EpoR+Bcl-xL	48	4.70644
33437	EpoR+Bcl-xL	48	4.70644
33458	EpoR+Bcl-xL	48	5.67021
33464	EpoR+Bcl-xL	48	4.07761
33477	EpoR+Bcl-xL	48	4.70644
33532	EpoR+Bcl-xL	48	7.9521
33541	EpoR+Bcl-xL	48	6.58185
33556	EpoR+Bcl-xL	48	5.84511
33563	EpoR+Bcl-xL	48	3.55988
33589	EpoR+Bcl-xL	48	3.02913
33594	EpoR+Bcl-xL	48	4.205
33600	EpoR+Bcl-xL	48	5.55259
33615	EpoR+Bcl-xL	48	3.75556
33655	EpoR+Bcl-xL	48	5.6115
33746	EpoR+Bcl-xL	48	4.51993
33747	EpoR+Bcl-xL	48	4.07761
33753	EpoR+Bcl-xL	48	5.3149
33764	EpoR+Bcl-xL	48	3.9494
33766	EpoR+Bcl-xL	48	5.01322
33802	EpoR+Bcl-xL	48	3.42842
33813	EpoR+Bcl-xL	48	6.13255
33826	EpoR+Bcl-xL	48	6.2461
33827	EpoR+Bcl-xL	48	7.07175
33879	EpoR+Bcl-xL	48	5.49347
33938	EpoR+Bcl-xL	48	5.67021
33961	EpoR+Bcl-xL	48	6.85605
33968	EpoR+Bcl-xL	48	6.07547
33985	EpoR+Bcl-xL	48	5.3149
33996	EpoR+Bcl-xL	48	4.70644
34028	EpoR+Bcl-xL	48	6.13255
34036	EpoR+Bcl-xL	48	5.49347
34068	EpoR+Bcl-xL	48	4.82976
34081	EpoR+Bcl-xL	48	5.72871
34087	EpoR+Bcl-xL	48	3.82038
34115	EpoR+Bcl-xL	48	6.13255
34118	EpoR+Bcl-xL	48	4.64447
34122	EpoR+Bcl-xL	48	4.95227
34125	EpoR+Bcl-xL	48	5.43415
34144	EpoR+Bcl-xL	48	3.88499
34147	EpoR+Bcl-xL	48	5.25497
34161	EpoR+Bcl-xL	48	5.37463
34166	EpoR+Bcl-xL	48	3.88499
34188	EpoR+Bcl-xL	48	6.18942
34195	EpoR+Bcl-xL	48	4.89112
34240	EpoR+Bcl-xL	48	5.37463
34285	EpoR+Bcl-xL	48	3.29614
34290	EpoR+Bcl-xL	48	6.01818
34318	EpoR+Bcl-xL	48	5.3149
34388	EpoR+Bcl-xL	48	5.01322
34407	EpoR+Bcl-xL	48	5.67021
34408	EpoR+Bcl-xL	48	5.43415
34411	EpoR+Bcl-xL	48	3.29614
34413	EpoR+Bcl-xL	48	4.5823
34433	EpoR+Bcl-xL	48	5.07396
34435	EpoR+Bcl-xL	48	4.95227
34453	EpoR+Bcl-xL	48	5.37463
34469	EpoR+Bcl-xL	48	6.30256
34527	EpoR+Bcl-xL	48	4.82976
34530	EpoR+Bcl-xL	48	5.6115
34585	EpoR+Bcl-xL	48	4.2684
34590	EpoR+Bcl-xL	48	4.39457
34603	EpoR+Bcl-xL	48	4.01361
34614	EpoR+Bcl-xL	48	4.64447
34627	EpoR+Bcl-xL	48	6.58185
34650	EpoR+Bcl-xL	48	5.55259
34669	EpoR+Bcl-xL	48	4.51993
34682	EpoR+Bcl-xL	48	5.25497
34746	EpoR+Bcl-xL	48	5.19484
34748	EpoR+Bcl-xL	48	5.78702
34756	EpoR+Bcl-xL	48	4.45735
34797	EpoR+Bcl-xL	48	5.49347
34799	EpoR+Bcl-xL	48	4.95227
34805	EpoR+Bcl-xL	48	6.2461
34807	EpoR+Bcl-xL	48	4.39457
34862	EpoR+Bcl-xL	48	4.7682
34928	EpoR+Bcl-xL	48	6.13255
34932	EpoR+Bcl-xL	48	4.5823
34980	EpoR+Bcl-xL	48	5.3149
35018	EpoR+Bcl-xL	48	5.3149
35067	EpoR+Bcl-xL	48	5.9607
35090	EpoR+Bcl-xL	48	3.9494
35122	EpoR+Bcl-xL	48	4.39457
35144	EpoR+Bcl-xL	48	4.205
35148	EpoR+Bcl-xL	48	4.14141
35164	EpoR+Bcl-xL	48	5.84511
35183	EpoR+Bcl-xL	48	5.37463
35186	EpoR+Bcl-xL	48	5.43415
35189	EpoR+Bcl-xL	48	4.89112
[truncated: 24,354 more rows]
