# Supplementary material for: EpoR stimulates rapid cycling and larger red cells during mouse and human erythropoiesis
Source: Nat Commun. 2021 Dec 17;12:7334. doi: 10.1038/s41467-021-27562-4 (PMC8683474; doi:10.1038/s41467-021-27562-4)
Supplement: Supplementary file 3 — Source Data [file 41467_2021_27562_MOESM3_ESM.zip › Source_Data/Extended Data Figure 4 source data.xlsx]

## Sheet: ED Figure 4a
Cell Area	Bead Diameter
341	14.3
320	14.3
324	14.3
334	14.3
350	14.3
342	14.3
323	14.3
345	14.3
335	14.3
314	14.3
351	14.3
314	14.3
330	14.3
372	14.3
314	14.3
311	14.3
306	14.3
315	14.3
321	14.3
305	14.3
326	14.3
319	14.3
355	14.3
319	14.3
370	14.3
324	14.3
331	14.3
330	14.3
351	14.3
341	14.3
305	14.3
324	14.3
312	14.3
284	14.3
343	14.3
319	14.3
314	14.3
314	14.3
307	14.3
311	14.3
320	14.3
351	14.3
321	14.3
338	14.3
319	14.3
325	14.3
336	14.3
317	14.3
294	14.3
374	14.3
322	14.3
322	14.3
362	14.3
315	14.3
312	14.3
314	14.3
341	14.3
307	14.3
360	14.3
306	14.3
331	14.3
314	14.3
318	14.3
311	14.3
333	14.3
313	14.3
309	14.3
381	14.3
353	14.3
356	14.3
335	14.3
336	14.3
378	14.3
314	14.3
315	14.3
323	14.3
308	14.3
292	14.3
316	14.3
340	14.3
362	14.3
372	14.3
350	14.3
314	14.3
360	14.3
338	14.3
371	14.3
317	14.3
317	14.3
323	14.3
380	14.3
321	14.3
307	14.3
315	14.3
308	14.3
320	14.3
316	14.3
320	14.3
321	14.3
349	14.3
316	14.3
315	14.3
298	14.3
340	14.3
317	14.3
368	14.3
306	14.3
309	14.3
315	14.3
324	14.3
313	14.3
319	14.3
320	14.3
302	14.3
315	14.3
315	14.3
337	14.3
320	14.3
318	14.3
318	14.3
356	14.3
323	14.3
320	14.3
363	14.3
319	14.3
364	14.3
317	14.3
360	14.3
307	14.3
316	14.3
275	14.3
319	14.3
313	14.3
304	14.3
365	14.3
309	14.3
377	14.3
315	14.3
311	14.3
315	14.3
310	14.3
318	14.3
346	14.3
337	14.3
360	14.3
320	14.3
313	14.3
322	14.3
311	14.3
346	14.3
325	14.3
310	14.3
316	14.3
312	14.3
305	14.3
296	14.3
353	14.3
311	14.3
297	14.3
330	14.3
304	14.3
311	14.3
325	14.3
324	14.3
293	14.3
328	14.3
313	14.3
360	14.3
322	14.3
347	14.3
323	14.3
305	14.3
319	14.3
364	14.3
318	14.3
320	14.3
377	14.3
314	14.3
357	14.3
318	14.3
312	14.3
319	14.3
277	14.3
353	14.3
340	14.3
291	14.3
329	14.3
378	14.3
309	14.3
348	14.3
336	14.3
319	14.3
305	14.3
327	14.3
314	14.3
298	14.3
375	14.3
382	14.3
328	14.3
358	14.3
305	14.3
361	14.3
358	14.3
328	14.3
307	14.3
363	14.3
311	14.3
353	14.3
318	14.3
311	14.3
342	14.3
379	14.3
314	14.3
334	14.3
313	14.3
314	14.3
313	14.3
314	14.3
315	14.3
311	14.3
309	14.3
383	14.3
333	14.3
370	14.3
285	14.3
313	14.3
340	14.3
333	14.3
350	14.3
309	14.3
323	14.3
320	14.3
318	14.3
332	14.3
311	14.3
367	14.3
310	14.3
309	14.3
314	14.3
317	14.3
271	14.3
310	14.3
325	14.3
319	14.3
363	14.3
311	14.3
372	14.3
315	14.3
314	14.3
344	14.3
311	14.3
331	14.3
338	14.3
338	14.3
377	14.3
311	14.3
330	14.3
350	14.3
319	14.3
319	14.3
311	14.3
360	14.3
363	14.3
312	14.3
300	14.3
344	14.3
327	14.3
316	14.3
390	14.3
304	14.3
314	14.3
309	14.3
355	14.3
320	14.3
350	14.3
320	14.3
305	14.3
318	14.3
316	14.3
324	14.3
320	14.3
360	14.3
322	14.3
318	14.3
310	14.3
307	14.3
311	14.3
316	14.3
305	14.3
341	14.3
316	14.3
349	14.3
293	14.3
319	14.3
323	14.3
352	14.3
392	14.3
324	14.3
314	14.3
326	14.3
312	14.3
320	14.3
368	14.3
317	14.3
370	14.3
332	14.3
337	14.3
349	14.3
343	14.3
322	14.3
318	14.3
311	14.3
325	14.3
313	14.3
311	14.3
337	14.3
310	14.3
344	14.3
341	14.3
372	14.3
384	14.3
309	14.3
358	14.3
298	14.3
333	14.3
379	14.3
330	14.3
316	14.3
320	14.3
313	14.3
311	14.3
317	14.3
331	14.3
364	14.3
339	14.3
289	14.3
307	14.3
310	14.3
341	14.3
345	14.3
356	14.3
309	14.3
315	14.3
307	14.3
316	14.3
317	14.3
321	14.3
328	14.3
338	14.3
303	14.3
315	14.3
300	14.3
307	14.3
353	14.3
303	14.3
318	14.3
326	14.3
313	14.3
310	14.3
345	14.3
324	14.3
321	14.3
341	14.3
315	14.3
340	14.3
327	14.3
360	14.3
320	14.3
299	14.3
301	14.3
361	14.3
310	14.3
342	14.3
314	14.3
345	14.3
363	14.3
303	14.3
340	14.3
300	14.3
308	14.3
334	14.3
314	14.3
310	14.3
320	14.3
303	14.3
317	14.3
336	14.3
318	14.3
309	14.3
338	14.3
305	14.3
374	14.3
316	14.3
356	14.3
346	14.3
391	14.3
316	14.3
373	14.3
337	14.3
344	14.3
315	14.3
333	14.3
321	14.3
315	14.3
325	14.3
385	14.3
304	14.3
366	14.3
309	14.3
305	14.3
314	14.3
338	14.3
310	14.3
314	14.3
338	14.3
333	14.3
311	14.3
357	14.3
316	14.3
318	14.3
328	14.3
310	14.3
343	14.3
307	14.3
311	14.3
360	14.3
353	14.3
374	14.3
361	14.3
309	14.3
357	14.3
349	14.3
374	14.3
309	14.3
343	14.3
337	14.3
309	14.3
333	14.3
321	14.3
342	14.3
380	14.3
293	14.3
318	14.3
309	14.3
299	14.3
319	14.3
323	14.3
353	14.3
317	14.3
370	14.3
318	14.3
364	14.3
375	14.3
300	14.3
326	14.3
313	14.3
375	14.3
317	14.3
365	14.3
313	14.3
347	14.3
312	14.3
309	14.3
329	14.3
314	14.3
313	14.3
308	14.3
319	14.3
301	14.3
314	14.3
317	14.3
314	14.3
355	14.3
381	14.3
316	14.3
353	14.3
310	14.3
313	14.3
336	14.3
317	14.3
320	14.3
285	14.3
361	14.3
322	14.3
352	14.3
306	14.3
356	14.3
319	14.3
329	14.3
314	14.3
315	14.3
354	14.3
316	14.3
332	14.3
311	14.3
287	14.3
325	14.3
310	14.3
316	14.3
332	14.3
341	14.3
342	14.3
322	14.3
364	14.3
300	14.3
324	14.3
387	14.3
317	14.3
316	14.3
305	14.3
347	14.3
327	14.3
334	14.3
381	14.3
336	14.3
350	14.3
312	14.3
329	14.3
352	14.3
285	14.3
308	14.3
375	14.3
316	14.3
318	14.3
288	14.3
310	14.3
335	14.3
308	14.3
350	14.3
317	14.3
323	14.3
355	14.3
322	14.3
348	14.3
303	14.3
335	14.3
347	14.3
372	14.3
334	14.3
307	14.3
315	14.3
315	14.3
329	14.3
304	14.3
306	14.3
325	14.3
327	14.3
317	14.3
326	14.3
342	14.3
340	14.3
365	14.3
376	14.3
347	14.3
322	14.3
343	14.3
316	14.3
320	14.3
297	14.3
355	14.3
325	14.3
367	14.3
299	14.3
319	14.3
316	14.3
352	14.3
348	14.3
344	14.3
360	14.3
373	14.3
320	14.3
318	14.3
339	14.3
316	14.3
307	14.3
311	14.3
308	14.3
369	14.3
307	14.3
312	14.3
375	14.3
314	14.3
314	14.3
341	14.3
309	14.3
300	14.3
344	14.3
324	14.3
346	14.3
359	14.3
311	14.3
319	14.3
318	14.3
267	14.3
329	14.3
355	14.3
360	14.3
355	14.3
331	14.3
323	14.3
347	14.3
312	14.3
364	14.3
301	14.3
323	14.3
319	14.3
324	14.3
343	14.3
388	14.3
313	14.3
317	14.3
310	14.3
310	14.3
365	14.3
363	14.3
372	14.3
337	14.3
325	14.3
354	14.3
308	14.3
323	14.3
314	14.3
318	14.3
347	14.3
349	14.3
308	14.3
370	14.3
323	14.3
309	14.3
318	14.3
314	14.3
312	14.3
302	14.3
317	14.3
306	14.3
318	14.3
347	14.3
300	14.3
356	14.3
321	14.3
347	14.3
327	14.3
330	14.3
325	14.3
362	14.3
316	14.3
345	14.3
302	14.3
308	14.3
312	14.3
368	14.3
351	14.3
371	14.3
339	14.3
357	14.3
280	14.3
313	14.3
325	14.3
309	14.3
334	14.3
311	14.3
334	14.3
338	14.3
366	14.3
305	14.3
313	14.3
306	14.3
348	14.3
332	14.3
305	14.3
304	14.3
310	14.3
311	14.3
374	14.3
309	14.3
354	14.3
331	14.3
324	14.3
335	14.3
303	14.3
353	14.3
344	14.3
363	14.3
306	14.3
328	14.3
320	14.3
316	14.3
359	14.3
316	14.3
370	14.3
333	14.3
361	14.3
354	14.3
303	14.3
329	14.3
358	14.3
309	14.3
296	14.3
309	14.3
357	14.3
336	14.3
360	14.3
353	14.3
319	14.3
376	14.3
360	14.3
314	14.3
379	14.3
361	14.3
317	14.3
316	14.3
328	14.3
327	14.3
327	14.3
387	14.3
346	14.3
339	14.3
299	14.3
313	14.3
315	14.3
317	14.3
314	14.3
326	14.3
305	14.3
301	14.3
321	14.3
315	14.3
334	14.3
341	14.3
358	14.3
311	14.3
312	14.3
326	14.3
339	14.3
308	14.3
294	14.3
328	14.3
333	14.3
318	14.3
337	14.3
315	14.3
356	14.3
354	14.3
355	14.3
355	14.3
321	14.3
315	14.3
340	14.3
344	14.3
324	14.3
310	14.3
316	14.3
316	14.3
316	14.3
333	14.3
316	14.3
279	14.3
331	14.3
349	14.3
318	14.3
303	14.3
330	14.3
323	14.3
316	14.3
312	14.3
350	14.3
347	14.3
357	14.3
359	14.3
377	14.3
308	14.3
315	14.3
318	14.3
357	14.3
338	14.3
362	14.3
312	14.3
354	14.3
335	14.3
314	14.3
327	14.3
330	14.3
326	14.3
320	14.3
322	14.3
313	14.3
316	14.3
319	14.3
313	14.3
304	14.3
311	14.3
308	14.3
312	14.3
333	14.3
311	14.3
304	14.3
316	14.3
355	14.3
340	14.3
314	14.3
304	14.3
369	14.3
333	14.3
306	14.3
309	14.3
342	14.3
308	14.3
362	14.3
374	14.3
372	14.3
318	14.3
303	14.3
310	14.3
300	14.3
324	14.3
335	14.3
304	14.3
339	14.3
319	14.3
308	14.3
323	14.3
308	14.3
344	14.3
330	14.3
314	14.3
334	14.3
321	14.3
327	14.3
308	14.3
324	14.3
316	14.3
320	14.3
298	14.3
310	14.3
353	14.3
328	14.3
360	14.3
312	14.3
300	14.3
340	14.3
341	14.3
351	14.3
288	14.3
306	14.3
318	14.3
313	14.3
324	14.3
315	14.3
341	14.3
348	14.3
310	14.3
311	14.3
317	14.3
316	14.3
363	14.3
319	14.3
308	14.3
319	14.3
306	14.3
354	14.3
325	14.3
328	14.3
316	14.3
385	14.3
371	14.3
372	14.3
376	14.3
338	14.3
314	14.3
317	14.3
307	14.3
313	14.3
345	14.3
367	14.3
348	14.3
312	14.3
313	14.3
324	14.3
302	14.3
326	14.3
321	14.3
329	14.3
328	14.3
333	14.3
274	14.3
322	14.3
309	14.3
311	14.3
368	14.3
311	14.3
317	14.3
306	14.3
312	14.3
318	14.3
353	14.3
308	14.3
358	14.3
347	14.3
311	14.3
307	14.3
361	14.3
344	14.3
311	14.3
340	14.3
332	14.3
338	14.3
338	14.3
337	14.3
327	14.3
312	14.3
363	14.3
368	14.3
319	14.3
315	14.3
312	14.3
369	14.3
323	14.3
337	14.3
311	14.3
261	14.3
317	14.3
319	14.3
329	14.3
320	14.3
342	14.3
309	14.3
325	14.3
305	14.3
316	14.3
316	14.3
312	14.3
317	14.3
327	14.3
317	14.3
364	14.3
385	14.3
316	14.3
318	14.3
316	14.3
368	14.3
314	14.3
332	14.3
316	14.3
329	14.3
329	14.3
321	14.3
317	14.3
312	14.3
355	14.3
332	14.3
324	14.3
324	14.3
363	14.3
307	14.3
373	14.3
326	14.3
332	14.3
309	14.3
309	14.3
327	14.3
333	14.3
358	14.3
339	14.3
308	14.3
326	14.3
329	14.3
314	14.3
319	14.3
317	14.3
350	14.3
332	14.3
325	14.3
328	14.3
312	14.3
266	14.3
365	14.3
317	14.3
322	14.3
310	14.3
312	14.3
341	14.3
368	14.3
378	14.3
358	14.3
315	14.3
316	14.3
371	14.3
268	14.3
319	14.3
294	14.3
316	14.3
335	14.3
331	14.3
303	14.3
307	14.3
311	14.3
315	14.3
284	14.3
314	14.3
293	14.3
312	14.3
312	14.3
316	14.3
331	14.3
356	14.3
317	14.3
324	14.3
308	14.3
322	14.3
348	14.3
313	14.3
303	14.3
316	14.3
311	14.3
311	14.3
311	14.3
327	14.3
341	14.3
318	14.3
310	14.3
349	14.3
374	14.3
356	14.3
374	14.3
319	14.3
325	14.3
315	14.3
326	14.3
305	14.3
312	14.3
332	14.3
276	14.3
353	14.3
344	14.3
316	14.3
321	14.3
317	14.3
300	14.3
291	14.3
377	14.3
284	14.3
317	14.3
319	14.3
374	14.3
313	14.3
369	14.3
313	14.3
336	14.3
316	14.3
322	14.3
315	14.3
313	14.3
364	14.3
356	14.3
310	14.3
328	14.3
295	14.3
315	14.3
333	14.3
335	14.3
315	14.3
377	14.3
310	14.3
320	14.3
317	14.3
312	14.3
325	14.3
341	14.3
346	14.3
324	14.3
313	14.3
305	14.3
335	14.3
311	14.3
325	14.3
351	14.3
344	14.3
319	14.3
308	14.3
321	14.3
313	14.3
341	14.3
323	14.3
308	14.3
357	14.3
307	14.3
346	14.3
342	14.3
360	14.3
315	14.3
350	14.3
316	14.3
336	14.3
330	14.3
387	14.3
324	14.3
316	14.3
317	14.3
343	14.3
309	14.3
308	14.3
316	14.3
337	14.3
319	14.3
334	14.3
307	14.3
308	14.3
325	14.3
312	14.3
320	14.3
347	14.3
352	14.3
373	14.3
304	14.3
373	14.3
332	14.3
330	14.3
314	14.3
308	14.3
336	14.3
297	14.3
336	14.3
363	14.3
341	14.3
319	14.3
360	14.3
353	14.3
312	14.3
311	14.3
345	14.3
351	14.3
354	14.3
341	14.3
327	14.3
357	14.3
360	14.3
326	14.3
332	14.3
336	14.3
304	14.3
327	14.3
349	14.3
312	14.3
319	14.3
316	14.3
338	14.3
371	14.3
353	14.3
319	14.3
312	14.3
344	14.3
370	14.3
320	14.3
308	14.3
310	14.3
313	14.3
343	14.3
340	14.3
326	14.3
337	14.3
327	14.3
313	14.3
380	14.3
311	14.3
309	14.3
336	14.3
350	14.3
319	14.3
305	14.3
312	14.3
349	14.3
351	14.3
315	14.3
352	14.3
332	14.3
347	14.3
326	14.3
312	14.3
325	14.3
366	14.3
316	14.3
337	14.3
293	14.3
310	14.3
328	14.3
308	14.3
319	14.3
346	14.3
314	14.3
313	14.3
330	14.3
315	14.3
358	14.3
303	14.3
334	14.3
326	14.3
359	14.3
331	14.3
358	14.3
324	14.3
332	14.3
313	14.3
325	14.3
311	14.3
310	14.3
357	14.3
324	14.3
345	14.3
324	14.3
311	14.3
314	14.3
315	14.3
385	14.3
326	14.3
359	14.3
336	14.3
330	14.3
338	14.3
337	14.3
314	14.3
327	14.3
363	14.3
313	14.3
315	14.3
331	14.3
339	14.3
320	14.3
314	14.3
383	14.3
303	14.3
309	14.3
316	14.3
328	14.3
314	14.3
318	14.3
305	14.3
313	14.3
304	14.3
370	14.3
334	14.3
343	14.3
292	14.3
340	14.3
319	14.3
359	14.3
326	14.3
308	14.3
329	14.3
380	14.3
348	14.3
371	14.3
319	14.3
381	14.3
306	14.3
307	14.3
320	14.3
315	14.3
314	14.3
342	14.3
312	14.3
370	14.3
316	14.3
377	14.3
304	14.3
325	14.3
320	14.3
315	14.3
296	14.3
327	14.3
316	14.3
326	14.3
315	14.3
349	14.3
327	14.3
275	14.3
322	14.3
314	14.3
310	14.3
356	14.3
324	14.3
330	14.3
318	14.3
336	14.3
324	14.3
324	14.3
314	14.3
319	14.3
328	14.3
324	14.3
338	14.3
313	14.3
353	14.3
318	14.3
319	14.3
334	14.3
328	14.3
315	14.3
367	14.3
310	14.3
346	14.3
317	14.3
324	14.3
334	14.3
361	14.3
317	14.3
325	14.3
317	14.3
327	14.3
314	14.3
311	14.3
309	14.3
323	14.3
313	14.3
332	14.3
319	14.3
318	14.3
313	14.3
345	14.3
327	14.3
317	14.3
356	14.3
381	14.3
330	14.3
369	14.3
311	14.3
322	14.3
324	14.3
324	14.3
321	14.3
317	14.3
312	14.3
351	14.3
373	14.3
318	14.3
357	14.3
333	14.3
318	14.3
344	14.3
326	14.3
358	14.3
323	14.3
359	14.3
338	14.3
310	14.3
303	14.3
316	14.3
359	14.3
307	14.3
362	14.3
327	14.3
313	14.3
327	14.3
319	14.3
353	14.3
311	14.3
329	14.3
316	14.3
319	14.3
354	14.3
305	14.3
315	14.3
308	14.3
319	14.3
327	14.3
329	14.3
312	14.3
313	14.3
332	14.3
312	14.3
327	14.3
321	14.3
309	14.3
352	14.3
316	14.3
309	14.3
365	14.3
334	14.3
351	14.3
319	14.3
316	14.3
318	14.3
308	14.3
309	14.3
300	14.3
335	14.3
314	14.3
330	14.3
324	14.3
328	14.3
315	14.3
340	14.3
315	14.3
316	14.3
307	14.3
344	14.3
331	14.3
324	14.3
337	14.3
360	14.3
333	14.3
325	14.3
322	14.3
314	14.3
308	14.3
335	14.3
317	14.3
307	14.3
355	14.3
344	14.3
357	14.3
339	14.3
321	14.3
315	14.3
339	14.3
316	14.3
338	14.3
312	14.3
302	14.3
318	14.3
313	14.3
314	14.3
313	14.3
339	14.3
337	14.3
332	14.3
342	14.3
341	14.3
353	14.3
347	14.3
349	14.3
315	14.3
325	14.3
324	14.3
309	14.3
319	14.3
318	14.3
331	14.3
320	14.3
370	14.3
327	14.3
312	14.3
309	14.3
346	14.3
340	14.3
306	14.3
347	14.3
292	14.3
321	14.3
313	14.3
319	14.3
343	14.3
331	14.3
316	14.3
320	14.3
309	14.3
362	14.3
327	14.3
307	14.3
315	14.3
329	14.3
330	14.3
353	14.3
310	14.3
329	14.3
374	14.3
312	14.3
326	14.3
315	14.3
386	14.3
318	14.3
316	14.3
335	14.3
284	14.3
304	14.3
315	14.3
367	14.3
306	14.3
326	14.3
301	14.3
304	14.3
303	14.3
310	14.3
316	14.3
314	14.3
327	14.3
322	14.3
361	14.3
350	14.3
336	14.3
311	14.3
315	14.3
321	14.3
390	14.3
312	14.3
368	14.3
303	14.3
317	14.3
265	14.3
326	14.3
330	14.3
302	14.3
326	14.3
341	14.3
313	14.3
339	14.3
355	14.3
314	14.3
319	14.3
351	14.3
337	14.3
315	14.3
329	14.3
324	14.3
309	14.3
319	14.3
307	14.3
302	14.3
360	14.3
332	14.3
339	14.3
316	14.3
301	14.3
371	14.3
314	14.3
305	14.3
305	14.3
322	14.3
326	14.3
334	14.3
313	14.3
316	14.3
332	14.3
308	14.3
309	14.3
310	14.3
342	14.3
345	14.3
299	14.3
341	14.3
343	14.3
321	14.3
320	14.3
330	14.3
313	14.3
303	14.3
380	14.3
340	14.3
315	14.3
345	14.3
290	14.3
309	14.3
331	14.3
318	14.3
332	14.3
314	14.3
308	14.3
320	14.3
356	14.3
304	14.3
310	14.3
343	14.3
314	14.3
329	14.3
362	14.3
325	14.3
340	14.3
318	14.3
305	14.3
330	14.3
316	14.3
347	14.3
311	14.3
356	14.3
315	14.3
319	14.3
319	14.3
322	14.3
314	14.3
314	14.3
341	14.3
352	14.3
338	14.3
328	14.3
307	14.3
349	14.3
314	14.3
311	14.3
310	14.3
317	14.3
313	14.3
314	14.3
307	14.3
350	14.3
314	14.3
290	14.3
347	14.3
329	14.3
315	14.3
326	14.3
316	14.3
312	14.3
310	14.3
315	14.3
315	14.3
333	14.3
317	14.3
311	14.3
351	14.3
333	14.3
316	14.3
345	14.3
312	14.3
300	14.3
326	14.3
335	14.3
335	14.3
272	14.3
345	14.3
372	14.3
308	14.3
363	14.3
327	14.3
305	14.3
355	14.3
326	14.3
310	14.3
321	14.3
320	14.3
292	14.3
314	14.3
311	14.3
340	14.3
325	14.3
356	14.3
351	14.3
359	14.3
308	14.3
298	14.3
322	14.3
348	14.3
365	14.3
315	14.3
360	14.3
309	14.3
354	14.3
345	14.3
342	14.3
315	14.3
306	14.3
316	14.3
343	14.3
314	14.3
331	14.3
322	14.3
358	14.3
311	14.3
309	14.3
353	14.3
338	14.3
324	14.3
320	14.3
314	14.3
318	14.3
339	14.3
332	14.3
332	14.3
336	14.3
320	14.3
330	14.3
313	14.3
272	14.3
345	14.3
333	14.3
361	14.3
303	14.3
311	14.3
306	14.3
320	14.3
312	14.3
337	14.3
333	14.3
291	14.3
308	14.3
313	14.3
311	14.3
322	14.3
365	14.3
322	14.3
327	14.3
322	14.3
312	14.3
314	14.3
323	14.3
316	14.3
319	14.3
308	14.3
345	14.3
348	14.3
317	14.3
339	14.3
359	14.3
317	14.3
311	14.3
322	14.3
296	14.3
316	14.3
311	14.3
362	14.3
322	14.3
315	14.3
357	14.3
321	14.3
322	14.3
339	14.3
315	14.3
328	14.3
308	14.3
316	14.3
317	14.3
344	14.3
325	14.3
330	14.3
312	14.3
366	14.3
318	14.3
317	14.3
344	14.3
335	14.3
317	14.3
304	14.3
328	14.3
361	14.3
314	14.3
313	14.3
300	14.3
338	14.3
313	14.3
341	14.3
343	14.3
344	14.3
319	14.3
307	14.3
310	14.3
352	14.3
313	14.3
338	14.3
316	14.3
329	14.3
320	14.3
309	14.3
319	14.3
313	14.3
314	14.3
340	14.3
337	14.3
371	14.3
322	14.3
313	14.3
309	14.3
309	14.3
353	14.3
319	14.3
318	14.3
341	14.3
299	14.3
304	14.3
311	14.3
316	14.3
323	14.3
342	14.3
327	14.3
358	14.3
337	14.3
318	14.3
351	14.3
323	14.3
304	14.3
284	14.3
346	14.3
320	14.3
332	14.3
300	14.3
359	14.3
324	14.3
353	14.3
313	14.3
324	14.3
354	14.3
313	14.3
308	14.3
323	14.3
357	14.3
316	14.3
324	14.3
313	14.3
325	14.3
313	14.3
315	14.3
317	14.3
318	14.3
312	14.3
312	14.3
324	14.3
361	14.3
315	14.3
343	14.3
274	14.3
338	14.3
306	14.3
322	14.3
347	14.3
325	14.3
359	14.3
333	14.3
306	14.3
334	14.3
332	14.3
335	14.3
320	14.3
316	14.3
302	14.3
315	14.3
325	14.3
311	14.3
313	14.3
349	14.3
326	14.3
322	14.3
345	14.3
320	14.3
313	14.3
356	14.3
311	14.3
315	14.3
330	14.3
308	14.3
314	14.3
349	14.3
309	14.3
332	14.3
323	14.3
309	14.3
344	14.3
364	14.3
319	14.3
371	14.3
311	14.3
345	14.3
314	14.3
350	14.3
321	14.3
322	14.3
319	14.3
314	14.3
328	14.3
327	14.3
350	14.3
319	14.3
309	14.3
296	14.3
314	14.3
360	14.3
329	14.3
307	14.3
318	14.3
327	14.3
315	14.3
356	14.3
316	14.3
362	14.3
306	14.3
308	14.3
355	14.3
324	14.3
393	14.3
321	14.3
319	14.3
299	14.3
352	14.3
326	14.3
351	14.3
373	14.3
312	14.3
357	14.3
281	14.3
316	14.3
316	14.3
322	14.3
319	14.3
313	14.3
346	14.3
309	14.3
355	14.3
320	14.3
353	14.3
368	14.3
353	14.3
340	14.3
344	14.3
315	14.3
313	14.3
338	14.3
336	14.3
308	14.3
317	14.3
359	14.3
332	14.3
309	14.3
316	14.3
309	14.3
353	14.3
320	14.3
334	14.3
363	14.3
318	14.3
307	14.3
316	14.3
335	14.3
313	14.3
326	14.3
339	14.3
314	14.3
319	14.3
334	14.3
314	14.3
348	14.3
325	14.3
317	14.3
354	14.3
310	14.3
348	14.3
349	14.3
334	14.3
327	14.3
302	14.3
313	14.3
328	14.3
338	14.3
335	14.3
331	14.3
315	14.3
298	14.3
321	14.3
331	14.3
315	14.3
337	14.3
346	14.3
327	14.3
307	14.3
347	14.3
310	14.3
354	14.3
360	14.3
312	14.3
323	14.3
319	14.3
335	14.3
356	14.3
321	14.3
321	14.3
306	14.3
343	14.3
342	14.3
339	14.3
308	14.3
325	14.3
316	14.3
335	14.3
346	14.3
349	14.3
332	14.3
324	14.3
327	14.3
361	14.3
372	14.3
309	14.3
324	14.3
310	14.3
345	14.3
307	14.3
360	14.3
369	14.3
344	14.3
364	14.3
309	14.3
359	14.3
349	14.3
291	14.3
341	14.3
302	14.3
331	14.3
351	14.3
323	14.3
321	14.3
312	14.3
339	14.3
345	14.3
324	14.3
301	14.3
[truncated: 155,714 more rows]

## Sheet: ED Figure 4b
Object Number	GFP_Negative	CD4_Negative		Object Number	CD4_Intensity	Quantile		Object Number	GFP_Intensity	Quantile
0	-59.0156	-58.5391		15	23817.4	Quantile_5		15	477.538	Quantile_1
1	247.45	176.72		21	18436.5	Quantile_5		21	1025.73	Quantile_4
2	175.52	115.487		47	701.446	Quantile_1		47	10924.2	Quantile_5
3	243.575	183.425		62	2586.91	Quantile_2		62	614.205	Quantile_2
4	233.299	64.5924		65	11004.9	Quantile_4		65	2009.56	Quantile_5
5	269.675	224.088		85	4528	Quantile_2		85	598	Quantile_2
6	-27.6667	-21		93	4490.32	Quantile_2		93	982.64	Quantile_4
7	-25.8021	-38.5521		130	6973.79	Quantile_3		130	1038.4	Quantile_4
8	245.469	190.312		133	4965.49	Quantile_3		133	499.01	Quantile_1
9	100.043	22.8261		139	15211.2	Quantile_4		139	5341.38	Quantile_5
10	385.87	350.924		163	8375.29	Quantile_3		163	1111.22	Quantile_4
11	389.772	255.293		235	2821.82	Quantile_2		235	479.53	Quantile_1
12	163.488	44.8		243	19349	Quantile_5		243	1109.24	Quantile_4
13	385.631	162.845		257	8524.19	Quantile_3		257	2236.91	Quantile_5
14	326.312	155.219		307	14203	Quantile_4		307	720.63	Quantile_3
15	225.602	130.403		308	3097.42	Quantile_2		308	448.583	Quantile_1
17	152.262	131.025		313	5350.07	Quantile_3		313	1032.56	Quantile_4
18	-61.245	-41.975		329	30482.1	Quantile_5		329	437.705	Quantile_1
19	323.13	211.348		345	37769	Quantile_5		345	2579	Quantile_5
22	-41.0139	-57.4583		360	6559.3	Quantile_3		360	1925.58	Quantile_5
23	-17.5326	-4.07065		369	4733.6	Quantile_2		369	992.217	Quantile_4
24	-68.881	-59.7381		383	19546.7	Quantile_5		383	660.01	Quantile_3
25	173.341	112.477		402	15166.7	Quantile_4		402	976.97	Quantile_4
26	39.01	43.63		417	6556.16	Quantile_3		417	444.98	Quantile_1
27	115.75	42.4375		454	22379.3	Quantile_5		454	3500.02	Quantile_5
28	9.03571	2.21429		467	8146.06	Quantile_3		467	442.63	Quantile_1
29	50.2875	26.6312		468	7065.4	Quantile_3		468	1769.67	Quantile_5
30	46.5455	-16.4545		469	12487.3	Quantile_4		469	602.668	Quantile_2
31	218.125	141.075		472	15759.4	Quantile_4		472	705.025	Quantile_3
32	211.125	93.0147		479	5437.82	Quantile_3		479	553.773	Quantile_2
33	370.031	359.5		480	3252.78	Quantile_2		480	1031.96	Quantile_4
34	56.86	45.3		523	10276	Quantile_4		523	837.13	Quantile_3
35	247.9	176.975		526	6219.14	Quantile_3		526	623.815	Quantile_2
37	-98.85	-118.8		550	832.394	Quantile_1		550	443.072	Quantile_1
38	157.3	112.1		557	10847.2	Quantile_4		557	699.156	Quantile_3
39	231.202	172.06		582	6178.17	Quantile_3		582	763.479	Quantile_3
40	104.763	110.23		587	3568.27	Quantile_2		587	845.798	Quantile_3
41	274.705	184.608		625	8090.02	Quantile_3		625	969.77	Quantile_4
42	161.487	99.7039		635	1661.88	Quantile_1		635	778.707	Quantile_3
43	484.471	484.779		680	18698.5	Quantile_5		680	1713.13	Quantile_5
44	232.1	196.938		687	28181.7	Quantile_5		687	702.575	Quantile_3
45	132.864	51.538		722	5323.73	Quantile_3		722	452.43	Quantile_1
46	382.116	309.968		777	12615.7	Quantile_4		777	749.517	Quantile_3
47	-18.2188	-15.2188		781	1657.27	Quantile_1		781	623.395	Quantile_2
48	115.144	80.1058		786	5817.11	Quantile_3		786	1762	Quantile_5
49	-41.2434	-66.6842		798	636.269	Quantile_1		798	1365.92	Quantile_5
51	328.945	235.64		799	9218.02	Quantile_4		799	472.404	Quantile_1
52	175.478	159.13		820	5628.46	Quantile_3		820	613.769	Quantile_2
53	13.2812	-20.4062		834	11188.5	Quantile_4		834	1947.52	Quantile_5
55	157.8	113.84		835	18386.5	Quantile_5		835	1112.15	Quantile_4
56	-33.0063	-44.2938		842	10178.2	Quantile_4		842	1587.69	Quantile_5
57	222.648	142.315		889	4799.86	Quantile_2		889	458.837	Quantile_1
58	231.652	166.174		892	10480	Quantile_4		892	5372.74	Quantile_5
60	179.406	118.594		897	2928.4	Quantile_2		897	1813.17	Quantile_5
61	94.881	21.0417		935	4628.58	Quantile_2		935	4947.74	Quantile_5
62	255.344	114.688		970	3347.75	Quantile_2		970	2573.58	Quantile_5
63	221.5	114		982	6499.41	Quantile_3		982	1136.12	Quantile_4
64	239.2	118.05		992	34306.4	Quantile_5		992	1025.69	Quantile_4
65	164.609	95.7391		1012	1370.45	Quantile_1		1012	491.481	Quantile_1
66	105.714	80.8571		1014	18272.2	Quantile_5		1014	772.312	Quantile_3
67	125.478	33.2826		1031	1772.35	Quantile_1		1031	560.464	Quantile_2
68	44.1375	39.7812		1048	9512.4	Quantile_4		1048	1550.12	Quantile_5
69	53.3	-30.65		1078	6290.25	Quantile_3		1078	1077.19	Quantile_4
70	141.525	71.2		1086	5812.97	Quantile_3		1086	979.368	Quantile_4
71	108.833	51.6528		1106	11206.4	Quantile_4		1106	425.364	Quantile_1
72	166.4	207.725		1114	4316.56	Quantile_2		1114	765.08	Quantile_3
73	-12.8798	-37.851		1121	2544.86	Quantile_2		1121	609.529	Quantile_2
74	199.198	109.724		1184	543.635	Quantile_1		1184	470.974	Quantile_1
75	118.99	58.1538		1191	4971.98	Quantile_3		1191	2277.43	Quantile_5
76	351.578	230.156		1207	15637.5	Quantile_4		1207	1835.52	Quantile_5
77	484.484	500.25		1217	10683.7	Quantile_4		1217	1037.84	Quantile_4
78	258.75	221.5		1269	1488.11	Quantile_1		1269	449.519	Quantile_1
79	-12.3519	-56.4167		1290	4095.62	Quantile_2		1290	972.222	Quantile_4
80	121.533	69.7935		1298	18628.2	Quantile_5		1298	441.02	Quantile_1
81	238.868	107.77		1350	9906.85	Quantile_4		1350	576.212	Quantile_2
82	225.963	128.575		1351	1400.33	Quantile_1		1351	491.333	Quantile_1
83	163.176	133.58		1355	12573.1	Quantile_4		1355	1218.48	Quantile_4
84	369	211.217		1386	16103.4	Quantile_4		1386	505.226	Quantile_1
85	129.421	133.605		1388	7066.58	Quantile_3		1388	1856.68	Quantile_5
86	196.25	143.325		1399	50636	Quantile_5		1399	5673.07	Quantile_5
90	224.087	207.261		1409	6613.78	Quantile_3		1409	491.913	Quantile_1
91	-47.7262	-54.3274		1415	40499.1	Quantile_5		1415	998.483	Quantile_4
92	260	177.011		1418	15504.6	Quantile_4		1418	1295.9	Quantile_5
93	257.056	204.139		1442	31075.4	Quantile_5		1442	4501.66	Quantile_5
94	173.304	105.696		1450	1685.68	Quantile_1		1450	838.731	Quantile_3
95	234.281	155.75		1459	29482	Quantile_5		1459	854.3	Quantile_3
97	365.045	299.062		1465	1834.74	Quantile_1		1465	1001.4	Quantile_4
98	369.807	287.75		1474	4692.66	Quantile_2		1474	604.511	Quantile_2
99	6.59091	14.1932		1483	5749.24	Quantile_3		1483	428.193	Quantile_1
100	151.636	97.9091		1514	3462.4	Quantile_2		1514	1960.25	Quantile_5
101	420.273	298.182		1537	5710.29	Quantile_3		1537	1154.33	Quantile_4
102	-11.3073	-33.5781		1540	21645	Quantile_5		1540	1070	Quantile_4
103	193.889	82.6667		1612	3422.97	Quantile_2		1612	1208.32	Quantile_4
105	-59.45	-27		1617	16598.5	Quantile_5		1617	733	Quantile_3
107	138.364	132.438		1626	8906.53	Quantile_4		1626	718.764	Quantile_3
108	406.575	363.362		1638	2170.83	Quantile_1		1638	566.799	Quantile_2
110	324.125	260.125		1653	14687	Quantile_4		1653	1552.48	Quantile_5
111	239.25	138		1663	7747.18	Quantile_3		1663	1388.78	Quantile_5
112	314.894	215.019		1667	18757.2	Quantile_5		1667	449.8	Quantile_1
113	222.562	132.55		1679	1375.79	Quantile_1		1679	657.646	Quantile_3
114	2.3125	-48.55		1686	10245.9	Quantile_4		1686	679.155	Quantile_3
115	-65.7381	-89.2798		1695	9338.25	Quantile_4		1695	665.154	Quantile_3
116	214.429	118.661		1774	81199.6	Quantile_5		1774	979.217	Quantile_4
118	262.375	161.75		1786	46241.5	Quantile_5		1786	1628.12	Quantile_5
120	-0.111111	-30.3333		1837	16257.8	Quantile_5		1837	941.606	Quantile_4
121	155.909	92.6818		1842	3386.02	Quantile_2		1842	470.788	Quantile_1
122	-7.21875	-1.4375		1894	25898.9	Quantile_5		1894	861.982	Quantile_4
124	256.027	275.103		1903	19280	Quantile_5		1903	516.57	Quantile_1
125	-0.6625	-8.725		1929	5865.3	Quantile_3		1929	632.6	Quantile_2
126	199.536	157.226		1930	8814.53	Quantile_3		1930	476.583	Quantile_1
127	185.125	164.125		1981	17633.2	Quantile_5		1981	487.4	Quantile_1
129	150.97	106.22		1985	11371.8	Quantile_4		1985	818.923	Quantile_3
130	-54.52	-13.72		1986	35096	Quantile_5		1986	627.897	Quantile_2
131	205.159	218.125		1993	10230.9	Quantile_4		1993	581.75	Quantile_2
132	164.32	105.67		2003	6068	Quantile_3		2003	645.962	Quantile_2
133	308.375	248.167		2024	2376.49	Quantile_2		2024	755.91	Quantile_3
134	221.438	123.225		2046	11426.7	Quantile_4		2046	1922.48	Quantile_5
136	229.05	109.987		2079	7937.78	Quantile_3		2079	787.925	Quantile_3
139	195.412	184.2		2089	16941.7	Quantile_5		2089	657.332	Quantile_3
140	-33.9091	-32.9545		2094	13223.3	Quantile_4		2094	800.707	Quantile_3
142	128.375	101.875		2100	18524.9	Quantile_5		2100	1689.11	Quantile_5
143	133.387	93.6937		2129	60377.3	Quantile_5		2129	11488.6	Quantile_5
144	103.495	118.953		2158	4144.32	Quantile_2		2158	1436.34	Quantile_5
145	117.447	35.6645		2186	14144.2	Quantile_4		2186	505.722	Quantile_1
146	-45.3177	-28.7344		2188	12836.3	Quantile_4		2188	480.011	Quantile_1
147	460.545	389.386		2289	3361.83	Quantile_2		2289	2045.66	Quantile_5
148	317.35	292.27		2307	21816.1	Quantile_5		2307	1522.12	Quantile_5
149	28.288	5.47283		2308	5423.79	Quantile_3		2308	437.115	Quantile_1
150	226.701	94.9444		2327	11652.9	Quantile_4		2327	643.542	Quantile_2
151	157	100.4		2328	9122.2	Quantile_4		2328	1199	Quantile_4
152	241.91	141.555		2341	1985.26	Quantile_1		2341	865.793	Quantile_4
153	6.5	-61		2354	16268.7	Quantile_5		2354	2841.46	Quantile_5
156	140.031	136.5		2355	4823.8	Quantile_2		2355	496.8	Quantile_1
157	22.8152	5.31522		2362	3221.13	Quantile_2		2362	589.815	Quantile_2
158	151.625	110.25		2382	31871.7	Quantile_5		2382	8086.11	Quantile_5
159	-36.3125	-51.1875		2401	17049.4	Quantile_5		2401	1342.74	Quantile_5
160	-16.75	-97.0833		2406	2456.25	Quantile_2		2406	2249.61	Quantile_5
161	156	76.5		2445	1963.02	Quantile_1		2445	427.442	Quantile_1
162	364.348	268.913		2490	5174.72	Quantile_3		2490	1449.12	Quantile_5
163	249	129.4		2495	4262.47	Quantile_2		2495	567.431	Quantile_2
164	85.0556	89.1111		2517	19252.3	Quantile_5		2517	1755.67	Quantile_5
165	266.562	151.1		2520	1214.18	Quantile_1		2520	530.144	Quantile_2
167	-94.9394	-105.879		2539	28727.8	Quantile_5		2539	2635.38	Quantile_5
168	197.763	152.211		2581	17635.4	Quantile_5		2581	481.591	Quantile_1
170	242	183.87		2590	3739.74	Quantile_2		2590	516.772	Quantile_1
171	185.864	170.392		2608	39605.5	Quantile_5		2608	1349.75	Quantile_5
172	333.1	214.444		2624	14625.9	Quantile_4		2624	644.057	Quantile_2
175	-15.4875	6.475		2627	6651.02	Quantile_3		2627	875.28	Quantile_4
176	-49.75	-25.5		2632	36365.5	Quantile_5		2632	2160.97	Quantile_5
177	85.475	50.7625		2634	21681.1	Quantile_5		2634	1572.81	Quantile_5
178	-52	-70		2639	16171.7	Quantile_5		2639	575.639	Quantile_2
179	24.0435	-19.7826		2643	21254.6	Quantile_5		2643	2463.72	Quantile_5
180	201.729	63.1771		2650	4138.5	Quantile_2		2650	556.5	Quantile_2
182	25.5875	6		2671	7032.2	Quantile_3		2671	784.325	Quantile_3
183	66.9524	34.9048		2688	15825	Quantile_4		2688	1282.12	Quantile_5
184	203.25	155.906		2712	24151.7	Quantile_5		2712	570.199	Quantile_2
185	340.179	210.357		2730	36506.9	Quantile_5		2730	644.889	Quantile_2
187	150.304	124.696		2742	6721.35	Quantile_3		2742	596.188	Quantile_2
188	231.435	163.657		2813	4344.51	Quantile_2		2813	1377.42	Quantile_5
190	-43.5	-61.25		2814	8711.03	Quantile_3		2814	622.101	Quantile_2
191	-28.5	-38.25		2835	9087.1	Quantile_4		2835	1314.51	Quantile_5
193	250.841	153.955		2841	9552.75	Quantile_4		2841	515.25	Quantile_1
194	235.67	160.568		2872	13500.9	Quantile_4		2872	1803.97	Quantile_5
195	7.76316	-13.1711		2884	10666	Quantile_4		2884	767	Quantile_3
196	303.75	274.5		2927	8520.16	Quantile_3		2927	1140.82	Quantile_4
197	-38.38	-6.8		2941	1552.39	Quantile_1		2941	506.295	Quantile_1
199	497	405.583		3017	11382.7	Quantile_4		3017	475.35	Quantile_1
200	146.402	52.2717		3025	19709.2	Quantile_5		3025	1921.86	Quantile_5
201	192.719	137.5		3035	26864.6	Quantile_5		3035	2193.44	Quantile_5
202	-32.3333	-14.1111		3047	7865.79	Quantile_3		3047	562.865	Quantile_2
204	194.034	118.915		3055	20049.6	Quantile_5		3055	1545.49	Quantile_5
205	145.263	102.461		3072	3821.53	Quantile_2		3072	1310.19	Quantile_5
206	224.587	146.886		3090	2268.81	Quantile_1		3090	432.875	Quantile_1
208	189.333	153.042		3091	29079.3	Quantile_5		3091	1618.42	Quantile_5
209	-17.92	-12.07		3107	21949.3	Quantile_5		3107	1173.82	Quantile_4
210	448.467	384.255		3112	3808.75	Quantile_2		3112	1738.56	Quantile_5
212	381.08	344.46		3133	5235.44	Quantile_3		3133	1412.88	Quantile_5
213	337.542	190.292		3134	6702.51	Quantile_3		3134	465.554	Quantile_1
214	233.328	135.74		3161	4329.78	Quantile_2		3161	543.682	Quantile_2
215	125.569	67.125		3206	4149.19	Quantile_2		3206	1262.38	Quantile_4
216	226	114.469		3232	9530.62	Quantile_4		3232	988.375	Quantile_4
217	382.113	373.625		3236	16405.1	Quantile_5		3236	743.161	Quantile_3
218	261.255	200.207		3248	1625.22	Quantile_1		3248	566.326	Quantile_2
219	214.278	139.097		3278	62633.8	Quantile_5		3278	1944.53	Quantile_5
220	154.062	54		3289	12106.6	Quantile_4		3289	2411.48	Quantile_5
221	183.94	71.8095		3295	26390.5	Quantile_5		3295	426.543	Quantile_1
222	154.406	98.2812		3315	2912.73	Quantile_2		3315	523.151	Quantile_2
223	407.938	312.094		3423	14350.6	Quantile_4		3423	628.398	Quantile_2
224	-26.21	-2.09		3434	18810.3	Quantile_5		3434	842.948	Quantile_3
225	-18.7955	-0.261364		3436	2948.63	Quantile_2		3436	632.808	Quantile_2
226	184.019	77.2		3451	5556.57	Quantile_3		3451	521.577	Quantile_2
228	282.275	239.2		3457	5654.34	Quantile_3		3457	508.049	Quantile_1
229	283.75	186.761		3465	3408.12	Quantile_2		3465	1412.95	Quantile_5
230	81.25	60		3474	3649.71	Quantile_2		3474	479.841	Quantile_1
231	-31.4605	3.38158		3479	13392.6	Quantile_4		3479	619.5	Quantile_2
233	184.213	157.763		3493	6686.75	Quantile_3		3493	2482.25	Quantile_5
234	146.143	75.2857		3505	8550.91	Quantile_3		3505	908.667	Quantile_4
237	274.365	241.885		3508	7063.85	Quantile_3		3508	614.389	Quantile_2
238	-67.9821	-60.5714		3544	4866.9	Quantile_2		3544	1244.65	Quantile_4
239	219.631	189.778		3545	825.391	Quantile_1		3545	520.826	Quantile_2
240	79.25	10.375		3554	18320.1	Quantile_5		3554	426.525	Quantile_1
241	158.815	140.495		3569	2749.67	Quantile_2		3569	692.944	Quantile_3
242	167.338	78.275		3594	36342	Quantile_5		3594	1188.18	Quantile_4
243	453.424	308.261		3603	24941.3	Quantile_5		3603	492.435	Quantile_1
244	-11.7632	2.92105		3633	27451.7	Quantile_5		3633	922.119	Quantile_4
245	13.3452	-23.6071		3660	43085.9	Quantile_5		3660	2119.71	Quantile_5
246	446.531	330.438		3731	20519	Quantile_5		3731	1263	Quantile_4
247	154.114	97.3011		3772	14499.8	Quantile_4		3772	482.009	Quantile_1
248	462.542	332.891		3793	6870.78	Quantile_3		3793	1404.09	Quantile_5
249	68.0119	16.75		3797	11992.5	Quantile_4		3797	486	Quantile_1
250	-29.392	-69.8807		3802	3244.42	Quantile_2		3802	664.434	Quantile_3
251	-45.4643	-67.2143		3901	9903.68	Quantile_4		3901	728.293	Quantile_3
252	190.205	127.318		3903	796.558	Quantile_1		3903	773.332	Quantile_3
253	111.435	53.087		3920	12506.7	Quantile_4		3920	630.44	Quantile_2
255	-56.5	-59		3947	12273.6	Quantile_4		3947	605.609	Quantile_2
257	196.604	108.917		3963	53820.7	Quantile_5		3963	2029.17	Quantile_5
258	286.611	240.917		3977	823.205	Quantile_1		3977	512.773	Quantile_1
259	71.1786	59.4702		3986	26947.7	Quantile_5		3986	1713.31	Quantile_5
261	-48.8214	-44.75		3997	19268.1	Quantile_5		3997	646.35	Quantile_2
262	356.5	147		4034	8283.69	Quantile_3		4034	2067.9	Quantile_5
263	199.075	98.925		4043	2854.99	Quantile_2		4043	575.92	Quantile_2
264	161.63	109.696		4047	3839.56	Quantile_2		4047	724.979	Quantile_3
265	348.542	195.262		4102	4122.12	Quantile_2		4102	434.479	Quantile_1
266	-78.525	-110.688		4109	11074.2	Quantile_4		4109	695.72	Quantile_3
268	-52.6063	-63.3062		4110	961.433	Quantile_1		4110	793.74	Quantile_3
269	321	163.833		4117	11438.2	Quantile_4		4117	3027.29	Quantile_5
270	235.1	173.25		4120	28789.8	Quantile_5		4120	431.115	Quantile_1
271	36.724	15.5469		4131	6343.96	Quantile_3		4131	619.957	Quantile_2
272	51.15	26.5125		4203	6844.17	Quantile_3		4203	616.76	Quantile_2
273	170.107	121.661		4206	15055.1	Quantile_4		4206	429.06	Quantile_1
274	-41.6875	-46.25		4222	8090.43	Quantile_3		4222	1184.38	Quantile_4
277	187.219	73.75		4249	37678.2	Quantile_5		4249	884.463	Quantile_4
278	187.325	144.05		4262	23553.7	Quantile_5		4262	596.234	Quantile_2
279	129.8	136.6		4270	9901.83	Quantile_4		4270	1533.86	Quantile_5
280	270	154.107		4274	12833.7	Quantile_4		4274	817	Quantile_3
281	212.37	80.7554		4328	15413.6	Quantile_4		4328	2521.34	Quantile_5
284	40	-57.625		4399	19368.7	Quantile_5		4399	474.39	Quantile_1
285	0	0		4417	35560.4	Quantile_5		4417	698.913	Quantile_3
286	-13.25	-43.5		4427	8348.96	Quantile_3		4427	2650.92	Quantile_5
287	171.275	145.65		4477	9741.38	Quantile_4		4477	750.106	Quantile_3
288	161.562	62.7812		4519	53510.4	Quantile_5		4519	543.74	Quantile_2
290	402.26	281.229		4522	2078.66	Quantile_1		4522	893.226	Quantile_4
291	205.469	92.4375		4526	5477.32	Quantile_3		4526	834.51	Quantile_3
292	158.667	103.25		4532	5894.66	Quantile_3		4532	988.594	Quantile_4
293	-6.15132	-26.1645		4547	17655.1	Quantile_5		4547	485.719	Quantile_1
294	-57.55	-65.6375		4559	14699.4	Quantile_4		4559	539.431	Quantile_2
295	257.088	253.118		4599	8290.36	Quantile_3		4599	1424.39	Quantile_5
296	179.712	137.679		4604	11785.3	Quantile_4		4604	892.548	Quantile_4
298	13.8	-25.525		4648	11779.9	Quantile_4		4648	728.924	Quantile_3
300	60.8375	19.7688		4660	2400.22	Quantile_2		4660	541.444	Quantile_2
301	50.5	2.6875		4661	20389.5	Quantile_5		4661	804.12	Quantile_3
302	161.81	140.53		4664	10529.9	Quantile_4		4664	626.938	Quantile_2
303	230.912	165.8		4678	3139.24	Quantile_2		4678	537.36	Quantile_2
305	433.174	212.38		4684	1472.73	Quantile_1		4684	435.962	Quantile_1
306	228.739	211.045		4691	4110.58	Quantile_2		4691	1061.26	Quantile_4
308	138.906	29.7813		4746	9831.75	Quantile_4		4746	1634.49	Quantile_5
309	32.9891	60.0978		4751	3192.7	Quantile_2		4751	629.96	Quantile_2
311	-60.4048	-67.5893		4754	4664.88	Quantile_2		4754	439.75	Quantile_1
313	443.582	421.973		4759	21040.8	Quantile_5		4759	509.81	Quantile_1
315	246.25	155.45		4763	13050.1	Quantile_4		4763	528.219	Quantile_2
317	343.688	249.176		4791	15845.6	Quantile_4		4791	745.677	Quantile_3
318	108.841	51.3864		4808	3821.64	Quantile_2		4808	519.642	Quantile_2
319	357.228	236.293		4823	16759.1	Quantile_5		4823	848.702	Quantile_3
320	132.625	80.625		4833	65282.1	Quantile_5		4833	562.514	Quantile_2
321	-17.3281	-15.9844		4836	42006.9	Quantile_5		4836	1028.67	Quantile_4
322	212.188	107.75		4865	9323.14	Quantile_4		4865	1065.57	Quantile_4
323	238.571	120		4874	1594.92	Quantile_1		4874	1131.85	Quantile_4
324	212.363	105.9		4880	597.891	Quantile_1		4880	433.87	Quantile_1
325	107.425	102.225		4882	2501.59	Quantile_2		4882	1389.76	Quantile_5
326	218.177	160.896		4886	7724.83	Quantile_3		4886	590.841	Quantile_2
327	276.479	246.792		4889	6066.15	Quantile_3		4889	692.365	Quantile_3
328	64.8036	70.8929		4902	565.292	Quantile_1		4902	997.153	Quantile_4
329	207.55	153.512		4905	5868.66	Quantile_3		4905	897.63	Quantile_4
330	-44.0938	-36.1875		4924	11022	Quantile_4		4924	1718.62	Quantile_5
331	31.6563	21.5		4951	11280.5	Quantile_4		4951	2729.23	Quantile_5
332	159.592	120.592		4962	19615	Quantile_5		4962	1280.45	Quantile_5
333	310.409	175.114		5003	4766.44	Quantile_2		5003	1960.22	Quantile_5
334	441.182	234.636		5020	1666.75	Quantile_1		5020	508.935	Quantile_1
335	156.1	53.24		5038	13587.1	Quantile_4		5038	2019.57	Quantile_5
336	215.062	221.687		5040	1727.7	Quantile_1		5040	657.839	Quantile_3
337	2.23214	4.5119		5041	24261.2	Quantile_5		5041	1396.62	Quantile_5
338	247.69	168.536		5042	968.764	Quantile_1		5042	483.596	Quantile_1
339	302	222		5053	24008.7	Quantile_5		5053	617.391	Quantile_2
340	213.839	142.482		5086	7927.89	Quantile_3		5086	955.167	Quantile_4
341	123.837	143.973		5130	7334	Quantile_3		5130	657.25	Quantile_3
342	176.066	110.454		5142	3891.15	Quantile_2		5142	2193.26	Quantile_5
343	146.434	85.1316		5163	12619.8	Quantile_4		5163	886.594	Quantile_4
345	83.3036	45.7321		5208	15984.5	Quantile_4		5208	425.692	Quantile_1
346	217	132		5290	1677	Quantile_1		5290	1099.33	Quantile_4
349	72.392	75.5114		5291	23997.6	Quantile_5		5291	3493.12	Quantile_5
350	136.563	134.938		5293	14869.9	Quantile_4		5293	1166.52	Quantile_4
351	254.87	166.391		5340	4139.38	Quantile_2		5340	472.208	Quantile_1
352	321.937	182.354		5347	5822.25	Quantile_3		5347	524.455	Quantile_2
353	2	-51.2019		5390	31196.5	Quantile_5		5390	603.5	Quantile_2
354	176.263	90.4737		5393	7659.16	Quantile_3		5393	998.413	Quantile_4
355	270.28	243.76		5418	23939.4	Quantile_5		5418	972.185	Quantile_4
356	148.222	80.5278		5421	19065.1	Quantile_5		5421	3081.04	Quantile_5
357	215.575	110.75		5424	22487.5	Quantile_5		5424	1573.77	Quantile_5
358	483.013	174.338		5425	13624.5	Quantile_4		5425	878.231	Quantile_4
359	365.631	196.012		5428	12349.3	Quantile_4		5428	2110.22	Quantile_5
360	-57.4375	-113.388		5429	9229.77	Quantile_4		5429	701.545	Quantile_3
361	305.913	138.957		5442	7191.11	Quantile_3		5442	1916.54	Quantile_5
362	169.375	63.45		5462	8146.92	Quantile_3		5462	665.792	Quantile_3
363	185.806	117.338		5464	12306.3	Quantile_4		5464	2616.07	Quantile_5
364	69.3854	52		5472	8324.64	Quantile_3		5472	1060.12	Quantile_4
365	73.6667	33		5481	5322.28	Quantile_3		5481	1470.63	Quantile_5
366	69.29	-9.33		5482	20797	Quantile_5		5482	624.625	Quantile_2
367	233.776	145.382		5575	2466.06	Quantile_2		5575	500.5	Quantile_1
369	170.021	116.354		5576	27342.7	Quantile_5		5576	1158.8	Quantile_4
370	484.429	454.411		5589	2970.85	Quantile_2		5589	702.148	Quantile_3
371	138.65	112.1		5623	14356.5	Quantile_4		5623	534.793	Quantile_2
372	-28.7826	-33.6196		5636	18983.7	Quantile_5		5636	1926.74	Quantile_5
374	319.239	179.88		5640	2216.1	Quantile_1		5640	546.917	Quantile_2
375	9.21154	-21.9423		5645	16310.1	Quantile_5		5645	1651.94	Quantile_5
377	394.21	221.06		5672	5861.09	Quantile_3		5672	3939.25	Quantile_5
378	249.8	226.4		5706	1672.4	Quantile_1		5706	600.348	Quantile_2
379	271.8	193.8		5728	3993.42	Quantile_2		5728	1386.62	Quantile_5
381	276.7	210.44		5729	2769.06	Quantile_2		5729	866.942	Quantile_4
384	115.275	100.037		5741	13932.5	Quantile_4		5741	656.054	Quantile_3
385	183.493	191.684		5751	36843.2	Quantile_5		5751	677.99	Quantile_3
386	218.955	93.4091		5760	2500.77	Quantile_2		5760	754	Quantile_3
389	0.2875	10.7125		5768	13368.8	Quantile_4		5768	443	Quantile_1
390	70.1818	52.7273		5803	31340.1	Quantile_5		5803	3007.46	Quantile_5
391	157.5	112		5805	4188.09	Quantile_2		5805	859.55	Quantile_4
392	-1.92857	2.53571		5839	7768.71	Quantile_3		5839	1184.63	Quantile_4
393	284.37	209.609		5841	6929	Quantile_3		5841	1475.73	Quantile_5
394	75.7321	44.6012		5844	21306.1	Quantile_5		5844	3949.77	Quantile_5
395	248.621	86.4138		5855	2325.56	Quantile_2		5855	457.188	Quantile_1
396	166.095	113.167		5903	3714.19	Quantile_2		5903	742.25	Quantile_3
397	182.312	103.297		5909	1287.88	Quantile_1		5909	663.101	Quantile_3
398	-25.75	14.75		5941	5338.32	Quantile_3		5941	464.162	Quantile_1
400	342.05	156.037		5947	2280.17	Quantile_1		5947	537.046	Quantile_2
401	219.935	79.5435		6013	12119.8	Quantile_4		6013	440.437	Quantile_1
402	198.243	93.6447		6017	10232.2	Quantile_4		6017	2077.56	Quantile_5
403	346	170.545		6031	6767.13	Quantile_3		6031	511.236	Quantile_1
404	104.5	45.5312		6037	49256.1	Quantile_5		6037	3565.69	Quantile_5
405	-29.8704	-85.5833		6061	14483.1	Quantile_4		6061	871.375	Quantile_4
407	-10.1406	-15.1562		6083	25521.4	Quantile_5		6083	583.018	Quantile_2
408	12.4844	-2.40625		6088	1804.96	Quantile_1		6088	2631.79	Quantile_5
409	246.031	113.856		6152	8950.86	Quantile_4		6152	1249.97	Quantile_4
410	-43.6	-49.325		6164	3149.61	Quantile_2		6164	546.92	Quantile_2
411	63.0658	32.3684		6178	4191.29	Quantile_2		6178	484.417	Quantile_1
412	155.066	57.7697		6250	563.663	Quantile_1		6250	821.356	Quantile_3
413	-16.6458	-50.0781		6289	29436.1	Quantile_5		6289	1450	Quantile_5
414	-14.5	-18.1875		6295	29663.4	Quantile_5		6295	694.245	Quantile_3
415	62.75	51.875		6306	2183.7	Quantile_1		6306	2439.77	Quantile_5
416	-78.8687	-57.05		6316	2881.86	Quantile_2		6316	726.167	Quantile_3
417	200.131	125.909		6324	6902.44	Quantile_3		6324	590.72	Quantile_2
418	420.958	294.625		6331	11089	Quantile_4		6331	753.027	Quantile_3
419	206.538	171.467		6344	2050	Quantile_1		6344	583.174	Quantile_2
420	30.1429	20.8095		6348	10325	Quantile_4		6348	1281	Quantile_5
421	484.733	361.75		6379	8635.51	Quantile_3		6379	1024.05	Quantile_4
422	9.08333	-11.75		6396	5186.44	Quantile_3		6396	827.625	Quantile_3
424	370.025	295.05		6410	40681	Quantile_5		6410	487.545	Quantile_1
426	234.619	139.143		6430	9120.92	Quantile_4		6430	948.6	Quantile_4
427	-10.625	5.55556		6463	5723.07	Quantile_3		6463	433.635	Quantile_1
428	-50.25	-65.75		6536	59482.2	Quantile_5		6536	929.356	Quantile_4
430	-39.6316	-78.6513		6584	4022.66	Quantile_2		6584	1767.32	Quantile_5
431	403.625	351.969		6625	684.25	Quantile_1		6625	681.075	Quantile_3
432	139	154.687		6631	12450.9	Quantile_4		6631	501.255	Quantile_1
433	476.435	254.261		6635	25891.5	Quantile_5		6635	638.519	Quantile_2
434	-73.0119	-75.9762		6637	4585.69	Quantile_2		6637	632.565	Quantile_2
435	269.57	200.645		6653	62814.1	Quantile_5		6653	1268.79	Quantile_4
436	337.5	292		6660	5089.33	Quantile_3		6660	758.109	Quantile_3
437	-42.4125	-36.4625		6677	50518.8	Quantile_5		6677	826.212	Quantile_3
438	174.857	65.5238		6737	4445.9	Quantile_2		6737	481.425	Quantile_1
439	-69.8333	-28.6042		6743	6504.68	Quantile_3		6743	540.204	Quantile_2
440	-19.2143	-38.0714		6747	1644.92	Quantile_1		6747	715.601	Quantile_3
441	126.7	72.4875		6761	7957.2	Quantile_3		6761	1058.27	Quantile_4
442	-15.3542	-35.5781		6763	11369.9	Quantile_4		6763	922.019	Quantile_4
443	284.887	205.821		6791	5034.12	Quantile_3		6791	744.719	Quantile_3
444	75.54	24.62		6894	20855.4	Quantile_5		6894	1085.64	Quantile_4
445	202.781	180.844		6898	4873.52	Quantile_2		6898	1881.43	Quantile_5
446	-123.438	-149.075		6968	16517.3	Quantile_5		6968	587.562	Quantile_2
447	163.247	105.565		7003	2280	Quantile_1		7003	547	Quantile_2
448	353.075	238.49		7036	11468	Quantile_4		7036	672.857	Quantile_3
451	-44.25	21.9188		7037	4308.5	Quantile_2		7037	693.904	Quantile_3
452	-70.3846	-21.7692		7070	15213.7	Quantile_4		7070	876.282	Quantile_4
453	144.545	113.807		7074	6036.72	Quantile_3		7074	1379.94	Quantile_5
454	101.262	66.4881		7087	4286.52	Quantile_2		7087	699.466	Quantile_3
456	287.116	249.049		7128	9685.81	Quantile_4		7128	1665.19	Quantile_5
457	364.043	185.087		7194	1749.76	Quantile_1		7194	593.92	Quantile_2
458	-37.8385	-122.745		7195	1525.79	Quantile_1		7195	1268.62	Quantile_4
459	99.8947	11.9079		7223	14986.6	Quantile_4		7223	515.854	Quantile_1
460	167.488	60.5714		7227	21109.3	Quantile_5		7227	558.255	Quantile_2
461	252.079	163.25		7242	21126.5	Quantile_5		7242	724.39	Quantile_3
462	470.294	450.831		7246	5756.71	Quantile_3		7246	445.865	Quantile_1
463	283.2	272.6		7267	1246.92	Quantile_1		7267	2506.76	Quantile_5
464	271.083	201.917		7285	11343.9	Quantile_4		7285	424.75	Quantile_1
466	-127.883	-127.211		7299	8429.5	Quantile_3		7299	593.578	Quantile_2
468	114.951	91.7708		7301	5650.18	Quantile_3		7301	766.101	Quantile_3
469	167.5	67.4		7303	16440.1	Quantile_5		7303	750.5	Quantile_3
470	333.205	314.409		7319	2947.79	Quantile_2		7319	996.364	Quantile_4
471	-18.7188	7.875		7354	30028.4	Quantile_5		7354	1039.25	Quantile_4
472	71.9539	51.2105		7363	10945.5	Quantile_4		7363	1151.19	Quantile_4
474	484	406.077		7421	32922	Quantile_5		7421	4164.48	Quantile_5
475	-55.65	-56.35		7426	2951.81	Quantile_2		7426	1288.78	Quantile_5
477	218.665	104.267		7453	1697.95	Quantile_1		7453	586.15	Quantile_2
478	124.2	37		7454	12484.2	Quantile_4		7454	530.219	Quantile_2
479	-35.4792	-52.0729		7497	7253.07	Quantile_3		7497	1005	Quantile_4
480	333.405	200.857		7508	10039.9	Quantile_4		7508	634.035	Quantile_2
481	-4.59722	-10.9028		7556	15936.4	Quantile_4		7556	785.437	Quantile_3
482	296.83	202.659		7596	21384.4	Quantile_5		7596	985.276	Quantile_4
483	250.266	214.781		7648	10835.3	Quantile_4		7648	516.019	Quantile_1
484	125.429	77.4821		7684	6226.94	Quantile_3		7684	450.44	Quantile_1
485	313.432	213.886		7690	34242.4	Quantile_5		7690	537.517	Quantile_2
486	143.188	93		7712	17123.7	Quantile_5		7712	805.812	Quantile_3
487	212.711	85.8684		7717	14685.7	Quantile_4		7717	631.435	Quantile_2
489	84.3472	64.3611		7740	4781.42	Quantile_2		7740	815.616	Quantile_3
490	-4.625	-27.8375		7757	18178	Quantile_5		7757	1145.06	Quantile_4
491	185.938	88.2188		7771	9710.6	Quantile_4		7771	1102.92	Quantile_4
494	-295.925	-317.712		7799	95674.7	Quantile_5		7799	1058	Quantile_4
496	349.653	245.193		7807	13844.5	Quantile_4		7807	2329.44	Quantile_5
497	218.188	136.5		7824	6881.96	Quantile_3		7824	698.115	Quantile_3
498	-54.375	-43.9375		7871	14286	Quantile_4		7871	696	Quantile_3
501	310.25	321.469		7893	14546.2	Quantile_4		7893	574.602	Quantile_2
502	175.286	122.893		7900	23881.4	Quantile_5		7900	4926.84	Quantile_5
503	218.447	133.579		7952	17282.2	Quantile_5		7952	531	Quantile_2
504	229.781	94		7980	17284.2	Quantile_5		7980	611.275	Quantile_2
505	266.886	151.08		7987	1799.09	Quantile_1		7987	990.886	Quantile_4
506	263.643	201.143		7997	4755.16	Quantile_2		7997	595.25	Quantile_2
507	420.398	229.42		8002	1455.35	Quantile_1		8002	776.35	Quantile_3
508	302.841	197.949		8009	5066.75	Quantile_3		8009	1179.31	Quantile_4
510	166.526	71.1053		8014	13856.4	Quantile_4		8014	757.1	Quantile_3
512	78.7011	28.4076		8019	5826.97	Quantile_3		8019	1101.61	Quantile_4
513	270.893	119.018		8020	1897.92	Quantile_1		8020	1184.48	Quantile_4
514	127.891	132.656		8021	18917.1	Quantile_5		8021	2145.16	Quantile_5
515	216.838	185.406		8064	949.66	Quantile_1		8064	899.935	Quantile_4
516	85.5795	60.483		8081	5678.66	Quantile_3		8081	501.775	Quantile_1
519	361.024	218.869		8085	23997.1	Quantile_5		8085	455.125	Quantile_1
520	8.89375	7.11875		8104	17906.6	Quantile_5		8104	966.071	Quantile_4
521	77.3864	43.2159		8109	11723.1	Quantile_4		8109	424.163	Quantile_1
522	93.5	-38.5		8113	3515.81	Quantile_2		8113	472.597	Quantile_1
523	359.464	286.297		8127	5821.31	Quantile_3		8127	1076.52	Quantile_4
524	-21.8813	2.89375		8143	1527.5	Quantile_1		8143	796.625	Quantile_3
525	304.327	171.375		8177	11255.7	Quantile_4		8177	1548.92	Quantile_5
526	-16.45	-12.95		8197	7632.79	Quantile_3		8197	503.227	Quantile_1
527	246.348	105.207		8228	10198.2	Quantile_4		8228	2848.02	Quantile_5
528	-52.0395	-48.0789		8232	27977.8	Quantile_5		8232	1105.3	Quantile_4
529	253.352	107.216		8256	29754	Quantile_5		8256	1487.82	Quantile_5
531	406.274	338.957		8261	39090	Quantile_5		8261	1461.62	Quantile_5
532	250.136	174.966		8275	20518.8	Quantile_5		8275	461.974	Quantile_1
534	224.04	132.307		8278	7978.89	Quantile_3		8278	1653.66	Quantile_5
535	243.72	169.494		8304	5537.42	Quantile_3		8304	1216.29	Quantile_4
536	183.05	50.6812		8309	17312.1	Quantile_5		8309	619.01	Quantile_2
537	-25.75	-50.0417		8315	17423.7	Quantile_5		8315	615.844	Quantile_2
539	270.619	160.137		8323	23105.3	Quantile_5		8323	1918.85	Quantile_5
540	273.014	134.75		8357	9671.29	Quantile_4		8357	677.596	Quantile_3
541	5.63158	-10.4408		8376	5182.31	Quantile_3		8376	530.78	Quantile_2
542	212.95	237.419		8387	13979.2	Quantile_4		8387	1101.84	Quantile_4
545	354.031	355.88		8389	18597.5	Quantile_5		8389	607.953	Quantile_2
546	240.21	193.222		8392	8497.43	Quantile_3		8392	890.028	Quantile_4
547	246	190.474		8393	5084.39	Quantile_3		8393	1824.1	Quantile_5
549	199.631	70.1937		8423	10688.4	Quantile_4		8423	990.312	Quantile_4
550	240.333	216.042		8428	650.891	Quantile_1		8428	2973.8	Quantile_5
551	172.278	181.244		8475	46739.6	Quantile_5		8475	735.385	Quantile_3
553	344.077	188.462		8492	1490.33	Quantile_1		8492	712.188	Quantile_3
555	371.703	251.922		8496	27780.5	Quantile_5		8496	2489.87	Quantile_5
556	318.7	298.4		8546	13507.1	Quantile_4		8546	1801.65	Quantile_5
557	150.281	82.2812		8580	4775.35	Quantile_2		8580	919.917	Quantile_4
558	-4.93421	-9.84211		8597	26278.3	Quantile_5		8597	569.688	Quantile_2
559	458.667	327.667		8616	2677.32	Quantile_2		8616	546.317	Quantile_2
560	170.25	121.875		8618	3512.35	Quantile_2		8618	491.769	Quantile_1
562	273.085	179.79		8624	3689.4	Quantile_2		8624	679.6	Quantile_3
563	207.703	181.062		8627	18624.4	Quantile_5		8627	786.183	Quantile_3
564	-63.075	-54.1875		8638	1513.2	Quantile_1		8638	714.2	Quantile_3
566	1.56579	-7.07237		8640	4475	Quantile_2		8640	722.5	Quantile_3
567	45.8421	16.6842		8642	21872.8	Quantile_5		8642	1598.63	Quantile_5
568	12.913	-26.462		8643	11534.4	Quantile_4		8643	1817.78	Quantile_5
569	295.237	167.381		8648	4631.67	Quantile_2		8648	474.229	Quantile_1
570	340.375	256		8658	12686.8	Quantile_4		8658	531.5	Quantile_2
571	391.54	287.19		8660	41692.6	Quantile_5		8660	1293.42	Quantile_5
572	372	241.333		8665	14759.6	Quantile_4		8665	558.883	Quantile_2
573	242.022	97.7391		8712	12375.2	Quantile_4		8712	1484.5	Quantile_5
574	136	43.875		8727	948.389	Quantile_1		8727	471.332	Quantile_1
575	355.5	299.5		8783	2860.06	Quantile_2		8783	854.952	Quantile_3
576	-15.2708	-28		8785	1583.05	Quantile_1		8785	1007.85	Quantile_4
577	177.091	125.545		8804	18295.1	Quantile_5		8804	1169.2	Quantile_4
578	202.392	162.795		8823	2960.31	Quantile_2		8823	590	Quantile_2
579	189.307	113.909		8854	15997.1	Quantile_4		8854	1102.2	Quantile_4
581	329.481	238.506		8860	6431.5	Quantile_3		8860	1021.53	Quantile_4
582	103.196	93.1786		8884	6992.41	Quantile_3		8884	2419.9	Quantile_5
583	408.469	368.625		8955	1943.84	Quantile_1		8955	574.681	Quantile_2
584	172.161	93.0119		8972	3793.4	Quantile_2		8972	499.375	Quantile_1
585	227.526	233.862		9019	1840.59	Quantile_1		9019	1112.36	Quantile_4
586	339.523	205.381		9026	17585.4	Quantile_5		9026	1117.78	Quantile_4
587	134.239	83.1522		9055	2368.72	Quantile_2		9055	484.319	Quantile_1
589	223.197	140.743		9059	5620.61	Quantile_3		9059	601.115	Quantile_2
590	205.688	135.375		9108	11893.3	Quantile_4		9108	1317.13	Quantile_5
591	205.69	92.7857		9109	14098.5	Quantile_4		9109	643.271	Quantile_2
592	26.5789	7.48684		9115	9608.01	Quantile_4		9115	680.786	Quantile_3
593	169.245	89.235		9120	12876.2	Quantile_4		9120	497.13	Quantile_1
594	-23.75	-34.75		9130	10147.1	Quantile_4		9130	796.521	Quantile_3
595	264.506	214.69		9181	7592.24	Quantile_3		9181	425.784	Quantile_1
596	168.143	138		9201	11937.8	Quantile_4		9201	2188.19	Quantile_5
597	209.701	195.583		9206	5999.86	Quantile_3		9206	948.714	Quantile_4
598	167.95	2.35		9225	867	Quantile_1		9225	486.49	Quantile_1
599	194.646	165.174		9229	2578.87	Quantile_2		9229	496.913	Quantile_1
600	216.727	107.318		9269	11030.9	Quantile_4		9269	528.818	Quantile_2
601	469.562	437.948		9291	7074.41	Quantile_3		9291	652.187	Quantile_3
604	297.987	209.8		9298	11092.9	Quantile_4		9298	742.114	Quantile_3
606	363.562	184.288		9310	26409.1	Quantile_5		9310	1755.85	Quantile_5
607	276.652	173.217		9336	1589.62	Quantile_1		9336	1194.86	Quantile_4
608	334.71	309.9		9341	4979.44	Quantile_3		9341	772.385	Quantile_3
611	178.81	227.095		9357	18707.5	Quantile_5		9357	431.489	Quantile_1
612	238.219	148.562		9417	26233.1	Quantile_5		9417	742	Quantile_3
613	154.85	93.625		9437	9199.23	Quantile_4		9437	1002.45	Quantile_4
614	-44.6548	-57.8214		9442	16594.9	Quantile_5		9442	855.37	Quantile_3
615	273.87	163.543		9451	12549.6	Quantile_4		9451	862.375	Quantile_4
616	309.261	243.478		9453	4736.09	Quantile_2		9453	589.995	Quantile_2
619	264.245	60.1875		9454	16161.2	Quantile_5		9454	5185	Quantile_5
620	235.25	92.7841		9471	4202.03	Quantile_2		9471	2379.43	Quantile_5
621	137.081	94.3625		9488	589.581	Quantile_1		9488	858.548	Quantile_4
622	254.206	186.269		9491	485.457	Quantile_1		9491	532.587	Quantile_2
623	138.932	76.7045		9508	4421.03	Quantile_2		9508	1668.62	Quantile_5
624	101.4	40.6		9522	4518.83	Quantile_2		9522	481.891	Quantile_1
625	48.5885	-17.2812		9581	7803.73	Quantile_3		9581	824.047	Quantile_3
626	482.11	281.18		9640	14861.8	Quantile_4		9640	542.25	Quantile_2
628	291.335	201.381		9670	1332.38	Quantile_1		9670	1021.25	Quantile_4
629	273.42	93		9708	40775.7	Quantile_5		9708	3659.27	Quantile_5
630	353.191	154.388		9727	20166.9	Quantile_5		9727	469.69	Quantile_1
631	6.125	-9.875		9783	47361.9	Quantile_5		9783	1042.12	Quantile_4
632	304.803	208.171		9818	15331.9	Quantile_4		9818	1937	Quantile_5
634	127.051	109.949		9839	8119	Quantile_3		9839	1913.13	Quantile_5
635	263.789	214.895		9845	2732.5	Quantile_2		9845	481.5	Quantile_1
636	166.762	89.8571		9847	692.355	Quantile_1		9847	701.09	Quantile_3
637	148.625	127.075		9855	8894.9	Quantile_3		9855	2288.68	Quantile_5
638	86.7	56		9890	4536.68	Quantile_2		9890	1018.19	Quantile_4
639	227.762	88.4762		9911	3941.75	Quantile_2		9911	1805.25	Quantile_5
640	8.25	-0.597222		9922	6081.68	Quantile_3		9922	1598.41	Quantile_5
641	426.081	354.556		9932	4159.59	Quantile_2		9932	1756.92	Quantile_5
642	250.022	215.587		9980	9031.36	Quantile_4		9980	432.519	Quantile_1
643	237.5	137		10018	16652.3	Quantile_5		10018	461.114	Quantile_1
644	449.295	244.364		10046	9448.97	Quantile_4		10046	466.562	Quantile_1
646	22.0208	-7.86979		10064	10909.7	Quantile_4		10064	975.7	Quantile_4
647	103.132	115.474		10078	4500.53	Quantile_2		10078	1122.91	Quantile_4
648	214.495	163.897		10082	37520.7	Quantile_5		10082	1056.46	Quantile_4
649	310.579	260.875		10096	18758.6	Quantile_5		10096	788.466	Quantile_3
650	254.938	182.699		10108	24620.9	Quantile_5		10108	5662.99	Quantile_5
651	-47.6875	-75.0625		10137	1890.28	Quantile_1		10137	922.891	Quantile_4
652	136.079	87.8487		10161	4738.12	Quantile_2		10161	490.437	Quantile_1
653	-18.44	-17.26		10169	19856.9	Quantile_5		10169	787.109	Quantile_3
654	213.974	116.526		10193	24851.6	Quantile_5		10193	843.889	Quantile_3
655	208.188	86.1875		10196	18414.8	Quantile_5		10196	808.288	Quantile_3
656	427.575	242.887		10198	45853.2	Quantile_5		10198	515.615	Quantile_1
657	235.17	156.261		10211	18375	Quantile_5		10211	1869.99	Quantile_5
658	139.091	99.8409		10229	26233.2	Quantile_5		10229	1038.25	Quantile_4
659	-10.6016	1.39062		10233	6788.96	Quantile_3		10233	1799.19	Quantile_5
660	-34.6	-36.5		10276	5163.89	Quantile_3		10276	920.639	Quantile_4
661	121.13	112.62		10277	1907.43	Quantile_1		10277	1451.45	Quantile_5
662	179.217	152.043		10318	3971.32	Quantile_2		10318	4538.08	Quantile_5
663	458.333	345.417		10329	16998.7	Quantile_5		10329	1182.74	Quantile_4
664	457.143	482.429		10333	24954	Quantile_5		10333	744.231	Quantile_3
665	214.517	114.648		10336	4817.5	Quantile_2		10336	818.25	Quantile_3
666	213.409	186.818		10391	10401.1	Quantile_4		10391	3385.79	Quantile_5
667	72.35	1.475		10408	6736.93	Quantile_3		10408	1001	Quantile_4
668	-1.205	-50.08		10447	27765.8	Quantile_5		10447	586.271	Quantile_2
670	80.5455	69.9545		10453	5733.08	Quantile_3		10453	1140.77	Quantile_4
671	307.602	251.71		10495	1576.81	Quantile_1		10495	544.188	Quantile_2
672	49.4688	69.0937		10497	2576.34	Quantile_2		10497	556.48	Quantile_2
673	222.304	162.478		10503	23191.2	Quantile_5		10503	871.423	Quantile_4
674	167.244	72.4261		10550	9019.01	Quantile_4		10550	540.69	Quantile_2
676	134.286	141.429		10552	2430.24	Quantile_2		10552	607.052	Quantile_2
677	180	109.75		10606	19365.1	Quantile_5		10606	2044.24	Quantile_5
678	109.069	64.2125		10614	54531.6	Quantile_5		10614	1333.05	Quantile_5
679	6.98864	-43.0795		10618	5830.25	Quantile_3		10618	1967.75	Quantile_5
680	250.19	146.913		10622	15231.5	Quantile_4		10622	1143.79	Quantile_4
681	136.831	125.513		10668	15145.3	Quantile_4		10668	659.25	Quantile_3
682	225.833	101.889		10696	18383.6	Quantile_5		10696	2671.65	Quantile_5
683	304.852	173.847		10700	18943	Quantile_5		10700	1172.07	Quantile_4
684	322.875	228.307		10701	20737.7	Quantile_5		10701	1096.83	Quantile_4
685	124.424	54.8641		10717	6389.31	Quantile_3		10717	1038	Quantile_4
686	-42.975	-62.775		10733	926.625	Quantile_1		10733	1087.12	Quantile_4
687	74.25	14.5357		10737	31676.9	Quantile_5		10737	1272.95	Quantile_4
688	223.25	178.744		10740	6472.08	Quantile_3		10740	766.67	Quantile_3
689	-4.11111	-7.33333		10756	1235.25	Quantile_1		10756	455.667	Quantile_1
690	-14.5	-12.8333		10776	15612.1	Quantile_4		10776	811.563	Quantile_3
691	-3	-33.8		10805	15624.8	Quantile_4		10805	1300.52	Quantile_5
693	-105.644	-72.6063		10817	2609.6	Quantile_2		10817	808.929	Quantile_3
694	264.717	207.5		10825	6975.81	Quantile_3		10825	737.43	Quantile_3
695	168.954	151.125		10859	21458.9	Quantile_5		10859	1176.4	Quantile_4
696	306.75	181.591		10899	10095.8	Quantile_4		10899	452.583	Quantile_1
697	9.5	-12.25		10922	707.563	Quantile_1		10922	882.313	Quantile_4
698	7.71053	4.07895		10959	10821.4	Quantile_4		10959	1023.38	Quantile_4
699	328.313	196.625		11043	1391.22	Quantile_1		11043	458.344	Quantile_1
700	307.527	155.179		11048	1840.03	Quantile_1		11048	823.57	Quantile_3
701	57.5562	25.8813		11056	1736.66	Quantile_1		11056	471.08	Quantile_1
702	164.609	109.391		11060	3680.82	Quantile_2		11060	523.364	Quantile_2
703	55.8	26.425		11062	9274.85	Quantile_4		11062	625.731	Quantile_2
704	233.696	214.022		11074	1381.54	Quantile_1		11074	925.261	Quantile_4
706	274.13	149.478		11083	25461.2	Quantile_5		11083	445.28	Quantile_1
707	135.506	111.062		11127	9278.2	Quantile_4		11127	581.784	Quantile_2
708	-4.8	7.6		11141	15318.8	Quantile_4		11141	1155.38	Quantile_4
711	163.65	164.15		11143	10448.8	Quantile_4		11143	425.312	Quantile_1
712	288.69	169.935		11153	11437.6	Quantile_4		11153	957.568	Quantile_4
714	221.137	179.137		11155	1482.49	Quantile_1		11155	956.021	Quantile_4
716	17.0938	-44.1187		11239	3836.4	Quantile_2		11239	567.385	Quantile_2
717	-1.10714	0.571429		11263	33584.3	Quantile_5		11263	900.385	Quantile_4
718	9.63816	-19.8158		11266	2252.27	Quantile_1		11266	451.18	Quantile_1
719	269.526	290.158		11313	35247.9	Quantile_5		11313	3366.77	Quantile_5
721	251.5	192.5		11324	8590.76	Quantile_3		11324	2987.68	Quantile_5
723	324.662	314.35		11374	6570.74	Quantile_3		11374	2178.64	Quantile_5
724	7.125	23.2969		11376	4645.67	Quantile_2		11376	567.875	Quantile_2
725	-45.8571	-34.2917		11417	47129	Quantile_5		11417	1639.89	Quantile_5
726	274.179	152.143		11428	3161.02	Quantile_2		11428	640.495	Quantile_2
727	204.8	109.6		11439	3750.73	Quantile_2		11439	1542.48	Quantile_5
728	-20.7875	-15.2375		11491	2544.43	Quantile_2		11491	770.78	Quantile_3
730	0.2625	1.89375		11522	10120.8	Quantile_4		11522	446.353	Quantile_1
731	351.761	231.196		11527	11605.1	Quantile_4		11527	1850	Quantile_5
732	274.698	172.667		11562	2150.44	Quantile_1		11562	1073.25	Quantile_4
733	148.645	77.5197		11580	9209.83	Quantile_4		11580	479.413	Quantile_1
736	481.437	400.938		11635	3567.03	Quantile_2		11635	573.91	Quantile_2
738	122.672	97.0156		11643	7863.89	Quantile_3		11643	2385.31	Quantile_5
739	442.12	257.97		11645	10612.6	Quantile_4		11645	1281.69	Quantile_5
740	-4.5	-50.4545		11650	19914	Quantile_5		11650	1686.23	Quantile_5
741	293.909	242		11668	12529.4	Quantile_4		11668	533.616	Quantile_2
743	231.02	135.382		11671	13664.1	Quantile_4		11671	1336.75	Quantile_5
744	135.1	61.7625		11698	11016.2	Quantile_4		11698	864.75	Quantile_4
745	390.256	233.869		11712	29905.5	Quantile_5		11712	2769.53	Quantile_5
746	7.75	-32.125		11722	8966.37	Quantile_4		11722	631.924	Quantile_2
747	153.844	73.6875		11726	18558.5	Quantile_5		11726	467	Quantile_1
748	3.83854	-17.7292		11751	6721.67	Quantile_3		11751	558.167	Quantile_2
749	229.32	194.41		11755	8057.67	Quantile_3		11755	490.229	Quantile_1
750	226.734	119.397		11774	1246.94	Quantile_1		11774	814.354	Quantile_3
751	441.6	408		11784	2142.38	Quantile_1		11784	497.202	Quantile_1
752	-1.625	0.875		11804	11394	Quantile_4		11804	1067.92	Quantile_4
753	114.191	63.3355		11819	3831.82	Quantile_2		11819	571.346	Quantile_2
755	257.211	125.368		11853	12484.5	Quantile_4		11853	1757.68	Quantile_5
756	124.173	74.3929		11906	2240.18	Quantile_1		11906	675.909	Quantile_3
758	108.167	79.5		11928	6965.28	Quantile_3		11928	665.023	Quantile_3
759	474.69	239.57		11932	9016.71	Quantile_4		11932	4627.42	Quantile_5
760	-35	-52.5		11943	11482.8	Quantile_4		11943	680.596	Quantile_3
761	65.5625	84.7188		11959	13223.6	Quantile_4		11959	1797.75	Quantile_5
762	424.65	331.213		12002	938.016	Quantile_1		12002	523.663	Quantile_2
763	246.5	172.5		12035	5350.65	Quantile_3		12035	1243.16	Quantile_4
764	75.5875	11.7063		12101	541.28	Quantile_1		12101	689.76	Quantile_3
766	485.356	363.904		12172	7803.46	Quantile_3		12172	482.885	Quantile_1
767	182.344	107.75		12186	25629.2	Quantile_5		12186	2529.47	Quantile_5
768	102.889	59.9375		12198	2798.22	Quantile_2		12198	1205.28	Quantile_4
769	117.023	65.7273		12201	6418.64	Quantile_3		12201	610.571	Quantile_2
770	381.476	233.952		12204	47702.9	Quantile_5		12204	3502.78	Quantile_5
771	218.021	115.88		12235	5235.16	Quantile_3		12235	668	Quantile_3
772	194.204	144.605		12238	1125.17	Quantile_1		12238	694.78	Quantile_3
774	337.375	196.75		12282	4919.75	Quantile_3		12282	642.25	Quantile_2
776	89.7375	79.025		12287	3586.37	Quantile_2		12287	1210.94	Quantile_4
777	335.66	196.93		12336	14072.7	Quantile_4		12336	688.364	Quantile_3
778	307.3	254.069		12341	8479.77	Quantile_3		12341	442.167	Quantile_1
779	-0.863636	14.2955		12375	3036.48	Quantile_2		12375	744.152	Quantile_3
780	449.96	394.12		12414	10234.8	Quantile_4		12414	450	Quantile_1
781	438.821	270.571		12420	19361.3	Quantile_5		12420	860	Quantile_4
783	9.96053	-14.3421		12422	3205.62	Quantile_2		12422	876.375	Quantile_4
786	-89.038	-84.038		12434	464.125	Quantile_1		12434	608.639	Quantile_2
787	274.438	219.25		12451	2245.25	Quantile_1		12451	786.442	Quantile_3
788	365.938	234.781		12469	3620	Quantile_2		12469	433.333	Quantile_1
789	335.025	231.77		12474	20209.1	Quantile_5		12474	1015.3	Quantile_4
790	92.75	94.375		12482	1093.6	Quantile_1		12482	2511.02	Quantile_5
791	-50.1875	-43.6667		12525	31157.5	Quantile_5		12525	4362.25	Quantile_5
792	224.45	141.575		12564	4279.56	Quantile_2		12564	543.337	Quantile_2
793	314.418	252.277		12572	26274.8	Quantile_5		12572	1444.77	Quantile_5
794	108.974	68.5263		12577	7939.75	Quantile_3		12577	452.413	Quantile_1
796	351.818	315.682		12589	16683	Quantile_5		12589	508.806	Quantile_1
797	-51.7614	-68.517		12606	40269.7	Quantile_5		12606	511.19	Quantile_1
798	118.556	50.1597		12630	16550.2	Quantile_5		12630	1333.87	Quantile_5
799	274.75	218.438		12649	12594.9	Quantile_4		12649	785.347	Quantile_3
800	16.9375	1.325		12650	2988.5	Quantile_2		12650	589.75	Quantile_2
801	-35.8375	-64.9437		12663	6254.45	Quantile_3		12663	1536.82	Quantile_5
802	164.85	95.15		12679	5136.33	Quantile_3		12679	701.281	Quantile_3
804	59.1648	65.4773		12695	2634.46	Quantile_2		12695	602.654	Quantile_2
805	461.848	238.005		12710	14076.4	Quantile_4		12710	916.924	Quantile_4
806	290.335	176.767		12731	31499.8	Quantile_5		12731	1294.23	Quantile_5
807	217.15	122.131		12745	7769.14	Quantile_3		12745	2843.72	Quantile_5
808	299.868	166.479		12765	5868.88	Quantile_3		12765	530.708	Quantile_2
809	47.2557	34.3636		12790	9594.82	Quantile_4		12790	1558.97	Quantile_5
810	118.042	107.729		12796	3103.04	Quantile_2		12796	1473.48	Quantile_5
812	451.021	339.635		12866	2053.94	Quantile_1		12866	427.48	Quantile_1
813	318.889	207		12877	21050.5	Quantile_5		12877	1950.7	Quantile_5
814	-35.5568	-39.1761		12880	9864.14	Quantile_4		12880	2028.05	Quantile_5
816	177.125	167.125		12946	7028.1	Quantile_3		12946	600.55	Quantile_2
818	-41.9773	-38.8295		13015	2094.22	Quantile_1		13015	1173.97	Quantile_4
819	204.244	125.225		13042	47745.6	Quantile_5		13042	1091.05	Quantile_4
820	87.9028	90.6667		13044	18629.6	Quantile_5		13044	1167.45	Quantile_4
821	188.566	139.171		13075	6633.46	Quantile_3		13075	654.826	Quantile_3
822	266.8	233.8		13084	37810.4	Quantile_5		13084	2197.11	Quantile_5
823	115.988	64.75		13096	9594.14	Quantile_4		13096	2022.37	Quantile_5
824	-81.1316	-37.4079		13140	4672.22	Quantile_2		13140	454.333	Quantile_1
825	300.331	244.887		13149	1241.06	Quantile_1		13149	906.479	Quantile_4
826	9.47826	-31		13197	17674.5	Quantile_5		13197	1536.9	Quantile_5
827	-45.2885	-12.1923		13209	9085.59	Quantile_4		13209	769.697	Quantile_3
828	-84.6957	-92.8696		13225	7209.6	Quantile_3		13225	1381.02	Quantile_5
829	231.597	169.921		13283	1594.44	Quantile_1		13283	1779.94	Quantile_5
830	88.7434	43.7697		13319	4382.9	Quantile_2		13319	3239.66	Quantile_5
831	99.9615	2.51923		13329	40191.8	Quantile_5		13329	2378.22	Quantile_5
832	-22.275	-63.0375		13347	14643.2	Quantile_4		13347	2108.99	Quantile_5
833	298.927	183.37		13352	8872.05	Quantile_3		13352	448.744	Quantile_1
834	38.7171	71.0789		13375	17850.4	Quantile_5		13375	2512.39	Quantile_5
835	87.3125	27.7437		13381	7656.75	Quantile_3		13381	462.73	Quantile_1
836	352.031	239.359		13387	8748.12	Quantile_3		13387	798.139	Quantile_3
837	200.444	82.2687		13409	23535.8	Quantile_5		13409	1434.05	Quantile_5
838	355.488	272.738		13446	19599	Quantile_5		13446	487	Quantile_1
839	3	-30.9231		13455	13509.4	Quantile_4		13455	1057.23	Quantile_4
840	257.4	235.4		13476	523.625	Quantile_1		13476	689.063	Quantile_3
841	30.925	19.6		13503	8148.08	Quantile_3		13503	658.583	Quantile_3
842	-61.7763	-37.1053		13523	40016.6	Quantile_5		13523	1511.77	Quantile_5
843	-14.7083	-21.6458		13526	43731.1	Quantile_5		13526	3043.07	Quantile_5
844	-34.4375	-35.875		13538	21103	Quantile_5		13538	1192.07	Quantile_4
845	-87.625	-44.4125		13559	6338.97	Quantile_3		13559	1509.53	Quantile_5
846	222.891	142.549		13578	14676	Quantile_4		13578	1288.37	Quantile_5
847	270.304	166.089		13597	9205.6	Quantile_4		13597	587.647	Quantile_2
848	-38.9722	-40.3819		13600	4764.35	Quantile_2		13600	521.625	Quantile_2
849	275.714	170.333		13601	29640.9	Quantile_5		13601	1168.6	Quantile_4
850	-19.895	-9.01		13637	9001.45	Quantile_4		13637	467.177	Quantile_1
851	240.24	186.442		13661	3291.05	Quantile_2		13661	1066.01	Quantile_4
852	90.4079	14.5592		13677	2448.17	Quantile_2		13677	1012.83	Quantile_4
853	368.409	315.591		13704	17382	Quantile_5		13704	484.548	Quantile_1
854	-52.538	-53.5217		13715	960.87	Quantile_1		13715	599.283	Quantile_2
855	24	-6.65		13722	6730.56	Quantile_3		13722	544.854	Quantile_2
856	238.833	106.292		13745	1016.75	Quantile_1		13745	578.4	Quantile_2
857	55.3009	18.9907		13751	19378.8	Quantile_5		13751	1099.14	Quantile_4
858	-30.0417	-46.4583		13767	25054.6	Quantile_5		13767	966.25	Quantile_4
859	102.125	30.375		13773	37382	Quantile_5		13773	1827.98	Quantile_5
860	304	208		13777	1685.05	Quantile_1		13777	2919.55	Quantile_5
861	358.598	293.152		13808	29620.5	Quantile_5		13808	1159.97	Quantile_4
862	8.43478	-64.2609		13818	8926.32	Quantile_4		13818	510.306	Quantile_1
863	232.053	146.264		13830	14814.5	Quantile_4		13830	540.75	Quantile_2
866	261.915	207.355		13858	4557.81	Quantile_2		13858	1860.64	Quantile_5
867	222.774	192.107		13860	4775.72	Quantile_2		13860	493.935	Quantile_1
868	237.431	176.981		13919	1372.91	Quantile_1		13919	1075.59	Quantile_4
869	293.085	178.534		13961	11186.4	Quantile_4		13961	473.932	Quantile_1
870	177.585	79.892		13978	6190.36	Quantile_3		13978	1835.56	Quantile_5
871	336.714	237.268		13989	2015.2	Quantile_1		13989	537.9	Quantile_2
872	-15.9659	-3.48864		13993	4108.49	Quantile_2		13993	1147.86	Quantile_4
873	138.125	54		14014	1403.9	Quantile_1		14014	992.43	Quantile_4
874	412.332	337.929		14022	7812.33	Quantile_3		14022	1826.3	Quantile_5
875	-59.2727	-57.7273		14028	6182.25	Quantile_3		14028	816.5	Quantile_3
876	-35.4509	-36.9911		14035	1913	Quantile_1		14035	1006.56	Quantile_4
877	156.577	78.0385		14089	1381.77	Quantile_1		14089	740.231	Quantile_3
878	338.882	137.066		14127	39053.2	Quantile_5		14127	428.901	Quantile_1
879	91.1193	99.2273		14128	7521.13	Quantile_3		14128	427.5	Quantile_1
880	332.35	144.9		14137	3011.07	Quantile_2		14137	823.59	Quantile_3
881	-59.925	-49.6		14141	13216	Quantile_4		14141	665.739	Quantile_3
882	414.331	237.087		14168	6538.75	Quantile_3		14168	1395.25	Quantile_5
883	385.454	198.013		14180	30703.6	Quantile_5		14180	758.13	Quantile_3
887	332.682	224.591		14185	20090.7	Quantile_5		14185	848.913	Quantile_3
888	274.924	252.217		14187	3656.71	Quantile_2		14187	822.769	Quantile_3
889	431.033	264.935		14265	6130.58	Quantile_3		14265	604.031	Quantile_2
890	133.775	89		14268	21191.2	Quantile_5		14268	964.981	Quantile_4
891	-52.9674	-25.2391		14278	40767.3	Quantile_5		14278	724.858	Quantile_3
892	279.432	172.335		14282	7022.34	Quantile_3		14282	1844.25	Quantile_5
893	226.1	144.7		14285	4629.48	Quantile_2		14285	974.606	Quantile_4
895	180.909	139.477		14290	4481.45	Quantile_2		14290	752.875	Quantile_3
896	146.7	111.55		14342	7395.64	Quantile_3		14342	653.355	Quantile_3
897	177.818	114		14353	33418.2	Quantile_5		14353	1349.67	Quantile_5
898	169.667	101.56		14354	1525.28	Quantile_1		14354	758.716	Quantile_3
899	287.989	194.75		14359	645	Quantile_1		14359	1206.64	Quantile_4
900	281.292	181.917		14367	4981.02	Quantile_3		14367	784.771	Quantile_3
901	173.588	163.119		14427	1533.21	Quantile_1		14427	1390.66	Quantile_5
902	-17.8625	-40.3875		14467	3073.8	Quantile_2		14467	635.125	Quantile_2
903	-45.5	-56.1071		14469	2728.36	Quantile_2		14469	1032.99	Quantile_4
905	454.419	419.525		14482	9244.52	Quantile_4		14482	448.931	Quantile_1
908	-25.8571	-50.4286		14520	6249.22	Quantile_3		14520	3348.98	Quantile_5
909	153.8	106.4		14523	11105.6	Quantile_4		14523	688.865	Quantile_3
911	21.7174	2.70652		14570	6019.27	Quantile_3		14570	556.859	Quantile_2
912	223.688	117.375		14572	1604.09	Quantile_1		14572	643.841	Quantile_2
913	426.674	334.717		14602	32791.2	Quantile_5		14602	1561.09	Quantile_5
914	247.534	148.818		14616	6119.34	Quantile_3		14616	624.609	Quantile_2
915	414.292	341.438		14619	15850.5	Quantile_4		14619	628.665	Quantile_2
916	459.719	312.125		14629	22049.1	Quantile_5		14629	583.745	Quantile_2
917	125.32	170.62		14654	913.942	Quantile_1		14654	712.692	Quantile_3
918	137.489	76.2955		14679	12580.7	Quantile_4		14679	2840.4	Quantile_5
920	367.963	184.963		14683	9418.5	Quantile_4		14683	559.091	Quantile_2
922	-7.30288	9.98077		14687	4534.54	Quantile_2		14687	3077.42	Quantile_5
923	217.85	133.4		14729	1990.89	Quantile_1		14729	521.283	Quantile_2
924	197.289	87.5263		14758	32458.2	Quantile_5		14758	1681.43	Quantile_5
925	-498.75	-605.712		14772	18412.9	Quantile_5		14772	917.396	Quantile_4
926	293.4	164.05		14786	1092.75	Quantile_1		14786	600.5	Quantile_2
927	-16.7969	-1.15625		14788	3039.73	Quantile_2		14788	1869.01	Quantile_5
928	173.661	78.6458		14829	3093.69	Quantile_2		14829	770.442	Quantile_3
929	324.29	279.63		14842	7375.33	Quantile_3		14842	426.879	Quantile_1
930	70.6827	15.7115		14847	7604.61	Quantile_3		14847	773.978	Quantile_3
931	152.934	103.303		14888	7854.81	Quantile_3		14888	991.938	Quantile_4
932	130.761	31.3152		14895	14925.3	Quantile_4		14895	564.782	Quantile_2
934	203.732	131.202		14920	6718	Quantile_3		14920	1392.67	Quantile_5
935	182.938	148.719		14989	5348.15	Quantile_3		14989	732.957	Quantile_3
938	297.719	197.4		14991	4533.03	Quantile_2		14991	649.474	Quantile_2
939	351.473	181.462		15012	3186.68	Quantile_2		15012	530.476	Quantile_2
940	331.521	201.458		15019	3823.89	Quantile_2		15019	2211.47	Quantile_5
942	98.4954	50		15032	59479.6	Quantile_5		15032	780.932	Quantile_3
943	269.727	174.023		15033	14041	Quantile_4		15033	1493.62	Quantile_5
945	190.865	108.558		15034	13372.9	Quantile_4		15034	1349.94	Quantile_5
946	197.85	15.9125		15048	1319.66	Quantile_1		15048	816.346	Quantile_3
947	82.3487	20.7434		15072	12468.2	Quantile_4		15072	2069.88	Quantile_5
948	127.763	69.5375		15083	54659.9	Quantile_5		15083	3925.38	Quantile_5
949	119.696	131.592		15086	1331.02	Quantile_1		15086	440.35	Quantile_1
951	264.152	147.804		15088	4392.77	Quantile_2		15088	1439.91	Quantile_5
952	27.017	3.10795		15159	35977	Quantile_5		15159	3516.38	Quantile_5
953	111.29	47.9545		15200	36089.6	Quantile_5		15200	1115.25	Quantile_4
955	170.786	96.4286		15214	6469.97	Quantile_3		15214	572.406	Quantile_2
956	355.395	228.322		15229	5698.14	Quantile_3		15229	845.935	Quantile_3
957	99.7063	48.7812		15232	758.103	Quantile_1		15232	566.668	Quantile_2
958	405.8	310.4		15235	6221.15	Quantile_3		15235	1174.93	Quantile_4
960	-3.075	-13.725		15236	14395.3	Quantile_4		15236	738.017	Quantile_3
961	391.81	314.25		15262	9087.25	Quantile_4		15262	960.327	Quantile_4
962	-18.1106	-9.11058		15281	33590	Quantile_5		15281	1837.09	Quantile_5
963	207.401	122.316		15290	31751	Quantile_5		15290	953.458	Quantile_4
965	363.89	367.34		15293	46441.9	Quantile_5		15293	639.76	Quantile_2
966	233	200.131		15348	48000.2	Quantile_5		15348	667.34	Quantile_3
967	372.125	290.812		15383	20221	Quantile_5		15383	484.068	Quantile_1
969	308.975	216.138		15391	7276.87	Quantile_3		15391	432.775	Quantile_1
970	355.359	164.886		15397	41872.9	Quantile_5		15397	5340.92	Quantile_5
971	268	182		15408	16864.8	Quantile_5		15408	1651.08	Quantile_5
972	199.205	105.636		15422	12929.6	Quantile_4		15422	591.722	Quantile_2
973	205.506	163.852		15424	3750.27	Quantile_2		15424	740.656	Quantile_3
975	89.2292	23.3889		15429	6578.68	Quantile_3		15429	1718.36	Quantile_5
976	238.75	124.042		15432	3864.29	Quantile_2		15432	773.13	Quantile_3
977	178.938	93.0063		15437	39166.8	Quantile_5		15437	1265.82	Quantile_4
978	101.198	60.375		15438	11252	Quantile_4		15438	855.971	Quantile_3
979	180.788	75.4812		15453	14659.9	Quantile_4		15453	513.365	Quantile_1
980	234.85	104.6		15458	8182.12	Quantile_3		15458	1223.97	Quantile_4
981	483.05	496.488		15479	7297.68	Quantile_3		15479	465.677	Quantile_1
982	308.65	316.775		15480	21777.3	Quantile_5		15480	1340.71	Quantile_5
983	281.099	180.783		15491	14673.5	Quantile_4		15491	1010.7	Quantile_4
984	350.175	282.95		15508	5176.75	Quantile_3		15508	1764.62	Quantile_5
985	363.425	224.65		15514	39695.7	Quantile_5		15514	971.657	Quantile_4
986	282.735	145.815		15552	7233.6	Quantile_3		15552	1878.1	Quantile_5
987	117.537	88.7625		15620	451.712	Quantile_1		15620	646.365	Quantile_2
989	349.103	251.092		15631	6269.5	Quantile_3		15631	1515.75	Quantile_5
990	219.052	174.344		15634	11703.4	Quantile_4		15634	4463.25	Quantile_5
991	290.652	176.679		15645	7136	Quantile_3		15645	536.2	Quantile_2
992	207.04	146.324		15650	18748.3	Quantile_5		15650	1761.78	Quantile_5
994	-34.7619	21.7381		15655	1246.73	Quantile_1		15655	962.688	Quantile_4
995	246.562	151.075		15676	9442.91	Quantile_4		15676	459.815	Quantile_1
996	118.337	129.402		15696	9029.44	Quantile_4		15696	578.6	Quantile_2
997	172.425	74.525		15697	9179.83	Quantile_4		15697	1265.79	Quantile_4
998	386.232	372.554		15698	17858.8	Quantile_5		15698	918.385	Quantile_4
999	-29.3239	-57.8352		15699	12310.1	Quantile_4		15699	1301.56	Quantile_5
1000	145.095	97.119		15701	13972.3	Quantile_4		15701	549.611	Quantile_2
1001	134.024	127.262		15782	9779.55	Quantile_4		15782	1658.8	Quantile_5
1002	385.35	294.562		15821	10761.2	Quantile_4		15821	789.135	Quantile_3
1003	355.109	189.902		15840	38170.8	Quantile_5		15840	902.778	Quantile_4
1004	107.028	66.2361		15870	16034.3	Quantile_4		15870	1863.11	Quantile_5
1006	221.783	80.3913		15879	30923.8	Quantile_5		15879	853	Quantile_3
1007	374.826	151.087		15888	19420.9	Quantile_5		15888	856.74	Quantile_3
1008	199.571	102		15895	2115.15	Quantile_1		15895	523.104	Quantile_2
1009	414.076	293		15909	21062.1	Quantile_5		15909	2748.1	Quantile_5
1010	178.5	114.5		15949	10227.8	Quantile_4		15949	1456.29	Quantile_5
1011	293.762	162.19		16011	3827.19	Quantile_2		16011	490.208	Quantile_1
1012	105.409	40.9432		16047	2350.7	Quantile_2		16047	708.394	Quantile_3
1014	226.775	248.425		16071	2550.47	Quantile_2		16071	787.598	Quantile_3
1015	-10.7	24.3		16113	1333.75	Quantile_1		16113	482.625	Quantile_1
1016	82.6813	39.1062		16115	13927.9	Quantile_4		16115	1696.78	Quantile_5
1017	157.63	126.837		16128	10091.8	Quantile_4		16128	706.471	Quantile_3
1019	157.625	86.25		16140	16153.2	Quantile_5		16140	2702.11	Quantile_5
1020	225.761	183.739		16141	19056.8	Quantile_5		16141	958.328	Quantile_4
1021	-105.577	-73.4702		16142	6968.22	Quantile_3		16142	772.307	Quantile_3
1023	246.188	144.5		16162	689.5	Quantile_1		16162	833.833	Quantile_3
1024	52.5	17.5		16175	14146.8	Quantile_4		16175	500.557	Quantile_1
1025	139.768	69.3631		16189	5993.01	Quantile_3		16189	834.6	Quantile_3
1026	346.756	285.513		16192	5263.01	Quantile_3		16192	466.75	Quantile_1
1027	294.344	82.6875		16206	912.5	Quantile_1		16206	567.5	Quantile_2
1028	46.4583	33.1131		16210	11143.3	Quantile_4		16210	857.577	Quantile_3
1029	406.875	225.443		16213	7431.34	Quantile_3		16213	963.58	Quantile_4
1030	302.719	225.756		16248	8167.43	Quantile_3		16248	481.99	Quantile_1
1031	335.318	316.159		16268	11916.2	Quantile_4		16268	901.531	Quantile_4
1032	30.6957	-5.17391		16285	3801.59	Quantile_2		16285	772.787	Quantile_3
1034	77.2917	-21.0417		16290	7130.62	Quantile_3		16290	451.978	Quantile_1
1035	428.75	368.75		16298	58454.8	Quantile_5		16298	1111.68	Quantile_4
1036	311.785	194.46		16301	2023.69	Quantile_1		16301	525.154	Quantile_2
1038	128.417	101.685		16304	5806.75	Quantile_3		16304	754.833	Quantile_3
1039	243.381	156.81		16306	5533.52	Quantile_3		16306	851.74	Quantile_3
1040	205.737	211.447		16317	4878.29	Quantile_2		16317	484.812	Quantile_1
1041	210.382	176.25		16318	5008.1	Quantile_3		16318	967.406	Quantile_4
1042	233.45	143.663		16332	3049.4	Quantile_2		16332	1151.51	Quantile_4
1043	227.312	222.312		16333	8911.13	Quantile_4		16333	457.685	Quantile_1
1044	150.75	65.25		16335	23823.8	Quantile_5		16335	1805.52	Quantile_5
1045	-20.7955	-39.0682		16341	24976.3	Quantile_5		16341	2801	Quantile_5
1046	127.244	70.5813		16348	1638.59	Quantile_1		16348	568.906	Quantile_2
1047	140	85.0357		16349	11812.7	Quantile_4		16349	1285.17	Quantile_5
1048	123.037	9.25		16355	9917.79	Quantile_4		16355	868.103	Quantile_4
1049	162.717	90.413		16378	32196.8	Quantile_5		16378	999.571	Quantile_4
1050	375.937	243.687		16386	33690.4	Quantile_5		16386	611.208	Quantile_2
1051	211.5	139		16463	2777.28	Quantile_2		16463	457.955	Quantile_1
1052	82.1932	2.77273		16525	28127.6	Quantile_5		16525	3785.12	Quantile_5
1053	195.382	184.368		16536	46445.4	Quantile_5		16536	2642.24	Quantile_5
1054	232.587	96.9022		16556	1898.51	Quantile_1		16556	1161.58	Quantile_4
1055	441.909	255.773		16561	11996.8	Quantile_4		16561	908.313	Quantile_4
1056	167.435	42.7976		16565	5079.64	Quantile_3		16565	602.455	Quantile_2
1057	278.025	219.875		16589	9937.04	Quantile_4		16589	462.543	Quantile_1
1058	147.25	138.438		16591	816.25	Quantile_1		16591	434.792	Quantile_1
1059	109.289	52.5132		16601	13163	Quantile_4		16601	1812.47	Quantile_5
1060	149.068	61.8977		16674	2509.48	Quantile_2		16674	794.48	Quantile_3
1061	178.395	109.237		16685	41868.5	Quantile_5		16685	699.034	Quantile_3
1062	113.519	31.4938		16697	14598	Quantile_4		16697	897.606	Quantile_4
1063	371.443	236.776		16736	9914.06	Quantile_4		16736	3794.34	Quantile_5
1065	409.6	285.9		16741	3501.34	Quantile_2		16741	702.77	Quantile_3
1066	179.136	96.6364		16760	9478.4	Quantile_4		16760	563.06	Quantile_2
1067	245.45	202.9		16763	55687	Quantile_5		16763	7754.76	Quantile_5
1068	332.677	320.729		16776	560.455	Quantile_1		16776	641.65	Quantile_2
1069	-27.7625	-40.9875		16777	14508.1	Quantile_4		16777	2723.32	Quantile_5
1070	90.9687	108.719		16822	8389.45	Quantile_3		16822	987.435	Quantile_4
1073	262.5	168.217		16826	20378	Quantile_5		16826	1024.02	Quantile_4
1074	147.857	70.5357		16888	6302.1	Quantile_3		16888	953.832	Quantile_4
1075	491.875	306.406		16906	13526.2	Quantile_4		16906	597.538	Quantile_2
1076	303.783	236.565		16933	13246.8	Quantile_4		16933	655.808	Quantile_3
1077	129	33.5		16952	9008.71	Quantile_4		16952	838.553	Quantile_3
1078	292.333	212.417		16953	9575.5	Quantile_4		16953	756.344	Quantile_3
1079	285.013	219.829		16964	54953.3	Quantile_5		16964	2903.15	Quantile_5
1080	267.967	131.549		16971	12895.8	Quantile_4		16971	920	Quantile_4
1082	193.136	144.182		16972	7929.68	Quantile_3		16972	1260.24	Quantile_4
1083	314.929	180.595		16999	38838.2	Quantile_5		16999	2655.07	Quantile_5
1084	135.438	60.1875		17002	79747.5	Quantile_5		17002	1075.72	Quantile_4
1085	247.875	117.02		17014	6513.75	Quantile_3		17014	956	Quantile_4
1086	290.375	179.375		17030	46434.8	Quantile_5		17030	1658.06	Quantile_5
1087	341.964	303.929		17034	10040.2	Quantile_4		17034	502.899	Quantile_1
1089	179.787	77.6		17067	5033.1	Quantile_3		17067	661.775	Quantile_3
1090	49.9375	11.1875		17090	16761.9	Quantile_5		17090	1466.39	Quantile_5
1091	305.094	253.125		17096	6633.91	Quantile_3		17096	448.156	Quantile_1
1093	-35.6302	-24.7969		17125	28927.7	Quantile_5		17125	477.365	Quantile_1
1094	156.774	130.857		17148	33505.1	Quantile_5		17148	1527.71	Quantile_5
1096	-24.1438	-38.0375		17245	11627.7	Quantile_4		17245	663.215	Quantile_3
1097	271.138	212.025		17333	1781.08	Quantile_1		17333	1402.13	Quantile_5
1098	-28.225	-30.85		17364	15944.9	Quantile_4		17364	630.469	Quantile_2
1099	132.975	144.762		17406	15561.1	Quantile_4		17406	566.175	Quantile_2
1100	236.455	161.727		17410	19025.5	Quantile_5		17410	594	Quantile_2
1101	305.286	239.405		17434	10869	Quantile_4		17434	10207.7	Quantile_5
1102	10.035	-147.12		17525	5289.16	Quantile_3		17525	577.72	Quantile_2
1103	-95.2102	-53.5682		17557	24053.2	Quantile_5		17557	1971.56	Quantile_5
1104	-47.6741	-32.5848		17578	3065.28	Quantile_2		17578	637.514	Quantile_2
1105	169.412	96.8875		17594	16699.7	Quantile_5		17594	1209.68	Quantile_4
1106	154.088	91.0125		17607	1392.96	Quantile_1		17607	853.804	Quantile_3
1107	-47.4167	-75.5694		17620	16724.5	Quantile_5		17620	572	Quantile_2
1108	-17.3426	-105.537		17635	9771.16	Quantile_4		17635	474.731	Quantile_1
1109	403.144	269.812		17701	586.176	Quantile_1		17701	655.864	Quantile_3
1110	-6.7	-28.55		17707	13697.6	Quantile_4		17707	760.644	Quantile_3
1111	210.204	86.9474		17715	18742.3	Quantile_5		17715	3621.05	Quantile_5
1112	97.5	42.375		17736	4496.52	Quantile_2		17736	723.644	Quantile_3
1115	307.32	312.84		17753	15665.4	Quantile_4		17753	1409.36	Quantile_5
1117	133.143	100.786		17763	13954	Quantile_4		17763	1897.35	Quantile_5
1120	378.005	380.734		17771	4072.87	Quantile_2		17771	680.132	Quantile_3
1121	167.744	59.8		17776	19808	Quantile_5		17776	851.979	Quantile_3
1122	203.387	163.137		17809	12525.2	Quantile_4		17809	1643.07	Quantile_5
1123	294.075	169.825		17840	6078.51	Quantile_3		17840	452.342	Quantile_1
1126	19	-36		17859	8146.6	Quantile_3		17859	1286.2	Quantile_5
1127	11.3636	-9.90909		17871	1986.47	Quantile_1		17871	1152.53	Quantile_4
1128	163.8	113.6		17876	32270.4	Quantile_5		17876	942.832	Quantile_4
1129	253.095	207.601		17885	35663	Quantile_5		17885	1337.74	Quantile_5
1131	4.3375	-0.6625		17940	10920.7	Quantile_4		17940	531.45	Quantile_2
1132	-46.3875	-46.175		17941	3095.87	Quantile_2		17941	584.641	Quantile_2
1134	29.9875	-2.33125		17960	17541.8	Quantile_5		17960	2079.2	Quantile_5
1135	72.9464	27.5893		17972	9210.39	Quantile_4		17972	2107.3	Quantile_5
1136	164.023	145.727		17976	15962.4	Quantile_4		17976	530.938	Quantile_2
1137	279.256	149.318		17985	12666.3	Quantile_4		17985	1036.5	Quantile_4
1138	199.182	143.536		17993	6463.79	Quantile_3		17993	926.61	Quantile_4
1140	429.783	297.326		18013	11355.6	Quantile_4		18013	1236.2	Quantile_4
1141	195.714	148.786		18014	35616.9	Quantile_5		18014	2543.94	Quantile_5
1142	289.819	203.25		18110	4233.96	Quantile_2		18110	1229.3	Quantile_4
1143	378.905	245.619		18123	25355.9	Quantile_5		18123	516.692	Quantile_1
1144	190	154		18124	6082.37	Quantile_3		18124	743.409	Quantile_3
1146	6.975	5.21875		18129	9205.51	Quantile_4		18129	458.861	Quantile_1
1147	-46.2826	6.28261		18150	5468.46	Quantile_3		18150	648.923	Quantile_2
1148	89.7	26.1375		18163	5146.15	Quantile_3		18163	1986.65	Quantile_5
1150	-52	-64.6667		18205	30107.8	Quantile_5		18205	495.382	Quantile_1
1152	11.8103	-34.1078		18223	18566	Quantile_5		18223	2733.48	Quantile_5
1153	218.456	166.681		18248	3654.19	Quantile_2		18248	674.019	Quantile_3
1154	60.5682	79.2955		18259	7788.79	Quantile_3		18259	471.216	Quantile_1
1155	5.7875	-25.975		18265	19670.3	Quantile_5		18265	671.053	Quantile_3
1156	199.625	133.906		18274	14592	Quantile_4		18274	868.24	Quantile_4
1157	361.05	305.25		18301	8920.04	Quantile_4		18301	745.481	Quantile_3
1159	190.12	77.1406		18329	1767.4	Quantile_1		18329	1148.75	Quantile_4
1160	41.5357	21.5		18347	20386.7	Quantile_5		18347	423.32	Quantile_1
1161	356.348	303.707		18381	1421.33	Quantile_1		18381	51148.7	Quantile_5
1162	138.539	126.013		18393	15389.8	Quantile_4		18393	666.021	Quantile_3
1163	361	306		18443	34820.7	Quantile_5		18443	2201.9	Quantile_5
1164	379.6	432.3		18448	637.656	Quantile_1		18448	518.391	Quantile_1
1165	456.717	259.348		18491	23461.4	Quantile_5		18491	488.4	Quantile_1
1166	218.464	176.024		18539	462.7	Quantile_1		18539	441.995	Quantile_1
1167	273.875	143.312		18579	26692.4	Quantile_5		18579	1278.96	Quantile_4
1168	180.816	149.868		18584	28985.9	Quantile_5		18584	1499.06	Quantile_5
1170	-7.04348	-79.0435		18588	9055.08	Quantile_4		18588	2257.57	Quantile_5
1173	160.632	97.8421		18597	3979.04	Quantile_2		18597	1567.81	Quantile_5
1174	-18.9375	11.375		18628	16940	Quantile_5		18628	591.716	Quantile_2
1178	162.3	105.625		18683	8682.82	Quantile_3		18683	723.625	Quantile_3
1179	127.125	70.8289		18702	7548.93	Quantile_3		18702	878.306	Quantile_4
1180	374.062	196.25		18739	2141.63	Quantile_1		18739	699.365	Quantile_3
1181	280.283	202.772		18748	10450.3	Quantile_4		18748	423.915	Quantile_1
1183	0	0		18754	13737.4	Quantile_4		18754	915.714	Quantile_4
1184	116.909	49		18760	4275.22	Quantile_2		18760	889.741	Quantile_4
1185	413.906	339.75		18792	4056.18	Quantile_2		18792	2261.48	Quantile_5
1186	255.619	204.274		18831	18744.2	Quantile_5		18831	1290.03	Quantile_5
1187	220.21	146.85		18848	28675.1	Quantile_5		18848	1769.88	Quantile_5
1188	246.5	204		18863	49422.4	Quantile_5		18863	891.5	Quantile_4
1189	219.37	155.609		18874	5671.02	Quantile_3		18874	1044.76	Quantile_4
1190	255.696	222.652		18884	10991.3	Quantile_4		18884	564.062	Quantile_2
1193	222.27	186.836		18919	8750.57	Quantile_3		18919	525.721	Quantile_2
1197	410	231.5		18943	7770.41	Quantile_3		18943	527.448	Quantile_2
1198	447.799	216.587		18959	11212.9	Quantile_4		18959	3535.61	Quantile_5
1199	178.875	57.125		19007	4208.15	Quantile_2		19007	3024.96	Quantile_5
1201	18.375	27.0066		19012	10417.3	Quantile_4		19012	911.006	Quantile_4
1202	294.219	117.237		19024	50367.3	Quantile_5		19024	1265.45	Quantile_4
1204	166.065	130.712		19044	25969.9	Quantile_5		19044	566.111	Quantile_2
1205	140.55	47.4937		19089	5376.81	Quantile_3		19089	599.278	Quantile_2
1206	243.929	48.75		19105	3078.52	Quantile_2		19105	1277.43	Quantile_4
1207	291.422	207.938		19111	674.562	Quantile_1		19111	1377.37	Quantile_5
1208	-44	-7.54167		19141	3307.83	Quantile_2		19141	674.333	Quantile_3
1209	18.8188	4.95625		19156	7280.92	Quantile_3		19156	712.859	Quantile_3
1211	75.6111	22.8889		19196	15053.2	Quantile_4		19196	565.976	Quantile_2
1212	390.2	204.2		19208	14936.7	Quantile_4		19208	6410.84	Quantile_5
1214	429.792	290.229		19215	10182.9	Quantile_4		19215	823.014	Quantile_3
1215	248.5	166.05		19217	1362.98	Quantile_1		19217	519.68	Quantile_2
1216	23.9048	-5.07143		19225	4489.27	Quantile_2		19225	957.659	Quantile_4
1217	418.346	320.13		19252	27411.6	Quantile_5		19252	3833.08	Quantile_5
1218	161.5	76.5		19255	23580.1	Quantile_5		19255	502.82	Quantile_1
1219	-17	-14.1429		19300	6967.4	Quantile_3		19300	773.823	Quantile_3
1220	-35.5714	-40		19303	1821.29	Quantile_1		19303	455.667	Quantile_1
1221	20.25	-11.6875		19311	38519.7	Quantile_5		19311	1556.8	Quantile_5
1222	127.444	69.6389		19403	39239.5	Quantile_5		19403	1479.02	Quantile_5
1223	220.062	194		19447	14202.8	Quantile_4		19447	428.312	Quantile_1
1224	88.6513	43.3289		19468	2616.54	Quantile_2		19468	995.769	Quantile_4
1225	267.574	162.818		19471	5599.2	Quantile_3		19471	1082.28	Quantile_4
1226	205.062	94.2812		19473	9554.64	Quantile_4		19473	935.391	Quantile_4
1227	213.348	79.9783		19478	19514.5	Quantile_5		19478	2967.66	Quantile_5
1228	273.188	223.425		19499	1536.8	Quantile_1		19499	816.946	Quantile_3
1229	369.348	255.217		19552	19744.5	Quantile_5		19552	472.928	Quantile_1
1230	421.837	293.12		19600	27112.1	Quantile_5		19600	647.192	Quantile_2
1231	134.125	58.8125		19650	6260.95	Quantile_3		19650	2540.17	Quantile_5
1232	412.895	230.474		19664	11063.9	Quantile_4		19664	29197.1	Quantile_5
1233	260.643	160.839		19671	24822.5	Quantile_5		19671	510.75	Quantile_1
1234	26.0188	66.775		19672	5960.74	Quantile_3		19672	592.358	Quantile_2
1235	169.325	95.025		19705	20270.4	Quantile_5		19705	848.668	Quantile_3
1236	42.3913	-10.3315		19712	18329.7	Quantile_5		19712	516.582	Quantile_1
1237	58.0978	72.6196		19726	20391.9	Quantile_5		19726	2533.91	Quantile_5
1238	269.141	193.266		19755	12407.4	Quantile_4		19755	968.75	Quantile_4
1239	5.0375	-22.6625		19772	7334.08	Quantile_3		19772	446.8	Quantile_1
1240	-51.475	-20.275		19784	6853.38	Quantile_3		19784	1102.56	Quantile_4
1244	117.271	40.5833		19815	42914.1	Quantile_5		19815	2895.26	Quantile_5
1245	113.678	102.048		19856	4068.4	Quantile_2		19856	512.518	Quantile_1
1246	197.071	123.929		19877	5891.43	Quantile_3		19877	939.99	Quantile_4
1247	-52.9062	-54.0938		19889	3011.9	Quantile_2		19889	1385.32	Quantile_5
1248	-18.3684	-16.6316		19907	18447.2	Quantile_5		19907	453.928	Quantile_1
1250	398.562	428.771		19949	6140.64	Quantile_3		19949	858.721	Quantile_4
1251	296.818	154.727		19960	2069.63	Quantile_1		19960	642.75	Quantile_2
1252	213.146	52		19964	15084.8	Quantile_4		19964	672.692	Quantile_3
1253	152.98	79.82		19972	675.54	Quantile_1		19972	493.22	Quantile_1
1254	-1.58523	-1.78409		19973	36288.6	Quantile_5		19973	2391.38	Quantile_5
1255	133.987	89.3158		20022	3531.44	Quantile_2		20022	2021	Quantile_5
1256	178.152	97.8859		20089	13400.2	Quantile_4		20089	1610.52	Quantile_5
1257	485.885	415.3		20132	5763.08	Quantile_3		20132	1057.5	Quantile_4
1258	-48.625	-41.625		20170	47398.5	Quantile_5		20170	2220	Quantile_5
1259	169.438	107.594		20174	16547.6	Quantile_5		20174	547.458	Quantile_2
1260	-19.7188	-1.04688		20187	8582.68	Quantile_3		20187	492.58	Quantile_1
1261	-51.4375	-86.1384		20211	11622	Quantile_4		20211	1849.59	Quantile_5
1262	100.362	33.5187		20242	5790.92	Quantile_3		20242	773.44	Quantile_3
1263	171.232	163.393		20273	12485.1	Quantile_4		20273	1213.62	Quantile_4
1265	311.25	215.694		20314	2119.64	Quantile_1		20314	960.359	Quantile_4
1266	369.932	250.536		20335	8413.34	Quantile_3		20335	1131.31	Quantile_4
1267	214.725	95.525		20364	12642.4	Quantile_4		20364	1035.9	Quantile_4
1268	345.01	229.12		20446	5928.85	Quantile_3		20446	837.383	Quantile_3
1269	13.5625	18.2125		20462	32791.9	Quantile_5		20462	1500.75	Quantile_5
1270	315.9	181.95		20485	62566.9	Quantile_5		20485	3137.3	Quantile_5
1271	-15.05	-16.05		20492	4420.12	Quantile_2		20492	488.589	Quantile_1
1272	-11	-1.66667		20564	1597.27	Quantile_1		20564	909.01	Quantile_4
1273	136.641	35.75		20575	25356.7	Quantile_5		20575	435.644	Quantile_1
1274	121	103.5		20615	6138.65	Quantile_3		20615	960.125	Quantile_4
1275	95	-46.6065		20621	4548.14	Quantile_2		20621	950.92	Quantile_4
1276	-48.5893	-16.2024		20669	3902.25	Quantile_2		20669	928.75	Quantile_4
1277	441.359	379.328		20700	1145.06	Quantile_1		20700	1239.3	Quantile_4
1278	-18.275	-40.6187		20704	4039.17	Quantile_2		20704	905.103	Quantile_4
1280	209.799	135.618		20707	2877.22	Quantile_2		20707	610.938	Quantile_2
1282	-6.88	-46.6		20713	11498.2	Quantile_4		20713	2610.44	Quantile_5
1283	-32.4583	-34.875		20724	37490.7	Quantile_5		20724	531.197	Quantile_2
1284	239.568	178.136		20731	17104	Quantile_5		20731	1395.37	Quantile_5
1285	60.8684	50.7632		20743	6637.86	Quantile_3		20743	707.96	Quantile_3
1286	293.739	214.913		20746	6503.44	Quantile_3		20746	750.339	Quantile_3
1287	0.9375	-21.3125		20750	604.87	Quantile_1		20750	1425.24	Quantile_5
1288	215.84	158.35		20773	1325.69	Quantile_1		20773	1087.46	Quantile_4
1290	199.969	134.625		20775	10459.9	Quantile_4		20775	1868.09	Quantile_5
1293	103.326	109.685		20791	2264.83	Quantile_1		20791	1209.17	Quantile_4
1294	289.308	101.971		20816	14286.7	Quantile_4		20816	543.098	Quantile_2
1295	44.3333	7.19048		20831	835.25	Quantile_1		20831	674.5	Quantile_3
1297	471.031	397.469		20957	6872.8	Quantile_3		20957	665.59	Quantile_3
1298	203.094	157.438		21006	10217.2	Quantile_4		21006	1018.42	Quantile_4
1299	212.355	145.987		21009	5793.31	Quantile_3		21009	637.111	Quantile_2
1300	2.375	-60.3		21035	6296.77	Quantile_3		21035	711.639	Quantile_3
1301	228.987	75.6316		21055	4133.35	Quantile_2		21055	784.609	Quantile_3
1302	-63.3333	-10.0741		21060	8135.26	Quantile_3		21060	797.724	Quantile_3
1303	287.6	209.465		21092	4136.4	Quantile_2		21092	1398.18	Quantile_5
1304	45.0435	-41.5		21104	18299.9	Quantile_5		21104	590.217	Quantile_2
1306	78.5595	42.0119		21170	12337.5	Quantile_4		21170	1040	Quantile_4
1307	211.596	92.0673		21256	3888.75	Quantile_2		21256	463.5	Quantile_1
1308	318.763	202.887		21260	13713.9	Quantile_4		21260	440.355	Quantile_1
1309	-49.9602	-40.9886		21266	11791.7	Quantile_4		21266	475.975	Quantile_1
1310	471.125	241.795		21271	23282.1	Quantile_5		21271	474.078	Quantile_1
1311	180.163	66.087		21273	32032.2	Quantile_5		21273	5727.5	Quantile_5
1312	300	209		21307	3120.3	Quantile_2		21307	3087.2	Quantile_5
1313	212.938	134.006		21323	21502.1	Quantile_5		21323	2976.42	Quantile_5
1314	138.632	138.395		21365	14826.7	Quantile_4		21365	1028.42	Quantile_4
1315	478.2	349.195		21387	7606.68	Quantile_3		21387	754.844	Quantile_3
1316	274.807	301.136		21390	14057.8	Quantile_4		21390	547.208	Quantile_2
1318	225.62	154.692		21426	15431	Quantile_4		21426	691.693	Quantile_3
1319	258.969	129.844		21432	3539.24	Quantile_2		21432	503.92	Quantile_1
1320	442.094	321.292		21445	6664.72	Quantile_3		21445	649.481	Quantile_2
1321	493.333	440.167		21479	688.865	Quantile_1		21479	722.231	Quantile_3
1322	398.357	259.5		21502	19575.6	Quantile_5		21502	1441.15	Quantile_5
1323	222.6	76.525		21538	22994	Quantile_5		21538	683	Quantile_3
1324	175.912	92.25		21546	9849.55	Quantile_4		21546	1319.86	Quantile_5
1325	92.5	52.7857		21599	32494.8	Quantile_5		21599	1095.03	Quantile_4
1326	100.562	75.3068		21600	15650.9	Quantile_4		21600	1803.63	Quantile_5
1327	103.181	18.75		21628	19245.5	Quantile_5		21628	1232.78	Quantile_4
1328	31.5	4.25		21638	2251.24	Quantile_1		21638	652.438	Quantile_3
1329	2.6875	-13.4375		21735	2593.48	Quantile_2		21735	474.609	Quantile_1
1330	252.051	173.818		21828	1591.08	Quantile_1		21828	1014.61	Quantile_4
1332	154.547	90.6406		21868	18118.5	Quantile_5		21868	1022.75	Quantile_4
1333	101.815	51.4762		21874	2946.25	Quantile_2		21874	1184.82	Quantile_4
1334	28.7778	4.44444		21884	27023	Quantile_5		21884	632	Quantile_2
1335	199.053	119.737		21892	4904.57	Quantile_2		21892	496.24	Quantile_1
1336	124.881	114.463		21901	18069.8	Quantile_5		21901	759.308	Quantile_3
1337	162.714	91.5714		21932	15798.6	Quantile_4		21932	1410.53	Quantile_5
1338	308.9	181.112		21953	4796.5	Quantile_2		21953	813.727	Quantile_3
1339	125.972	142.118		21980	33385.4	Quantile_5		21980	5009.91	Quantile_5
1340	395.919	261.037		21993	5441.88	Quantile_3		21993	2842.75	Quantile_5
1341	-21.485	-24.83		21998	18072.6	Quantile_5		21998	1145.02	Quantile_4
1342	18.6319	14.8194		22039	16694.6	Quantile_5		22039	1654.37	Quantile_5
1343	-7.43421	-32.8947		22080	3247.8	Quantile_2		22080	498.75	Quantile_1
1344	264.75	147.469		22083	1983.38	Quantile_1		22083	610.583	Quantile_2
1345	362.35	253.25		22144	5667.32	Quantile_3		22144	749.856	Quantile_3
1346	208.025	95.95		22149	8361.25	Quantile_3		22149	659.168	Quantile_3
1348	-10.9297	-4.67188		22153	7884.6	Quantile_3		22153	478.196	Quantile_1
1349	-32.3333	-26		22181	2183.71	Quantile_1		22181	657.583	Quantile_3
1350	-660.15	-685.705		22189	9366.38	Quantile_4		22189	1302.38	Quantile_5
1351	330.225	166.613		22197	10639.4	Quantile_4		22197	926.45	Quantile_4
1353	313.575	222.5		22205	13825.9	Quantile_4		22205	1280.14	Quantile_5
1354	16.375	-0.875		22231	9160.81	Quantile_4		22231	2477.85	Quantile_5
1355	-29.4167	-48.0556		22235	21270.4	Quantile_5		22235	2143.78	Quantile_5
1356	222.172	160.844		22238	10966.1	Quantile_4		22238	594.83	Quantile_2
1357	214.068	146.591		22248	2169.25	Quantile_1		22248	520.184	Quantile_2
1358	439.2	273.725		22255	23544.7	Quantile_5		22255	2166.42	Quantile_5
1359	77.1375	31.325		22263	12304.9	Quantile_4		22263	1213.86	Quantile_4
1360	293.602	231.562		22357	18737.6	Quantile_5		22357	1545.22	Quantile_5
1361	164.283	116		22368	12356.6	Quantile_4		22368	987.652	Quantile_4
1362	286.542	140.13		22382	2191	Quantile_1		22382	1013.21	Quantile_4
1363	-16.3125	4.6625		22384	4453.14	Quantile_2		22384	495.278	Quantile_1
1364	167.917	80.756		22404	9646.42	Quantile_4		22404	804.13	Quantile_3
1365	-48.6667	-46.6667		22445	17416.8	Quantile_5		22445	690.5	Quantile_3
1366	-48.7381	-47.5595		22453	18957.2	Quantile_5		22453	8088.53	Quantile_5
1367	84.5357	74.875		22480	494.99	Quantile_1		22480	538.28	Quantile_2
1368	274.256	128.649		22481	28336.2	Quantile_5		22481	803.457	Quantile_3
1369	281.477	203.824		22484	12809.5	Quantile_4		22484	716.765	Quantile_3
1370	0.96875	12.8125		22495	2489.49	Quantile_2		22495	988.779	Quantile_4
1371	318.636	270		22497	7960.06	Quantile_3		22497	658.024	Quantile_3
1372	308.177	274.146		22510	17202.5	Quantile_5		22510	785.728	Quantile_3
1374	173.815	88.4405		22523	5053.95	Quantile_3		22523	730.521	Quantile_3
1375	101.167	69.6667		22531	2970.94	Quantile_2		22531	1227.44	Quantile_4
1376	157.533	142.957		22574	19119.8	Quantile_5		22574	1789.82	Quantile_5
1378	208.333	132.438		22667	14168.6	Quantile_4		22667	767.705	Quantile_3
1379	51.34	-7.22		22690	8609.59	Quantile_3		22690	595.573	Quantile_2
1381	179.99	130.99		22697	9683.6	Quantile_4		22697	566.115	Quantile_2
1382	53.7841	25.6989		22723	13609.4	Quantile_4		22723	788	Quantile_3
1383	106.778	43.9444		22725	8326.08	Quantile_3		22725	710.016	Quantile_3
1386	239.083	129.417		22741	500.587	Quantile_1		22741	491.56	Quantile_1
1389	133.864	81.0114		22752	52411.4	Quantile_5		22752	645.274	Quantile_2
1390	-10.5347	2.35417		22764	13960.8	Quantile_4		22764	1319.26	Quantile_5
1391	265.225	190.363		22766	2250.4	Quantile_1		22766	630.771	Quantile_2
1392	149.387	104.581		22798	12257.6	Quantile_4		22798	450.75	Quantile_1
1394	207.5	69.75		22800	5077.93	Quantile_3		22800	778.086	Quantile_3
1395	410.344	185.359		22845	6280.64	Quantile_3		22845	1334.97	Quantile_5
1396	191.789	97.3684		22853	5881.25	Quantile_3		22853	630.167	Quantile_2
1398	99.5855	94.6776		22885	29043.9	Quantile_5		22885	481.707	Quantile_1
1399	-46.2857	-37.3214		22908	4944.1	Quantile_3		22908	2166.62	Quantile_5
1400	111	38.3333		22967	22613.2	Quantile_5		22967	3343	Quantile_5
1401	255.091	274		22987	3087.65	Quantile_2		22987	857.917	Quantile_3
1402	152.925	79.8813		23002	25468.1	Quantile_5		23002	668.913	Quantile_3
1403	207.056	188.972		23089	2273.89	Quantile_1		23089	801.605	Quantile_3
1404	167.778	118.216		23113	11219.3	Quantile_4		23113	1006.59	Quantile_4
1405	70.625	14.1875		23119	12867.6	Quantile_4		23119	1200.47	Quantile_4
1406	-6.25	-0.875		23159	7257.29	Quantile_3		23159	1306.99	Quantile_5
1407	-9.63636	-2.27273		23171	12984.6	Quantile_4		23171	2476.19	Quantile_5
1408	4.33333	-32.6667		23218	25803.7	Quantile_5		23218	2768.76	Quantile_5
1409	390.639	287.59		23228	9353.69	Quantile_4		23228	5298.74	Quantile_5
1410	166.394	104.794		23245	10284.5	Quantile_4		23245	904.304	Quantile_4
1411	151.85	144.019		23250	4539.76	Quantile_2		23250	597.438	Quantile_2
1412	240.461	149.408		23267	1940.88	Quantile_1		23267	463.154	Quantile_1
1413	-35.65	-6.15		23294	1725.23	Quantile_1		23294	427.091	Quantile_1
1414	-43.9524	-32.381		23302	23780.1	Quantile_5		23302	1754.7	Quantile_5
1415	208.821	102.859		23315	18107	Quantile_5		23315	1478.79	Quantile_5
1416	209.406	145.219		23336	1515.5	Quantile_1		23336	650.481	Quantile_2
1418	245.062	167.5		23353	2911.69	Quantile_2		23353	872.476	Quantile_4
1419	195.105	152.27		23401	37592.2	Quantile_5		23401	1964.04	Quantile_5
1420	249.6	141.8		23422	3488.17	Quantile_2		23422	555.95	Quantile_2
1423	205.292	174.917		23453	5754.8	Quantile_3		23453	471.707	Quantile_1
1424	423.137	354.99		23457	9009.16	Quantile_4		23457	559.938	Quantile_2
1426	212.5	183.75		23492	9644.38	Quantile_4		23492	759.163	Quantile_3
1427	-5.15132	7.08553		23500	2821.78	Quantile_2		23500	446.418	Quantile_1
1428	142.6	65.6875		23509	4021.55	Quantile_2		23509	661.818	Quantile_3
1429	257.656	137		23523	22510.7	Quantile_5		23523	1015.46	Quantile_4
1430	206.961	165.375		23545	5915.25	Quantile_3		23545	696	Quantile_3
1431	163.81	112.518		23550	1867.6	Quantile_1		23550	456	Quantile_1
1432	241.947	153.947		23561	4170.11	Quantile_2		23561	1564.26	Quantile_5
1433	131.65	52.4		23581	871	Quantile_1		23581	693.25	Quantile_3
1434	5.35526	-19.8618		23588	1291.08	Quantile_1		23588	460.12	Quantile_1
1435	148.232	63.2381		23589	7894.81	Quantile_3		23589	478.231	Quantile_1
1436	9.25	0.875		23590	15395.6	Quantile_4		23590	546.537	Quantile_2
1437	-5.77778	-28.7222		23657	10263.1	Quantile_4		23657	1534.85	Quantile_5
1438	9.85577	7.60096		23711	5182.9	Quantile_3		23711	1179.06	Quantile_4
1439	244.525	128.325		23713	17614.1	Quantile_5		23713	942.029	Quantile_4
1440	301.231	211.306		23749	1711	Quantile_1		23749	3834	Quantile_5
1441	153.342	163.658		23801	26658.4	Quantile_5		23801	2434.68	Quantile_5
1442	263.607	68.7262		23802	7783.55	Quantile_3		23802	577.946	Quantile_2
1443	106.107	73.5357		23817	4201.96	Quantile_2		23817	487.565	Quantile_1
1444	62.0208	72.8229		23827	6712.12	Quantile_3		23827	517.192	Quantile_1
1446	2.63043	-59.163		23831	43879.4	Quantile_5		23831	487.01	Quantile_1
1447	107.952	54.8333		23860	3882.3	Quantile_2		23860	541.788	Quantile_2
1448	305.6	180.2		23928	36842.7	Quantile_5		23928	593.606	Quantile_2
1449	240.375	166.9		23952	7411.76	Quantile_3		23952	682.355	Quantile_3
1450	219.174	60.8478		23983	6649.8	Quantile_3		23983	452.423	Quantile_1
1451	-19.02	-36.86		24024	20603.7	Quantile_5		24024	458.713	Quantile_1
1453	411.228	233.283		24025	1490.88	Quantile_1		24025	966.483	Quantile_4
1454	334.5	215.5		24050	9515.33	Quantile_4		24050	547.236	Quantile_2
1456	190.947	112.526		24080	8209.57	Quantile_3		24080	773.212	Quantile_3
1457	284.577	208.214		24089	3256	Quantile_2		24089	542	Quantile_2
1459	-16.6726	-80.869		24092	51228	Quantile_5		24092	2785	Quantile_5
1461	58.675	29.3125		24098	1153.4	Quantile_1		24098	848.4	Quantile_3
1462	160.771	164.104		24099	10148.9	Quantile_4		24099	439.98	Quantile_1
1463	186.05	130.55		24103	7579.54	Quantile_3		24103	424.615	Quantile_1
1464	-15.9115	-6.86979		24110	34835.3	Quantile_5		24110	987.321	Quantile_4
1465	163.25	160.625		24119	8988.41	Quantile_4		24119	2317.88	Quantile_5
1466	324.359	275.938		24126	15364.2	Quantile_4		24126	1255.54	Quantile_4
1468	141.906	56.4062		24131	2437.78	Quantile_2		24131	932.312	Quantile_4
1469	-44.1812	-92.5		24150	4548.12	Quantile_2		24150	446.71	Quantile_1
1470	313.891	182.24		24165	48303.3	Quantile_5		24165	746.482	Quantile_3
1471	-0.395833	3.04167		24178	1377.07	Quantile_1		24178	1051.19	Quantile_4
1472	234.38	156.174		24210	4251.88	Quantile_2		24210	516.792	Quantile_1
1473	301.203	222.688		24215	9899.6	Quantile_4		24215	1656.93	Quantile_5
1474	416.51	298.413		24232	23740	Quantile_5		24232	3146.08	Quantile_5
1475	341.667	185.19		24239	8511.66	Quantile_3		24239	517.734	Quantile_1
1476	-57.3229	-85.8021		24263	19926.6	Quantile_5		24263	478.427	Quantile_1
1477	-50.4062	-43.2292		24265	25369.1	Quantile_5		24265	839.692	Quantile_3
1478	120	84.4444		24347	10814	Quantile_4		24347	1330.6	Quantile_5
1479	-14.6548	-14.1488		24357	19052.5	Quantile_5		24357	618.049	Quantile_2
1480	-13.6313	-38.9562		24398	2685.73	Quantile_2		24398	698.455	Quantile_3
1481	230.506	160.857		24399	1408.9	Quantile_1		24399	721.447	Quantile_3
1483	124.23	53.26		24444	3011.5	Quantile_2		24444	645.7	Quantile_2
1484	378.482	236.375		24459	1882.9	Quantile_1		24459	473.604	Quantile_1
1485	26.6125	-10.4812		24473	4661.48	Quantile_2		24473	985.652	Quantile_4
1486	2.5625	9.6875		24481	16373.4	Quantile_5		24481	1289.26	Quantile_5
1487	307	167		24532	9737.43	Quantile_4		24532	484.972	Quantile_1
1488	399.592	232.75		24567	12880.3	Quantile_4		24567	677.594	Quantile_3
1489	297.919	189.981		24570	4287.15	Quantile_2		24570	487.85	Quantile_1
1491	40.6848	4.34783		24613	5044	Quantile_3		24613	757.25	Quantile_3
1493	127.053	34.1645		24639	14564.7	Quantile_4		24639	1450.76	Quantile_5
1494	160.114	107.023		24656	1541.73	Quantile_1		24656	717.894	Quantile_3
1495	199.75	107.891		24662	16963.9	Quantile_5		24662	1279.75	Quantile_5
1496	-50.9074	-42.9352		24697	2295.48	Quantile_1		24697	1277.23	Quantile_4
1497	23.0592	-20.7895		24707	13127.6	Quantile_4		24707	491.24	Quantile_1
1498	237.167	112.667		24708	20305.3	Quantile_5		24708	938.654	Quantile_4
1499	220.135	144.333		24711	24904.6	Quantile_5		24711	893.786	Quantile_4
1500	212.972	122.085		24726	5357.54	Quantile_3		24726	1132.66	Quantile_4
1501	155.45	89.4062		24844	4346.12	Quantile_2		24844	612.173	Quantile_2
1502	26.5	13.1875		24848	2599.11	Quantile_2		24848	1804.07	Quantile_5
1503	171.483	96.8977		24865	9329.25	Quantile_4		24865	694.519	Quantile_3
1505	251.539	194		24885	11498.3	Quantile_4		24885	464.808	Quantile_1
1506	431.58	350.545		24903	37347.9	Quantile_5		24903	1969.66	Quantile_5
1507	229.688	69.375		24904	16751.5	Quantile_5		24904	1755.37	Quantile_5
1508	167.891	124.25		24976	9933.05	Quantile_4		24976	4615.88	Quantile_5
1509	183.585	113.972		24999	4911.44	Quantile_3		24999	797.264	Quantile_3
1510	167.331	126.772		25003	2935.05	Quantile_2		25003	1162.06	Quantile_4
1511	253.45	123.306		25025	14269.9	Quantile_4		25025	594.464	Quantile_2
1512	311.828	189.656		25030	12295.8	Quantile_4		25030	760.846	Quantile_3
1513	-55.1667	-71.8333		25033	34426.3	Quantile_5		25033	1941.36	Quantile_5
1514	-10.5938	-25.3438		25044	8970.5	Quantile_4		25044	441	Quantile_1
1515	198.447	133.447		25064	12078.4	Quantile_4		25064	1339.89	Quantile_5
1516	174.944	97.6437		25079	2501.13	Quantile_2		25079	427.826	Quantile_1
1518	9.16	-21.885		25095	35843.9	Quantile_5		25095	874.763	Quantile_4
1519	211.45	225.387		25129	9440.78	Quantile_4		25129	458.25	Quantile_1
1521	151.635	98.3077		25140	7677.91	Quantile_3		25140	444.154	Quantile_1
1523	93.9	33.4		25183	3685.62	Quantile_2		25183	849.521	Quantile_3
1524	175.137	107.725		25243	3749.92	Quantile_2		25243	2513.32	Quantile_5
1525	388.6	287.15		25272	4018.1	Quantile_2		25272	541.653	Quantile_2
1527	169.637	107.3		25297	3227.61	Quantile_2		25297	435.87	Quantile_1
1528	96.4	59.2		25332	17525.3	Quantile_5		25332	1184.92	Quantile_4
1530	300.273	231.455		25349	4691.3	Quantile_2		25349	689.979	Quantile_3
1531	73.975	50.425		25360	5064.56	Quantile_3		25360	516.375	Quantile_1
1534	3.44022	-21.7228		25361	2556.81	Quantile_2		25361	694	Quantile_3
1535	199.048	144.262		25494	7899.84	Quantile_3		25494	1643.88	Quantile_5
1536	303.766	228.728		25496	4289.73	Quantile_2		25496	757.969	Quantile_3
1537	67.6842	21.0526		25540	3243.99	Quantile_2		25540	3346.75	Quantile_5
1539	171.692	61.5402		25558	19001.8	Quantile_5		25558	868.294	Quantile_4
1540	14.3021	-5.51562		25565	10785.7	Quantile_4		25565	562.745	Quantile_2
1541	121.463	89.3875		25595	10443.9	Quantile_4		25595	1164.34	Quantile_4
1542	171.461	106.414		25621	9756	Quantile_4		25621	2228.86	Quantile_5
1543	266.196	193.339		25627	35537	Quantile_5		25627	5808.48	Quantile_5
1544	210.676	136.477		25672	4368.86	Quantile_2		25672	1317.24	Quantile_5
1546	10.925	-4.85		25673	24929.2	Quantile_5		25673	1369.33	Quantile_5
1547	-15.5833	-80.5833		25696	34859.6	Quantile_5		25696	579.698	Quantile_2
1548	169.204	86.9868		25728	8867.1	Quantile_3		25728	450.875	Quantile_1
1550	410.901	276.328		25730	33991.9	Quantile_5		25730	478.745	Quantile_1
1551	122.114	108.5		25742	43908.6	Quantile_5		25742	459.817	Quantile_1
1552	-7.75568	-33.4318		25757	1772.25	Quantile_1		25757	1408.83	Quantile_5
1553	161.263	143.849		25775	7690.08	Quantile_3		25775	1036.23	Quantile_4
1554	139.284	64.625		25789	2676.89	Quantile_2		25789	546.079	Quantile_2
1555	156.078	52.5885		25805	23413.8	Quantile_5		25805	3004.53	Quantile_5
1556	41.95	41.225		25809	46752.1	Quantile_5		25809	3564.61	Quantile_5
1557	318.694	240.625		25825	7926.85	Quantile_3		25825	1896.81	Quantile_5
1558	121.625	36.325		25831	13374.6	Quantile_4		25831	515.932	Quantile_1
1559	125	29.75		25851	35078.8	Quantile_5		25851	1501.15	Quantile_5
1560	133.315	77.0109		25852	17265.6	Quantile_5		25852	893.346	Quantile_4
1561	171.179	72.5595		25854	32988.9	Quantile_5		25854	2588.75	Quantile_5
1562	93.6324	72.8971		25882	5721.49	Quantile_3		25882	450.697	Quantile_1
1563	-3.95	-48.11		25911	31457.4	Quantile_5		25911	1067.49	Quantile_4
1565	124.75	94.0658		25930	2860.25	Quantile_2		25930	484.75	Quantile_1
1566	109.831	48.2625		25941	13781.5	Quantile_4		25941	686.2	Quantile_3
1567	319.892	178.438		25998	5578.33	Quantile_3		25998	501.337	Quantile_1
1568	74.3125	44.2812		26015	1841.26	Quantile_1		26015	5542.21	Quantile_5
1569	422.825	279.875		26067	46910.2	Quantile_5		26067	1295.75	Quantile_5
1570	110.862	92.5375		26086	66923.9	Quantile_5		26086	875.962	Quantile_4
1571	62.8947	32.1579		26138	5003	Quantile_3		26138	704	Quantile_3
1572	352.25	274.7		26171	12255.5	Quantile_4		26171	524.09	Quantile_2
1573	98.9063	85.9062		26186	6363.17	Quantile_3		26186	1044	Quantile_4
1574	449.19	379.228		26192	14686.8	Quantile_4		26192	1720.04	Quantile_5
1575	245.089	184.948		26219	22717.6	Quantile_5		26219	432.245	Quantile_1
1576	2.53846	-66.6923		26220	2141.54	Quantile_1		26220	439.208	Quantile_1
1577	236.769	164.319		26222	5284.3	Quantile_3		26222	1027.48	Quantile_4
1578	-35.8438	-23.8125		26246	9286.31	Quantile_4		26246	428.462	Quantile_1
1579	0	-7.25		26256	20385.2	Quantile_5		26256	1502.51	Quantile_5
1580	285.137	218.019		26278	7174.77	Quantile_3		26278	1093.58	Quantile_4
1581	-30.517	-65.9602		26321	4995.87	Quantile_3		26321	1131.74	Quantile_4
1582	243.142	105.528		26324	12256.1	Quantile_4		26324	1102.5	Quantile_4
1583	201	92.9583		26329	3803.35	Quantile_2		26329	1051.8	Quantile_4
1584	9.47115	23.4904		26336	7251.92	Quantile_3		26336	1893.76	Quantile_5
1585	148.776	112.895		26346	16043.2	Quantile_4		26346	703.585	Quantile_3
1586	187.411	132.232		26422	7188.85	Quantile_3		26422	503.769	Quantile_1
1587	165.369	119.298		26433	4184.56	Quantile_2		26433	492.6	Quantile_1
1588	26.9602	12.0739		26442	3815.64	Quantile_2		26442	673.56	Quantile_3
1589	246.262	140.655		26449	7058.5	Quantile_3		26449	634	Quantile_2
1590	220.573	149.427		26481	9350.98	Quantile_4		26481	492.615	Quantile_1
1592	341.731	300.365		26525	8297.97	Quantile_3		26525	2990.15	Quantile_5
1594	315.45	200.35		26526	16415.5	Quantile_5		26526	1011.81	Quantile_4
1595	-47.5	-26.0833		26540	11374.5	Quantile_4		26540	512.5	Quantile_1
1596	318	171.688		26569	6314.96	Quantile_3		26569	602.417	Quantile_2
1597	-46.0179	-14.2768		26576	1607.85	Quantile_1		26576	1128.35	Quantile_4
1598	164.87	165.696		26594	51601	Quantile_5		26594	698	Quantile_3
1600	27.125	3.99342		26616	60517.5	Quantile_5		26616	704.58	Quantile_3
1601	105.359	90.5761		26641	7432.22	Quantile_3		26641	815.609	Quantile_3
1602	191.787	78.325		26656	22440.1	Quantile_5		26656	676.3	Quantile_3
1604	372.194	344.838		26657	12757.9	Quantile_4		26657	494.598	Quantile_1
1605	100.661	75.0714		26670	7599.43	Quantile_3		26670	1015.21	Quantile_4
1606	283	195.333		26677	4958.55	Quantile_3		26677	599.55	Quantile_2
1607	174.054	112.804		26679	4253.06	Quantile_2		26679	584.438	Quantile_2
1608	115.289	91.5263		26684	6646.28	Quantile_3		26684	495.448	Quantile_1
1609	307.021	274.271		26708	12356.9	Quantile_4		26708	1533.5	Quantile_5
1610	331.962	244.3		26712	15967.2	Quantile_4		26712	2742.69	Quantile_5
1611	126	32.375		26718	12840.7	Quantile_4		26718	527.986	Quantile_2
1612	150.974	111.552		26744	6735.17	Quantile_3		26744	1599.98	Quantile_5
1613	215.316	151.303		26759	21501.6	Quantile_5		26759	486	Quantile_1
1614	315.107	246.19		26766	15506.6	Quantile_4		26766	996.308	Quantile_4
1615	368.137	306.794		26776	2510.5	Quantile_2		26776	492.25	Quantile_1
1616	143.421	69.6316		26782	27373.9	Quantile_5		26782	2774.33	Quantile_5
1617	68.1429	9.28571		26822	29370.3	Quantile_5		26822	601	Quantile_2
1618	228.417	126.104		26833	58575.5	Quantile_5		26833	479.534	Quantile_1
1619	451.923	294.333		26854	19822.5	Quantile_5		26854	1215.6	Quantile_4
1620	113.479	95.0833		26862	3387.25	Quantile_2		26862	460.716	Quantile_1
1621	192.704	102.651		26876	19836	Quantile_5		26876	1172	Quantile_4
1622	266.36	198.24		26879	57129.4	Quantile_5		26879	1417.08	Quantile_5
1623	201.15	147.225		26884	14580.6	Quantile_4		26884	2122.26	Quantile_5
1624	200.63	134.854		26914	5225.8	Quantile_3		26914	3739.21	Quantile_5
1625	358.406	287.119		26944	7501.48	Quantile_3		26944	586.045	Quantile_2
1626	91.3062	30.95		26949	3843.14	Quantile_2		26949	1410.38	Quantile_5
1627	212.857	125.214		26951	53459	Quantile_5		26951	12407.8	Quantile_5
1628	226.849	119.447		26965	1917.22	Quantile_1		26965	730.188	Quantile_3
1629	287.863	191.31		27011	14671.6	Quantile_4		27011	1275.29	Quantile_4
1631	330.95	290.9		27034	10386.9	Quantile_4		27034	816.884	Quantile_3
1632	164	93.375		27045	6333.07	Quantile_3		27045	709.35	Quantile_3
1633	17.9	-0.45		27071	12951.4	Quantile_4		27071	3384.83	Quantile_5
1634	229.391	129.283		27100	9020.41	Quantile_4		27100	452.333	Quantile_1
1635	-14.9286	-24.3333		27101	14962.6	Quantile_4		27101	701.69	Quantile_3
1636	273.239	129.04		27119	6382.48	Quantile_3		27119	472.18	Quantile_1
1637	182.525	181.025		27189	8418.28	Quantile_3		27189	862.629	Quantile_4
1638	285.837	202.325		27205	4807.72	Quantile_2		27205	590.379	Quantile_2
1639	360.812	163.125		27208	2441.05	Quantile_2		27208	929.911	Quantile_4
1640	240.299	101.152		27224	4546.59	Quantile_2		27224	503.071	Quantile_1
1641	222.522	243.522		27284	2549.59	Quantile_2		27284	907.972	Quantile_4
1642	122.316	62.5395		27318	5149.17	Quantile_3		27318	707.087	Quantile_3
1643	108.075	89.3187		27319	6833.31	Quantile_3		27319	1039.48	Quantile_4
1644	1.57738	-31.7262		27323	8981.15	Quantile_4		27323	1340.19	Quantile_5
1646	416.031	260		27334	24405.6	Quantile_5		27334	961.385	Quantile_4
1647	372.655	218.774		27370	36355.4	Quantile_5		27370	1581.56	Quantile_5
1649	-57.2661	-95.0444		27447	13034.2	Quantile_4		27447	811.45	Quantile_3
1650	238.739	91.4545		27456	16684	Quantile_5		27456	709.339	Quantile_3
1651	329.5	205.462		27457	5806.6	Quantile_3		27457	1319.65	Quantile_5
1652	460.681	355.394		27458	17644.9	Quantile_5		27458	488.526	Quantile_1
1654	145.661	67.5536		27461	19087.6	Quantile_5		27461	514.146	Quantile_1
1655	29.7609	46.5543		27471	1477.31	Quantile_1		27471	707.423	Quantile_3
1656	235.51	109.792		27476	46475.5	Quantile_5		27476	1363.4	Quantile_5
1657	84.5	50.75		27491	19876	Quantile_5		27491	1186.1	Quantile_4
1658	-35.2039	-14.8355		27501	12291.2	Quantile_4		27501	1122.1	Quantile_4
1659	88.875	26.625		27507	2699.12	Quantile_2		27507	858.4	Quantile_4
1660	260.44	256.92		27513	3733.1	Quantile_2		27513	1309.06	Quantile_5
1662	89.5	62.3095		27524	7808.19	Quantile_3		27524	965.75	Quantile_4
1663	199.357	163.036		27531	1367.56	Quantile_1		27531	1010.07	Quantile_4
1664	50.25	43.85		27571	7796.87	Quantile_3		27571	556.207	Quantile_2
1665	122.625	132		27579	45952.5	Quantile_5		27579	787.674	Quantile_3
1666	149.761	93.3696		27582	11838.2	Quantile_4		27582	831.328	Quantile_3
1669	184.458	118.604		27585	5140.36	Quantile_3		27585	851.318	Quantile_3
1670	173.44	113.891		27607	1475.22	Quantile_1		27607	700.806	Quantile_3
1671	-1.40625	-13.2396		27618	6295.97	Quantile_3		27618	552.812	Quantile_2
1673	238.033	171.272		27625	6125.48	Quantile_3		27625	961.155	Quantile_4
1674	281.636	222.75		27642	16864.2	Quantile_5		27642	605.453	Quantile_2
1675	-12.1071	1.89286		27705	3821.04	Quantile_2		27705	658.957	Quantile_3
1676	149.382	109.243		27729	5525.61	Quantile_3		27729	428.225	Quantile_1
1677	42.5357	-14.9405		27786	9861.8	Quantile_4		27786	1110.72	Quantile_4
1678	398.667	335		27792	29075.9	Quantile_5		27792	429.594	Quantile_1
1679	241.06	170.668		27819	20095	Quantile_5		27819	1801.07	Quantile_5
1680	207.897	193.304		27837	9000	Quantile_4		27837	532.25	Quantile_2
1681	191.396	127.681		27864	684.505	Quantile_1		27864	650.297	Quantile_2
1682	280.547	164.562		27890	12932.6	Quantile_4		27890	426.558	Quantile_1
1683	4.58125	-8.475		27947	14795.2	Quantile_4		27947	624.067	Quantile_2
1684	60.4437	17.2313		27964	17070.8	Quantile_5		27964	815.341	Quantile_3
1685	241.842	172.053		27968	27777.1	Quantile_5		27968	453.68	Quantile_1
1686	126	72.1429		27984	9431.89	Quantile_4		27984	867.266	Quantile_4
1687	270.429	155.167		27991	15165.5	Quantile_4		27991	1040.5	Quantile_4
1688	86.6316	71.0526		28037	16484	Quantile_5		28037	584.833	Quantile_2
1689	164.562	133.494		28039	8880.84	Quantile_3		28039	892.458	Quantile_4
1690	-28.3875	-33.125		28050	4348.69	Quantile_2		28050	873.398	Quantile_4
1692	193.083	139.94		28095	19487.3	Quantile_5		28095	703.02	Quantile_3
1693	110	36.75		28121	44154.7	Quantile_5		28121	4606.91	Quantile_5
1694	-40.0536	-32.3214		28156	71143.5	Quantile_5		28156	2317.94	Quantile_5
1695	315.738	123.095		28163	18252.6	Quantile_5		28163	632.5	Quantile_2
1696	215.52	75.0263		28174	14870.7	Quantile_4		28174	734.255	Quantile_3
1697	215.263	150.237		28179	8753.68	Quantile_3		28179	481	Quantile_1
1698	180.739	109.435		28197	15855	Quantile_4		28197	3823.94	Quantile_5
1700	292.6	238.8		28202	2206.26	Quantile_1		28202	1920.88	Quantile_5
1701	78.8385	69.2917		28252	10964.3	Quantile_4		28252	1460.69	Quantile_5
1702	-16.2212	-25.5		28277	2540.62	Quantile_2		28277	520.5	Quantile_2
1703	256.479	172.885		28324	6706.72	Quantile_3		28324	1101.74	Quantile_4
1704	181.727	153.455		28336	1420.68	Quantile_1		28336	615.931	Quantile_2
1705	407.562	312.625		28345	2777.38	Quantile_2		28345	1137.92	Quantile_4
1707	425.44	366.58		28376	8069.58	Quantile_3		28376	2772.19	Quantile_5
1708	427.875	404.12		28427	35267.4	Quantile_5		28427	2236.62	Quantile_5
1709	-22.413	-21.9565		28441	65291	Quantile_5		28441	578.517	Quantile_2
1711	283.169	155.519		28449	2379.93	Quantile_2		28449	493.348	Quantile_1
1712	401.72	202.76		28456	1538.78	Quantile_1		28456	446.6	Quantile_1
1713	212.714	167.929		28459	34330.9	Quantile_5		28459	1095.55	Quantile_4
1715	206.536	117.804		28477	899.788	Quantile_1		28477	1609.19	Quantile_5
1716	11.8553	0.368421		28511	6918.31	Quantile_3		28511	758.817	Quantile_3
1717	268.862	186.9		28522	4900.63	Quantile_2		28522	801.558	Quantile_3
1718	223.525	189.925		28549	1173.92	Quantile_1		28549	425.212	Quantile_1
1719	292.238	84.2312		28572	6399.72	Quantile_3		28572	733.896	Quantile_3
1720	317.043	334.783		28579	31167.1	Quantile_5		28579	507.528	Quantile_1
1721	377.943	263.802		28610	929.031	Quantile_1		28610	478.562	Quantile_1
1722	47.5263	12.5526		28629	52826.2	Quantile_5		28629	1496.47	Quantile_5
1724	402.325	322.605		28663	7288.26	Quantile_3		28663	1131.74	Quantile_4
1725	153.438	134.987		28664	19717.2	Quantile_5		28664	426.692	Quantile_1
1726	29	-21.5		28678	6095.04	Quantile_3		28678	1202.23	Quantile_4
1727	85.6562	84.2656		28682	13025.1	Quantile_4		28682	678.167	Quantile_3
1728	424.417	334.667		28689	2102.82	Quantile_1		28689	550.185	Quantile_2
1729	8.78947	-9.84868		28698	1476.22	Quantile_1		28698	2935.78	Quantile_5
1730	166.375	110.125		28706	13220.8	Quantile_4		28706	1303.17	Quantile_5
1731	-6.32	4.835		28721	10697	Quantile_4		28721	723.443	Quantile_3
1732	-39.9375	-36.125		28740	14746	Quantile_4		28740	444.337	Quantile_1
1733	120.562	117.903		28755	2498.3	Quantile_2		28755	671.203	Quantile_3
1734	404.812	323.563		28805	6428.62	Quantile_3		28805	629.33	Quantile_2
1735	238.978	171.446		28819	3678.83	Quantile_2		28819	876.812	Quantile_4
1737	378.696	228.609		28863	6174	Quantile_3		28863	466.077	Quantile_1
1740	-63.0119	-35.1071		28866	10798.9	Quantile_4		28866	768.951	Quantile_3
1741	207.696	78.1957		28915	12227.8	Quantile_4		28915	905.5	Quantile_4
1742	369.1	212.2		28941	9370.66	Quantile_4		28941	1270.95	Quantile_4
1743	-520.2	-637		28964	5434.55	Quantile_3		28964	502.531	Quantile_1
1744	10.3812	-16.3937		28969	22186	Quantile_5		28969	549.643	Quantile_2
1746	68.1187	60.3687		28971	15437.1	Quantile_4		28971	767.728	Quantile_3
1748	-1.88462	20.25		28973	20112.7	Quantile_5		28973	994.01	Quantile_4
1750	46.2895	13.7237		28989	6424.53	Quantile_3		28989	1048.49	Quantile_4
1751	308.177	186.292		28997	9552.45	Quantile_4		28997	1675.8	Quantile_5
1752	175.188	75.9688		28998	44763.2	Quantile_5		28998	1458.06	Quantile_5
1753	334	259		29009	8524.9	Quantile_3		29009	1130.76	Quantile_4
1754	209.381	124.381		29012	3462.71	Quantile_2		29012	499.183	Quantile_1
1755	169.5	61		29018	2923.72	Quantile_2		29018	2058.23	Quantile_5
1756	244.26	148.99		29025	2410.66	Quantile_2		29025	1158.55	Quantile_4
1757	179.978	79.5707		29045	5367.78	Quantile_3		29045	892.414	Quantile_4
1758	-3.94	-16.15		29060	6538.98	Quantile_3		29060	583.033	Quantile_2
1760	-69.125	-54.5		29070	4883.7	Quantile_2		29070	466.875	Quantile_1
1761	309.43	234.61		29086	633.136	Quantile_1		29086	426.932	Quantile_1
1762	4.29688	-15.0417		29101	6953.83	Quantile_3		29101	429.26	Quantile_1
1763	-31.7	-11.3125		29152	24092.7	Quantile_5		29152	958.5	Quantile_4
1764	176.714	138.571		29158	2055.07	Quantile_1		29158	1626.34	Quantile_5
1765	330.15	418.812		29168	9921.94	Quantile_4		29168	1201.61	Quantile_4
1767	226.5	123.5		29174	1773.08	Quantile_1		29174	656.327	Quantile_3
1768	218.55	136.319		29179	2511.85	Quantile_2		29179	1642.47	Quantile_5
1769	402.739	317.455		29191	10355.6	Quantile_4		29191	432.062	Quantile_1
1770	480.25	346.875		29244	21023.2	Quantile_5		29244	4479.62	Quantile_5
1771	225.2	140.2		29265	22993	Quantile_5		29265	611.207	Quantile_2
1772	172.5	49.5		29271	12317.3	Quantile_4		29271	532.731	Quantile_2
1773	328.176	207.347		29297	12302.9	Quantile_4		29297	771.923	Quantile_3
1774	28.625	10.0625		29320	27216.8	Quantile_5		29320	2311	Quantile_5
1775	382.344	315.406		29334	6612.25	Quantile_3		29334	609.779	Quantile_2
1776	172.661	111.464		29344	14299.4	Quantile_4		29344	448.25	Quantile_1
1778	187.5	190.5		29379	5117.65	Quantile_3		29379	674.65	Quantile_3
1779	27.6	47.975		29380	19599.2	Quantile_5		29380	934.875	Quantile_4
1780	127.25	64.25		29387	5349.23	Quantile_3		29387	856.656	Quantile_3
1781	222.088	205.613		29396	4138.5	Quantile_2		29396	624.174	Quantile_2
1783	420.208	330.771		29409	72314.1	Quantile_5		29409	6059.16	Quantile_5
1784	-12.655	-13.315		29416	3986.58	Quantile_2		29416	550.231	Quantile_2
1785	254.263	189.645		29504	6055.75	Quantile_3		29504	742.16	Quantile_3
1786	2.55208	-20.4323		29514	5200.66	Quantile_3		29514	470.92	Quantile_1
1787	219.214	154.393		29535	2497.66	Quantile_2		29535	437.22	Quantile_1
1788	140.167	39.3095		29609	12038.7	Quantile_4		29609	472.91	Quantile_1
1789	213.486	140		29610	20517.9	Quantile_5		29610	967.404	Quantile_4
1790	320.312	150.797		29641	4815.77	Quantile_2		29641	3535.19	Quantile_5
1791	211.717	128.935		29644	1834.5	Quantile_1		29644	1022.75	Quantile_4
1792	165.589	174.583		29699	45361.8	Quantile_5		29699	1214.46	Quantile_4
1793	6.31944	-13.3403		29709	45123.5	Quantile_5		29709	2778.93	Quantile_5
1794	96.6852	-28.8889		29717	6287.5	Quantile_3		29717	856	Quantile_3
1795	171.05	128.244		29722	13158.3	Quantile_4		29722	759.375	Quantile_3
1796	88.1607	100.304		29724	12285.5	Quantile_4		29724	515.19	Quantile_1
1797	-6.7125	10.3375		29736	16463.6	Quantile_5		29736	805.335	Quantile_3
1798	82.9737	19.2171		29756	2982.26	Quantile_2		29756	1438.84	Quantile_5
1799	28.3333	0.375		29764	9190.93	Quantile_4		29764	767.865	Quantile_3
1801	129	124.154		29800	4180.36	Quantile_2		29800	3385.92	Quantile_5
1802	-94.9286	-97.2143		29802	18103	Quantile_5		29802	583.2	Quantile_2
1803	351.283	206.929		29807	18720.7	Quantile_5		29807	1312.39	Quantile_5
1804	-33.48	-8.57		29852	7927.23	Quantile_3		29852	706.49	Quantile_3
1805	77.7437	66.125		29860	35058.5	Quantile_5		29860	774.644	Quantile_3
1806	337.089	190.304		29877	38812.9	Quantile_5		29877	742.638	Quantile_3
1807	401.887	286.1		29882	13904.5	Quantile_4		29882	9774.83	Quantile_5
1808	-27.2639	-56.5833		29887	1424.6	Quantile_1		29887	664.41	Quantile_3
1809	173.239	128.199		29895	21654.6	Quantile_5		29895	895.308	Quantile_4
1811	496.947	475.072		29903	20284.6	Quantile_5		29903	1398.33	Quantile_5
1812	176.286	107.482		29909	2775.01	Quantile_2		29909	740.983	Quantile_3
1813	353.018	206.339		29989	16918.4	Quantile_5		29989	1216.65	Quantile_4
1815	171.287	134.625		30033	2660.85	Quantile_2		30033	2669.08	Quantile_5
1816	273.728	236.967		30046	5811.27	Quantile_3		30046	563.18	Quantile_2
1817	382.864	285.636		30073	14797.5	Quantile_4		30073	1348.32	Quantile_5
1818	166.833	115.119		30109	4699.12	Quantile_2		30109	805.089	Quantile_3
1819	150.526	54.2632		30119	10619.4	Quantile_4		30119	741.072	Quantile_3
1821	39.1562	-5.92708		30145	36426.2	Quantile_5		30145	4982	Quantile_5
1822	-136.938	-163		30319	11750.3	Quantile_4		30319	5171.14	Quantile_5
1823	-11.0652	-5.27717		30322	5423.04	Quantile_3		30322	2658.12	Quantile_5
1824	352.428	175.111		30335	2979.19	Quantile_2		30335	666.312	Quantile_3
1826	145.493	115.908		30349	19771.8	Quantile_5		30349	556.396	Quantile_2
1827	265.708	172.403		30355	11300.4	Quantile_4		30355	845.288	Quantile_3
1828	145.053	141.303		30388	25227.4	Quantile_5		30388	1789.98	Quantile_5
1830	246.888	134.743		30402	37052.7	Quantile_5		30402	450.056	Quantile_1
1831	144.667	68.6667		30408	11185.8	Quantile_4		30408	658.038	Quantile_3
1832	102.156	80.625		30426	17025.1	Quantile_5		30426	1110.81	Quantile_4
1833	278.575	87.975		30443	12280.7	Quantile_4		30443	1615.12	Quantile_5
1834	72.7171	46.6184		30480	2416.72	Quantile_2		30480	634.779	Quantile_2
1835	497.75	239.35		30496	6902.83	Quantile_3		30496	712.335	Quantile_3
1837	256.359	138.656		30510	12646.4	Quantile_4		30510	572.87	Quantile_2
1838	9	10.8095		30527	4078.43	Quantile_2		30527	803.23	Quantile_3
1839	226.658	139.632		30546	34871	Quantile_5		30546	4410.14	Quantile_5
1840	24.475	-0.7875		30552	7100.67	Quantile_3		30552	8332.48	Quantile_5
1841	287.638	196.925		30560	13447.8	Quantile_4		30560	450.966	Quantile_1
1842	75.1818	-1.27273		30562	14387.2	Quantile_4		30562	652.056	Quantile_2
1843	448.031	250.823		30649	2078.86	Quantile_1		30649	2116.52	Quantile_5
1844	182.912	80.9375		30686	6116.38	Quantile_3		30686	532.659	Quantile_2
1845	280.705	219.909		30688	2979.98	Quantile_2		30688	436	Quantile_1
1846	411	355.5		30703	29867.5	Quantile_5		30703	1155.98	Quantile_4
1847	146.007	149.921		30715	25255.1	Quantile_5		30715	926	Quantile_4
1848	287.594	145.365		30755	7397.79	Quantile_3		30755	504.125	Quantile_1
1849	208.113	103.981		30759	11085.6	Quantile_4		30759	7414.6	Quantile_5
1850	369.175	179.406		30777	18305.1	Quantile_5		30777	1725.51	Quantile_5
1852	168.988	122.881		30786	13048	Quantile_4		30786	539.644	Quantile_2
1853	227.964	147.685		30800	7521.98	Quantile_3		30800	961.474	Quantile_4
1854	255.761	158.022		30818	19900.7	Quantile_5		30818	1401.58	Quantile_5
1856	161.594	146.312		30821	3507.56	Quantile_2		30821	548.38	Quantile_2
1857	39.81	-26.87		30858	6766.22	Quantile_3		30858	488.285	Quantile_1
1858	276.375	82.775		30872	38847.3	Quantile_5		30872	964.384	Quantile_4
1859	278.676	235.812		30920	20573.5	Quantile_5		30920	429.341	Quantile_1
1862	240.583	200.345		30923	18703	Quantile_5		30923	1185.4	Quantile_4
1863	202.98	156.73		30924	12844.6	Quantile_4		30924	1271.6	Quantile_4
1864	220.238	91.0476		30934	46849	Quantile_5		30934	475.805	Quantile_1
1865	176.25	155.875		30936	4239.57	Quantile_2		30936	3591.83	Quantile_5
1866	-17.3693	-15.2045		31005	6580.63	Quantile_3		31005	997.105	Quantile_4
1867	68.7174	16.3696		31015	29826.3	Quantile_5		31015	813.318	Quantile_3
1868	13.25	29.45		31040	14235.4	Quantile_4		31040	766.962	Quantile_3
1869	292.757	199.664		31063	10534.5	Quantile_4		31063	682.175	Quantile_3
1870	98.3688	46.1375		31115	6213.9	Quantile_3		31115	440.028	Quantile_1
1871	189.844	125.719		31116	16976.6	Quantile_5		31116	1200.77	Quantile_4
1872	174.554	169.261		31122	3210.77	Quantile_2		31122	2663.96	Quantile_5
1873	256.656	174.438		31143	12004.8	Quantile_4		31143	530.736	Quantile_2
1874	462.581	336.838		31176	3411.2	Quantile_2		31176	1543.66	Quantile_5
1875	282.2	214.1		31203	11480.1	Quantile_4		31203	669.777	Quantile_3
1876	120.286	61.1429		31215	11639.6	Quantile_4		31215	738.583	Quantile_3
1877	238.512	128.944		31227	17778.2	Quantile_5		31227	625.139	Quantile_2
1878	284.225	187.75		31259	33799.9	Quantile_5		31259	1618.62	Quantile_5
1881	164	88.5		31307	22437.6	Quantile_5		31307	963.995	Quantile_4
1882	201.345	125.774		31334	6521.13	Quantile_3		31334	522.767	Quantile_2
1883	289.8	160		31343	26700	Quantile_5		31343	1463.6	Quantile_5
1884	165.375	160.8		31373	3244	Quantile_2		31373	755.333	Quantile_3
1886	315.25	229.682		31400	22284.8	Quantile_5		31400	501.333	Quantile_1
1888	209.625	144.5		31431	4468.9	Quantile_2		31431	1454.44	Quantile_5
1889	166.601	117.255		31451	3430.78	Quantile_2		31451	682.962	Quantile_3
1890	-37.6298	-42.5433		31470	3140.56	Quantile_2		31470	1057.62	Quantile_4
1891	99.7857	39.4286		31501	8435.74	Quantile_3		31501	496.283	Quantile_1
1892	311	216.728		31528	6439.46	Quantile_3		31528	1699.88	Quantile_5
1893	262.938	101.763		31529	20299.4	Quantile_5		31529	443.315	Quantile_1
1894	106.304	46.6522		31557	964.6	Quantile_1		31557	482.4	Quantile_1
1895	1.025	-14.725		31640	16781.1	Quantile_5		31640	1987.36	Quantile_5
1896	306.662	214.463		31688	45245.5	Quantile_5		31688	11555.7	Quantile_5
1898	113.595	90.8571		31766	7743.07	Quantile_3		31766	2151.41	Quantile_5
1900	118.958	84.5833		31773	573.288	Quantile_1		31773	725.442	Quantile_3
1901	234.325	196.088		31779	12545.7	Quantile_4		31779	1134.19	Quantile_4
1902	222.949	158.068		31830	4120.21	Quantile_2		31830	539.325	Quantile_2
1904	117.908	65.2772		31844	15923	Quantile_4		31844	1015.28	Quantile_4
1906	450.125	382.375		31850	20242.4	Quantile_5		31850	1113.07	Quantile_4
1907	265.962	134.006		31859	4211.81	Quantile_2		31859	436.46	Quantile_1
1908	197.856	135.806		31871	4355.75	Quantile_2		31871	535.125	Quantile_2
1909	68.7109	54.0312		31903	4224.27	Quantile_2		31903	688.74	Quantile_3
1910	243.312	124.25		31904	3253.17	Quantile_2		31904	713.203	Quantile_3
1911	235.013	160.671		31905	10106.5	Quantile_4		31905	499.25	Quantile_1
1912	-20.9167	-16.25		31919	2516.16	Quantile_2		31919	762.25	Quantile_3
1913	225.6	128.4		31920	7385.9	Quantile_3		31920	425.807	Quantile_1
1914	-29.3393	-43.9048		31943	4598.03	Quantile_2		31943	728.402	Quantile_3
1915	33	43.25		31946	4845.7	Quantile_2		31946	635.696	Quantile_2
1916	250.125	155.25		31966	4624.24	Quantile_2		31966	587.799	Quantile_2
1917	170.386	92.7159		32017	19120.2	Quantile_5		32017	435.352	Quantile_1
1919	274.375	152.688		32023	1062.82	Quantile_1		32023	1219.67	Quantile_4
1920	219.224	125.145		32031	33482.3	Quantile_5		32031	3919.69	Quantile_5
1921	132.19	106.03		32038	13757.6	Quantile_4		32038	970.875	Quantile_4
1922	208.656	224		32045	1353.38	Quantile_1		32045	1230.38	Quantile_4
1924	421	300.609		32046	7824.81	Quantile_3		32046	558.74	Quantile_2
1926	432.85	286.95		32081	18269.2	Quantile_5		32081	668.52	Quantile_3
1927	250.906	156.698		32099	25497	Quantile_5		32099	985.444	Quantile_4
1928	396.576	308.408		32102	12130.4	Quantile_4		32102	568.394	Quantile_2
1929	208.868	146.25		32143	2967.9	Quantile_2		32143	669.183	Quantile_3
1930	-11.945	-22.08		32148	19663.3	Quantile_5		32148	1805.22	Quantile_5
1931	186.161	90.1607		32204	3435.03	Quantile_2		32204	554.187	Quantile_2
1932	88.1	53.5		32209	6485.64	Quantile_3		32209	3885.16	Quantile_5
1933	85.875	42.8333		32223	9478.58	Quantile_4		32223	713.736	Quantile_3
1934	290.737	166.283		32229	8743.07	Quantile_3		32229	1289.89	Quantile_5
1935	343.696	226.804		32277	4302.93	Quantile_2		32277	765.635	Quantile_3
1936	111	-28		32297	28822.6	Quantile_5		32297	959.62	Quantile_4
1937	234.037	202.889		32319	2834.95	Quantile_2		32319	522.981	Quantile_2
1939	199.938	111.281		32328	1869.75	Quantile_1		32328	537.833	Quantile_2
1940	14.5357	6.89286		32356	7137.48	Quantile_3		32356	654.87	Quantile_3
1941	254.391	149.964		32373	4224.5	Quantile_2		32373	779.5	Quantile_3
1942	239.197	130.961		32423	13507.6	Quantile_4		32423	1267.62	Quantile_4
1944	14.3438	-48.1875		32433	20252.8	Quantile_5		32433	1094.99	Quantile_4
1945	11.6053	-7.5		32473	984.815	Quantile_1		32473	797.926	Quantile_3
1946	169.269	127.244		32474	916.917	Quantile_1		32474	439.583	Quantile_1
1949	195.482	103.268		32516	3708.24	Quantile_2		32516	678.524	Quantile_3
1950	27.25	27.75		32532	24712.8	Quantile_5		32532	1931.22	Quantile_5
1952	156.25	126.2		32535	8966.46	Quantile_4		32535	1530.17	Quantile_5
1953	220.536	86.0476		32569	67395.6	Quantile_5		32569	1325.08	Quantile_5
1954	40.8913	5.32609		32596	3220.7	Quantile_2		32596	879.683	Quantile_4
1956	373.57	243.44		32610	16222.7	Quantile_5		32610	840.621	Quantile_3
1957	143.812	111.244		32612	6545.3	Quantile_3		32612	887.409	Quantile_4
1960	154.75	107.812		32634	3746.69	Quantile_2		32634	804.144	Quantile_3
1961	154.053	83		32667	3370.01	Quantile_2		32667	1109.5	Quantile_4
1962	213.568	122.886		32691	30066.1	Quantile_5		32691	1512.18	Quantile_5
1963	183.375	106.107		32738	24493.2	Quantile_5		32738	739.205	Quantile_3
1964	284.571	121.69		32757	23314.2	Quantile_5		32757	893.109	Quantile_4
1965	178.781	150.365		32764	7836.17	Quantile_3		32764	469.885	Quantile_1
1966	145.923	98.0962		32847	33042.7	Quantile_5		32847	744.923	Quantile_3
1968	245.072	228.204		32869	9378.76	Quantile_4		32869	2134.17	Quantile_5
1970	493.6	138.738		32901	23472.8	Quantile_5		32901	1102.82	Quantile_4
1972	284.932	176.932		32904	6269	Quantile_3		32904	3764.12	Quantile_5
1974	282.281	194.219		32919	6797.08	Quantile_3		32919	627.306	Quantile_2
1976	54.226	12.9808		32929	15424.8	Quantile_4		32929	1628	Quantile_5
1977	90.1307	76.6534		32934	6723.47	Quantile_3		32934	720.014	Quantile_3
1978	181.755	176.158		32948	3322.98	Quantile_2		32948	976.8	Quantile_4
1979	21.2829	-13.1316		32964	37410.4	Quantile_5		32964	2137.06	Quantile_5
1980	50.7308	-43.6154		32970	19679.9	Quantile_5		32970	821.188	Quantile_3
1981	206.661	207.625		32985	18451.6	Quantile_5		32985	1238.47	Quantile_4
1984	462.052	285.052		33020	6461.13	Quantile_3		33020	1482.63	Quantile_5
1985	274	176.512		33033	18348.7	Quantile_5		33033	778.391	Quantile_3
1986	-3.42188	-37.7708		33065	7037.18	Quantile_3		33065	456.99	Quantile_1
1987	-21.95	4.85		33101	13372.3	Quantile_4		33101	1072.66	Quantile_4
1988	89.75	62.25		33105	5314.74	Quantile_3		33105	466.826	Quantile_1
1989	150.523	48.9886		33112	4741.38	Quantile_2		33112	904.51	Quantile_4
1990	-76.4167	-120.231		33120	11541.4	Quantile_4		33120	1190.72	Quantile_4
1991	266.131	153.847		33125	28088.3	Quantile_5		33125	668.062	Quantile_3
1992	240.82	117.085		33128	6599.06	Quantile_3		33128	445.077	Quantile_1
1993	-76.4375	-49.6971		33178	10854.4	Quantile_4		33178	490.61	Quantile_1
1994	222	144		33201	13307.7	Quantile_4		33201	1762.84	Quantile_5
1995	477.17	323.932		33237	27280.7	Quantile_5		33237	1052.28	Quantile_4
1996	203.972	127.361		33259	2463.27	Quantile_2		33259	1575.5	Quantile_5
1998	300.781	168.094		33263	24300.5	Quantile_5		33263	2004.61	Quantile_5
1999	307	150.5		33268	34517.3	Quantile_5		33268	974.174	Quantile_4
2000	401.573	337.839		33274	14608.1	Quantile_4		33274	957.94	Quantile_4
2001	8.26316	12.7368		33276	23121	Quantile_5		33276	447.49	Quantile_1
2002	74.7391	-21.8641		33290	33055.5	Quantile_5		33290	830.05	Quantile_3
2005	-1.75	22.6875		33308	6223.65	Quantile_3		33308	3081.5	Quantile_5
2007	270.481	178.188		33311	27112.4	Quantile_5		33311	1029.55	Quantile_4
2010	202.571	117.103		33329	8595.62	Quantile_3		33329	612.435	Quantile_2
2011	-11.1979	17.3438		33339	4676.77	Quantile_2		33339	558.46	Quantile_2
2012	314.019	149.787		33352	19475	Quantile_5		33352	3074.5	Quantile_5
2013	257.135	101.038		33353	1999.11	Quantile_1		33353	681.333	Quantile_3
2014	416.75	330.458		33357	2758.86	Quantile_2		33357	2006.1	Quantile_5
2015	227.52	97.8553		33364	18977.9	Quantile_5		33364	1133.41	Quantile_4
2016	344.625	242.321		33366	1962.28	Quantile_1		33366	1712.33	Quantile_5
2018	387.475	311.85		33420	16060.7	Quantile_4		33420	1254.32	Quantile_4
2019	474.25	320		33458	4762.26	Quantile_2		33458	476.837	Quantile_1
2020	339.425	207.025		33464	9100.42	Quantile_4		33464	1335.61	Quantile_5
2021	-26.9397	-1.9569		33477	2773.2	Quantile_2		33477	1077.52	Quantile_4
2022	165.107	139.911		33532	10640.4	Quantile_4		33532	965.243	Quantile_4
2023	11.7562	-10.4625		33556	7295.43	Quantile_3		33556	1079.27	Quantile_4
2024	190.4	163.6		33563	1595.74	Quantile_1		33563	617.292	Quantile_2
2025	340.8	360		33589	3311.25	Quantile_2		33589	466	Quantile_1
2026	189.625	53		33594	8492.27	Quantile_3		33594	543.589	Quantile_2
2027	-30.0263	-12.7237		33600	10204.2	Quantile_4		33600	512.923	Quantile_1
2028	266.4	178.8		33615	875.344	Quantile_1		33615	472.281	Quantile_1
2029	213.625	164.875		33655	4998.71	Quantile_3		33655	935.139	Quantile_4
2030	259.13	217.217		33746	5128.87	Quantile_3		33746	511.853	Quantile_1
2031	230	97.3333		33747	10903.1	Quantile_4		33747	1141.38	Quantile_4
2032	261.739	147.217		33753	999.519	Quantile_1		33753	625.279	Quantile_2
2033	-10.3816	-31.3355		33764	2444.8	Quantile_2		33764	505.888	Quantile_1
2035	381.739	203.978		33766	29553.1	Quantile_5		33766	688.308	Quantile_3
2036	108.25	77.25		33813	590.685	Quantile_1		33813	499.412	Quantile_1
2037	211.435	119.804		33826	23033.3	Quantile_5		33826	2064.7	Quantile_5
2038	129.225	20.225		33827	1593.32	Quantile_1		33827	682.972	Quantile_3
2040	21.75	-32.4875		33879	9666.03	Quantile_4		33879	647.022	Quantile_2
2041	280.227	93.4943		33938	615.875	Quantile_1		33938	435.542	Quantile_1
2042	319.118	232.151		33961	2473.53	Quantile_2		33961	982.351	Quantile_4
2044	115.667	125.5		33968	4671.82	Quantile_2		33968	446.339	Quantile_1
2045	422.535	327.905		33985	4522.48	Quantile_2		33985	887.81	Quantile_4
2046	252.2	221.55		33996	1873.67	Quantile_1		33996	932.13	Quantile_4
2047	188.256	145.069		34028	4727.74	Quantile_2		34028	681.885	Quantile_3
2048	275.239	166.875		34036	6829.09	Quantile_3		34036	560.466	Quantile_2
2049	222	133.714		34068	20908.5	Quantile_5		34068	760.322	Quantile_3
2050	239.631	130.548		34081	6244.2	Quantile_3		34081	545.04	Quantile_2
2051	-30.9348	-46.0543		34087	4044.09	Quantile_2		34087	697.727	Quantile_3
2052	268.273	198.909		34115	9556.15	Quantile_4		34115	1890.6	Quantile_5
2053	124.25	79.6875		34118	20130.8	Quantile_5		34118	6262.25	Quantile_5
2054	305.261	285.348		34122	5603.32	Quantile_3		34122	769.312	Quantile_3
2055	-21.5	-9		34125	5067.24	Quantile_3		34125	1852.62	Quantile_5
2056	132.356	96.4937		34144	1935.48	Quantile_1		34144	726.917	Quantile_3
2057	165.545	63.2727		34147	1668.08	Quantile_1		34147	475.048	Quantile_1
2059	38.4687	-26.5937		34161	19678.5	Quantile_5		34161	1369.21	Quantile_5
2060	195.701	115.771		34166	3539.88	Quantile_2		34166	562.42	Quantile_2
2061	-4.07895	-10.4079		34240	1996.81	Quantile_1		34240	5964.6	Quantile_5
2062	335.844	267.762		34290	12409.7	Quantile_4		34290	1594.69	Quantile_5
2063	289.083	154.75		34318	13773.5	Quantile_4		34318	1228.39	Quantile_4
2064	-38.7411	-125.214		34388	11316.1	Quantile_4		34388	739.442	Quantile_3
2065	103.355	81.7368		34407	5408.24	Quantile_3		34407	1013.26	Quantile_4
2066	106.557	91.0341		34408	10169.9	Quantile_4		34408	1366.64	Quantile_5
2067	119.304	104.565		34411	1777.42	Quantile_1		34411	1101.37	Quantile_4
2068	46.8098	-5.75		34413	2754.5	Quantile_2		34413	425.75	Quantile_1
2069	137.869	116.426		34433	3375.86	Quantile_2		34433	4575.83	Quantile_5
2070	211.592	164.625		34435	20013.5	Quantile_5		34435	441.75	Quantile_1
2071	226.208	149.208		34453	911.663	Quantile_1		34453	1250.37	Quantile_4
2072	358.87	268.891		34469	1074.38	Quantile_1		34469	971.635	Quantile_4
2073	7.24457	-82.3315		34527	17121	Quantile_5		34527	704.91	Quantile_3
2074	180.795	88.1818		34530	1602.78	Quantile_1		34530	1617.99	Quantile_5
2075	-11.2188	23.1406		34585	12815.8	Quantile_4		34585	1020.51	Quantile_4
2077	334.978	218.87		34590	13543.3	Quantile_4		34590	531	Quantile_2
2078	244.075	114.431		34614	1916.3	Quantile_1		34614	781.848	Quantile_3
2079	243.013	189.421		34650	10474.2	Quantile_4		34650	1086.68	Quantile_4
2080	-8.98	2.24		34669	7532.88	Quantile_3		34669	1144.75	Quantile_4
2081	-1.73684	5.26974		34682	9061.2	Quantile_4		34682	485.047	Quantile_1
2082	51.5	76.6667		34746	8167.78	Quantile_3		34746	536.375	Quantile_2
2083	-56.375	-55.1591		34748	9107.35	Quantile_4		34748	1347.28	Quantile_5
2084	281.033	219.071		34756	23011.7	Quantile_5		34756	1043.24	Quantile_4
2085	321.417	171.958		34797	7851.42	Quantile_3		34797	1021.39	Quantile_4
2086	-8.77273	-38.1648		34799	15585.8	Quantile_4		34799	560	Quantile_2
2087	164.227	97.6136		34805	16733.8	Quantile_5		34805	486.034	Quantile_1
2088	466.522	331.522		34807	1462.07	Quantile_1		34807	911.761	Quantile_4
2089	199.911	116.137		34928	4126.38	Quantile_2		34928	456.562	Quantile_1
2091	67.3333	16.3333		34932	21262	Quantile_5		34932	530.75	Quantile_2
2092	448.2	233.975		34980	21539.3	Quantile_5		34980	574.401	Quantile_2
2093	156.2	164.5		35018	19263.4	Quantile_5		35018	3723.52	Quantile_5
2094	162.25	152.833		35067	13093.1	Quantile_4		35067	1296.73	Quantile_5
2095	45.025	17.75		35090	39397	Quantile_5		35090	823.159	Quantile_3
2096	6.76316	-4.02632		35122	13613.8	Quantile_4		35122	762.644	Quantile_3
2097	430.667	371.219		35144	2747.53	Quantile_2		35144	614.153	Quantile_2
2098	329.525	215.425		35148	2856.17	Quantile_2		35148	1047.44	Quantile_4
2099	51.0795	42.5909		35164	5488.8	Quantile_3		35164	485.682	Quantile_1
2100	387.917	256.24		35173	8891.58	Quantile_3		35173	1121.14	Quantile_4
2101	33.85	21.7625		35183	43236.6	Quantile_5		35183	570.769	Quantile_2
2102	247.363	133.037		35186	7814.19	Quantile_3		35186	720.404	Quantile_3
2103	-15.3421	8.94737		35189	7664.17	Quantile_3		35189	801.75	Quantile_3
2105	260.571	124.429		35207	19040.6	Quantile_5		35207	610.685	Quantile_2
2107	145.159	137.818		35222	15368.3	Quantile_4		35222	446.897	Quantile_1
2108	173.727	67.2614		35251	890.269	Quantile_1		35251	605.769	Quantile_2
2111	236.789	105.211		35272	35085.2	Quantile_5		35272	947.603	Quantile_4
2112	249	136.5		35297	15775.5	Quantile_4		35297	443.652	Quantile_1
2113	241.6	167.6		35305	3213.51	Quantile_2		35305	2678.44	Quantile_5
2114	107.837	21.4808		35331	4965.44	Quantile_3		35331	596.531	Quantile_2
2115	311.631	255.653		35335	14087	Quantile_4		35335	724.51	Quantile_3
2116	-35.2963	-10.9074		35371	12799.6	Quantile_4		35371	527.494	Quantile_2
2117	188.446	146.179		35381	5350.86	Quantile_3		35381	644.6	Quantile_2
2118	90.1875	68		35387	5726.47	Quantile_3		35387	504.596	Quantile_1
2120	491.386	333.299		35415	6492.31	Quantile_3		35415	1531.68	Quantile_5
2121	187.143	151.238		35416	13371.1	Quantile_4		35416	751.261	Quantile_3
2122	-12.25	6.36364		35510	5087.28	Quantile_3		35510	1208.42	Quantile_4
2124	117.188	55.9261		35513	2687.92	Quantile_2		35513	444.13	Quantile_1
2125	319.729	212.656		35530	18248	Quantile_5		35530	688.92	Quantile_3
2126	155.131	102.29		35542	1213.34	Quantile_1		35542	893.036	Quantile_4
2127	53.3571	-89.8571		35546	18909.3	Quantile_5		35546	5541.69	Quantile_5
2128	245.739	161.321		35549	5953.62	Quantile_3		35549	458.261	Quantile_1
2129	109.947	71.0263		35553	7493.87	Quantile_3		35553	876.781	Quantile_4
2130	310.06	169.5		35571	19469.8	Quantile_5		35571	613.062	Quantile_2
2132	11.935	-19.575		35580	28435.8	Quantile_5		35580	1426.98	Quantile_5
2133	358.188	262.125		35614	27806	Quantile_5		35614	1304.53	Quantile_5
2135	345.387	222.562		35630	14780.2	Quantile_4		35630	948.205	Quantile_4
2136	282.181	140.564		35652	1319.93	Quantile_1		35652	1775.26	Quantile_5
2138	148.875	95.3125		35656	3700.5	Quantile_2		35656	807.327	Quantile_3
2139	242.714	169.857		35663	2967.51	Quantile_2		35663	515.558	Quantile_1
2140	-17.1579	-38.5263		35713	884.057	Quantile_1		35713	648.688	Quantile_2
2141	113.388	72.875		35716	1535.04	Quantile_1		35716	924.45	Quantile_4
2142	196.25	153.219		35795	4548.66	Quantile_2		35795	876.16	Quantile_4
2143	154.375	99.875		35799	16805.6	Quantile_5		35799	3818.75	Quantile_5
2144	203.875	141.975		35834	7692.08	Quantile_3		35834	508.478	Quantile_1
2146	-46.7697	-41.7434		35841	38064	Quantile_5		35841	956.444	Quantile_4
2147	14.7083	-68.7222		35862	19202.4	Quantile_5		35862	534.273	Quantile_2
2149	160.81	92.1905		35875	10408.3	Quantile_4		35875	1497.68	Quantile_5
2151	301.08	169.25		35889	4052.28	Quantile_2		35889	873.891	Quantile_4
2152	-15.3958	-25.5885		35897	36020.5	Quantile_5		35897	821.036	Quantile_3
2153	445.625	281.25		35921	10211.4	Quantile_4		35921	1129.75	Quantile_4
2154	172.625	87		35925	4683.68	Quantile_2		35925	533.85	Quantile_2
2155	342.467	257.554		35971	9540.23	Quantile_4		35971	1132.14	Quantile_4
2156	270.006	194.262		35977	58300.2	Quantile_5		35977	1044.39	Quantile_4
2157	366.938	326.025		35987	1845.57	Quantile_1		35987	500.827	Quantile_1
2159	85.4615	82.7212		36003	32971.6	Quantile_5		36003	1932.99	Quantile_5
2160	92.8563	79.9125		36004	4645.29	Quantile_2		36004	700.61	Quantile_3
2161	237.797	166.578		36014	8221.54	Quantile_3		36014	1196.54	Quantile_4
2162	24.9919	-88.5282		36018	6537.17	Quantile_3		36018	452.653	Quantile_1
2163	92.4375	19.1875		36031	4767.23	Quantile_2		36031	632.058	Quantile_2
2164	70.5714	18.7143		36047	9875.53	Quantile_4		36047	991.069	Quantile_4
2165	-29.04	-19.5		36052	12860.7	Quantile_4		36052	1217.06	Quantile_4
2166	10.7	8.8		36068	15709.5	Quantile_4		36068	472.84	Quantile_1
2167	241.548	202.119		36076	56766.4	Quantile_5		36076	2520.63	Quantile_5
2168	-11.0625	-0.1875		36106	11460.5	Quantile_4		36106	811.115	Quantile_3
2170	30.775	-6.8625		36140	20206.8	Quantile_5		36140	1169.07	Quantile_4
2171	-8.2	-5.29		36142	3557.3	Quantile_2		36142	618.12	Quantile_2
2172	277.184	142.941		36153	1736.33	Quantile_1		36153	1659.29	Quantile_5
2173	138.74	103.979		36161	696.37	Quantile_1		36161	629.865	Quantile_2
2174	443.465	310.1		36234	4532.19	Quantile_2		36234	1939.12	Quantile_5
2176	119.756	70.7955		36248	7251.6	Quantile_3		36248	584	Quantile_2
2177	173.479	126		36259	16358.2	Quantile_5		36259	528.995	Quantile_2
2178	18.75	6.25		36296	6030.6	Quantile_3		36296	640.3	Quantile_2
2179	72.2	46.425		36324	13903.7	Quantile_4		36324	1061.78	Quantile_4
2180	-29.2222	-50.8889		36355	11662.9	Quantile_4		36355	438.554	Quantile_1
2181	109.906	47.5062		36358	5568.04	Quantile_3		36358	636.464	Quantile_2
2182	233.838	178.088		36431	3525.21	Quantile_2		36431	511.674	Quantile_1
2183	117.755	80.7596		36434	3093.74	Quantile_2		36434	430.413	Quantile_1
2184	101.163	99.3043		36462	10723.5	Quantile_4		36462	588.524	Quantile_2
2185	-250.1	-230		36498	34143.6	Quantile_5		36498	5308.31	Quantile_5
2186	279.045	152.909		36570	13316.4	Quantile_4		36570	1329.06	Quantile_5
2187	-44.8	-75.45		36588	13310.1	Quantile_4		36588	1255.23	Quantile_4
2188	173.179	140.47		36601	11818.4	Quantile_4		36601	423.432	Quantile_1
2189	179.325	84.4		36604	26120.7	Quantile_5		36604	749.2	Quantile_3
2190	207.725	179.312		36654	7306.75	Quantile_3		36654	444.75	Quantile_1
2191	171.55	82.65		36664	17255.4	Quantile_5		36664	466.173	Quantile_1
2192	252.92	190.642		36675	13217.5	Quantile_4		36675	588.346	Quantile_2
2193	429.167	250.25		36677	1881.95	Quantile_1		36677	1409.29	Quantile_5
2194	200.4	165.75		36690	10927.6	Quantile_4		36690	913.692	Quantile_4
2195	14.8333	-6.49405		36696	15099.8	Quantile_4		36696	574.721	Quantile_2
2197	4.03947	5.05263		36711	3189.72	Quantile_2		36711	872.276	Quantile_4
2198	4.135	-27.93		36742	8634	Quantile_3		36742	1703.26	Quantile_5
2199	-3.0625	10.5938		36769	17055.5	Quantile_5		36769	770.475	Quantile_3
2200	82.1429	49.5714		36779	7070.75	Quantile_3		36779	1150.52	Quantile_4
2204	53.0375	23.9875		36801	5085.09	Quantile_3		36801	516.652	Quantile_1
2206	224.05	154.325		36812	7938.69	Quantile_3		36812	2011.46	Quantile_5
2207	165.917	154.333		36860	4277.96	Quantile_2		36860	743.328	Quantile_3
2209	215.287	198.669		36869	32557.3	Quantile_5		36869	1193.69	Quantile_4
2210	349.417	321.146		36921	6820.43	Quantile_3		36921	874.857	Quantile_4
2211	181.25	92.375		36950	5423.24	Quantile_3		36950	754.201	Quantile_3
2213	141.812	58.5625		36976	10542	Quantile_4		36976	456	Quantile_1
2214	176.594	154.2		36991	42398	Quantile_5		36991	575.26	Quantile_2
2215	-14.1548	-73.6131		36996	2042.08	Quantile_1		36996	947.962	Quantile_4
2217	332.453	247.922		37006	3263.4	Quantile_2		37006	572.847	Quantile_2
2218	-47.0357	-58.2143		37052	9984.69	Quantile_4		37052	508.913	Quantile_1
2220	43.287	-55.8981		37083	1575.65	Quantile_1		37083	1431.07	Quantile_5
2222	257.575	176		37140	6553.77	Quantile_3		37140	719.154	Quantile_3
2223	281.425	191.188		37158	2611.56	Quantile_2		37158	452.928	Quantile_1
2224	46.6683	22.1202		37190	13509.4	Quantile_4		37190	1203.95	Quantile_4
2225	273.255	239.516		37222	7605.72	Quantile_3		37222	2939.49	Quantile_5
2227	404.099	354.237		37231	1940.05	Quantile_1		37231	1840.46	Quantile_5
2229	156.766	143.984		37246	4564.53	Quantile_2		37246	1412.83	Quantile_5
2230	324.891	307.063		37284	6694.98	Quantile_3		37284	1476.63	Quantile_5
2231	389.409	251.818		37287	12743	Quantile_4		37287	868.24	Quantile_4
2232	131.396	104.531		37292	15239.9	Quantile_4		37292	798.76	Quantile_3
2233	160.804	57.1848		37314	10751.9	Quantile_4		37314	817.716	Quantile_3
2235	-23.625	-2.375		37351	2623.4	Quantile_2		37351	992.744	Quantile_4
2238	359.527	268.62		37356	20255.3	Quantile_5		37356	2255.46	Quantile_5
2239	204.5	84.5625		37366	4444.05	Quantile_2		37366	551.24	Quantile_2
2240	162.738	56.4762		37376	9355.26	Quantile_4		37376	848.102	Quantile_3
2241	227.062	124.312		37380	7663.04	Quantile_3		37380	840.438	Quantile_3
2242	-15.375	-49.3011		37399	9341.98	Quantile_4		37399	517.46	Quantile_1
2244	214.688	117.319		37408	23393.9	Quantile_5		37408	872.804	Quantile_4
2245	135.556	75.2778		37460	1418.34	Quantile_1		37460	687.466	Quantile_3
2247	149.556	56.1111		37491	10217.1	Quantile_4		37491	1437.15	Quantile_5
2248	413.896	323.396		37494	6057.81	Quantile_3		37494	728.114	Quantile_3
2250	368.551	195.205		37555	18234.4	Quantile_5		37555	1846.81	Quantile_5
2251	298.106	282.9		37594	6749.93	Quantile_3		37594	624.38	Quantile_2
2253	282.114	214.864		37603	7088.46	Quantile_3		37603	2219.79	Quantile_5
2254	165.583	99.75		37613	7854.17	Quantile_3		37613	519.333	Quantile_1
2255	342.155	148.667		37660	2077.99	Quantile_1		37660	492.972	Quantile_1
2256	138.553	94.5461		37679	22406.5	Quantile_5		37679	1282.47	Quantile_5
2257	241.19	148.006		37690	24129.8	Quantile_5		37690	1983.56	Quantile_5
2258	188.132	119.16		37783	6231.34	Quantile_3		37783	1506.87	Quantile_5
2259	48.8512	28.119		37817	17110.1	Quantile_5		37817	541.621	Quantile_2
2260	260.818	116.136		37860	9582.22	Quantile_4		37860	492.895	Quantile_1
2261	16.975	2.8		37867	8620.58	Quantile_3		37867	1694.17	Quantile_5
2262	158.048	76.2738		37879	5580.15	Quantile_3		37879	694.846	Quantile_3
2263	126	109.125		37891	1778.26	Quantile_1		37891	3091.69	Quantile_5
2264	164.431	96.0278		37930	2732.32	Quantile_2		37930	1544.85	Quantile_5
2265	170.804	163.598		37955	18641.6	Quantile_5		37955	1247.39	Quantile_4
2266	11.7386	2.19318		37971	2949	Quantile_2		37971	611.293	Quantile_2
2267	0	0		38004	4139.65	Quantile_2		38004	484.269	Quantile_1
2268	220.13	195.913		38010	4554.81	Quantile_2		38010	1089.78	Quantile_4
2270	176.5	111.5		38011	10732.1	Quantile_4		38011	697.712	Quantile_3
2271	74.75	82.7898		38087	55707.9	Quantile_5		38087	1368.19	Quantile_5
2272	256.571	237.286		38090	16511.9	Quantile_5		38090	750.46	Quantile_3
2273	69.9643	39.0476		38111	24039.1	Quantile_5		38111	517.755	Quantile_1
2274	93.2625	27.1125		38132	748.312	Quantile_1		38132	717.844	Quantile_3
2275	189.818	190.659		38139	23360.4	Quantile_5		38139	491.292	Quantile_1
2276	156.99	142.22		38148	19190.7	Quantile_5		38148	712.345	Quantile_3
2277	375.386	263.795		38171	780.694	Quantile_1		38171	484.569	Quantile_1
2278	345.451	264.837		38244	456.293	Quantile_1		38244	890.783	Quantile_4
2279	-35.9	-32.3938		38247	2566.03	Quantile_2		38247	478.557	Quantile_1
2280	238.237	121.375		38270	5016.56	Quantile_3		38270	430.231	Quantile_1
2281	155.975	102.175		38280	3880.77	Quantile_2		38280	1421.15	Quantile_5
2282	226.832	134.277		38296	6623.52	Quantile_3		38296	1010.61	Quantile_4
2283	86.2625	50.5125		38308	539.457	Quantile_1		38308	517.304	Quantile_1
2285	-7.71875	-5.96875		38314	11697.4	Quantile_4		38314	1133.7	Quantile_4
2286	214.25	103.875		38317	47830.7	Quantile_5		38317	872.966	Quantile_4
2287	278.545	111.182		38323	32288.5	Quantile_5		38323	1362.2	Quantile_5
2288	185.982	97.7143		38379	6763.29	Quantile_3		38379	544.893	Quantile_2
2289	223.388	111.25		38381	24468.1	Quantile_5		38381	537.572	Quantile_2
2290	-65.4562	-59.3563		38396	35102.9	Quantile_5		38396	538.304	Quantile_2
2292	-53.6	-63.35		38397	1233.09	Quantile_1		38397	458.062	Quantile_1
2293	296.219	172		38426	23429.4	Quantile_5		38426	816.365	Quantile_3
2294	319.638	259.637		38450	3929.24	Quantile_2		38450	431.022	Quantile_1
2296	233.542	187.292		38461	1466.85	Quantile_1		38461	539.23	Quantile_2
2297	176.15	93.5		38462	17706.6	Quantile_5		38462	1687.3	Quantile_5
2298	-56.3214	-26.381		38494	11359	Quantile_4		38494	2048.93	Quantile_5
2299	485.32	451.76		38498	23086.4	Quantile_5		38498	730.058	Quantile_3
2300	-17.575	4.00625		38509	10467.7	Quantile_4		38509	714.058	Quantile_3
2301	236.411	188.792		38514	8000.43	Quantile_3		38514	1012.01	Quantile_4
2302	255.463	132.4		38574	15500.3	Quantile_4		38574	1559.58	Quantile_5
2303	128.357	66.25		38577	16272.8	Quantile_5		38577	1501.26	Quantile_5
2304	77.7283	34.7446		38587	521.833	Quantile_1		38587	624.542	Quantile_2
2305	64.962	-1.30435		38590	32584	Quantile_5		38590	3572.39	Quantile_5
2306	231.786	173.018		38599	42126.8	Quantile_5		38599	1201.08	Quantile_4
2307	293	155.714		38611	7594.75	Quantile_3		38611	7798.88	Quantile_5
2308	276.261	147.913		38616	25618.4	Quantile_5		38616	1759.53	Quantile_5
2309	65.3798	53.4327		38618	5236.15	Quantile_3		38618	589.558	Quantile_2
2310	179.652	51.7826		38622	5878.17	Quantile_3		38622	710.757	Quantile_3
2311	122.024	67.0476		38633	14465.2	Quantile_4		38633	1234.97	Quantile_4
2312	455.398	457.705		38640	8819.88	Quantile_3		38640	757.844	Quantile_3
2313	264.687	278.25		38708	6897.75	Quantile_3		38708	1880.25	Quantile_5
2314	22.7143	-57.2946		38710	1487.85	Quantile_1		38710	529.697	Quantile_2
2315	0.509615	-51.9038		38774	30847.7	Quantile_5		38774	1250.12	Quantile_4
2316	14.755	-48.94		38781	21373.9	Quantile_5		38781	555.921	Quantile_2
2318	46.1188	-14.2188		38826	23756.6	Quantile_5		38826	793.264	Quantile_3
2319	384.225	224.156		38845	10234.4	Quantile_4		38845	1066.65	Quantile_4
2320	0.00568182	-9.86364		38849	2984.96	Quantile_2		38849	771.214	Quantile_3
2321	141.363	41.7		38851	15550.5	Quantile_4		38851	1332.42	Quantile_5
2322	114.552	21.2969		38879	3605.17	Quantile_2		38879	1118.58	Quantile_4
2323	128.318	92.7841		38919	17783.3	Quantile_5		38919	1060.27	Quantile_4
2324	318.211	131.526		39007	12027.1	Quantile_4		39007	1462.7	Quantile_5
2325	-44	-3		39012	16434.2	Quantile_5		39012	1609.96	Quantile_5
2326	304.45	164.775		39043	11920.7	Quantile_4		39043	503.885	Quantile_1
2327	91.2738	86.4583		39046	10070.6	Quantile_4		39046	765.609	Quantile_3
2328	493.052	408.479		39053	9254.83	Quantile_4		39053	1380.8	Quantile_5
2329	270.331	221.019		39081	10182.6	Quantile_4		39081	1290.12	Quantile_5
2331	229.663	153.471		39137	28517.4	Quantile_5		39137	507.187	Quantile_1
2332	87.2159	6.92045		39166	48307.6	Quantile_5		39166	3973.96	Quantile_5
2333	-50	-39.5		39175	9682.77	Quantile_4		39175	883.083	Quantile_4
2334	139.643	57.4702		39179	6104.75	Quantile_3		39179	666.719	Quantile_3
2335	473.688	222.137		39196	3746.65	Quantile_2		39196	594.569	Quantile_2
2336	225.906	134.219		39224	2245.5	Quantile_1		39224	611	Quantile_2
2337	-42.5556	-91.8981		39253	4503.91	Quantile_2		39253	481.635	Quantile_1
2338	128.669	106.312		39275	6195.34	Quantile_3		39275	443.574	Quantile_1
2339	-12.3478	-0.173913		39308	5809.69	Quantile_3		39308	491.292	Quantile_1
2340	285.679	182.143		39313	17214.2	Quantile_5		39313	765.59	Quantile_3
2342	278.344	243.031		39352	1336.47	Quantile_1		39352	796.767	Quantile_3
2343	113.19	-6.98913		39375	18502.2	Quantile_5		39375	498.87	Quantile_1
2344	137.52	36.4342		39412	6932.69	Quantile_3		39412	909.534	Quantile_4
2345	-2.4375	-22.125		39417	54510.2	Quantile_5		39417	1085.24	Quantile_4
2346	303.188	157.12		39473	6674.69	Quantile_3		39473	1042.37	Quantile_4
2347	383	263.375		39506	10092.4	Quantile_4		39506	2089.02	Quantile_5
2348	8.14286	4.75		39514	4870.87	Quantile_2		39514	2324.69	Quantile_5
2349	391.717	359.304		39517	4634.64	Quantile_2		39517	482.473	Quantile_1
2350	299.625	188.375		39521	733.542	Quantile_1		39521	552.052	Quantile_2
2351	208.25	146.237		39546	2574.71	Quantile_2		39546	672.5	Quantile_3
2353	118.217	107.046		39645	6544.38	Quantile_3		39645	1011.46	Quantile_4
2354	414.219	310.287		39695	4698.5	Quantile_2		39695	471	Quantile_1
2355	111.125	70.875		39706	36337.4	Quantile_5		39706	1841.53	Quantile_5
2356	302.812	285.477		39714	28133.6	Quantile_5		39714	602.534	Quantile_2
2357	-6.48	26.16		39721	36294	Quantile_5		39721	3367.06	Quantile_5
2358	420.704	307.306		39729	16478.3	Quantile_5		39729	2372.42	Quantile_5
2359	261.1	219.7		39763	21680.7	Quantile_5		39763	577	Quantile_2
2360	39.9125	0.2375		39772	2029.8	Quantile_1		39772	609.442	Quantile_2
2361	92.65	34.85		39804	9128.54	Quantile_4		39804	515.905	Quantile_1
2362	212.862	117.812		39816	10009.6	Quantile_4		39816	3244.34	Quantile_5
2363	319.542	253.528		39855	17977.5	Quantile_5		39855	577.529	Quantile_2
2364	-2.5	8.04762		39861	22034.5	Quantile_5		39861	5481.4	Quantile_5
2365	171.363	83.0875		39884	12906.6	Quantile_4		39884	522.597	Quantile_2
2367	246.812	179.312		39888	21731.7	Quantile_5		39888	817.346	Quantile_3
2368	-90.6923	-80.0577		39896	4708.85	Quantile_2		39896	710.283	Quantile_3
2369	37.3095	33.4048		39928	8311.36	Quantile_3		39928	1844.82	Quantile_5
2370	380.983	193.989		39930	13861.9	Quantile_4		39930	854.46	Quantile_3
2371	271.406	171.562		39936	1333.46	Quantile_1		39936	752.069	Quantile_3
2372	306.888	189.062		39994	11920.5	Quantile_4		39994	2113.65	Quantile_5
2374	475.514	362.784		40012	23672.9	Quantile_5		40012	1520.04	Quantile_5
2375	369.413	286.125		40037	17467	Quantile_5		40037	1825	Quantile_5
2376	-25.5163	-24.2826		40073	8300.27	Quantile_3		40073	700.134	Quantile_3
2378	292.75	156.216		40122	17548.2	Quantile_5		40122	678.067	Quantile_3
2379	277.267	193.08		40150	14040.2	Quantile_4		40150	919.841	Quantile_4
[truncated: 20,997 more rows]

## Sheet: ED Figure 4c
Reticulocyte Matrix
	CD4_quantile_1	CD4_quantile_2	CD4_quantile_3	CD4_quantile_4	CD4_quantile_5	Ratio
A_GFP_quantile_1	0.976981	0.985778	0.977415	1.00387	0.966753	EpoR_Bcl_xL / EpoR
A_GFP_quantile_2	1.00886	1.01181	0.977079	0.957303	0.952801	EpoR_Bcl_xL / EpoR
A_GFP_quantile_3	1.0064	0.984602	0.973122	0.979425	0.956585	EpoR_Bcl_xL / EpoR
A_GFP_quantile_4	0.988668	0.981586	0.95287	0.969148	0.966613	EpoR_Bcl_xL / EpoR
A_GFP_quantile_5	0.944258	0.947835	0.968131	0.996613	0.986182	EpoR_Bcl_xL / EpoR
B_GFP_quantile_1	0.839676	0.868664	NA	NA	NA	Bcl_xL / EpoR
B_GFP_quantile_2	0.869285	0.855426	NA	NA	NA	Bcl_xL / EpoR
B_GFP_quantile_3	0.845836	0.849748	NA	NA	NA	Bcl_xL / EpoR
B_GFP_quantile_4	0.815817	0.852195	NA	NA	NA	Bcl_xL / EpoR
B_GFP_quantile_5	0.764923	0.761165	NA	NA	NA	Bcl_xL / EpoR
Erythroblast Matrix
	CD4_quantile_1	CD4_quantile_2	CD4_quantile_3	CD4_quantile_4	CD4_quantile_5	Ratio
A_GFP_quantile_1	1.02242	1.01057	0.966663	0.963976	0.982363	EpoR_Bcl_xL / EpoR
A_GFP_quantile_2	1.01399	0.982348	0.98308	0.988107	0.955312	EpoR_Bcl_xL / EpoR
A_GFP_quantile_3	1.0232	1.0173	1.02561	0.98363	0.960826	EpoR_Bcl_xL / EpoR
A_GFP_quantile_4	1.04317	0.989686	1.01058	0.97604	0.983665	EpoR_Bcl_xL / EpoR
A_GFP_quantile_5	1.0329	0.999856	1.01162	0.986974	0.982386	EpoR_Bcl_xL / EpoR
B_GFP_quantile_1	0.933889	0.927768	NA	NA	NA	Bcl_xL / EpoR
B_GFP_quantile_2	0.907727	0.901029	NA	NA	NA	Bcl_xL / EpoR
B_GFP_quantile_3	0.922304	0.919927	NA	NA	NA	Bcl_xL / EpoR
B_GFP_quantile_4	0.929278	0.910992	NA	NA	NA	Bcl_xL / EpoR
B_GFP_quantile_5	0.943009	0.923607	NA	NA	NA	Bcl_xL / EpoR

## Sheet: ED Figure 4d
Object Number	Sample	Timepoint	GFP_Intensity	GFP_Intensity_log	CD4_Intensity	CD4_Intensity_log	CD4_Quantile_Sample	GFP_Quantile_Sample	Diameter
15	EpoR+Bcl-xL	48	477.538	2.67901	23817.4	4.37689	EpoR+Bcl-xLQuantile_5	EpoR+Bcl-xLQuantile_1	5.67021
21	EpoR+Bcl-xL	48	1025.73	3.01103	18436.5	4.26568	EpoR+Bcl-xLQuantile_5	EpoR+Bcl-xLQuantile_4	5.72871
62	EpoR+Bcl-xL	48	614.205	2.78831	2586.91	3.41278	EpoR+Bcl-xLQuantile_2	EpoR+Bcl-xLQuantile_2	5.37463
65	EpoR+Bcl-xL	48	2009.56	3.3031	11004.9	4.04159	EpoR+Bcl-xLQuantile_4	EpoR+Bcl-xLQuantile_5	6.07547
85	EpoR+Bcl-xL	48	598	2.7767	4528	3.65591	EpoR+Bcl-xLQuantile_2	EpoR+Bcl-xLQuantile_2	6.30256
93	EpoR+Bcl-xL	48	982.64	2.99239	4490.32	3.65228	EpoR+Bcl-xLQuantile_2	EpoR+Bcl-xLQuantile_4	5.90301
130	EpoR+Bcl-xL	48	1038.4	3.01636	6973.79	3.84347	EpoR+Bcl-xLQuantile_3	EpoR+Bcl-xLQuantile_4	5.49347
133	EpoR+Bcl-xL	48	499.01	2.69811	4965.49	3.69596	EpoR+Bcl-xLQuantile_3	EpoR+Bcl-xLQuantile_1	6.13255
163	EpoR+Bcl-xL	48	1111.22	3.0458	8375.29	3.923	EpoR+Bcl-xLQuantile_3	EpoR+Bcl-xLQuantile_4	5.43415
235	EpoR+Bcl-xL	48	479.53	2.68082	2821.82	3.45053	EpoR+Bcl-xLQuantile_2	EpoR+Bcl-xLQuantile_1	5.78702
243	EpoR+Bcl-xL	48	1109.24	3.04503	19349	4.28666	EpoR+Bcl-xLQuantile_5	EpoR+Bcl-xLQuantile_4	4.95227
257	EpoR+Bcl-xL	48	2236.91	3.34965	8524.19	3.93065	EpoR+Bcl-xLQuantile_3	EpoR+Bcl-xLQuantile_5	5.6115
307	EpoR+Bcl-xL	48	720.63	2.85771	14203	4.15238	EpoR+Bcl-xLQuantile_4	EpoR+Bcl-xLQuantile_3	4.51993
308	EpoR+Bcl-xL	48	448.583	2.65184	3097.42	3.491	EpoR+Bcl-xLQuantile_2	EpoR+Bcl-xLQuantile_1	4.2684
313	EpoR+Bcl-xL	48	1032.56	3.01391	5350.07	3.72836	EpoR+Bcl-xLQuantile_3	EpoR+Bcl-xLQuantile_4	4.5823
329	EpoR+Bcl-xL	48	437.705	2.64118	30482.1	4.48404	EpoR+Bcl-xLQuantile_5	EpoR+Bcl-xLQuantile_1	5.19484
345	EpoR+Bcl-xL	48	2579	3.41145	37769	4.57714	EpoR+Bcl-xLQuantile_5	EpoR+Bcl-xLQuantile_5	4.2684
360	EpoR+Bcl-xL	48	1925.58	3.28456	6559.3	3.81686	EpoR+Bcl-xLQuantile_3	EpoR+Bcl-xLQuantile_5	5.9607
369	EpoR+Bcl-xL	48	992.217	2.99661	4733.6	3.67519	EpoR+Bcl-xLQuantile_2	EpoR+Bcl-xLQuantile_4	5.37463
383	EpoR+Bcl-xL	48	660.01	2.81955	19546.7	4.29107	EpoR+Bcl-xLQuantile_5	EpoR+Bcl-xLQuantile_3	5.01322
402	EpoR+Bcl-xL	48	976.97	2.98988	15166.7	4.18089	EpoR+Bcl-xLQuantile_4	EpoR+Bcl-xLQuantile_4	5.6115
417	EpoR+Bcl-xL	48	444.98	2.64834	6556.16	3.81665	EpoR+Bcl-xLQuantile_3	EpoR+Bcl-xLQuantile_1	5.6115
454	EpoR+Bcl-xL	48	3500.02	3.54407	22379.3	4.34985	EpoR+Bcl-xLQuantile_5	EpoR+Bcl-xLQuantile_5	5.55259
467	EpoR+Bcl-xL	48	442.63	2.64604	8146.06	3.91095	EpoR+Bcl-xLQuantile_3	EpoR+Bcl-xLQuantile_1	5.67021
468	EpoR+Bcl-xL	48	1769.67	3.24789	7065.4	3.84914	EpoR+Bcl-xLQuantile_3	EpoR+Bcl-xLQuantile_5	6.30256
469	EpoR+Bcl-xL	48	602.668	2.78008	12487.3	4.09647	EpoR+Bcl-xLQuantile_4	EpoR+Bcl-xLQuantile_2	5.6115
472	EpoR+Bcl-xL	48	705.025	2.8482	15759.4	4.19754	EpoR+Bcl-xLQuantile_4	EpoR+Bcl-xLQuantile_3	6.01818
479	EpoR+Bcl-xL	48	553.773	2.74333	5437.82	3.73543	EpoR+Bcl-xLQuantile_3	EpoR+Bcl-xLQuantile_2	4.07761
480	EpoR+Bcl-xL	48	1031.96	3.01366	3252.78	3.51225	EpoR+Bcl-xLQuantile_2	EpoR+Bcl-xLQuantile_4	5.01322
523	EpoR+Bcl-xL	48	837.13	2.92279	10276	4.01182	EpoR+Bcl-xLQuantile_4	EpoR+Bcl-xLQuantile_3	4.205
526	EpoR+Bcl-xL	48	623.815	2.79506	6219.14	3.79373	EpoR+Bcl-xLQuantile_3	EpoR+Bcl-xLQuantile_2	3.49425
550	EpoR+Bcl-xL	48	443.072	2.64647	832.394	2.92033	EpoR+Bcl-xLQuantile_1	EpoR+Bcl-xLQuantile_1	6.18942
557	EpoR+Bcl-xL	48	699.156	2.84457	10847.2	4.03532	EpoR+Bcl-xLQuantile_4	EpoR+Bcl-xLQuantile_3	4.64447
582	EpoR+Bcl-xL	48	763.479	2.8828	6178.17	3.79086	EpoR+Bcl-xLQuantile_3	EpoR+Bcl-xLQuantile_3	3.9494
587	EpoR+Bcl-xL	48	845.798	2.92727	3568.27	3.55246	EpoR+Bcl-xLQuantile_2	EpoR+Bcl-xLQuantile_3	2.62251
625	EpoR+Bcl-xL	48	969.77	2.98667	8090.02	3.90795	EpoR+Bcl-xLQuantile_3	EpoR+Bcl-xLQuantile_4	5.67021
635	EpoR+Bcl-xL	48	778.707	2.89137	1661.88	3.2206	EpoR+Bcl-xLQuantile_1	EpoR+Bcl-xLQuantile_3	3.55988
680	EpoR+Bcl-xL	48	1713.13	3.23379	18698.5	4.27181	EpoR+Bcl-xLQuantile_5	EpoR+Bcl-xLQuantile_5	3.82038
687	EpoR+Bcl-xL	48	702.575	2.84669	28181.7	4.44997	EpoR+Bcl-xLQuantile_5	EpoR+Bcl-xLQuantile_3	4.5823
722	EpoR+Bcl-xL	48	452.43	2.65555	5323.73	3.72622	EpoR+Bcl-xLQuantile_3	EpoR+Bcl-xLQuantile_1	4.5823
777	EpoR+Bcl-xL	48	749.517	2.87478	12615.7	4.10091	EpoR+Bcl-xLQuantile_4	EpoR+Bcl-xLQuantile_3	6.2461
781	EpoR+Bcl-xL	48	623.395	2.79476	1657.27	3.21939	EpoR+Bcl-xLQuantile_1	EpoR+Bcl-xLQuantile_2	5.19484
786	EpoR+Bcl-xL	48	1762	3.24601	5817.11	3.76471	EpoR+Bcl-xLQuantile_3	EpoR+Bcl-xLQuantile_5	5.19484
798	EpoR+Bcl-xL	48	1365.92	3.13543	636.269	2.80364	EpoR+Bcl-xLQuantile_1	EpoR+Bcl-xLQuantile_5	6.35883
799	EpoR+Bcl-xL	48	472.404	2.67431	9218.02	3.96464	EpoR+Bcl-xLQuantile_4	EpoR+Bcl-xLQuantile_1	6.07547
820	EpoR+Bcl-xL	48	613.769	2.78801	5628.46	3.75039	EpoR+Bcl-xLQuantile_3	EpoR+Bcl-xLQuantile_2	5.01322
834	EpoR+Bcl-xL	48	1947.52	3.28948	11188.5	4.04877	EpoR+Bcl-xLQuantile_4	EpoR+Bcl-xLQuantile_5	4.2684
835	EpoR+Bcl-xL	48	1112.15	3.04616	18386.5	4.2645	EpoR+Bcl-xLQuantile_5	EpoR+Bcl-xLQuantile_4	5.3149
842	EpoR+Bcl-xL	48	1587.69	3.20077	10178.2	4.00767	EpoR+Bcl-xLQuantile_4	EpoR+Bcl-xLQuantile_5	6.13255
889	EpoR+Bcl-xL	48	458.837	2.66166	4799.86	3.68123	EpoR+Bcl-xLQuantile_2	EpoR+Bcl-xLQuantile_1	5.72871
897	EpoR+Bcl-xL	48	1813.17	3.25844	2928.4	3.46663	EpoR+Bcl-xLQuantile_2	EpoR+Bcl-xLQuantile_5	4.89112
970	EpoR+Bcl-xL	48	2573.58	3.41054	3347.75	3.52475	EpoR+Bcl-xLQuantile_2	EpoR+Bcl-xLQuantile_5	6.01818
982	EpoR+Bcl-xL	48	1136.12	3.05542	6499.41	3.81287	EpoR+Bcl-xLQuantile_3	EpoR+Bcl-xLQuantile_4	4.14141
992	EpoR+Bcl-xL	48	1025.69	3.01102	34306.4	4.53538	EpoR+Bcl-xLQuantile_5	EpoR+Bcl-xLQuantile_4	4.33158
1012	EpoR+Bcl-xL	48	491.481	2.69151	1370.45	3.13686	EpoR+Bcl-xLQuantile_1	EpoR+Bcl-xLQuantile_1	5.67021
1014	EpoR+Bcl-xL	48	772.312	2.88779	18272.2	4.26179	EpoR+Bcl-xLQuantile_5	EpoR+Bcl-xLQuantile_3	5.67021
1031	EpoR+Bcl-xL	48	560.464	2.74855	1772.35	3.24855	EpoR+Bcl-xLQuantile_1	EpoR+Bcl-xLQuantile_2	5.43415
1048	EpoR+Bcl-xL	48	1550.12	3.19037	9512.4	3.97829	EpoR+Bcl-xLQuantile_4	EpoR+Bcl-xLQuantile_5	6.01818
1078	EpoR+Bcl-xL	48	1077.19	3.03229	6290.25	3.79867	EpoR+Bcl-xLQuantile_3	EpoR+Bcl-xLQuantile_4	5.9607
1086	EpoR+Bcl-xL	48	979.368	2.99095	5812.97	3.7644	EpoR+Bcl-xLQuantile_3	EpoR+Bcl-xLQuantile_4	3.62531
1106	EpoR+Bcl-xL	48	425.364	2.62876	11206.4	4.04946	EpoR+Bcl-xLQuantile_4	EpoR+Bcl-xLQuantile_1	4.205
1114	EpoR+Bcl-xL	48	765.08	2.88371	4316.56	3.63514	EpoR+Bcl-xLQuantile_2	EpoR+Bcl-xLQuantile_3	6.18942
1121	EpoR+Bcl-xL	48	609.529	2.78499	2544.86	3.40566	EpoR+Bcl-xLQuantile_2	EpoR+Bcl-xLQuantile_2	4.205
1184	EpoR+Bcl-xL	48	470.974	2.673	543.635	2.73531	EpoR+Bcl-xLQuantile_1	EpoR+Bcl-xLQuantile_1	3.42842
1191	EpoR+Bcl-xL	48	2277.43	3.35745	4971.98	3.69653	EpoR+Bcl-xLQuantile_3	EpoR+Bcl-xLQuantile_5	5.84511
1207	EpoR+Bcl-xL	48	1835.52	3.26376	15637.5	4.19417	EpoR+Bcl-xLQuantile_4	EpoR+Bcl-xLQuantile_5	5.37463
1217	EpoR+Bcl-xL	48	1037.84	3.01613	10683.7	4.02872	EpoR+Bcl-xLQuantile_4	EpoR+Bcl-xLQuantile_4	6.58185
1269	EpoR+Bcl-xL	48	449.519	2.65275	1488.11	3.17264	EpoR+Bcl-xLQuantile_1	EpoR+Bcl-xLQuantile_1	5.9607
1290	EpoR+Bcl-xL	48	972.222	2.98777	4095.62	3.61232	EpoR+Bcl-xLQuantile_2	EpoR+Bcl-xLQuantile_4	4.01361
1298	EpoR+Bcl-xL	48	441.02	2.64446	18628.2	4.27017	EpoR+Bcl-xLQuantile_5	EpoR+Bcl-xLQuantile_1	4.51993
1350	EpoR+Bcl-xL	48	576.212	2.76058	9906.85	3.99594	EpoR+Bcl-xLQuantile_4	EpoR+Bcl-xLQuantile_2	6.41489
1351	EpoR+Bcl-xL	48	491.333	2.69138	1400.33	3.14623	EpoR+Bcl-xLQuantile_1	EpoR+Bcl-xLQuantile_1	4.51993
1355	EpoR+Bcl-xL	48	1218.48	3.08582	12573.1	4.09944	EpoR+Bcl-xLQuantile_4	EpoR+Bcl-xLQuantile_4	6.35883
1386	EpoR+Bcl-xL	48	505.226	2.70349	16103.4	4.20692	EpoR+Bcl-xLQuantile_4	EpoR+Bcl-xLQuantile_1	4.82976
1388	EpoR+Bcl-xL	48	1856.68	3.26874	7066.58	3.84921	EpoR+Bcl-xLQuantile_3	EpoR+Bcl-xLQuantile_5	2.06895
1409	EpoR+Bcl-xL	48	491.913	2.69189	6613.78	3.82045	EpoR+Bcl-xLQuantile_3	EpoR+Bcl-xLQuantile_1	5.72871
1415	EpoR+Bcl-xL	48	998.483	2.99934	40499.1	4.60744	EpoR+Bcl-xLQuantile_5	EpoR+Bcl-xLQuantile_4	4.33158
1418	EpoR+Bcl-xL	48	1295.9	3.11257	15504.6	4.19046	EpoR+Bcl-xLQuantile_4	EpoR+Bcl-xLQuantile_5	3.88499
1450	EpoR+Bcl-xL	48	838.731	2.92362	1685.68	3.22678	EpoR+Bcl-xLQuantile_1	EpoR+Bcl-xLQuantile_3	5.67021
1459	EpoR+Bcl-xL	48	854.3	2.93161	29482	4.46956	EpoR+Bcl-xLQuantile_5	EpoR+Bcl-xLQuantile_3	3.82038
1465	EpoR+Bcl-xL	48	1001.4	3.00061	1834.74	3.26358	EpoR+Bcl-xLQuantile_1	EpoR+Bcl-xLQuantile_4	5.72871
1474	EpoR+Bcl-xL	48	604.511	2.7814	4692.66	3.67142	EpoR+Bcl-xLQuantile_2	EpoR+Bcl-xLQuantile_2	3.22969
1483	EpoR+Bcl-xL	48	428.193	2.63164	5749.24	3.75961	EpoR+Bcl-xLQuantile_3	EpoR+Bcl-xLQuantile_1	4.45735
1514	EpoR+Bcl-xL	48	1960.25	3.29231	3462.4	3.53938	EpoR+Bcl-xLQuantile_2	EpoR+Bcl-xLQuantile_5	3.75556
1537	EpoR+Bcl-xL	48	1154.33	3.06233	5710.29	3.75666	EpoR+Bcl-xLQuantile_3	EpoR+Bcl-xLQuantile_4	5.6115
1540	EpoR+Bcl-xL	48	1070	3.02938	21645	4.33536	EpoR+Bcl-xLQuantile_5	EpoR+Bcl-xLQuantile_4	5.72871
1612	EpoR+Bcl-xL	48	1208.32	3.08218	3422.97	3.5344	EpoR+Bcl-xLQuantile_2	EpoR+Bcl-xLQuantile_4	6.35883
1617	EpoR+Bcl-xL	48	733	2.8651	16598.5	4.22007	EpoR+Bcl-xLQuantile_5	EpoR+Bcl-xLQuantile_3	5.37463
1626	EpoR+Bcl-xL	48	718.764	2.85659	8906.53	3.94971	EpoR+Bcl-xLQuantile_4	EpoR+Bcl-xLQuantile_3	5.55259
1638	EpoR+Bcl-xL	48	566.799	2.75343	2170.83	3.33663	EpoR+Bcl-xLQuantile_1	EpoR+Bcl-xLQuantile_2	4.89112
1653	EpoR+Bcl-xL	48	1552.48	3.19103	14687	4.16693	EpoR+Bcl-xLQuantile_4	EpoR+Bcl-xLQuantile_5	5.25497
1663	EpoR+Bcl-xL	48	1388.78	3.14263	7747.18	3.88914	EpoR+Bcl-xLQuantile_3	EpoR+Bcl-xLQuantile_5	5.43415
1667	EpoR+Bcl-xL	48	449.8	2.65302	18757.2	4.27317	EpoR+Bcl-xLQuantile_5	EpoR+Bcl-xLQuantile_1	3.16304
1679	EpoR+Bcl-xL	48	657.646	2.81799	1375.79	3.13855	EpoR+Bcl-xLQuantile_1	EpoR+Bcl-xLQuantile_3	5.01322
1686	EpoR+Bcl-xL	48	679.155	2.83197	10245.9	4.01055	EpoR+Bcl-xLQuantile_4	EpoR+Bcl-xLQuantile_3	4.45735
1695	EpoR+Bcl-xL	48	665.154	2.82292	9338.25	3.97027	EpoR+Bcl-xLQuantile_4	EpoR+Bcl-xLQuantile_3	4.82976
1774	EpoR+Bcl-xL	48	979.217	2.99088	81199.6	4.90955	EpoR+Bcl-xLQuantile_5	EpoR+Bcl-xLQuantile_4	6.18942
1786	EpoR+Bcl-xL	48	1628.12	3.21169	46241.5	4.66503	EpoR+Bcl-xLQuantile_5	EpoR+Bcl-xLQuantile_5	5.67021
1837	EpoR+Bcl-xL	48	941.606	2.97387	16257.8	4.21106	EpoR+Bcl-xLQuantile_5	EpoR+Bcl-xLQuantile_4	3.16304
1842	EpoR+Bcl-xL	48	470.788	2.67283	3386.02	3.52969	EpoR+Bcl-xLQuantile_2	EpoR+Bcl-xLQuantile_1	4.51993
1894	EpoR+Bcl-xL	48	861.982	2.9355	25898.9	4.41328	EpoR+Bcl-xLQuantile_5	EpoR+Bcl-xLQuantile_4	5.67021
1903	EpoR+Bcl-xL	48	516.57	2.71313	19280	4.28511	EpoR+Bcl-xLQuantile_5	EpoR+Bcl-xLQuantile_1	4.2684
1929	EpoR+Bcl-xL	48	632.6	2.80113	5865.3	3.76829	EpoR+Bcl-xLQuantile_3	EpoR+Bcl-xLQuantile_2	5.43415
1930	EpoR+Bcl-xL	48	476.583	2.67814	8814.53	3.9452	EpoR+Bcl-xLQuantile_3	EpoR+Bcl-xLQuantile_1	2.82674
1981	EpoR+Bcl-xL	48	487.4	2.68789	17633.2	4.24633	EpoR+Bcl-xLQuantile_5	EpoR+Bcl-xLQuantile_1	4.51993
1985	EpoR+Bcl-xL	48	818.923	2.91324	11371.8	4.05583	EpoR+Bcl-xLQuantile_4	EpoR+Bcl-xLQuantile_3	4.64447
1986	EpoR+Bcl-xL	48	627.897	2.79789	35096	4.54526	EpoR+Bcl-xLQuantile_5	EpoR+Bcl-xLQuantile_2	5.1345
1993	EpoR+Bcl-xL	48	581.75	2.76474	10230.9	4.00991	EpoR+Bcl-xLQuantile_4	EpoR+Bcl-xLQuantile_2	5.25497
2003	EpoR+Bcl-xL	48	645.962	2.81021	6068	3.78305	EpoR+Bcl-xLQuantile_3	EpoR+Bcl-xLQuantile_2	5.6115
2024	EpoR+Bcl-xL	48	755.91	2.87847	2376.49	3.37594	EpoR+Bcl-xLQuantile_2	EpoR+Bcl-xLQuantile_3	5.6115
2046	EpoR+Bcl-xL	48	1922.48	3.28386	11426.7	4.05792	EpoR+Bcl-xLQuantile_4	EpoR+Bcl-xLQuantile_5	4.205
2079	EpoR+Bcl-xL	48	787.925	2.89648	7937.78	3.8997	EpoR+Bcl-xLQuantile_3	EpoR+Bcl-xLQuantile_3	4.07761
2089	EpoR+Bcl-xL	48	657.332	2.81778	16941.7	4.22896	EpoR+Bcl-xLQuantile_5	EpoR+Bcl-xLQuantile_3	5.37463
2094	EpoR+Bcl-xL	48	800.707	2.90347	13223.3	4.12134	EpoR+Bcl-xLQuantile_4	EpoR+Bcl-xLQuantile_3	4.2684
2100	EpoR+Bcl-xL	48	1689.11	3.22766	18524.9	4.26776	EpoR+Bcl-xLQuantile_5	EpoR+Bcl-xLQuantile_5	5.78702
2158	EpoR+Bcl-xL	48	1436.34	3.15726	4144.32	3.61745	EpoR+Bcl-xLQuantile_2	EpoR+Bcl-xLQuantile_5	5.9607
2186	EpoR+Bcl-xL	48	505.722	2.70391	14144.2	4.15058	EpoR+Bcl-xLQuantile_4	EpoR+Bcl-xLQuantile_1	4.51993
2188	EpoR+Bcl-xL	48	480.011	2.68125	12836.3	4.10844	EpoR+Bcl-xLQuantile_4	EpoR+Bcl-xLQuantile_1	6.18942
2289	EpoR+Bcl-xL	48	2045.66	3.31083	3361.83	3.52658	EpoR+Bcl-xLQuantile_2	EpoR+Bcl-xLQuantile_5	4.64447
2307	EpoR+Bcl-xL	48	1522.12	3.18245	21816.1	4.33878	EpoR+Bcl-xLQuantile_5	EpoR+Bcl-xLQuantile_5	2.96187
2308	EpoR+Bcl-xL	48	437.115	2.6406	5423.79	3.7343	EpoR+Bcl-xLQuantile_3	EpoR+Bcl-xLQuantile_1	6.18942
2327	EpoR+Bcl-xL	48	643.542	2.80858	11652.9	4.06643	EpoR+Bcl-xLQuantile_4	EpoR+Bcl-xLQuantile_2	5.72871
2328	EpoR+Bcl-xL	48	1199	3.07882	9122.2	3.9601	EpoR+Bcl-xLQuantile_4	EpoR+Bcl-xLQuantile_4	6.2461
2341	EpoR+Bcl-xL	48	865.793	2.93741	1985.26	3.29782	EpoR+Bcl-xLQuantile_1	EpoR+Bcl-xLQuantile_4	4.45735
2354	EpoR+Bcl-xL	48	2841.46	3.45354	16268.7	4.21135	EpoR+Bcl-xLQuantile_5	EpoR+Bcl-xLQuantile_5	4.7682
2355	EpoR+Bcl-xL	48	496.8	2.69618	4823.8	3.68339	EpoR+Bcl-xLQuantile_2	EpoR+Bcl-xLQuantile_1	4.82976
2362	EpoR+Bcl-xL	48	589.815	2.77072	3221.13	3.50801	EpoR+Bcl-xLQuantile_2	EpoR+Bcl-xLQuantile_2	6.07547
2401	EpoR+Bcl-xL	48	1342.74	3.12799	17049.4	4.23171	EpoR+Bcl-xLQuantile_5	EpoR+Bcl-xLQuantile_5	4.95227
2406	EpoR+Bcl-xL	48	2249.61	3.35211	2456.25	3.39027	EpoR+Bcl-xLQuantile_2	EpoR+Bcl-xLQuantile_5	3.75556
2445	EpoR+Bcl-xL	48	427.442	2.63088	1963.02	3.29293	EpoR+Bcl-xLQuantile_1	EpoR+Bcl-xLQuantile_1	5.49347
2490	EpoR+Bcl-xL	48	1449.12	3.1611	5174.72	3.71389	EpoR+Bcl-xLQuantile_3	EpoR+Bcl-xLQuantile_5	4.89112
2495	EpoR+Bcl-xL	48	567.431	2.75391	4262.47	3.62966	EpoR+Bcl-xLQuantile_2	EpoR+Bcl-xLQuantile_2	3.75556
2517	EpoR+Bcl-xL	48	1755.67	3.24444	19252.3	4.28448	EpoR+Bcl-xLQuantile_5	EpoR+Bcl-xLQuantile_5	6.85605
2520	EpoR+Bcl-xL	48	530.144	2.72439	1214.18	3.08428	EpoR+Bcl-xLQuantile_1	EpoR+Bcl-xLQuantile_2	5.37463
2539	EpoR+Bcl-xL	48	2635.38	3.42084	28727.8	4.4583	EpoR+Bcl-xLQuantile_5	EpoR+Bcl-xLQuantile_5	5.84511
2581	EpoR+Bcl-xL	48	481.591	2.68268	17635.4	4.24638	EpoR+Bcl-xLQuantile_5	EpoR+Bcl-xLQuantile_1	6.85605
2590	EpoR+Bcl-xL	48	516.772	2.7133	3739.74	3.57284	EpoR+Bcl-xLQuantile_2	EpoR+Bcl-xLQuantile_1	4.5823
2608	EpoR+Bcl-xL	48	1349.75	3.13025	39605.5	4.59776	EpoR+Bcl-xLQuantile_5	EpoR+Bcl-xLQuantile_5	4.2684
2624	EpoR+Bcl-xL	48	644.057	2.80892	14625.9	4.16512	EpoR+Bcl-xLQuantile_4	EpoR+Bcl-xLQuantile_2	5.49347
2627	EpoR+Bcl-xL	48	875.28	2.94215	6651.02	3.82289	EpoR+Bcl-xLQuantile_3	EpoR+Bcl-xLQuantile_4	5.3149
2632	EpoR+Bcl-xL	48	2160.97	3.33465	36365.5	4.56069	EpoR+Bcl-xLQuantile_5	EpoR+Bcl-xLQuantile_5	5.9607
2634	EpoR+Bcl-xL	48	1572.81	3.19668	21681.1	4.33608	EpoR+Bcl-xLQuantile_5	EpoR+Bcl-xLQuantile_5	7.49336
2639	EpoR+Bcl-xL	48	575.639	2.76015	16171.7	4.20876	EpoR+Bcl-xLQuantile_5	EpoR+Bcl-xLQuantile_2	5.19484
2643	EpoR+Bcl-xL	48	2463.72	3.39159	21254.6	4.32745	EpoR+Bcl-xLQuantile_5	EpoR+Bcl-xLQuantile_5	5.72871
2650	EpoR+Bcl-xL	48	556.5	2.74547	4138.5	3.61684	EpoR+Bcl-xLQuantile_2	EpoR+Bcl-xLQuantile_2	5.19484
2671	EpoR+Bcl-xL	48	784.325	2.8945	7032.2	3.84709	EpoR+Bcl-xLQuantile_3	EpoR+Bcl-xLQuantile_3	4.01361
2688	EpoR+Bcl-xL	48	1282.12	3.10793	15825	4.19934	EpoR+Bcl-xLQuantile_4	EpoR+Bcl-xLQuantile_5	7.01813
2712	EpoR+Bcl-xL	48	570.199	2.75603	24151.7	4.38295	EpoR+Bcl-xLQuantile_5	EpoR+Bcl-xLQuantile_2	4.45735
2730	EpoR+Bcl-xL	48	644.889	2.80948	36506.9	4.56238	EpoR+Bcl-xLQuantile_5	EpoR+Bcl-xLQuantile_2	4.33158
2742	EpoR+Bcl-xL	48	596.188	2.77538	6721.35	3.82746	EpoR+Bcl-xLQuantile_3	EpoR+Bcl-xLQuantile_2	6.01818
2813	EpoR+Bcl-xL	48	1377.42	3.13907	4344.51	3.63794	EpoR+Bcl-xLQuantile_2	EpoR+Bcl-xLQuantile_5	5.67021
2814	EpoR+Bcl-xL	48	622.101	2.79386	8711.03	3.94007	EpoR+Bcl-xLQuantile_3	EpoR+Bcl-xLQuantile_2	5.72871
2835	EpoR+Bcl-xL	48	1314.51	3.11876	9087.1	3.95843	EpoR+Bcl-xLQuantile_4	EpoR+Bcl-xLQuantile_5	4.7682
2841	EpoR+Bcl-xL	48	515.25	2.71202	9552.75	3.98013	EpoR+Bcl-xLQuantile_4	EpoR+Bcl-xLQuantile_1	6.07547
2872	EpoR+Bcl-xL	48	1803.97	3.25623	13500.9	4.13036	EpoR+Bcl-xLQuantile_4	EpoR+Bcl-xLQuantile_5	5.43415
2884	EpoR+Bcl-xL	48	767	2.8848	10666	4.028	EpoR+Bcl-xLQuantile_4	EpoR+Bcl-xLQuantile_3	4.7682
2927	EpoR+Bcl-xL	48	1140.82	3.05722	8520.16	3.93045	EpoR+Bcl-xLQuantile_3	EpoR+Bcl-xLQuantile_4	5.49347
2941	EpoR+Bcl-xL	48	506.295	2.7044	1552.39	3.191	EpoR+Bcl-xLQuantile_1	EpoR+Bcl-xLQuantile_1	4.7682
3017	EpoR+Bcl-xL	48	475.35	2.67701	11382.7	4.05624	EpoR+Bcl-xLQuantile_4	EpoR+Bcl-xLQuantile_1	4.51993
3025	EpoR+Bcl-xL	48	1921.86	3.28372	19709.2	4.29467	EpoR+Bcl-xLQuantile_5	EpoR+Bcl-xLQuantile_5	4.45735
3035	EpoR+Bcl-xL	48	2193.44	3.34113	26864.6	4.42918	EpoR+Bcl-xLQuantile_5	EpoR+Bcl-xLQuantile_5	5.78702
3047	EpoR+Bcl-xL	48	562.865	2.7504	7865.79	3.89574	EpoR+Bcl-xLQuantile_3	EpoR+Bcl-xLQuantile_2	3.69054
3055	EpoR+Bcl-xL	48	1545.49	3.18907	20049.6	4.30211	EpoR+Bcl-xLQuantile_5	EpoR+Bcl-xLQuantile_5	4.89112
3072	EpoR+Bcl-xL	48	1310.19	3.11734	3821.53	3.58224	EpoR+Bcl-xLQuantile_2	EpoR+Bcl-xLQuantile_5	3.36238
3090	EpoR+Bcl-xL	48	432.875	2.63636	2268.81	3.3558	EpoR+Bcl-xLQuantile_1	EpoR+Bcl-xLQuantile_1	5.3149
3091	EpoR+Bcl-xL	48	1618.42	3.20909	29079.3	4.46358	EpoR+Bcl-xLQuantile_5	EpoR+Bcl-xLQuantile_5	5.3149
3107	EpoR+Bcl-xL	48	1173.82	3.0696	21949.3	4.34142	EpoR+Bcl-xLQuantile_5	EpoR+Bcl-xLQuantile_4	2.8944
3112	EpoR+Bcl-xL	48	1738.56	3.24019	3808.75	3.58078	EpoR+Bcl-xLQuantile_2	EpoR+Bcl-xLQuantile_5	5.37463
3133	EpoR+Bcl-xL	48	1412.88	3.1501	5235.44	3.71895	EpoR+Bcl-xLQuantile_3	EpoR+Bcl-xLQuantile_5	6.07547
3134	EpoR+Bcl-xL	48	465.554	2.66797	6702.51	3.82624	EpoR+Bcl-xLQuantile_3	EpoR+Bcl-xLQuantile_1	5.25497
3161	EpoR+Bcl-xL	48	543.682	2.73534	4329.78	3.63647	EpoR+Bcl-xLQuantile_2	EpoR+Bcl-xLQuantile_2	4.07761
3206	EpoR+Bcl-xL	48	1262.38	3.10119	4149.19	3.61796	EpoR+Bcl-xLQuantile_2	EpoR+Bcl-xLQuantile_4	5.55259
3232	EpoR+Bcl-xL	48	988.375	2.99492	9530.62	3.97912	EpoR+Bcl-xLQuantile_4	EpoR+Bcl-xLQuantile_4	5.90301
3236	EpoR+Bcl-xL	48	743.161	2.87108	16405.1	4.21498	EpoR+Bcl-xLQuantile_5	EpoR+Bcl-xLQuantile_3	4.14141
3248	EpoR+Bcl-xL	48	566.326	2.75307	1625.22	3.21091	EpoR+Bcl-xLQuantile_1	EpoR+Bcl-xLQuantile_2	5.01322
3278	EpoR+Bcl-xL	48	1944.53	3.28881	62633.8	4.79681	EpoR+Bcl-xLQuantile_5	EpoR+Bcl-xLQuantile_5	4.39457
3289	EpoR+Bcl-xL	48	2411.48	3.38228	12106.6	4.08302	EpoR+Bcl-xLQuantile_4	EpoR+Bcl-xLQuantile_5	5.55259
3295	EpoR+Bcl-xL	48	426.543	2.62996	26390.5	4.42145	EpoR+Bcl-xLQuantile_5	EpoR+Bcl-xLQuantile_1	6.01818
3315	EpoR+Bcl-xL	48	523.151	2.71863	2912.73	3.4643	EpoR+Bcl-xLQuantile_2	EpoR+Bcl-xLQuantile_2	4.07761
3423	EpoR+Bcl-xL	48	628.398	2.79823	14350.6	4.15687	EpoR+Bcl-xLQuantile_4	EpoR+Bcl-xLQuantile_2	5.6115
3434	EpoR+Bcl-xL	48	842.948	2.9258	18810.3	4.2744	EpoR+Bcl-xLQuantile_5	EpoR+Bcl-xLQuantile_3	6.13255
3436	EpoR+Bcl-xL	48	632.808	2.80127	2948.63	3.46962	EpoR+Bcl-xLQuantile_2	EpoR+Bcl-xLQuantile_2	5.07396
3451	EpoR+Bcl-xL	48	521.577	2.71732	5556.57	3.74481	EpoR+Bcl-xLQuantile_3	EpoR+Bcl-xLQuantile_2	4.45735
3457	EpoR+Bcl-xL	48	508.049	2.70591	5654.34	3.75238	EpoR+Bcl-xLQuantile_3	EpoR+Bcl-xLQuantile_1	6.91028
3465	EpoR+Bcl-xL	48	1412.95	3.15013	3408.12	3.53252	EpoR+Bcl-xLQuantile_2	EpoR+Bcl-xLQuantile_5	5.1345
3474	EpoR+Bcl-xL	48	479.841	2.6811	3649.71	3.56226	EpoR+Bcl-xLQuantile_2	EpoR+Bcl-xLQuantile_1	5.90301
3479	EpoR+Bcl-xL	48	619.5	2.79204	13392.6	4.12687	EpoR+Bcl-xLQuantile_4	EpoR+Bcl-xLQuantile_2	5.43415
3493	EpoR+Bcl-xL	48	2482.25	3.39485	6686.75	3.82522	EpoR+Bcl-xLQuantile_3	EpoR+Bcl-xLQuantile_5	3.62531
3505	EpoR+Bcl-xL	48	908.667	2.9584	8550.91	3.93201	EpoR+Bcl-xLQuantile_3	EpoR+Bcl-xLQuantile_4	5.25497
3508	EpoR+Bcl-xL	48	614.389	2.78844	7063.85	3.84904	EpoR+Bcl-xLQuantile_3	EpoR+Bcl-xLQuantile_2	4.7682
3544	EpoR+Bcl-xL	48	1244.65	3.09505	4866.9	3.68725	EpoR+Bcl-xLQuantile_2	EpoR+Bcl-xLQuantile_4	6.2461
3545	EpoR+Bcl-xL	48	520.826	2.71669	825.391	2.91666	EpoR+Bcl-xLQuantile_1	EpoR+Bcl-xLQuantile_2	3.42842
3554	EpoR+Bcl-xL	48	426.525	2.62994	18320.1	4.26293	EpoR+Bcl-xLQuantile_5	EpoR+Bcl-xLQuantile_1	3.62531
3569	EpoR+Bcl-xL	48	692.944	2.8407	2749.67	3.43928	EpoR+Bcl-xLQuantile_2	EpoR+Bcl-xLQuantile_3	2.8944
3594	EpoR+Bcl-xL	48	1188.18	3.07488	36342	4.56041	EpoR+Bcl-xLQuantile_5	EpoR+Bcl-xLQuantile_4	6.13255
3603	EpoR+Bcl-xL	48	492.435	2.69235	24941.3	4.39692	EpoR+Bcl-xLQuantile_5	EpoR+Bcl-xLQuantile_1	6.13255
3633	EpoR+Bcl-xL	48	922.119	2.96479	27451.7	4.43857	EpoR+Bcl-xLQuantile_5	EpoR+Bcl-xLQuantile_4	5.01322
3660	EpoR+Bcl-xL	48	2119.71	3.32628	43085.9	4.63434	EpoR+Bcl-xLQuantile_5	EpoR+Bcl-xLQuantile_5	5.37463
3731	EpoR+Bcl-xL	48	1263	3.1014	20519	4.31216	EpoR+Bcl-xLQuantile_5	EpoR+Bcl-xLQuantile_4	5.9607
3772	EpoR+Bcl-xL	48	482.009	2.68305	14499.8	4.16136	EpoR+Bcl-xLQuantile_4	EpoR+Bcl-xLQuantile_1	4.51993
3793	EpoR+Bcl-xL	48	1404.09	3.14739	6870.78	3.83701	EpoR+Bcl-xLQuantile_3	EpoR+Bcl-xLQuantile_5	6.35883
3797	EpoR+Bcl-xL	48	486	2.68664	11992.5	4.07891	EpoR+Bcl-xLQuantile_4	EpoR+Bcl-xLQuantile_1	5.1345
3802	EpoR+Bcl-xL	48	664.434	2.82245	3244.42	3.51114	EpoR+Bcl-xLQuantile_2	EpoR+Bcl-xLQuantile_3	4.45735
3901	EpoR+Bcl-xL	48	728.293	2.86231	9903.68	3.9958	EpoR+Bcl-xLQuantile_4	EpoR+Bcl-xLQuantile_3	4.95227
3903	EpoR+Bcl-xL	48	773.332	2.88837	796.558	2.90122	EpoR+Bcl-xLQuantile_1	EpoR+Bcl-xLQuantile_3	4.64447
3920	EpoR+Bcl-xL	48	630.44	2.79964	12506.7	4.09714	EpoR+Bcl-xLQuantile_4	EpoR+Bcl-xLQuantile_2	5.01322
3947	EpoR+Bcl-xL	48	605.609	2.78219	12273.6	4.08897	EpoR+Bcl-xLQuantile_4	EpoR+Bcl-xLQuantile_2	5.84511
3963	EpoR+Bcl-xL	48	2029.17	3.30732	53820.7	4.73095	EpoR+Bcl-xLQuantile_5	EpoR+Bcl-xLQuantile_5	5.55259
3977	EpoR+Bcl-xL	48	512.773	2.70992	823.205	2.91551	EpoR+Bcl-xLQuantile_1	EpoR+Bcl-xLQuantile_1	3.49425
3986	EpoR+Bcl-xL	48	1713.31	3.23384	26947.7	4.43052	EpoR+Bcl-xLQuantile_5	EpoR+Bcl-xLQuantile_5	4.51993
3997	EpoR+Bcl-xL	48	646.35	2.81047	19268.1	4.28484	EpoR+Bcl-xLQuantile_5	EpoR+Bcl-xLQuantile_2	5.19484
4034	EpoR+Bcl-xL	48	2067.9	3.31553	8283.69	3.91822	EpoR+Bcl-xLQuantile_3	EpoR+Bcl-xLQuantile_5	6.30256
4043	EpoR+Bcl-xL	48	575.92	2.76036	2854.99	3.4556	EpoR+Bcl-xLQuantile_2	EpoR+Bcl-xLQuantile_2	5.19484
4047	EpoR+Bcl-xL	48	724.979	2.86033	3839.56	3.58428	EpoR+Bcl-xLQuantile_2	EpoR+Bcl-xLQuantile_3	5.1345
4102	EpoR+Bcl-xL	48	434.479	2.63797	4122.12	3.61512	EpoR+Bcl-xLQuantile_2	EpoR+Bcl-xLQuantile_1	5.72871
4109	EpoR+Bcl-xL	48	695.72	2.84243	11074.2	4.04431	EpoR+Bcl-xLQuantile_4	EpoR+Bcl-xLQuantile_3	4.82976
4110	EpoR+Bcl-xL	48	793.74	2.89968	961.433	2.98292	EpoR+Bcl-xLQuantile_1	EpoR+Bcl-xLQuantile_3	3.36238
4117	EpoR+Bcl-xL	48	3027.29	3.48105	11438.2	4.05836	EpoR+Bcl-xLQuantile_4	EpoR+Bcl-xLQuantile_5	5.01322
4120	EpoR+Bcl-xL	48	431.115	2.63459	28789.8	4.45924	EpoR+Bcl-xLQuantile_5	EpoR+Bcl-xLQuantile_1	5.37463
4131	EpoR+Bcl-xL	48	619.957	2.79236	6343.96	3.80236	EpoR+Bcl-xLQuantile_3	EpoR+Bcl-xLQuantile_2	4.70644
4203	EpoR+Bcl-xL	48	616.76	2.79012	6844.17	3.83532	EpoR+Bcl-xLQuantile_3	EpoR+Bcl-xLQuantile_2	4.45735
4206	EpoR+Bcl-xL	48	429.06	2.63252	15055.1	4.17768	EpoR+Bcl-xLQuantile_4	EpoR+Bcl-xLQuantile_1	6.6371
4222	EpoR+Bcl-xL	48	1184.38	3.07349	8090.43	3.90797	EpoR+Bcl-xLQuantile_3	EpoR+Bcl-xLQuantile_4	6.13255
4249	EpoR+Bcl-xL	48	884.463	2.94668	37678.2	4.57609	EpoR+Bcl-xLQuantile_5	EpoR+Bcl-xLQuantile_4	6.47075
4262	EpoR+Bcl-xL	48	596.234	2.77542	23553.7	4.37206	EpoR+Bcl-xLQuantile_5	EpoR+Bcl-xLQuantile_2	5.19484
4270	EpoR+Bcl-xL	48	1533.86	3.18579	9901.83	3.99572	EpoR+Bcl-xLQuantile_4	EpoR+Bcl-xLQuantile_5	5.49347
4274	EpoR+Bcl-xL	48	817	2.91222	12833.7	4.10835	EpoR+Bcl-xLQuantile_4	EpoR+Bcl-xLQuantile_3	6.01818
4328	EpoR+Bcl-xL	48	2521.34	3.40163	15413.6	4.1879	EpoR+Bcl-xLQuantile_4	EpoR+Bcl-xLQuantile_5	5.43415
4399	EpoR+Bcl-xL	48	474.39	2.67614	19368.7	4.2871	EpoR+Bcl-xLQuantile_5	EpoR+Bcl-xLQuantile_1	4.01361
4417	EpoR+Bcl-xL	48	698.913	2.84442	35560.4	4.55097	EpoR+Bcl-xLQuantile_5	EpoR+Bcl-xLQuantile_3	5.6115
4427	EpoR+Bcl-xL	48	2650.92	3.4234	8348.96	3.92163	EpoR+Bcl-xLQuantile_3	EpoR+Bcl-xLQuantile_5	6.47075
4477	EpoR+Bcl-xL	48	750.106	2.87512	9741.38	3.98862	EpoR+Bcl-xLQuantile_4	EpoR+Bcl-xLQuantile_3	4.70644
4519	EpoR+Bcl-xL	48	543.74	2.73539	53510.4	4.72844	EpoR+Bcl-xLQuantile_5	EpoR+Bcl-xLQuantile_2	5.90301
4522	EpoR+Bcl-xL	48	893.226	2.95096	2078.66	3.31778	EpoR+Bcl-xLQuantile_1	EpoR+Bcl-xLQuantile_4	5.43415
4526	EpoR+Bcl-xL	48	834.51	2.92143	5477.32	3.73857	EpoR+Bcl-xLQuantile_3	EpoR+Bcl-xLQuantile_3	5.67021
4532	EpoR+Bcl-xL	48	988.594	2.99502	5894.66	3.77046	EpoR+Bcl-xLQuantile_3	EpoR+Bcl-xLQuantile_4	4.64447
4547	EpoR+Bcl-xL	48	485.719	2.68638	17655.1	4.24687	EpoR+Bcl-xLQuantile_5	EpoR+Bcl-xLQuantile_1	5.1345
4559	EpoR+Bcl-xL	48	539.431	2.73194	14699.4	4.1673	EpoR+Bcl-xLQuantile_4	EpoR+Bcl-xLQuantile_2	5.67021
4599	EpoR+Bcl-xL	48	1424.39	3.15363	8290.36	3.91857	EpoR+Bcl-xLQuantile_3	EpoR+Bcl-xLQuantile_5	7.23138
4604	EpoR+Bcl-xL	48	892.548	2.95063	11785.3	4.07134	EpoR+Bcl-xLQuantile_4	EpoR+Bcl-xLQuantile_4	5.19484
4648	EpoR+Bcl-xL	48	728.924	2.86268	11779.9	4.07114	EpoR+Bcl-xLQuantile_4	EpoR+Bcl-xLQuantile_3	5.3149
4660	EpoR+Bcl-xL	48	541.444	2.73355	2400.22	3.38025	EpoR+Bcl-xLQuantile_2	EpoR+Bcl-xLQuantile_2	5.84511
4661	EpoR+Bcl-xL	48	804.12	2.90532	20389.5	4.30941	EpoR+Bcl-xLQuantile_5	EpoR+Bcl-xLQuantile_3	7.17837
4664	EpoR+Bcl-xL	48	626.938	2.79722	10529.9	4.02242	EpoR+Bcl-xLQuantile_4	EpoR+Bcl-xLQuantile_2	4.70644
4678	EpoR+Bcl-xL	48	537.36	2.73027	3139.24	3.49682	EpoR+Bcl-xLQuantile_2	EpoR+Bcl-xLQuantile_2	4.33158
4684	EpoR+Bcl-xL	48	435.962	2.63945	1472.73	3.16812	EpoR+Bcl-xLQuantile_1	EpoR+Bcl-xLQuantile_1	5.84511
4691	EpoR+Bcl-xL	48	1061.26	3.02582	4110.58	3.6139	EpoR+Bcl-xLQuantile_2	EpoR+Bcl-xLQuantile_4	5.9607
4746	EpoR+Bcl-xL	48	1634.49	3.21338	9831.75	3.99263	EpoR+Bcl-xLQuantile_4	EpoR+Bcl-xLQuantile_5	5.6115
4751	EpoR+Bcl-xL	48	629.96	2.79931	3192.7	3.50416	EpoR+Bcl-xLQuantile_2	EpoR+Bcl-xLQuantile_2	8.0518
4754	EpoR+Bcl-xL	48	439.75	2.64321	4664.88	3.66884	EpoR+Bcl-xLQuantile_2	EpoR+Bcl-xLQuantile_1	5.07396
4759	EpoR+Bcl-xL	48	509.81	2.70741	21040.8	4.32306	EpoR+Bcl-xLQuantile_5	EpoR+Bcl-xLQuantile_1	5.19484
4763	EpoR+Bcl-xL	48	528.219	2.72281	13050.1	4.11561	EpoR+Bcl-xLQuantile_4	EpoR+Bcl-xLQuantile_2	6.2461
4791	EpoR+Bcl-xL	48	745.677	2.87255	15845.6	4.19991	EpoR+Bcl-xLQuantile_4	EpoR+Bcl-xLQuantile_3	4.70644
4808	EpoR+Bcl-xL	48	519.642	2.7157	3821.64	3.58225	EpoR+Bcl-xLQuantile_2	EpoR+Bcl-xLQuantile_2	4.7682
4823	EpoR+Bcl-xL	48	848.702	2.92876	16759.1	4.22425	EpoR+Bcl-xLQuantile_5	EpoR+Bcl-xLQuantile_3	6.07547
4833	EpoR+Bcl-xL	48	562.514	2.75013	65282.1	4.81479	EpoR+Bcl-xLQuantile_5	EpoR+Bcl-xLQuantile_2	4.89112
4836	EpoR+Bcl-xL	48	1028.67	3.01228	42006.9	4.62332	EpoR+Bcl-xLQuantile_5	EpoR+Bcl-xLQuantile_4	4.39457
4865	EpoR+Bcl-xL	48	1065.57	3.02758	9323.14	3.96956	EpoR+Bcl-xLQuantile_4	EpoR+Bcl-xLQuantile_4	6.01818
4874	EpoR+Bcl-xL	48	1131.85	3.05379	1594.92	3.20274	EpoR+Bcl-xLQuantile_1	EpoR+Bcl-xLQuantile_4	5.90301
4880	EpoR+Bcl-xL	48	433.87	2.63736	597.891	2.77662	EpoR+Bcl-xLQuantile_1	EpoR+Bcl-xLQuantile_1	2.27806
4882	EpoR+Bcl-xL	48	1389.76	3.14294	2501.59	3.39822	EpoR+Bcl-xLQuantile_2	EpoR+Bcl-xLQuantile_5	3.75556
4886	EpoR+Bcl-xL	48	590.841	2.77147	7724.83	3.88789	EpoR+Bcl-xLQuantile_3	EpoR+Bcl-xLQuantile_2	5.43415
4889	EpoR+Bcl-xL	48	692.365	2.84034	6066.15	3.78291	EpoR+Bcl-xLQuantile_3	EpoR+Bcl-xLQuantile_3	6.07547
4902	EpoR+Bcl-xL	48	997.153	2.99876	565.292	2.75227	EpoR+Bcl-xLQuantile_1	EpoR+Bcl-xLQuantile_4	4.51993
4905	EpoR+Bcl-xL	48	897.63	2.9531	5868.66	3.76854	EpoR+Bcl-xLQuantile_3	EpoR+Bcl-xLQuantile_4	5.43415
4924	EpoR+Bcl-xL	48	1718.62	3.23518	11022	4.04226	EpoR+Bcl-xLQuantile_4	EpoR+Bcl-xLQuantile_5	6.91028
4951	EpoR+Bcl-xL	48	2729.23	3.43604	11280.5	4.05233	EpoR+Bcl-xLQuantile_4	EpoR+Bcl-xLQuantile_5	6.01818
4962	EpoR+Bcl-xL	48	1280.45	3.10736	19615	4.29259	EpoR+Bcl-xLQuantile_5	EpoR+Bcl-xLQuantile_5	5.37463
5003	EpoR+Bcl-xL	48	1960.22	3.29231	4766.44	3.67819	EpoR+Bcl-xLQuantile_2	EpoR+Bcl-xLQuantile_5	5.55259
5020	EpoR+Bcl-xL	48	508.935	2.70666	1666.75	3.22187	EpoR+Bcl-xLQuantile_1	EpoR+Bcl-xLQuantile_1	3.69054
5038	EpoR+Bcl-xL	48	2019.57	3.30526	13587.1	4.13313	EpoR+Bcl-xLQuantile_4	EpoR+Bcl-xLQuantile_5	5.37463
5040	EpoR+Bcl-xL	48	657.839	2.81812	1727.7	3.23747	EpoR+Bcl-xLQuantile_1	EpoR+Bcl-xLQuantile_3	4.51993
5041	EpoR+Bcl-xL	48	1396.62	3.14508	24261.2	4.38491	EpoR+Bcl-xLQuantile_5	EpoR+Bcl-xLQuantile_5	4.205
5042	EpoR+Bcl-xL	48	483.596	2.68448	968.764	2.98622	EpoR+Bcl-xLQuantile_1	EpoR+Bcl-xLQuantile_1	5.49347
5053	EpoR+Bcl-xL	48	617.391	2.79056	24008.7	4.38037	EpoR+Bcl-xLQuantile_5	EpoR+Bcl-xLQuantile_2	4.5823
5086	EpoR+Bcl-xL	48	955.167	2.98008	7927.89	3.89916	EpoR+Bcl-xLQuantile_3	EpoR+Bcl-xLQuantile_4	6.74698
5130	EpoR+Bcl-xL	48	657.25	2.81773	7334	3.86534	EpoR+Bcl-xLQuantile_3	EpoR+Bcl-xLQuantile_3	5.01322
5142	EpoR+Bcl-xL	48	2193.26	3.34109	3891.15	3.59008	EpoR+Bcl-xLQuantile_2	EpoR+Bcl-xLQuantile_5	4.7682
5163	EpoR+Bcl-xL	48	886.594	2.94772	12619.8	4.10105	EpoR+Bcl-xLQuantile_4	EpoR+Bcl-xLQuantile_4	4.89112
5208	EpoR+Bcl-xL	48	425.692	2.6291	15984.5	4.2037	EpoR+Bcl-xLQuantile_4	EpoR+Bcl-xLQuantile_1	5.90301
5290	EpoR+Bcl-xL	48	1099.33	3.04113	1677	3.22453	EpoR+Bcl-xLQuantile_1	EpoR+Bcl-xLQuantile_4	4.14141
5291	EpoR+Bcl-xL	48	3493.12	3.54321	23997.6	4.38017	EpoR+Bcl-xLQuantile_5	EpoR+Bcl-xLQuantile_5	4.33158
5293	EpoR+Bcl-xL	48	1166.52	3.06689	14869.9	4.17231	EpoR+Bcl-xLQuantile_4	EpoR+Bcl-xLQuantile_4	5.84511
5340	EpoR+Bcl-xL	48	472.208	2.67413	4139.38	3.61694	EpoR+Bcl-xLQuantile_2	EpoR+Bcl-xLQuantile_1	5.6115
5347	EpoR+Bcl-xL	48	524.455	2.71971	5822.25	3.76509	EpoR+Bcl-xLQuantile_3	EpoR+Bcl-xLQuantile_2	4.70644
5390	EpoR+Bcl-xL	48	603.5	2.78068	31196.5	4.49411	EpoR+Bcl-xLQuantile_5	EpoR+Bcl-xLQuantile_2	5.3149
5393	EpoR+Bcl-xL	48	998.413	2.99931	7659.16	3.88418	EpoR+Bcl-xLQuantile_3	EpoR+Bcl-xLQuantile_4	6.35883
5418	EpoR+Bcl-xL	48	972.185	2.98775	23939.4	4.37911	EpoR+Bcl-xLQuantile_5	EpoR+Bcl-xLQuantile_4	6.01818
5421	EpoR+Bcl-xL	48	3081.04	3.4887	19065.1	4.28024	EpoR+Bcl-xLQuantile_5	EpoR+Bcl-xLQuantile_5	7.07175
5424	EpoR+Bcl-xL	48	1573.77	3.19694	22487.5	4.35194	EpoR+Bcl-xLQuantile_5	EpoR+Bcl-xLQuantile_5	5.6115
5425	EpoR+Bcl-xL	48	878.231	2.94361	13624.5	4.13432	EpoR+Bcl-xLQuantile_4	EpoR+Bcl-xLQuantile_4	7.01813
5428	EpoR+Bcl-xL	48	2110.22	3.32433	12349.3	4.09164	EpoR+Bcl-xLQuantile_4	EpoR+Bcl-xLQuantile_5	5.19484
5429	EpoR+Bcl-xL	48	701.545	2.84606	9229.77	3.96519	EpoR+Bcl-xLQuantile_4	EpoR+Bcl-xLQuantile_3	4.64447
5442	EpoR+Bcl-xL	48	1916.54	3.28252	7191.11	3.8568	EpoR+Bcl-xLQuantile_3	EpoR+Bcl-xLQuantile_5	5.19484
5462	EpoR+Bcl-xL	48	665.792	2.82334	8146.92	3.91099	EpoR+Bcl-xLQuantile_3	EpoR+Bcl-xLQuantile_3	4.01361
5464	EpoR+Bcl-xL	48	2616.07	3.41765	12306.3	4.09013	EpoR+Bcl-xLQuantile_4	EpoR+Bcl-xLQuantile_5	5.49347
5472	EpoR+Bcl-xL	48	1060.12	3.02536	8324.64	3.92037	EpoR+Bcl-xLQuantile_3	EpoR+Bcl-xLQuantile_4	5.25497
5481	EpoR+Bcl-xL	48	1470.63	3.1675	5322.28	3.7261	EpoR+Bcl-xLQuantile_3	EpoR+Bcl-xLQuantile_5	5.55259
5482	EpoR+Bcl-xL	48	624.625	2.79562	20797	4.318	EpoR+Bcl-xLQuantile_5	EpoR+Bcl-xLQuantile_2	6.01818
5575	EpoR+Bcl-xL	48	500.5	2.6994	2466.06	3.392	EpoR+Bcl-xLQuantile_2	EpoR+Bcl-xLQuantile_1	4.14141
5576	EpoR+Bcl-xL	48	1158.8	3.06401	27342.7	4.43684	EpoR+Bcl-xLQuantile_5	EpoR+Bcl-xLQuantile_4	4.14141
5589	EpoR+Bcl-xL	48	702.148	2.84643	2970.85	3.47288	EpoR+Bcl-xLQuantile_2	EpoR+Bcl-xLQuantile_3	4.2684
5623	EpoR+Bcl-xL	48	534.793	2.72819	14356.5	4.15705	EpoR+Bcl-xLQuantile_4	EpoR+Bcl-xLQuantile_2	5.25497
5636	EpoR+Bcl-xL	48	1926.74	3.28482	18983.7	4.27838	EpoR+Bcl-xLQuantile_5	EpoR+Bcl-xLQuantile_5	4.89112
5640	EpoR+Bcl-xL	48	546.917	2.73792	2216.1	3.34559	EpoR+Bcl-xLQuantile_1	EpoR+Bcl-xLQuantile_2	4.5823
5645	EpoR+Bcl-xL	48	1651.94	3.21799	16310.1	4.21246	EpoR+Bcl-xLQuantile_5	EpoR+Bcl-xLQuantile_5	4.51993
5672	EpoR+Bcl-xL	48	3939.25	3.59541	5861.09	3.76798	EpoR+Bcl-xLQuantile_3	EpoR+Bcl-xLQuantile_5	7.44137
5706	EpoR+Bcl-xL	48	600.348	2.7784	1672.4	3.22334	EpoR+Bcl-xLQuantile_1	EpoR+Bcl-xLQuantile_2	4.7682
5728	EpoR+Bcl-xL	48	1386.62	3.14196	3993.42	3.60135	EpoR+Bcl-xLQuantile_2	EpoR+Bcl-xLQuantile_5	4.33158
5729	EpoR+Bcl-xL	48	866.942	2.93799	2769.06	3.44233	EpoR+Bcl-xLQuantile_2	EpoR+Bcl-xLQuantile_4	4.95227
5741	EpoR+Bcl-xL	48	656.054	2.81694	13932.5	4.14403	EpoR+Bcl-xLQuantile_4	EpoR+Bcl-xLQuantile_3	4.7682
5751	EpoR+Bcl-xL	48	677.99	2.83122	36843.2	4.56636	EpoR+Bcl-xLQuantile_5	EpoR+Bcl-xLQuantile_3	6.41489
5760	EpoR+Bcl-xL	48	754	2.87737	2500.77	3.39807	EpoR+Bcl-xLQuantile_2	EpoR+Bcl-xLQuantile_3	5.3149
5768	EpoR+Bcl-xL	48	443	2.6464	13368.8	4.12609	EpoR+Bcl-xLQuantile_4	EpoR+Bcl-xLQuantile_1	7.33678
5803	EpoR+Bcl-xL	48	3007.46	3.4782	31340.1	4.4961	EpoR+Bcl-xLQuantile_5	EpoR+Bcl-xLQuantile_5	3.75556
5805	EpoR+Bcl-xL	48	859.55	2.93427	4188.09	3.62202	EpoR+Bcl-xLQuantile_2	EpoR+Bcl-xLQuantile_4	5.49347
5839	EpoR+Bcl-xL	48	1184.63	3.07358	7768.71	3.89035	EpoR+Bcl-xLQuantile_3	EpoR+Bcl-xLQuantile_4	4.33158
5841	EpoR+Bcl-xL	48	1475.73	3.16901	6929	3.84067	EpoR+Bcl-xLQuantile_3	EpoR+Bcl-xLQuantile_5	5.43415
5844	EpoR+Bcl-xL	48	3949.77	3.59657	21306.1	4.3285	EpoR+Bcl-xLQuantile_5	EpoR+Bcl-xLQuantile_5	5.67021
5855	EpoR+Bcl-xL	48	457.188	2.66009	2325.56	3.36653	EpoR+Bcl-xLQuantile_2	EpoR+Bcl-xLQuantile_1	5.9607
5903	EpoR+Bcl-xL	48	742.25	2.87055	3714.19	3.56986	EpoR+Bcl-xLQuantile_2	EpoR+Bcl-xLQuantile_3	5.25497
5909	EpoR+Bcl-xL	48	663.101	2.82158	1287.88	3.10988	EpoR+Bcl-xLQuantile_1	EpoR+Bcl-xLQuantile_3	5.84511
5941	EpoR+Bcl-xL	48	464.162	2.66667	5338.32	3.7274	EpoR+Bcl-xLQuantile_3	EpoR+Bcl-xLQuantile_1	5.49347
5947	EpoR+Bcl-xL	48	537.046	2.73001	2280.17	3.35797	EpoR+Bcl-xLQuantile_1	EpoR+Bcl-xLQuantile_2	5.6115
6013	EpoR+Bcl-xL	48	440.437	2.64388	12119.8	4.0835	EpoR+Bcl-xLQuantile_4	EpoR+Bcl-xLQuantile_1	5.43415
6017	EpoR+Bcl-xL	48	2077.56	3.31755	10232.2	4.00997	EpoR+Bcl-xLQuantile_4	EpoR+Bcl-xLQuantile_5	6.35883
6031	EpoR+Bcl-xL	48	511.236	2.70862	6767.13	3.8304	EpoR+Bcl-xLQuantile_3	EpoR+Bcl-xLQuantile_1	5.1345
6037	EpoR+Bcl-xL	48	3565.69	3.55214	49256.1	4.69246	EpoR+Bcl-xLQuantile_5	EpoR+Bcl-xLQuantile_5	6.35883
6061	EpoR+Bcl-xL	48	871.375	2.94021	14483.1	4.16086	EpoR+Bcl-xLQuantile_4	EpoR+Bcl-xLQuantile_4	5.1345
6083	EpoR+Bcl-xL	48	583.018	2.76568	25521.4	4.4069	EpoR+Bcl-xLQuantile_5	EpoR+Bcl-xLQuantile_2	5.49347
6088	EpoR+Bcl-xL	48	2631.79	3.42025	1804.96	3.25647	EpoR+Bcl-xLQuantile_1	EpoR+Bcl-xLQuantile_5	5.9607
6152	EpoR+Bcl-xL	48	1249.97	3.0969	8950.86	3.95186	EpoR+Bcl-xLQuantile_4	EpoR+Bcl-xLQuantile_4	6.58185
6164	EpoR+Bcl-xL	48	546.92	2.73792	3149.61	3.49826	EpoR+Bcl-xLQuantile_2	EpoR+Bcl-xLQuantile_2	3.16304
6178	EpoR+Bcl-xL	48	484.417	2.68522	4191.29	3.62235	EpoR+Bcl-xLQuantile_2	EpoR+Bcl-xLQuantile_1	4.01361
6250	EpoR+Bcl-xL	48	821.356	2.91453	563.663	2.75102	EpoR+Bcl-xLQuantile_1	EpoR+Bcl-xLQuantile_3	5.37463
6289	EpoR+Bcl-xL	48	1450	3.16137	29436.1	4.46888	EpoR+Bcl-xLQuantile_5	EpoR+Bcl-xLQuantile_5	4.95227
6295	EpoR+Bcl-xL	48	694.245	2.84151	29663.4	4.47222	EpoR+Bcl-xLQuantile_5	EpoR+Bcl-xLQuantile_3	5.3149
6306	EpoR+Bcl-xL	48	2439.77	3.38735	2183.7	3.33919	EpoR+Bcl-xLQuantile_1	EpoR+Bcl-xLQuantile_5	6.41489
6316	EpoR+Bcl-xL	48	726.167	2.86104	2881.86	3.45967	EpoR+Bcl-xLQuantile_2	EpoR+Bcl-xLQuantile_3	3.55988
6324	EpoR+Bcl-xL	48	590.72	2.77138	6902.44	3.839	EpoR+Bcl-xLQuantile_3	EpoR+Bcl-xLQuantile_2	5.90301
6331	EpoR+Bcl-xL	48	753.027	2.87681	11089	4.04489	EpoR+Bcl-xLQuantile_4	EpoR+Bcl-xLQuantile_3	2.13886
6344	EpoR+Bcl-xL	48	583.174	2.7658	2050	3.31175	EpoR+Bcl-xLQuantile_1	EpoR+Bcl-xLQuantile_2	5.43415
6348	EpoR+Bcl-xL	48	1281	3.10755	10325	4.01389	EpoR+Bcl-xLQuantile_4	EpoR+Bcl-xLQuantile_5	4.205
6379	EpoR+Bcl-xL	48	1024.05	3.01032	8635.51	3.93629	EpoR+Bcl-xLQuantile_3	EpoR+Bcl-xLQuantile_4	5.6115
6396	EpoR+Bcl-xL	48	827.625	2.91783	5186.44	3.71487	EpoR+Bcl-xLQuantile_3	EpoR+Bcl-xLQuantile_3	5.1345
6410	EpoR+Bcl-xL	48	487.545	2.68802	40681	4.60939	EpoR+Bcl-xLQuantile_5	EpoR+Bcl-xLQuantile_1	4.33158
6430	EpoR+Bcl-xL	48	948.6	2.97708	9120.92	3.96004	EpoR+Bcl-xLQuantile_4	EpoR+Bcl-xLQuantile_4	5.9607
6463	EpoR+Bcl-xL	48	433.635	2.63712	5723.07	3.75763	EpoR+Bcl-xLQuantile_3	EpoR+Bcl-xLQuantile_1	5.6115
6536	EpoR+Bcl-xL	48	929.356	2.96818	59482.2	4.77439	EpoR+Bcl-xLQuantile_5	EpoR+Bcl-xLQuantile_4	5.43415
6584	EpoR+Bcl-xL	48	1767.32	3.24732	4022.66	3.60451	EpoR+Bcl-xLQuantile_2	EpoR+Bcl-xLQuantile_5	5.49347
6625	EpoR+Bcl-xL	48	681.075	2.83319	684.25	2.83521	EpoR+Bcl-xLQuantile_1	EpoR+Bcl-xLQuantile_3	3.9494
6631	EpoR+Bcl-xL	48	501.255	2.70006	12450.9	4.0952	EpoR+Bcl-xLQuantile_4	EpoR+Bcl-xLQuantile_1	4.2684
6635	EpoR+Bcl-xL	48	638.519	2.80517	25891.5	4.41316	EpoR+Bcl-xLQuantile_5	EpoR+Bcl-xLQuantile_2	5.01322
6637	EpoR+Bcl-xL	48	632.565	2.80111	4585.69	3.66141	EpoR+Bcl-xLQuantile_2	EpoR+Bcl-xLQuantile_2	5.49347
6653	EpoR+Bcl-xL	48	1268.79	3.10339	62814.1	4.79806	EpoR+Bcl-xLQuantile_5	EpoR+Bcl-xLQuantile_4	6.30256
6660	EpoR+Bcl-xL	48	758.109	2.87973	5089.33	3.70666	EpoR+Bcl-xLQuantile_3	EpoR+Bcl-xLQuantile_3	3.42842
6677	EpoR+Bcl-xL	48	826.212	2.91709	50518.8	4.70345	EpoR+Bcl-xLQuantile_5	EpoR+Bcl-xLQuantile_3	4.01361
6737	EpoR+Bcl-xL	48	481.425	2.68253	4445.9	3.64796	EpoR+Bcl-xLQuantile_2	EpoR+Bcl-xLQuantile_1	5.07396
6743	EpoR+Bcl-xL	48	540.204	2.73256	6504.68	3.81323	EpoR+Bcl-xLQuantile_3	EpoR+Bcl-xLQuantile_2	6.41489
6747	EpoR+Bcl-xL	48	715.601	2.85467	1644.92	3.21614	EpoR+Bcl-xLQuantile_1	EpoR+Bcl-xLQuantile_3	6.91028
6761	EpoR+Bcl-xL	48	1058.27	3.0246	7957.2	3.90076	EpoR+Bcl-xLQuantile_3	EpoR+Bcl-xLQuantile_4	7.54514
6763	EpoR+Bcl-xL	48	922.019	2.96474	11369.9	4.05576	EpoR+Bcl-xLQuantile_4	EpoR+Bcl-xLQuantile_4	5.67021
6791	EpoR+Bcl-xL	48	744.719	2.87199	5034.12	3.70192	EpoR+Bcl-xLQuantile_3	EpoR+Bcl-xLQuantile_3	5.90301
6894	EpoR+Bcl-xL	48	1085.64	3.03569	20855.4	4.31922	EpoR+Bcl-xLQuantile_5	EpoR+Bcl-xLQuantile_4	5.19484
6898	EpoR+Bcl-xL	48	1881.43	3.27449	4873.52	3.68784	EpoR+Bcl-xLQuantile_2	EpoR+Bcl-xLQuantile_5	4.39457
6968	EpoR+Bcl-xL	48	587.562	2.76905	16517.3	4.21794	EpoR+Bcl-xLQuantile_5	EpoR+Bcl-xLQuantile_2	4.89112
7003	EpoR+Bcl-xL	48	547	2.73799	2280	3.35793	EpoR+Bcl-xLQuantile_1	EpoR+Bcl-xLQuantile_2	4.70644
7036	EpoR+Bcl-xL	48	672.857	2.82792	11468	4.05949	EpoR+Bcl-xLQuantile_4	EpoR+Bcl-xLQuantile_3	4.89112
7037	EpoR+Bcl-xL	48	693.904	2.8413	4308.5	3.63433	EpoR+Bcl-xLQuantile_2	EpoR+Bcl-xLQuantile_3	6.2461
7070	EpoR+Bcl-xL	48	876.282	2.94264	15213.7	4.18223	EpoR+Bcl-xLQuantile_4	EpoR+Bcl-xLQuantile_4	4.07761
7074	EpoR+Bcl-xL	48	1379.94	3.13986	6036.72	3.7808	EpoR+Bcl-xLQuantile_3	EpoR+Bcl-xLQuantile_5	6.47075
7087	EpoR+Bcl-xL	48	699.466	2.84477	4286.52	3.6321	EpoR+Bcl-xLQuantile_2	EpoR+Bcl-xLQuantile_3	6.69214
7128	EpoR+Bcl-xL	48	1665.19	3.22147	9685.81	3.98614	EpoR+Bcl-xLQuantile_4	EpoR+Bcl-xLQuantile_5	3.75556
7194	EpoR+Bcl-xL	48	593.92	2.77373	1749.76	3.24298	EpoR+Bcl-xLQuantile_1	EpoR+Bcl-xLQuantile_2	4.95227
7195	EpoR+Bcl-xL	48	1268.62	3.10333	1525.79	3.18349	EpoR+Bcl-xLQuantile_1	EpoR+Bcl-xLQuantile_4	5.07396
7223	EpoR+Bcl-xL	48	515.854	2.71253	14986.6	4.1757	EpoR+Bcl-xLQuantile_4	EpoR+Bcl-xLQuantile_1	5.3149
7227	EpoR+Bcl-xL	48	558.255	2.74683	21109.3	4.32447	EpoR+Bcl-xLQuantile_5	EpoR+Bcl-xLQuantile_2	4.45735
7242	EpoR+Bcl-xL	48	724.39	2.85997	21126.5	4.32483	EpoR+Bcl-xLQuantile_5	EpoR+Bcl-xLQuantile_3	5.90301
7246	EpoR+Bcl-xL	48	445.865	2.6492	5756.71	3.76017	EpoR+Bcl-xLQuantile_3	EpoR+Bcl-xLQuantile_1	6.13255
7267	EpoR+Bcl-xL	48	2506.76	3.39911	1246.92	3.09584	EpoR+Bcl-xLQuantile_1	EpoR+Bcl-xLQuantile_5	5.43415
7285	EpoR+Bcl-xL	48	424.75	2.62813	11343.9	4.05476	EpoR+Bcl-xLQuantile_4	EpoR+Bcl-xLQuantile_1	6.69214
7299	EpoR+Bcl-xL	48	593.578	2.77348	8429.5	3.9258	EpoR+Bcl-xLQuantile_3	EpoR+Bcl-xLQuantile_2	6.07547
7301	EpoR+Bcl-xL	48	766.101	2.88429	5650.18	3.75206	EpoR+Bcl-xLQuantile_3	EpoR+Bcl-xLQuantile_3	6.13255
7303	EpoR+Bcl-xL	48	750.5	2.87535	16440.1	4.21591	EpoR+Bcl-xLQuantile_5	EpoR+Bcl-xLQuantile_3	5.43415
7319	EpoR+Bcl-xL	48	996.364	2.99842	2947.79	3.4695	EpoR+Bcl-xLQuantile_2	EpoR+Bcl-xLQuantile_4	2.8944
7354	EpoR+Bcl-xL	48	1039.25	3.01672	30028.4	4.47753	EpoR+Bcl-xLQuantile_5	EpoR+Bcl-xLQuantile_4	4.45735
7363	EpoR+Bcl-xL	48	1151.19	3.06115	10945.5	4.03924	EpoR+Bcl-xLQuantile_4	EpoR+Bcl-xLQuantile_4	4.95227
7421	EpoR+Bcl-xL	48	4164.48	3.61956	32922	4.51749	EpoR+Bcl-xLQuantile_5	EpoR+Bcl-xLQuantile_5	5.19484
7426	EpoR+Bcl-xL	48	1288.78	3.11018	2951.81	3.47009	EpoR+Bcl-xLQuantile_2	EpoR+Bcl-xLQuantile_5	5.01322
7453	EpoR+Bcl-xL	48	586.15	2.76801	1697.95	3.22992	EpoR+Bcl-xLQuantile_1	EpoR+Bcl-xLQuantile_2	5.07396
7454	EpoR+Bcl-xL	48	530.219	2.72446	12484.2	4.09636	EpoR+Bcl-xLQuantile_4	EpoR+Bcl-xLQuantile_2	4.70644
7497	EpoR+Bcl-xL	48	1005	3.00217	7253.07	3.86052	EpoR+Bcl-xLQuantile_3	EpoR+Bcl-xLQuantile_4	6.6371
7508	EpoR+Bcl-xL	48	634.035	2.80211	10039.9	4.00173	EpoR+Bcl-xLQuantile_4	EpoR+Bcl-xLQuantile_2	5.9607
7556	EpoR+Bcl-xL	48	785.437	2.89511	15936.4	4.20239	EpoR+Bcl-xLQuantile_4	EpoR+Bcl-xLQuantile_3	6.30256
7596	EpoR+Bcl-xL	48	985.276	2.99356	21384.4	4.3301	EpoR+Bcl-xLQuantile_5	EpoR+Bcl-xLQuantile_4	8.00205
7648	EpoR+Bcl-xL	48	516.019	2.71267	10835.3	4.03484	EpoR+Bcl-xLQuantile_4	EpoR+Bcl-xLQuantile_1	6.30256
7684	EpoR+Bcl-xL	48	450.44	2.65364	6226.94	3.79427	EpoR+Bcl-xLQuantile_3	EpoR+Bcl-xLQuantile_1	4.70644
7690	EpoR+Bcl-xL	48	537.517	2.73039	34242.4	4.53456	EpoR+Bcl-xLQuantile_5	EpoR+Bcl-xLQuantile_2	6.18942
7712	EpoR+Bcl-xL	48	805.812	2.90623	17123.7	4.2336	EpoR+Bcl-xLQuantile_5	EpoR+Bcl-xLQuantile_3	5.9607
7717	EpoR+Bcl-xL	48	631.435	2.80033	14685.7	4.16689	EpoR+Bcl-xLQuantile_4	EpoR+Bcl-xLQuantile_2	5.67021
7740	EpoR+Bcl-xL	48	815.616	2.91149	4781.42	3.67956	EpoR+Bcl-xLQuantile_2	EpoR+Bcl-xLQuantile_3	4.64447
7757	EpoR+Bcl-xL	48	1145.06	3.05883	18178	4.25954	EpoR+Bcl-xLQuantile_5	EpoR+Bcl-xLQuantile_4	4.5823
7771	EpoR+Bcl-xL	48	1102.92	3.04254	9710.6	3.98725	EpoR+Bcl-xLQuantile_4	EpoR+Bcl-xLQuantile_4	4.70644
7799	EpoR+Bcl-xL	48	1058	3.02449	95674.7	4.9808	EpoR+Bcl-xLQuantile_5	EpoR+Bcl-xLQuantile_4	5.6115
7807	EpoR+Bcl-xL	48	2329.44	3.36725	13844.5	4.14128	EpoR+Bcl-xLQuantile_4	EpoR+Bcl-xLQuantile_5	3.75556
7824	EpoR+Bcl-xL	48	698.115	2.84393	6881.96	3.83771	EpoR+Bcl-xLQuantile_3	EpoR+Bcl-xLQuantile_3	5.37463
7871	EpoR+Bcl-xL	48	696	2.84261	14286	4.15491	EpoR+Bcl-xLQuantile_4	EpoR+Bcl-xLQuantile_3	6.01818
7893	EpoR+Bcl-xL	48	574.602	2.75937	14546.2	4.16275	EpoR+Bcl-xLQuantile_4	EpoR+Bcl-xLQuantile_2	4.70644
7952	EpoR+Bcl-xL	48	531	2.72509	17282.2	4.2376	EpoR+Bcl-xLQuantile_5	EpoR+Bcl-xLQuantile_2	3.69054
7980	EpoR+Bcl-xL	48	611.275	2.78624	17284.2	4.23765	EpoR+Bcl-xLQuantile_5	EpoR+Bcl-xLQuantile_2	4.82976
7987	EpoR+Bcl-xL	48	990.886	2.99602	1799.09	3.25505	EpoR+Bcl-xLQuantile_1	EpoR+Bcl-xLQuantile_4	5.67021
7997	EpoR+Bcl-xL	48	595.25	2.7747	4755.16	3.67717	EpoR+Bcl-xLQuantile_2	EpoR+Bcl-xLQuantile_2	5.37463
8002	EpoR+Bcl-xL	48	776.35	2.89006	1455.35	3.16297	EpoR+Bcl-xLQuantile_1	EpoR+Bcl-xLQuantile_3	5.84511
8009	EpoR+Bcl-xL	48	1179.31	3.07163	5066.75	3.70473	EpoR+Bcl-xLQuantile_3	EpoR+Bcl-xLQuantile_4	4.205
8014	EpoR+Bcl-xL	48	757.1	2.87915	13856.4	4.14165	EpoR+Bcl-xLQuantile_4	EpoR+Bcl-xLQuantile_3	6.74698
8019	EpoR+Bcl-xL	48	1101.61	3.04203	5826.97	3.76544	EpoR+Bcl-xLQuantile_3	EpoR+Bcl-xLQuantile_4	5.84511
8020	EpoR+Bcl-xL	48	1184.48	3.07353	1897.92	3.27828	EpoR+Bcl-xLQuantile_1	EpoR+Bcl-xLQuantile_4	4.5823
8021	EpoR+Bcl-xL	48	2145.16	3.33146	18917.1	4.27686	EpoR+Bcl-xLQuantile_5	EpoR+Bcl-xLQuantile_5	4.7682
8064	EpoR+Bcl-xL	48	899.935	2.95421	949.66	2.97757	EpoR+Bcl-xLQuantile_1	EpoR+Bcl-xLQuantile_4	4.01361
8081	EpoR+Bcl-xL	48	501.775	2.70051	5678.66	3.75425	EpoR+Bcl-xLQuantile_3	EpoR+Bcl-xLQuantile_1	5.01322
8085	EpoR+Bcl-xL	48	455.125	2.65813	23997.1	4.38016	EpoR+Bcl-xLQuantile_5	EpoR+Bcl-xLQuantile_1	4.7682
8104	EpoR+Bcl-xL	48	966.071	2.98501	17906.6	4.25301	EpoR+Bcl-xLQuantile_5	EpoR+Bcl-xLQuantile_4	4.2684
8109	EpoR+Bcl-xL	48	424.163	2.62753	11723.1	4.06904	EpoR+Bcl-xLQuantile_4	EpoR+Bcl-xLQuantile_1	4.45735
8113	EpoR+Bcl-xL	48	472.597	2.67449	3515.81	3.54603	EpoR+Bcl-xLQuantile_2	EpoR+Bcl-xLQuantile_1	5.07396
8127	EpoR+Bcl-xL	48	1076.52	3.03202	5821.31	3.76502	EpoR+Bcl-xLQuantile_3	EpoR+Bcl-xLQuantile_4	4.2684
8143	EpoR+Bcl-xL	48	796.625	2.90125	1527.5	3.18398	EpoR+Bcl-xLQuantile_1	EpoR+Bcl-xLQuantile_3	5.07396
8177	EpoR+Bcl-xL	48	1548.92	3.19003	11255.7	4.05137	EpoR+Bcl-xLQuantile_4	EpoR+Bcl-xLQuantile_5	4.95227
8197	EpoR+Bcl-xL	48	503.227	2.70176	7632.79	3.88268	EpoR+Bcl-xLQuantile_3	EpoR+Bcl-xLQuantile_1	4.51993
8228	EpoR+Bcl-xL	48	2848.02	3.45454	10198.2	4.00852	EpoR+Bcl-xLQuantile_4	EpoR+Bcl-xLQuantile_5	5.72871
8232	EpoR+Bcl-xL	48	1105.3	3.04348	27977.8	4.44681	EpoR+Bcl-xLQuantile_5	EpoR+Bcl-xLQuantile_4	4.64447
8256	EpoR+Bcl-xL	48	1487.82	3.17255	29754	4.47355	EpoR+Bcl-xLQuantile_5	EpoR+Bcl-xLQuantile_5	6.35883
8261	EpoR+Bcl-xL	48	1461.62	3.16484	39090	4.59207	EpoR+Bcl-xLQuantile_5	EpoR+Bcl-xLQuantile_5	4.64447
8275	EpoR+Bcl-xL	48	461.974	2.66462	20518.8	4.31215	EpoR+Bcl-xLQuantile_5	EpoR+Bcl-xLQuantile_1	2.20856
8278	EpoR+Bcl-xL	48	1653.66	3.21845	7978.89	3.90194	EpoR+Bcl-xLQuantile_3	EpoR+Bcl-xLQuantile_5	5.9607
8304	EpoR+Bcl-xL	48	1216.29	3.08504	5537.42	3.74331	EpoR+Bcl-xLQuantile_3	EpoR+Bcl-xLQuantile_4	2.34736
8309	EpoR+Bcl-xL	48	619.01	2.7917	17312.1	4.23835	EpoR+Bcl-xLQuantile_5	EpoR+Bcl-xLQuantile_2	5.72871
8315	EpoR+Bcl-xL	48	615.844	2.78947	17423.7	4.24114	EpoR+Bcl-xLQuantile_5	EpoR+Bcl-xLQuantile_2	5.01322
8323	EpoR+Bcl-xL	48	1918.85	3.28304	23105.3	4.36371	EpoR+Bcl-xLQuantile_5	EpoR+Bcl-xLQuantile_5	4.70644
8357	EpoR+Bcl-xL	48	677.596	2.83097	9671.29	3.98548	EpoR+Bcl-xLQuantile_4	EpoR+Bcl-xLQuantile_3	5.9607
8376	EpoR+Bcl-xL	48	530.78	2.72491	5182.31	3.71452	EpoR+Bcl-xLQuantile_3	EpoR+Bcl-xLQuantile_2	6.30256
8387	EpoR+Bcl-xL	48	1101.84	3.04212	13979.2	4.14548	EpoR+Bcl-xLQuantile_4	EpoR+Bcl-xLQuantile_4	5.72871
8389	EpoR+Bcl-xL	48	607.953	2.78387	18597.5	4.26946	EpoR+Bcl-xLQuantile_5	EpoR+Bcl-xLQuantile_2	4.82976
8392	EpoR+Bcl-xL	48	890.028	2.9494	8497.43	3.92929	EpoR+Bcl-xLQuantile_3	EpoR+Bcl-xLQuantile_4	4.82976
8393	EpoR+Bcl-xL	48	1824.1	3.26105	5084.39	3.70624	EpoR+Bcl-xLQuantile_3	EpoR+Bcl-xLQuantile_5	5.6115
8423	EpoR+Bcl-xL	48	990.312	2.99577	10688.4	4.02891	EpoR+Bcl-xLQuantile_4	EpoR+Bcl-xLQuantile_4	4.95227
8428	EpoR+Bcl-xL	48	2973.8	3.47331	650.891	2.81351	EpoR+Bcl-xLQuantile_1	EpoR+Bcl-xLQuantile_5	8.24876
8475	EpoR+Bcl-xL	48	735.385	2.86651	46739.6	4.66969	EpoR+Bcl-xLQuantile_5	EpoR+Bcl-xLQuantile_3	6.96431
8492	EpoR+Bcl-xL	48	712.188	2.85259	1490.33	3.17328	EpoR+Bcl-xLQuantile_1	EpoR+Bcl-xLQuantile_3	2.62251
8496	EpoR+Bcl-xL	48	2489.87	3.39618	27780.5	4.44374	EpoR+Bcl-xLQuantile_5	EpoR+Bcl-xLQuantile_5	6.01818
8546	EpoR+Bcl-xL	48	1801.65	3.25567	13507.1	4.13056	EpoR+Bcl-xLQuantile_4	EpoR+Bcl-xLQuantile_5	6.30256
8580	EpoR+Bcl-xL	48	919.917	2.96375	4775.35	3.67901	EpoR+Bcl-xLQuantile_2	EpoR+Bcl-xLQuantile_4	5.3149
8597	EpoR+Bcl-xL	48	569.688	2.75564	26278.3	4.4196	EpoR+Bcl-xLQuantile_5	EpoR+Bcl-xLQuantile_2	4.95227
8616	EpoR+Bcl-xL	48	546.317	2.73744	2677.32	3.4277	EpoR+Bcl-xLQuantile_2	EpoR+Bcl-xLQuantile_2	5.72871
8618	EpoR+Bcl-xL	48	491.769	2.69176	3512.35	3.5456	EpoR+Bcl-xLQuantile_2	EpoR+Bcl-xLQuantile_1	5.25497
8624	EpoR+Bcl-xL	48	679.6	2.83225	3689.4	3.56696	EpoR+Bcl-xLQuantile_2	EpoR+Bcl-xLQuantile_3	4.14141
8627	EpoR+Bcl-xL	48	786.183	2.89552	18624.4	4.27008	EpoR+Bcl-xLQuantile_5	EpoR+Bcl-xLQuantile_3	4.07761
8638	EpoR+Bcl-xL	48	714.2	2.85382	1513.2	3.1799	EpoR+Bcl-xLQuantile_1	EpoR+Bcl-xLQuantile_3	8.29749
8640	EpoR+Bcl-xL	48	722.5	2.85884	4475	3.65079	EpoR+Bcl-xLQuantile_2	EpoR+Bcl-xLQuantile_3	5.90301
8642	EpoR+Bcl-xL	48	1598.63	3.20375	21872.8	4.33991	EpoR+Bcl-xLQuantile_5	EpoR+Bcl-xLQuantile_5	5.55259
8643	EpoR+Bcl-xL	48	1817.78	3.25954	11534.4	4.062	EpoR+Bcl-xLQuantile_4	EpoR+Bcl-xLQuantile_5	6.07547
8648	EpoR+Bcl-xL	48	474.229	2.67599	4631.67	3.66574	EpoR+Bcl-xLQuantile_2	EpoR+Bcl-xLQuantile_1	5.78702
8658	EpoR+Bcl-xL	48	531.5	2.7255	12686.8	4.10335	EpoR+Bcl-xLQuantile_4	EpoR+Bcl-xLQuantile_2	5.37463
8660	EpoR+Bcl-xL	48	1293.42	3.11174	41692.6	4.62006	EpoR+Bcl-xLQuantile_5	EpoR+Bcl-xLQuantile_5	5.19484
8665	EpoR+Bcl-xL	48	558.883	2.74732	14759.6	4.16907	EpoR+Bcl-xLQuantile_4	EpoR+Bcl-xLQuantile_2	6.01818
8712	EpoR+Bcl-xL	48	1484.5	3.17158	12375.2	4.09255	EpoR+Bcl-xLQuantile_4	EpoR+Bcl-xLQuantile_5	5.9607
8727	EpoR+Bcl-xL	48	471.332	2.67333	948.389	2.97699	EpoR+Bcl-xLQuantile_1	EpoR+Bcl-xLQuantile_1	4.5823
8783	EpoR+Bcl-xL	48	854.952	2.93194	2860.06	3.45637	EpoR+Bcl-xLQuantile_2	EpoR+Bcl-xLQuantile_3	4.5823
8785	EpoR+Bcl-xL	48	1007.85	3.00339	1583.05	3.19949	EpoR+Bcl-xLQuantile_1	EpoR+Bcl-xLQuantile_4	6.07547
8804	EpoR+Bcl-xL	48	1169.2	3.06789	18295.1	4.26234	EpoR+Bcl-xLQuantile_5	EpoR+Bcl-xLQuantile_4	5.01322
8823	EpoR+Bcl-xL	48	590	2.77085	2960.31	3.47134	EpoR+Bcl-xLQuantile_2	EpoR+Bcl-xLQuantile_2	5.01322
8854	EpoR+Bcl-xL	48	1102.2	3.04226	15997.1	4.20404	EpoR+Bcl-xLQuantile_4	EpoR+Bcl-xLQuantile_4	5.43415
8860	EpoR+Bcl-xL	48	1021.53	3.00925	6431.5	3.80831	EpoR+Bcl-xLQuantile_3	EpoR+Bcl-xLQuantile_4	4.205
8884	EpoR+Bcl-xL	48	2419.9	3.3838	6992.41	3.84463	EpoR+Bcl-xLQuantile_3	EpoR+Bcl-xLQuantile_5	4.205
8955	EpoR+Bcl-xL	48	574.681	2.75943	1943.84	3.28866	EpoR+Bcl-xLQuantile_1	EpoR+Bcl-xLQuantile_2	4.64447
8972	EpoR+Bcl-xL	48	499.375	2.69843	3793.4	3.57903	EpoR+Bcl-xLQuantile_2	EpoR+Bcl-xLQuantile_1	4.33158
9019	EpoR+Bcl-xL	48	1112.36	3.04624	1840.59	3.26496	EpoR+Bcl-xLQuantile_1	EpoR+Bcl-xLQuantile_4	5.6115
9026	EpoR+Bcl-xL	48	1117.78	3.04836	17585.4	4.24515	EpoR+Bcl-xLQuantile_5	EpoR+Bcl-xLQuantile_4	6.41489
9055	EpoR+Bcl-xL	48	484.319	2.68513	2368.72	3.37451	EpoR+Bcl-xLQuantile_2	EpoR+Bcl-xLQuantile_1	4.95227
9059	EpoR+Bcl-xL	48	601.115	2.77896	5620.61	3.74978	EpoR+Bcl-xLQuantile_3	EpoR+Bcl-xLQuantile_2	4.205
9108	EpoR+Bcl-xL	48	1317.13	3.11963	11893.3	4.0753	EpoR+Bcl-xLQuantile_4	EpoR+Bcl-xLQuantile_5	6.5264
9109	EpoR+Bcl-xL	48	643.271	2.80839	14098.5	4.14917	EpoR+Bcl-xLQuantile_4	EpoR+Bcl-xLQuantile_2	5.6115
9115	EpoR+Bcl-xL	48	680.786	2.83301	9608.01	3.98263	EpoR+Bcl-xLQuantile_4	EpoR+Bcl-xLQuantile_3	6.96431
9120	EpoR+Bcl-xL	48	497.13	2.69647	12876.2	4.10979	EpoR+Bcl-xLQuantile_4	EpoR+Bcl-xLQuantile_1	4.70644
9130	EpoR+Bcl-xL	48	796.521	2.9012	10147.1	4.00634	EpoR+Bcl-xLQuantile_4	EpoR+Bcl-xLQuantile_3	5.84511
9181	EpoR+Bcl-xL	48	425.784	2.62919	7592.24	3.88037	EpoR+Bcl-xLQuantile_3	EpoR+Bcl-xLQuantile_1	4.51993
9201	EpoR+Bcl-xL	48	2188.19	3.34008	11937.8	4.07692	EpoR+Bcl-xLQuantile_4	EpoR+Bcl-xLQuantile_5	5.55259
9206	EpoR+Bcl-xL	48	948.714	2.97714	5999.86	3.77814	EpoR+Bcl-xLQuantile_3	EpoR+Bcl-xLQuantile_4	4.39457
9225	EpoR+Bcl-xL	48	486.49	2.68707	867	2.93802	EpoR+Bcl-xLQuantile_1	EpoR+Bcl-xLQuantile_1	5.25497
9229	EpoR+Bcl-xL	48	496.913	2.69628	2578.87	3.41143	EpoR+Bcl-xLQuantile_2	EpoR+Bcl-xLQuantile_1	4.51993
9269	EpoR+Bcl-xL	48	528.818	2.72331	11030.9	4.04261	EpoR+Bcl-xLQuantile_4	EpoR+Bcl-xLQuantile_2	3.88499
9291	EpoR+Bcl-xL	48	652.187	2.81437	7074.41	3.84969	EpoR+Bcl-xLQuantile_3	EpoR+Bcl-xLQuantile_3	5.37463
9298	EpoR+Bcl-xL	48	742.114	2.87047	11092.9	4.04504	EpoR+Bcl-xLQuantile_4	EpoR+Bcl-xLQuantile_3	4.2684
9310	EpoR+Bcl-xL	48	1755.85	3.24449	26409.1	4.42175	EpoR+Bcl-xLQuantile_5	EpoR+Bcl-xLQuantile_5	5.84511
9336	EpoR+Bcl-xL	48	1194.86	3.07732	1589.62	3.20129	EpoR+Bcl-xLQuantile_1	EpoR+Bcl-xLQuantile_4	6.07547
9341	EpoR+Bcl-xL	48	772.385	2.88783	4979.44	3.69718	EpoR+Bcl-xLQuantile_3	EpoR+Bcl-xLQuantile_3	5.78702
9357	EpoR+Bcl-xL	48	431.489	2.63497	18707.5	4.27202	EpoR+Bcl-xLQuantile_5	EpoR+Bcl-xLQuantile_1	4.64447
9417	EpoR+Bcl-xL	48	742	2.8704	26233.1	4.41885	EpoR+Bcl-xLQuantile_5	EpoR+Bcl-xLQuantile_3	4.82976
9437	EpoR+Bcl-xL	48	1002.45	3.00106	9199.23	3.96375	EpoR+Bcl-xLQuantile_4	EpoR+Bcl-xLQuantile_4	5.43415
9442	EpoR+Bcl-xL	48	855.37	2.93215	16594.9	4.21997	EpoR+Bcl-xLQuantile_5	EpoR+Bcl-xLQuantile_3	4.07761
9451	EpoR+Bcl-xL	48	862.375	2.9357	12549.6	4.09863	EpoR+Bcl-xLQuantile_4	EpoR+Bcl-xLQuantile_4	5.07396
9453	EpoR+Bcl-xL	48	589.995	2.77085	4736.09	3.67542	EpoR+Bcl-xLQuantile_2	EpoR+Bcl-xLQuantile_2	5.72871
9471	EpoR+Bcl-xL	48	2379.43	3.37647	4202.03	3.62346	EpoR+Bcl-xLQuantile_2	EpoR+Bcl-xLQuantile_5	4.82976
9488	EpoR+Bcl-xL	48	858.548	2.93376	589.581	2.77054	EpoR+Bcl-xLQuantile_1	EpoR+Bcl-xLQuantile_4	8.10134
9491	EpoR+Bcl-xL	48	532.587	2.72639	485.457	2.68615	EpoR+Bcl-xLQuantile_1	EpoR+Bcl-xLQuantile_2	4.14141
9508	EpoR+Bcl-xL	48	1668.62	3.22236	4421.03	3.64552	EpoR+Bcl-xLQuantile_2	EpoR+Bcl-xLQuantile_5	5.6115
9522	EpoR+Bcl-xL	48	481.891	2.68295	4518.83	3.65503	EpoR+Bcl-xLQuantile_2	EpoR+Bcl-xLQuantile_1	3.62531
9581	EpoR+Bcl-xL	48	824.047	2.91595	7803.73	3.8923	EpoR+Bcl-xLQuantile_3	EpoR+Bcl-xLQuantile_3	4.2684
9640	EpoR+Bcl-xL	48	542.25	2.7342	14861.8	4.17207	EpoR+Bcl-xLQuantile_4	EpoR+Bcl-xLQuantile_2	4.39457
9670	EpoR+Bcl-xL	48	1021.25	3.00913	1332.38	3.12463	EpoR+Bcl-xLQuantile_1	EpoR+Bcl-xLQuantile_4	5.67021
9708	EpoR+Bcl-xL	48	3659.27	3.56339	40775.7	4.6104	EpoR+Bcl-xLQuantile_5	EpoR+Bcl-xLQuantile_5	5.67021
9727	EpoR+Bcl-xL	48	469.69	2.67181	20166.9	4.30464	EpoR+Bcl-xLQuantile_5	EpoR+Bcl-xLQuantile_1	5.6115
9783	EpoR+Bcl-xL	48	1042.12	3.01792	47361.9	4.67543	EpoR+Bcl-xLQuantile_5	EpoR+Bcl-xLQuantile_4	6.01818
9818	EpoR+Bcl-xL	48	1937	3.28713	15331.9	4.1856	EpoR+Bcl-xLQuantile_4	EpoR+Bcl-xLQuantile_5	5.84511
9839	EpoR+Bcl-xL	48	1913.13	3.28174	8119	3.9095	EpoR+Bcl-xLQuantile_3	EpoR+Bcl-xLQuantile_5	4.45735
9845	EpoR+Bcl-xL	48	481.5	2.6826	2732.5	3.43656	EpoR+Bcl-xLQuantile_2	EpoR+Bcl-xLQuantile_1	4.51993
9847	EpoR+Bcl-xL	48	701.09	2.84577	692.355	2.84033	EpoR+Bcl-xLQuantile_1	EpoR+Bcl-xLQuantile_3	2.96187
9855	EpoR+Bcl-xL	48	2288.68	3.35958	8894.9	3.94914	EpoR+Bcl-xLQuantile_3	EpoR+Bcl-xLQuantile_5	4.01361
9890	EpoR+Bcl-xL	48	1018.19	3.00783	4536.68	3.65674	EpoR+Bcl-xLQuantile_2	EpoR+Bcl-xLQuantile_4	7.49336
9911	EpoR+Bcl-xL	48	1805.25	3.25654	3941.75	3.59569	EpoR+Bcl-xLQuantile_2	EpoR+Bcl-xLQuantile_5	5.1345
9922	EpoR+Bcl-xL	48	1598.41	3.20369	6081.68	3.78402	EpoR+Bcl-xLQuantile_3	EpoR+Bcl-xLQuantile_5	6.18942
9932	EpoR+Bcl-xL	48	1756.92	3.24475	4159.59	3.61905	EpoR+Bcl-xLQuantile_2	EpoR+Bcl-xLQuantile_5	3.75556
9980	EpoR+Bcl-xL	48	432.519	2.63601	9031.36	3.95575	EpoR+Bcl-xLQuantile_4	EpoR+Bcl-xLQuantile_1	5.49347
10018	EpoR+Bcl-xL	48	461.114	2.66381	16652.3	4.22147	EpoR+Bcl-xLQuantile_5	EpoR+Bcl-xLQuantile_1	5.3149
10046	EpoR+Bcl-xL	48	466.562	2.66891	9448.97	3.97538	EpoR+Bcl-xLQuantile_4	EpoR+Bcl-xLQuantile_1	6.5264
10064	EpoR+Bcl-xL	48	975.7	2.98932	10909.7	4.03781	EpoR+Bcl-xLQuantile_4	EpoR+Bcl-xLQuantile_4	5.9607
10078	EpoR+Bcl-xL	48	1122.91	3.05034	4500.53	3.65326	EpoR+Bcl-xLQuantile_2	EpoR+Bcl-xLQuantile_4	3.69054
10082	EpoR+Bcl-xL	48	1056.46	3.02385	37520.7	4.57427	EpoR+Bcl-xLQuantile_5	EpoR+Bcl-xLQuantile_4	6.2461
10096	EpoR+Bcl-xL	48	788.466	2.89678	18758.6	4.2732	EpoR+Bcl-xLQuantile_5	EpoR+Bcl-xLQuantile_3	4.64447
10137	EpoR+Bcl-xL	48	922.891	2.96515	1890.28	3.27653	EpoR+Bcl-xLQuantile_1	EpoR+Bcl-xLQuantile_4	4.2684
10161	EpoR+Bcl-xL	48	490.437	2.69058	4738.12	3.67561	EpoR+Bcl-xLQuantile_2	EpoR+Bcl-xLQuantile_1	5.37463
10169	EpoR+Bcl-xL	48	787.109	2.89603	19856.9	4.29791	EpoR+Bcl-xLQuantile_5	EpoR+Bcl-xLQuantile_3	2.48534
10193	EpoR+Bcl-xL	48	843.889	2.92629	24851.6	4.39535	EpoR+Bcl-xLQuantile_5	EpoR+Bcl-xLQuantile_3	5.90301
10196	EpoR+Bcl-xL	48	808.288	2.90757	18414.8	4.26517	EpoR+Bcl-xLQuantile_5	EpoR+Bcl-xLQuantile_3	6.07547
10198	EpoR+Bcl-xL	48	515.615	2.71233	45853.2	4.66137	EpoR+Bcl-xLQuantile_5	EpoR+Bcl-xLQuantile_1	5.25497
10211	EpoR+Bcl-xL	48	1869.99	3.27184	18375	4.26423	EpoR+Bcl-xLQuantile_5	EpoR+Bcl-xLQuantile_5	5.78702
10229	EpoR+Bcl-xL	48	1038.25	3.0163	26233.2	4.41885	EpoR+Bcl-xLQuantile_5	EpoR+Bcl-xLQuantile_4	6.13255
10233	EpoR+Bcl-xL	48	1799.19	3.25508	6788.96	3.8318	EpoR+Bcl-xLQuantile_3	EpoR+Bcl-xLQuantile_5	5.49347
10276	EpoR+Bcl-xL	48	920.639	2.96409	5163.89	3.71298	EpoR+Bcl-xLQuantile_3	EpoR+Bcl-xLQuantile_4	5.43415
10277	EpoR+Bcl-xL	48	1451.45	3.1618	1907.43	3.28045	EpoR+Bcl-xLQuantile_1	EpoR+Bcl-xLQuantile_5	3.55988
10329	EpoR+Bcl-xL	48	1182.74	3.07289	16998.7	4.23042	EpoR+Bcl-xLQuantile_5	EpoR+Bcl-xLQuantile_4	5.37463
10333	EpoR+Bcl-xL	48	744.231	2.87171	24954	4.39714	EpoR+Bcl-xLQuantile_5	EpoR+Bcl-xLQuantile_3	5.3149
10336	EpoR+Bcl-xL	48	818.25	2.91289	4817.5	3.68282	EpoR+Bcl-xLQuantile_2	EpoR+Bcl-xLQuantile_3	7.28418
10391	EpoR+Bcl-xL	48	3385.79	3.52966	10401.1	4.01708	EpoR+Bcl-xLQuantile_4	EpoR+Bcl-xLQuantile_5	5.25497
10408	EpoR+Bcl-xL	48	1001	3.00043	6736.93	3.82846	EpoR+Bcl-xLQuantile_3	EpoR+Bcl-xLQuantile_4	3.29614
10447	EpoR+Bcl-xL	48	586.271	2.7681	27765.8	4.44351	EpoR+Bcl-xLQuantile_5	EpoR+Bcl-xLQuantile_2	5.25497
10453	EpoR+Bcl-xL	48	1140.77	3.0572	5733.08	3.75839	EpoR+Bcl-xLQuantile_3	EpoR+Bcl-xLQuantile_4	6.13255
10495	EpoR+Bcl-xL	48	544.188	2.73575	1576.81	3.19778	EpoR+Bcl-xLQuantile_1	EpoR+Bcl-xLQuantile_2	6.01818
10497	EpoR+Bcl-xL	48	556.48	2.74545	2576.34	3.411	EpoR+Bcl-xLQuantile_2	EpoR+Bcl-xLQuantile_2	4.14141
10503	EpoR+Bcl-xL	48	871.423	2.94023	23191.2	4.36532	EpoR+Bcl-xLQuantile_5	EpoR+Bcl-xLQuantile_4	7.23138
10550	EpoR+Bcl-xL	48	540.69	2.73295	9019.01	3.95516	EpoR+Bcl-xLQuantile_4	EpoR+Bcl-xLQuantile_2	4.45735
10552	EpoR+Bcl-xL	48	607.052	2.78323	2430.24	3.38565	EpoR+Bcl-xLQuantile_2	EpoR+Bcl-xLQuantile_2	5.19484
10606	EpoR+Bcl-xL	48	2044.24	3.31053	19365.1	4.28702	EpoR+Bcl-xLQuantile_5	EpoR+Bcl-xLQuantile_5	5.55259
10614	EpoR+Bcl-xL	48	1333.05	3.12485	54531.6	4.73665	EpoR+Bcl-xLQuantile_5	EpoR+Bcl-xLQuantile_5	5.1345
10618	EpoR+Bcl-xL	48	1967.75	3.29397	5830.25	3.76569	EpoR+Bcl-xLQuantile_3	EpoR+Bcl-xLQuantile_5	4.64447
10622	EpoR+Bcl-xL	48	1143.79	3.05834	15231.5	4.18274	EpoR+Bcl-xLQuantile_4	EpoR+Bcl-xLQuantile_4	6.6371
10668	EpoR+Bcl-xL	48	659.25	2.81905	15145.3	4.18028	EpoR+Bcl-xLQuantile_4	EpoR+Bcl-xLQuantile_3	5.55259
10696	EpoR+Bcl-xL	48	2671.65	3.42678	18383.6	4.26443	EpoR+Bcl-xLQuantile_5	EpoR+Bcl-xLQuantile_5	6.58185
10700	EpoR+Bcl-xL	48	1172.07	3.06895	18943	4.27745	EpoR+Bcl-xLQuantile_5	EpoR+Bcl-xLQuantile_4	4.07761
10701	EpoR+Bcl-xL	48	1096.83	3.04014	20737.7	4.31676	EpoR+Bcl-xLQuantile_5	EpoR+Bcl-xLQuantile_4	4.89112
10717	EpoR+Bcl-xL	48	1038	3.0162	6389.31	3.80545	EpoR+Bcl-xLQuantile_3	EpoR+Bcl-xLQuantile_4	5.84511
10733	EpoR+Bcl-xL	48	1087.12	3.03628	926.625	2.9669	EpoR+Bcl-xLQuantile_1	EpoR+Bcl-xLQuantile_4	3.88499
10737	EpoR+Bcl-xL	48	1272.95	3.10481	31676.9	4.50074	EpoR+Bcl-xLQuantile_5	EpoR+Bcl-xLQuantile_4	6.13255
10740	EpoR+Bcl-xL	48	766.67	2.88461	6472.08	3.81104	EpoR+Bcl-xLQuantile_3	EpoR+Bcl-xLQuantile_3	3.82038
10756	EpoR+Bcl-xL	48	455.667	2.65865	1235.25	3.09175	EpoR+Bcl-xLQuantile_1	EpoR+Bcl-xLQuantile_1	6.35883
10776	EpoR+Bcl-xL	48	811.563	2.90932	15612.1	4.19346	EpoR+Bcl-xLQuantile_4	EpoR+Bcl-xLQuantile_3	3.75556
10805	EpoR+Bcl-xL	48	1300.52	3.11412	15624.8	4.19382	EpoR+Bcl-xLQuantile_4	EpoR+Bcl-xLQuantile_5	5.67021
10817	EpoR+Bcl-xL	48	808.929	2.90791	2609.6	3.41657	EpoR+Bcl-xLQuantile_2	EpoR+Bcl-xLQuantile_3	6.5264
10825	EpoR+Bcl-xL	48	737.43	2.86772	6975.81	3.84359	EpoR+Bcl-xLQuantile_3	EpoR+Bcl-xLQuantile_3	5.49347
10859	EpoR+Bcl-xL	48	1176.4	3.07056	21458.9	4.33161	EpoR+Bcl-xLQuantile_5	EpoR+Bcl-xLQuantile_4	4.51993
10899	EpoR+Bcl-xL	48	452.583	2.6557	10095.8	4.00414	EpoR+Bcl-xLQuantile_4	EpoR+Bcl-xLQuantile_1	4.14141
10922	EpoR+Bcl-xL	48	882.313	2.94562	707.563	2.84976	EpoR+Bcl-xLQuantile_1	EpoR+Bcl-xLQuantile_4	1.858
10959	EpoR+Bcl-xL	48	1023.38	3.01003	10821.4	4.03428	EpoR+Bcl-xLQuantile_4	EpoR+Bcl-xLQuantile_4	3.82038
11043	EpoR+Bcl-xL	48	458.344	2.66119	1391.22	3.1434	EpoR+Bcl-xLQuantile_1	EpoR+Bcl-xLQuantile_1	6.47075
11048	EpoR+Bcl-xL	48	823.57	2.9157	1840.03	3.26482	EpoR+Bcl-xLQuantile_1	EpoR+Bcl-xLQuantile_3	5.3149
11056	EpoR+Bcl-xL	48	471.08	2.67309	1736.66	3.23971	EpoR+Bcl-xLQuantile_1	EpoR+Bcl-xLQuantile_1	4.01361
11060	EpoR+Bcl-xL	48	523.364	2.7188	3680.82	3.56594	EpoR+Bcl-xLQuantile_2	EpoR+Bcl-xLQuantile_2	7.01813
11062	EpoR+Bcl-xL	48	625.731	2.79639	9274.85	3.96731	EpoR+Bcl-xLQuantile_4	EpoR+Bcl-xLQuantile_2	3.82038
11074	EpoR+Bcl-xL	48	925.261	2.96626	1381.54	3.14036	EpoR+Bcl-xLQuantile_1	EpoR+Bcl-xLQuantile_4	4.07761
11083	EpoR+Bcl-xL	48	445.28	2.64863	25461.2	4.40588	EpoR+Bcl-xLQuantile_5	EpoR+Bcl-xLQuantile_1	6.35883
11127	EpoR+Bcl-xL	48	581.784	2.76476	9278.2	3.96746	EpoR+Bcl-xLQuantile_4	EpoR+Bcl-xLQuantile_2	6.07547
11141	EpoR+Bcl-xL	48	1155.38	3.06272	15318.8	4.18522	EpoR+Bcl-xLQuantile_4	EpoR+Bcl-xLQuantile_4	5.43415
11143	EpoR+Bcl-xL	48	425.312	2.62871	10448.8	4.01906	EpoR+Bcl-xLQuantile_4	EpoR+Bcl-xLQuantile_1	5.67021
11153	EpoR+Bcl-xL	48	957.568	2.98117	11437.6	4.05834	EpoR+Bcl-xLQuantile_4	EpoR+Bcl-xLQuantile_4	4.51993
11155	EpoR+Bcl-xL	48	956.021	2.98047	1482.49	3.17099	EpoR+Bcl-xLQuantile_1	EpoR+Bcl-xLQuantile_4	5.49347
11239	EpoR+Bcl-xL	48	567.385	2.75388	3836.4	3.58392	EpoR+Bcl-xLQuantile_2	EpoR+Bcl-xLQuantile_2	4.5823
11263	EpoR+Bcl-xL	48	900.385	2.95443	33584.3	4.52614	EpoR+Bcl-xLQuantile_5	EpoR+Bcl-xLQuantile_4	5.90301
11266	EpoR+Bcl-xL	48	451.18	2.65435	2252.27	3.35262	EpoR+Bcl-xLQuantile_1	EpoR+Bcl-xLQuantile_1	5.25497
11313	EpoR+Bcl-xL	48	3366.77	3.52721	35247.9	4.54713	EpoR+Bcl-xLQuantile_5	EpoR+Bcl-xLQuantile_5	6.13255
11324	EpoR+Bcl-xL	48	2987.68	3.47533	8590.76	3.93403	EpoR+Bcl-xLQuantile_3	EpoR+Bcl-xLQuantile_5	5.49347
11374	EpoR+Bcl-xL	48	2178.64	3.33819	6570.74	3.81761	EpoR+Bcl-xLQuantile_3	EpoR+Bcl-xLQuantile_5	5.78702
11376	EpoR+Bcl-xL	48	567.875	2.75425	4645.67	3.66705	EpoR+Bcl-xLQuantile_2	EpoR+Bcl-xLQuantile_2	5.3149
11417	EpoR+Bcl-xL	48	1639.89	3.21481	47129	4.67329	EpoR+Bcl-xLQuantile_5	EpoR+Bcl-xLQuantile_5	6.74698
11428	EpoR+Bcl-xL	48	640.495	2.80652	3161.02	3.49983	EpoR+Bcl-xLQuantile_2	EpoR+Bcl-xLQuantile_2	5.43415
11439	EpoR+Bcl-xL	48	1542.48	3.18822	3750.73	3.57412	EpoR+Bcl-xLQuantile_2	EpoR+Bcl-xLQuantile_5	4.14141
11491	EpoR+Bcl-xL	48	770.78	2.88693	2544.43	3.40559	EpoR+Bcl-xLQuantile_2	EpoR+Bcl-xLQuantile_3	4.01361
11522	EpoR+Bcl-xL	48	446.353	2.64968	10120.8	4.00521	EpoR+Bcl-xLQuantile_4	EpoR+Bcl-xLQuantile_1	6.80162
11527	EpoR+Bcl-xL	48	1850	3.26717	11605.1	4.06465	EpoR+Bcl-xLQuantile_4	EpoR+Bcl-xLQuantile_5	6.07547
11562	EpoR+Bcl-xL	48	1073.25	3.0307	2150.44	3.33253	EpoR+Bcl-xLQuantile_1	EpoR+Bcl-xLQuantile_4	5.67021
11580	EpoR+Bcl-xL	48	479.413	2.68071	9209.83	3.96425	EpoR+Bcl-xLQuantile_4	EpoR+Bcl-xLQuantile_1	5.6115
11635	EpoR+Bcl-xL	48	573.91	2.75884	3567.03	3.55231	EpoR+Bcl-xLQuantile_2	EpoR+Bcl-xLQuantile_2	5.6115
11643	EpoR+Bcl-xL	48	2385.31	3.37754	7863.89	3.89564	EpoR+Bcl-xLQuantile_3	EpoR+Bcl-xLQuantile_5	5.1345
11645	EpoR+Bcl-xL	48	1281.69	3.10778	10612.6	4.02582	EpoR+Bcl-xLQuantile_4	EpoR+Bcl-xLQuantile_5	4.70644
11650	EpoR+Bcl-xL	48	1686.23	3.22692	19914	4.29916	EpoR+Bcl-xLQuantile_5	EpoR+Bcl-xLQuantile_5	4.07761
11668	EpoR+Bcl-xL	48	533.616	2.72723	12529.4	4.09793	EpoR+Bcl-xLQuantile_4	EpoR+Bcl-xLQuantile_2	3.82038
11671	EpoR+Bcl-xL	48	1336.75	3.12605	13664.1	4.13558	EpoR+Bcl-xLQuantile_4	EpoR+Bcl-xLQuantile_5	3.42842
11698	EpoR+Bcl-xL	48	864.75	2.93689	11016.2	4.04203	EpoR+Bcl-xLQuantile_4	EpoR+Bcl-xLQuantile_4	5.6115
11712	EpoR+Bcl-xL	48	2769.53	3.44241	29905.5	4.47575	EpoR+Bcl-xLQuantile_5	EpoR+Bcl-xLQuantile_5	6.80162
11722	EpoR+Bcl-xL	48	631.924	2.80066	8966.37	3.95262	EpoR+Bcl-xLQuantile_4	EpoR+Bcl-xLQuantile_2	5.01322
11726	EpoR+Bcl-xL	48	467	2.66932	18558.5	4.26854	EpoR+Bcl-xLQuantile_5	EpoR+Bcl-xLQuantile_1	4.07761
11751	EpoR+Bcl-xL	48	558.167	2.74676	6721.67	3.82748	EpoR+Bcl-xLQuantile_3	EpoR+Bcl-xLQuantile_2	6.18942
11755	EpoR+Bcl-xL	48	490.229	2.6904	8057.67	3.90621	EpoR+Bcl-xLQuantile_3	EpoR+Bcl-xLQuantile_1	5.3149
11774	EpoR+Bcl-xL	48	814.354	2.91081	1246.94	3.09585	EpoR+Bcl-xLQuantile_1	EpoR+Bcl-xLQuantile_3	3.62531
11784	EpoR+Bcl-xL	48	497.202	2.69653	2142.38	3.3309	EpoR+Bcl-xLQuantile_1	EpoR+Bcl-xLQuantile_1	5.37463
11804	EpoR+Bcl-xL	48	1067.92	3.02854	11394	4.05667	EpoR+Bcl-xLQuantile_4	EpoR+Bcl-xLQuantile_4	4.33158
11819	EpoR+Bcl-xL	48	571.346	2.7569	3831.82	3.58341	EpoR+Bcl-xLQuantile_2	EpoR+Bcl-xLQuantile_2	5.43415
11853	EpoR+Bcl-xL	48	1757.68	3.24494	12484.5	4.09637	EpoR+Bcl-xLQuantile_4	EpoR+Bcl-xLQuantile_5	5.67021
11906	EpoR+Bcl-xL	48	675.909	2.82989	2240.18	3.35028	EpoR+Bcl-xLQuantile_1	EpoR+Bcl-xLQuantile_3	4.64447
11928	EpoR+Bcl-xL	48	665.023	2.82284	6965.28	3.84294	EpoR+Bcl-xLQuantile_3	EpoR+Bcl-xLQuantile_3	5.07396
11943	EpoR+Bcl-xL	48	680.596	2.83289	11482.8	4.06005	EpoR+Bcl-xLQuantile_4	EpoR+Bcl-xLQuantile_3	5.25497
11959	EpoR+Bcl-xL	48	1797.75	3.25473	13223.6	4.12135	EpoR+Bcl-xLQuantile_4	EpoR+Bcl-xLQuantile_5	2.8944
12002	EpoR+Bcl-xL	48	523.663	2.71905	938.016	2.97221	EpoR+Bcl-xLQuantile_1	EpoR+Bcl-xLQuantile_2	4.205
12035	EpoR+Bcl-xL	48	1243.16	3.09453	5350.65	3.72841	EpoR+Bcl-xLQuantile_3	EpoR+Bcl-xLQuantile_4	5.07396
12101	EpoR+Bcl-xL	48	689.76	2.8387	541.28	2.73342	EpoR+Bcl-xLQuantile_1	EpoR+Bcl-xLQuantile_3	6.01818
12172	EpoR+Bcl-xL	48	482.885	2.68384	7803.46	3.89229	EpoR+Bcl-xLQuantile_3	EpoR+Bcl-xLQuantile_1	4.45735
12186	EpoR+Bcl-xL	48	2529.47	3.40303	25629.2	4.40873	EpoR+Bcl-xLQuantile_5	EpoR+Bcl-xLQuantile_5	5.25497
12198	EpoR+Bcl-xL	48	1205.28	3.08109	2798.22	3.44688	EpoR+Bcl-xLQuantile_2	EpoR+Bcl-xLQuantile_4	5.78702
12201	EpoR+Bcl-xL	48	610.571	2.78574	6418.64	3.80744	EpoR+Bcl-xLQuantile_3	EpoR+Bcl-xLQuantile_2	6.80162
12204	EpoR+Bcl-xL	48	3502.78	3.54441	47702.9	4.67855	EpoR+Bcl-xLQuantile_5	EpoR+Bcl-xLQuantile_5	4.51993
12235	EpoR+Bcl-xL	48	668	2.82478	5235.16	3.71893	EpoR+Bcl-xLQuantile_3	EpoR+Bcl-xLQuantile_3	6.69214
12238	EpoR+Bcl-xL	48	694.78	2.84185	1125.17	3.05122	EpoR+Bcl-xLQuantile_1	EpoR+Bcl-xLQuantile_3	5.49347
12282	EpoR+Bcl-xL	48	642.25	2.8077	4919.75	3.69194	EpoR+Bcl-xLQuantile_3	EpoR+Bcl-xLQuantile_2	5.78702
12287	EpoR+Bcl-xL	48	1210.94	3.08312	3586.37	3.55466	EpoR+Bcl-xLQuantile_2	EpoR+Bcl-xLQuantile_4	6.01818
12336	EpoR+Bcl-xL	48	688.364	2.83782	14072.7	4.14838	EpoR+Bcl-xLQuantile_4	EpoR+Bcl-xLQuantile_3	5.1345
12341	EpoR+Bcl-xL	48	442.167	2.64559	8479.77	3.92838	EpoR+Bcl-xLQuantile_3	EpoR+Bcl-xLQuantile_1	4.45735
12375	EpoR+Bcl-xL	48	744.152	2.87166	3036.48	3.48237	EpoR+Bcl-xLQuantile_2	EpoR+Bcl-xLQuantile_3	5.9607
12414	EpoR+Bcl-xL	48	450	2.65321	10234.8	4.01008	EpoR+Bcl-xLQuantile_4	EpoR+Bcl-xLQuantile_1	5.67021
12420	EpoR+Bcl-xL	48	860	2.9345	19361.3	4.28693	EpoR+Bcl-xLQuantile_5	EpoR+Bcl-xLQuantile_4	5.55259
12422	EpoR+Bcl-xL	48	876.375	2.94269	3205.62	3.50591	EpoR+Bcl-xLQuantile_2	EpoR+Bcl-xLQuantile_4	4.39457
12434	EpoR+Bcl-xL	48	608.639	2.78436	464.125	2.66663	EpoR+Bcl-xLQuantile_1	EpoR+Bcl-xLQuantile_2	4.01361
12451	EpoR+Bcl-xL	48	786.442	2.89567	2245.25	3.35126	EpoR+Bcl-xLQuantile_1	EpoR+Bcl-xLQuantile_3	7.85158
12469	EpoR+Bcl-xL	48	433.333	2.63682	3620	3.55871	EpoR+Bcl-xLQuantile_2	EpoR+Bcl-xLQuantile_1	4.82976
12474	EpoR+Bcl-xL	48	1015.3	3.00659	20209.1	4.30555	EpoR+Bcl-xLQuantile_5	EpoR+Bcl-xLQuantile_4	4.89112
12482	EpoR+Bcl-xL	48	2511.02	3.39985	1093.6	3.03886	EpoR+Bcl-xLQuantile_1	EpoR+Bcl-xLQuantile_5	4.51993
12525	EpoR+Bcl-xL	48	4362.25	3.63971	31157.5	4.49356	EpoR+Bcl-xLQuantile_5	EpoR+Bcl-xLQuantile_5	6.6371
12564	EpoR+Bcl-xL	48	543.337	2.73507	4279.56	3.6314	EpoR+Bcl-xLQuantile_2	EpoR+Bcl-xLQuantile_2	4.07761
12572	EpoR+Bcl-xL	48	1444.77	3.1598	26274.8	4.41954	EpoR+Bcl-xLQuantile_5	EpoR+Bcl-xLQuantile_5	5.67021
12577	EpoR+Bcl-xL	48	452.413	2.65554	7939.75	3.89981	EpoR+Bcl-xLQuantile_3	EpoR+Bcl-xLQuantile_1	5.3149
12589	EpoR+Bcl-xL	48	508.806	2.70655	16683	4.22227	EpoR+Bcl-xLQuantile_5	EpoR+Bcl-xLQuantile_1	5.3149
12606	EpoR+Bcl-xL	48	511.19	2.70858	40269.7	4.60498	EpoR+Bcl-xLQuantile_5	EpoR+Bcl-xLQuantile_1	6.96431
12630	EpoR+Bcl-xL	48	1333.87	3.12511	16550.2	4.2188	EpoR+Bcl-xLQuantile_5	EpoR+Bcl-xLQuantile_5	5.49347
12649	EpoR+Bcl-xL	48	785.347	2.89506	12594.9	4.10019	EpoR+Bcl-xLQuantile_4	EpoR+Bcl-xLQuantile_3	5.72871
12650	EpoR+Bcl-xL	48	589.75	2.77067	2988.5	3.47545	EpoR+Bcl-xLQuantile_2	EpoR+Bcl-xLQuantile_2	4.07761
12663	EpoR+Bcl-xL	48	1536.82	3.18662	6254.45	3.79619	EpoR+Bcl-xLQuantile_3	EpoR+Bcl-xLQuantile_5	5.1345
12679	EpoR+Bcl-xL	48	701.281	2.84589	5136.33	3.71065	EpoR+Bcl-xLQuantile_3	EpoR+Bcl-xLQuantile_3	4.33158
12695	EpoR+Bcl-xL	48	602.654	2.78007	2634.46	3.42069	EpoR+Bcl-xLQuantile_2	EpoR+Bcl-xLQuantile_2	3.75556
12710	EpoR+Bcl-xL	48	916.924	2.96233	14076.4	4.14849	EpoR+Bcl-xLQuantile_4	EpoR+Bcl-xLQuantile_4	5.1345
12731	EpoR+Bcl-xL	48	1294.23	3.11201	31499.8	4.49831	EpoR+Bcl-xLQuantile_5	EpoR+Bcl-xLQuantile_5	6.01818
12745	EpoR+Bcl-xL	48	2843.72	3.45389	7769.14	3.89037	EpoR+Bcl-xLQuantile_3	EpoR+Bcl-xLQuantile_5	7.01813
12765	EpoR+Bcl-xL	48	530.708	2.72486	5868.88	3.76855	EpoR+Bcl-xLQuantile_3	EpoR+Bcl-xLQuantile_2	4.5823
12790	EpoR+Bcl-xL	48	1558.97	3.19284	9594.82	3.98204	EpoR+Bcl-xLQuantile_4	EpoR+Bcl-xLQuantile_5	6.80162
12796	EpoR+Bcl-xL	48	1473.48	3.16834	3103.04	3.49179	EpoR+Bcl-xLQuantile_2	EpoR+Bcl-xLQuantile_5	6.80162
12866	EpoR+Bcl-xL	48	427.48	2.63092	2053.94	3.31259	EpoR+Bcl-xLQuantile_1	EpoR+Bcl-xLQuantile_1	6.07547
12877	EpoR+Bcl-xL	48	1950.7	3.29019	21050.5	4.32326	EpoR+Bcl-xLQuantile_5	EpoR+Bcl-xLQuantile_5	6.30256
12880	EpoR+Bcl-xL	48	2028.05	3.30708	9864.14	3.99406	EpoR+Bcl-xLQuantile_4	EpoR+Bcl-xLQuantile_5	5.90301
12946	EpoR+Bcl-xL	48	600.55	2.77855	7028.1	3.84684	EpoR+Bcl-xLQuantile_3	EpoR+Bcl-xLQuantile_2	5.6115
13015	EpoR+Bcl-xL	48	1173.97	3.06966	2094.22	3.32102	EpoR+Bcl-xLQuantile_1	EpoR+Bcl-xLQuantile_4	5.37463
13042	EpoR+Bcl-xL	48	1091.05	3.03784	47745.6	4.67893	EpoR+Bcl-xLQuantile_5	EpoR+Bcl-xLQuantile_4	5.90301
13044	EpoR+Bcl-xL	48	1167.45	3.06724	18629.6	4.2702	EpoR+Bcl-xLQuantile_5	EpoR+Bcl-xLQuantile_4	5.37463
13075	EpoR+Bcl-xL	48	654.826	2.81613	6633.46	3.82174	EpoR+Bcl-xLQuantile_3	EpoR+Bcl-xLQuantile_3	6.41489
13084	EpoR+Bcl-xL	48	2197.11	3.34185	37810.4	4.57761	EpoR+Bcl-xLQuantile_5	EpoR+Bcl-xLQuantile_5	6.58185
13096	EpoR+Bcl-xL	48	2022.37	3.30586	9594.14	3.98201	EpoR+Bcl-xLQuantile_4	EpoR+Bcl-xLQuantile_5	4.64447
13140	EpoR+Bcl-xL	48	454.333	2.65737	4672.22	3.66952	EpoR+Bcl-xLQuantile_2	EpoR+Bcl-xLQuantile_1	5.84511
13149	EpoR+Bcl-xL	48	906.479	2.95736	1241.06	3.09379	EpoR+Bcl-xLQuantile_1	EpoR+Bcl-xLQuantile_4	3.55988
13197	EpoR+Bcl-xL	48	1536.9	3.18665	17674.5	4.24735	EpoR+Bcl-xLQuantile_5	EpoR+Bcl-xLQuantile_5	4.89112
13209	EpoR+Bcl-xL	48	769.697	2.88632	9085.59	3.95835	EpoR+Bcl-xLQuantile_4	EpoR+Bcl-xLQuantile_3	7.28418
13225	EpoR+Bcl-xL	48	1381.02	3.1402	7209.6	3.85791	EpoR+Bcl-xLQuantile_3	EpoR+Bcl-xLQuantile_5	3.9494
13283	EpoR+Bcl-xL	48	1779.94	3.2504	1594.44	3.20261	EpoR+Bcl-xLQuantile_1	EpoR+Bcl-xLQuantile_5	3.9494
13319	EpoR+Bcl-xL	48	3239.66	3.5105	4382.9	3.64176	EpoR+Bcl-xLQuantile_2	EpoR+Bcl-xLQuantile_5	7.17837
13329	EpoR+Bcl-xL	48	2378.22	3.37625	40191.8	4.60414	EpoR+Bcl-xLQuantile_5	EpoR+Bcl-xLQuantile_5	5.72871
13347	EpoR+Bcl-xL	48	2108.99	3.32407	14643.2	4.16564	EpoR+Bcl-xLQuantile_4	EpoR+Bcl-xLQuantile_5	6.35883
13352	EpoR+Bcl-xL	48	448.744	2.652	8872.05	3.94802	EpoR+Bcl-xLQuantile_3	EpoR+Bcl-xLQuantile_1	4.2684
13375	EpoR+Bcl-xL	48	2512.39	3.40009	17850.4	4.25165	EpoR+Bcl-xLQuantile_5	EpoR+Bcl-xLQuantile_5	5.67021
13381	EpoR+Bcl-xL	48	462.73	2.66533	7656.75	3.88404	EpoR+Bcl-xLQuantile_3	EpoR+Bcl-xLQuantile_1	5.90301
13387	EpoR+Bcl-xL	48	798.139	2.90208	8748.12	3.94191	EpoR+Bcl-xLQuantile_3	EpoR+Bcl-xLQuantile_3	4.39457
13409	EpoR+Bcl-xL	48	1434.05	3.15656	23535.8	4.37173	EpoR+Bcl-xLQuantile_5	EpoR+Bcl-xLQuantile_5	4.07761
13446	EpoR+Bcl-xL	48	487	2.68753	19599	4.29223	EpoR+Bcl-xLQuantile_5	EpoR+Bcl-xLQuantile_1	6.18942
13455	EpoR+Bcl-xL	48	1057.23	3.02417	13509.4	4.13064	EpoR+Bcl-xLQuantile_4	EpoR+Bcl-xLQuantile_4	5.37463
13476	EpoR+Bcl-xL	48	689.063	2.83826	523.625	2.71902	EpoR+Bcl-xLQuantile_1	EpoR+Bcl-xLQuantile_3	5.49347
13503	EpoR+Bcl-xL	48	658.583	2.81861	8148.08	3.91106	EpoR+Bcl-xLQuantile_3	EpoR+Bcl-xLQuantile_3	7.80102
13523	EpoR+Bcl-xL	48	1511.77	3.17948	40016.6	4.60224	EpoR+Bcl-xLQuantile_5	EpoR+Bcl-xLQuantile_5	6.2461
13526	EpoR+Bcl-xL	48	3043.07	3.48331	43731.1	4.64079	EpoR+Bcl-xLQuantile_5	EpoR+Bcl-xLQuantile_5	6.47075
13538	EpoR+Bcl-xL	48	1192.07	3.0763	21103	4.32434	EpoR+Bcl-xLQuantile_5	EpoR+Bcl-xLQuantile_4	5.1345
13559	EpoR+Bcl-xL	48	1509.53	3.17884	6338.97	3.80202	EpoR+Bcl-xLQuantile_3	EpoR+Bcl-xLQuantile_5	5.07396
13578	EpoR+Bcl-xL	48	1288.37	3.11004	14676	4.16661	EpoR+Bcl-xLQuantile_4	EpoR+Bcl-xLQuantile_5	5.07396
13597	EpoR+Bcl-xL	48	587.647	2.76912	9205.6	3.96405	EpoR+Bcl-xLQuantile_4	EpoR+Bcl-xLQuantile_2	7.44137
13600	EpoR+Bcl-xL	48	521.625	2.71736	4764.35	3.678	EpoR+Bcl-xLQuantile_2	EpoR+Bcl-xLQuantile_2	6.2461
13601	EpoR+Bcl-xL	48	1168.6	3.06767	29640.9	4.47189	EpoR+Bcl-xLQuantile_5	EpoR+Bcl-xLQuantile_4	5.49347
13637	EpoR+Bcl-xL	48	467.177	2.66948	9001.45	3.95431	EpoR+Bcl-xLQuantile_4	EpoR+Bcl-xLQuantile_1	5.19484
13661	EpoR+Bcl-xL	48	1066.01	3.02776	3291.05	3.51734	EpoR+Bcl-xLQuantile_2	EpoR+Bcl-xLQuantile_4	4.07761
13677	EpoR+Bcl-xL	48	1012.83	3.00553	2448.17	3.38884	EpoR+Bcl-xLQuantile_2	EpoR+Bcl-xLQuantile_4	5.25497
13704	EpoR+Bcl-xL	48	484.548	2.68534	17382	4.2401	EpoR+Bcl-xLQuantile_5	EpoR+Bcl-xLQuantile_1	5.72871
13715	EpoR+Bcl-xL	48	599.283	2.77763	960.87	2.98266	EpoR+Bcl-xLQuantile_1	EpoR+Bcl-xLQuantile_2	5.55259
13722	EpoR+Bcl-xL	48	544.854	2.73628	6730.56	3.82805	EpoR+Bcl-xLQuantile_3	EpoR+Bcl-xLQuantile_2	5.37463
13745	EpoR+Bcl-xL	48	578.4	2.76223	1016.75	3.00721	EpoR+Bcl-xLQuantile_1	EpoR+Bcl-xLQuantile_2	5.01322
13751	EpoR+Bcl-xL	48	1099.14	3.04105	19378.8	4.28733	EpoR+Bcl-xLQuantile_5	EpoR+Bcl-xLQuantile_4	6.69214
13767	EpoR+Bcl-xL	48	966.25	2.98509	25054.6	4.39889	EpoR+Bcl-xLQuantile_5	EpoR+Bcl-xLQuantile_4	4.33158
13773	EpoR+Bcl-xL	48	1827.98	3.26197	37382	4.57266	EpoR+Bcl-xLQuantile_5	EpoR+Bcl-xLQuantile_5	4.33158
13777	EpoR+Bcl-xL	48	2919.55	3.46532	1685.05	3.22661	EpoR+Bcl-xLQuantile_1	EpoR+Bcl-xLQuantile_5	4.205
13808	EpoR+Bcl-xL	48	1159.97	3.06445	29620.5	4.47159	EpoR+Bcl-xLQuantile_5	EpoR+Bcl-xLQuantile_4	5.9607
13818	EpoR+Bcl-xL	48	510.306	2.70783	8926.32	3.95067	EpoR+Bcl-xLQuantile_4	EpoR+Bcl-xLQuantile_1	6.18942
13830	EpoR+Bcl-xL	48	540.75	2.733	14814.5	4.17069	EpoR+Bcl-xLQuantile_4	EpoR+Bcl-xLQuantile_2	4.7682
13858	EpoR+Bcl-xL	48	1860.64	3.26966	4557.81	3.65876	EpoR+Bcl-xLQuantile_2	EpoR+Bcl-xLQuantile_5	4.33158
13860	EpoR+Bcl-xL	48	493.935	2.69367	4775.72	3.67904	EpoR+Bcl-xLQuantile_2	EpoR+Bcl-xLQuantile_1	4.5823
13919	EpoR+Bcl-xL	48	1075.59	3.03165	1372.91	3.13764	EpoR+Bcl-xLQuantile_1	EpoR+Bcl-xLQuantile_4	5.90301
13961	EpoR+Bcl-xL	48	473.932	2.67572	11186.4	4.04869	EpoR+Bcl-xLQuantile_4	EpoR+Bcl-xLQuantile_1	4.2684
13978	EpoR+Bcl-xL	48	1835.56	3.26377	6190.36	3.79172	EpoR+Bcl-xLQuantile_3	EpoR+Bcl-xLQuantile_5	5.6115
13989	EpoR+Bcl-xL	48	537.9	2.7307	2015.2	3.30432	EpoR+Bcl-xLQuantile_1	EpoR+Bcl-xLQuantile_2	6.30256
13993	EpoR+Bcl-xL	48	1147.86	3.05989	4108.49	3.61368	EpoR+Bcl-xLQuantile_2	EpoR+Bcl-xLQuantile_4	5.78702
14014	EpoR+Bcl-xL	48	992.43	2.9967	1403.9	3.14734	EpoR+Bcl-xLQuantile_1	EpoR+Bcl-xLQuantile_4	5.3149
14022	EpoR+Bcl-xL	48	1826.3	3.26157	7812.33	3.89278	EpoR+Bcl-xLQuantile_3	EpoR+Bcl-xLQuantile_5	7.54514
14028	EpoR+Bcl-xL	48	816.5	2.91196	6182.25	3.79115	EpoR+Bcl-xLQuantile_3	EpoR+Bcl-xLQuantile_3	3.22969
14035	EpoR+Bcl-xL	48	1006.56	3.00284	1913	3.28171	EpoR+Bcl-xLQuantile_1	EpoR+Bcl-xLQuantile_4	4.2684
14089	EpoR+Bcl-xL	48	740.231	2.86937	1381.77	3.14044	EpoR+Bcl-xLQuantile_1	EpoR+Bcl-xLQuantile_3	5.78702
14127	EpoR+Bcl-xL	48	428.901	2.63236	39053.2	4.59166	EpoR+Bcl-xLQuantile_5	EpoR+Bcl-xLQuantile_1	4.01361
14128	EpoR+Bcl-xL	48	427.5	2.63094	7521.13	3.87628	EpoR+Bcl-xLQuantile_3	EpoR+Bcl-xLQuantile_1	5.84511
14137	EpoR+Bcl-xL	48	823.59	2.91571	3011.07	3.47872	EpoR+Bcl-xLQuantile_2	EpoR+Bcl-xLQuantile_3	4.45735
14141	EpoR+Bcl-xL	48	665.739	2.8233	13216	4.1211	EpoR+Bcl-xLQuantile_4	EpoR+Bcl-xLQuantile_3	4.45735
14168	EpoR+Bcl-xL	48	1395.25	3.14465	6538.75	3.81549	EpoR+Bcl-xLQuantile_3	EpoR+Bcl-xLQuantile_5	5.55259
14180	EpoR+Bcl-xL	48	758.13	2.87974	30703.6	4.48719	EpoR+Bcl-xLQuantile_5	EpoR+Bcl-xLQuantile_3	4.82976
14185	EpoR+Bcl-xL	48	848.913	2.92886	20090.7	4.303	EpoR+Bcl-xLQuantile_5	EpoR+Bcl-xLQuantile_3	5.07396
14187	EpoR+Bcl-xL	48	822.769	2.91528	3656.71	3.56309	EpoR+Bcl-xLQuantile_2	EpoR+Bcl-xLQuantile_3	5.37463
14265	EpoR+Bcl-xL	48	604.031	2.78106	6130.58	3.7875	EpoR+Bcl-xLQuantile_3	EpoR+Bcl-xLQuantile_2	6.69214
14268	EpoR+Bcl-xL	48	964.981	2.98452	21191.2	4.32615	EpoR+Bcl-xLQuantile_5	EpoR+Bcl-xLQuantile_4	5.67021
14278	EpoR+Bcl-xL	48	724.858	2.86025	40767.3	4.61031	EpoR+Bcl-xLQuantile_5	EpoR+Bcl-xLQuantile_3	3.55988
14282	EpoR+Bcl-xL	48	1844.25	3.26582	7022.34	3.84648	EpoR+Bcl-xLQuantile_3	EpoR+Bcl-xLQuantile_5	4.39457
14285	EpoR+Bcl-xL	48	974.606	2.98883	4629.48	3.66553	EpoR+Bcl-xLQuantile_2	EpoR+Bcl-xLQuantile_4	6.01818
14290	EpoR+Bcl-xL	48	752.875	2.87672	4481.45	3.65142	EpoR+Bcl-xLQuantile_2	EpoR+Bcl-xLQuantile_3	5.9607
14342	EpoR+Bcl-xL	48	653.355	2.81515	7395.64	3.86898	EpoR+Bcl-xLQuantile_3	EpoR+Bcl-xLQuantile_3	4.2684
14353	EpoR+Bcl-xL	48	1349.67	3.13023	33418.2	4.52398	EpoR+Bcl-xLQuantile_5	EpoR+Bcl-xLQuantile_5	5.3149
14354	EpoR+Bcl-xL	48	758.716	2.88008	1525.28	3.18335	EpoR+Bcl-xLQuantile_1	EpoR+Bcl-xLQuantile_3	5.19484
14359	EpoR+Bcl-xL	48	1206.64	3.08158	645	2.80956	EpoR+Bcl-xLQuantile_1	EpoR+Bcl-xLQuantile_4	5.67021
14367	EpoR+Bcl-xL	48	784.771	2.89474	4981.02	3.69732	EpoR+Bcl-xLQuantile_3	EpoR+Bcl-xLQuantile_3	5.43415
14427	EpoR+Bcl-xL	48	1390.66	3.14322	1533.21	3.1856	EpoR+Bcl-xLQuantile_1	EpoR+Bcl-xLQuantile_5	4.5823
14467	EpoR+Bcl-xL	48	635.125	2.80286	3073.8	3.48768	EpoR+Bcl-xLQuantile_2	EpoR+Bcl-xLQuantile_2	4.70644
14469	EpoR+Bcl-xL	48	1032.99	3.01409	2728.36	3.4359	EpoR+Bcl-xLQuantile_2	EpoR+Bcl-xLQuantile_4	6.58185
14482	EpoR+Bcl-xL	48	448.931	2.65218	9244.52	3.96588	EpoR+Bcl-xLQuantile_4	EpoR+Bcl-xLQuantile_1	4.89112
14520	EpoR+Bcl-xL	48	3348.98	3.52491	6249.22	3.79583	EpoR+Bcl-xLQuantile_3	EpoR+Bcl-xLQuantile_5	4.82976
14523	EpoR+Bcl-xL	48	688.865	2.83813	11105.6	4.04554	EpoR+Bcl-xLQuantile_4	EpoR+Bcl-xLQuantile_3	5.1345
14570	EpoR+Bcl-xL	48	556.859	2.74575	6019.27	3.77954	EpoR+Bcl-xLQuantile_3	EpoR+Bcl-xLQuantile_2	4.70644
14572	EpoR+Bcl-xL	48	643.841	2.80878	1604.09	3.20523	EpoR+Bcl-xLQuantile_1	EpoR+Bcl-xLQuantile_2	4.89112
14602	EpoR+Bcl-xL	48	1561.09	3.19343	32791.2	4.51576	EpoR+Bcl-xLQuantile_5	EpoR+Bcl-xLQuantile_5	2.48534
14616	EpoR+Bcl-xL	48	624.609	2.79561	6119.34	3.7867	EpoR+Bcl-xLQuantile_3	EpoR+Bcl-xLQuantile_2	4.14141
14619	EpoR+Bcl-xL	48	628.665	2.79842	15850.5	4.20004	EpoR+Bcl-xLQuantile_4	EpoR+Bcl-xLQuantile_2	5.1345
14629	EpoR+Bcl-xL	48	583.745	2.76622	22049.1	4.34339	EpoR+Bcl-xLQuantile_5	EpoR+Bcl-xLQuantile_2	3.88499
14654	EpoR+Bcl-xL	48	712.692	2.8529	913.942	2.96092	EpoR+Bcl-xLQuantile_1	EpoR+Bcl-xLQuantile_3	4.39457
14679	EpoR+Bcl-xL	48	2840.4	3.45338	12580.7	4.0997	EpoR+Bcl-xLQuantile_4	EpoR+Bcl-xLQuantile_5	5.67021
14683	EpoR+Bcl-xL	48	559.091	2.74748	9418.5	3.97398	EpoR+Bcl-xLQuantile_4	EpoR+Bcl-xLQuantile_2	4.5823
14687	EpoR+Bcl-xL	48	3077.42	3.48819	4534.54	3.65653	EpoR+Bcl-xLQuantile_2	EpoR+Bcl-xLQuantile_5	5.1345
14729	EpoR+Bcl-xL	48	521.283	2.71707	1990.89	3.29905	EpoR+Bcl-xLQuantile_1	EpoR+Bcl-xLQuantile_2	4.89112
14758	EpoR+Bcl-xL	48	1681.43	3.22568	32458.2	4.51133	EpoR+Bcl-xLQuantile_5	EpoR+Bcl-xLQuantile_5	6.80162
14772	EpoR+Bcl-xL	48	917.396	2.96256	18412.9	4.26512	EpoR+Bcl-xLQuantile_5	EpoR+Bcl-xLQuantile_4	6.91028
14786	EpoR+Bcl-xL	48	600.5	2.77851	1092.75	3.03852	EpoR+Bcl-xLQuantile_1	EpoR+Bcl-xLQuantile_2	4.64447
14788	EpoR+Bcl-xL	48	1869.01	3.27161	3039.73	3.48283	EpoR+Bcl-xLQuantile_2	EpoR+Bcl-xLQuantile_5	5.19484
14829	EpoR+Bcl-xL	48	770.442	2.88674	3093.69	3.49048	EpoR+Bcl-xLQuantile_2	EpoR+Bcl-xLQuantile_3	4.51993
14842	EpoR+Bcl-xL	48	426.879	2.63031	7375.33	3.86778	EpoR+Bcl-xLQuantile_3	EpoR+Bcl-xLQuantile_1	6.91028
14847	EpoR+Bcl-xL	48	773.978	2.88873	7604.61	3.88108	EpoR+Bcl-xLQuantile_3	EpoR+Bcl-xLQuantile_3	6.01818
14888	EpoR+Bcl-xL	48	991.938	2.99648	7854.81	3.89514	EpoR+Bcl-xLQuantile_3	EpoR+Bcl-xLQuantile_4	5.78702
14895	EpoR+Bcl-xL	48	564.782	2.75188	14925.3	4.17392	EpoR+Bcl-xLQuantile_4	EpoR+Bcl-xLQuantile_2	5.1345
14920	EpoR+Bcl-xL	48	1392.67	3.14385	6718	3.82724	EpoR+Bcl-xLQuantile_3	EpoR+Bcl-xLQuantile_5	4.45735
14989	EpoR+Bcl-xL	48	732.957	2.86508	5348.15	3.7282	EpoR+Bcl-xLQuantile_3	EpoR+Bcl-xLQuantile_3	6.41489
14991	EpoR+Bcl-xL	48	649.474	2.81256	4533.03	3.65639	EpoR+Bcl-xLQuantile_2	EpoR+Bcl-xLQuantile_2	5.37463
15012	EpoR+Bcl-xL	48	530.476	2.72467	3186.68	3.50334	EpoR+Bcl-xLQuantile_2	EpoR+Bcl-xLQuantile_2	4.2684
15019	EpoR+Bcl-xL	48	2211.47	3.34468	3823.89	3.58251	EpoR+Bcl-xLQuantile_2	EpoR+Bcl-xLQuantile_5	5.72871
15032	EpoR+Bcl-xL	48	780.932	2.89261	59479.6	4.77437	EpoR+Bcl-xLQuantile_5	EpoR+Bcl-xLQuantile_3	4.82976
15033	EpoR+Bcl-xL	48	1493.62	3.17424	14041	4.1474	EpoR+Bcl-xLQuantile_4	EpoR+Bcl-xLQuantile_5	5.01322
15034	EpoR+Bcl-xL	48	1349.94	3.13031	13372.9	4.12623	EpoR+Bcl-xLQuantile_4	EpoR+Bcl-xLQuantile_5	4.39457
15048	EpoR+Bcl-xL	48	816.346	2.91187	1319.66	3.12046	EpoR+Bcl-xLQuantile_1	EpoR+Bcl-xLQuantile_3	5.1345
15072	EpoR+Bcl-xL	48	2069.88	3.31595	12468.2	4.0958	EpoR+Bcl-xLQuantile_4	EpoR+Bcl-xLQuantile_5	5.19484
15083	EpoR+Bcl-xL	48	3925.38	3.59388	54659.9	4.73767	EpoR+Bcl-xLQuantile_5	EpoR+Bcl-xLQuantile_5	6.6371
15086	EpoR+Bcl-xL	48	440.35	2.6438	1331.02	3.12418	EpoR+Bcl-xLQuantile_1	EpoR+Bcl-xLQuantile_1	5.07396
15088	EpoR+Bcl-xL	48	1439.91	3.15834	4392.77	3.64274	EpoR+Bcl-xLQuantile_2	EpoR+Bcl-xLQuantile_5	5.72871
15159	EpoR+Bcl-xL	48	3516.38	3.5461	35977	4.55603	EpoR+Bcl-xLQuantile_5	EpoR+Bcl-xLQuantile_5	5.90301
15200	EpoR+Bcl-xL	48	1115.25	3.04737	36089.6	4.55738	EpoR+Bcl-xLQuantile_5	EpoR+Bcl-xLQuantile_4	7.12516
15214	EpoR+Bcl-xL	48	572.406	2.7577	6469.97	3.8109	EpoR+Bcl-xLQuantile_3	EpoR+Bcl-xLQuantile_2	3.75556
15229	EpoR+Bcl-xL	48	845.935	2.92734	5698.14	3.75573	EpoR+Bcl-xLQuantile_3	EpoR+Bcl-xLQuantile_3	4.82976
15232	EpoR+Bcl-xL	48	566.668	2.75333	758.103	2.87973	EpoR+Bcl-xLQuantile_1	EpoR+Bcl-xLQuantile_2	4.205
15235	EpoR+Bcl-xL	48	1174.93	3.07001	6221.15	3.79387	EpoR+Bcl-xLQuantile_3	EpoR+Bcl-xLQuantile_4	6.69214
15236	EpoR+Bcl-xL	48	738.017	2.86807	14395.3	4.15822	EpoR+Bcl-xLQuantile_4	EpoR+Bcl-xLQuantile_3	5.6115
15262	EpoR+Bcl-xL	48	960.327	2.98242	9087.25	3.95843	EpoR+Bcl-xLQuantile_4	EpoR+Bcl-xLQuantile_4	5.67021
15281	EpoR+Bcl-xL	48	1837.09	3.26413	33590	4.52621	EpoR+Bcl-xLQuantile_5	EpoR+Bcl-xLQuantile_5	5.25497
15290	EpoR+Bcl-xL	48	953.458	2.9793	31751	4.50176	EpoR+Bcl-xLQuantile_5	EpoR+Bcl-xLQuantile_4	4.51993
15293	EpoR+Bcl-xL	48	639.76	2.80602	46441.9	4.66691	EpoR+Bcl-xLQuantile_5	EpoR+Bcl-xLQuantile_2	4.82976
15348	EpoR+Bcl-xL	48	667.34	2.82435	48000.2	4.68124	EpoR+Bcl-xLQuantile_5	EpoR+Bcl-xLQuantile_3	6.18942
15383	EpoR+Bcl-xL	48	484.068	2.68491	20221	4.3058	EpoR+Bcl-xLQuantile_5	EpoR+Bcl-xLQuantile_1	4.7682
15391	EpoR+Bcl-xL	48	432.775	2.63626	7276.87	3.86194	EpoR+Bcl-xLQuantile_3	EpoR+Bcl-xLQuantile_1	5.43415
15408	EpoR+Bcl-xL	48	1651.08	3.21777	16864.8	4.22698	EpoR+Bcl-xLQuantile_5	EpoR+Bcl-xLQuantile_5	6.41489
15422	EpoR+Bcl-xL	48	591.722	2.77212	12929.6	4.11158	EpoR+Bcl-xLQuantile_4	EpoR+Bcl-xLQuantile_2	4.64447
15424	EpoR+Bcl-xL	48	740.656	2.86962	3750.27	3.57406	EpoR+Bcl-xLQuantile_2	EpoR+Bcl-xLQuantile_3	3.88499
15429	EpoR+Bcl-xL	48	1718.36	3.23511	6578.68	3.81814	EpoR+Bcl-xLQuantile_3	EpoR+Bcl-xLQuantile_5	4.64447
15432	EpoR+Bcl-xL	48	773.13	2.88825	3864.29	3.58707	EpoR+Bcl-xLQuantile_2	EpoR+Bcl-xLQuantile_3	5.1345
15437	EpoR+Bcl-xL	48	1265.82	3.10237	39166.8	4.59292	EpoR+Bcl-xLQuantile_5	EpoR+Bcl-xLQuantile_4	5.3149
15438	EpoR+Bcl-xL	48	855.971	2.93246	11252	4.05123	EpoR+Bcl-xLQuantile_4	EpoR+Bcl-xLQuantile_3	4.7682
15453	EpoR+Bcl-xL	48	513.365	2.71043	14659.9	4.16613	EpoR+Bcl-xLQuantile_4	EpoR+Bcl-xLQuantile_1	5.67021
15458	EpoR+Bcl-xL	48	1223.97	3.08777	8182.12	3.91287	EpoR+Bcl-xLQuantile_3	EpoR+Bcl-xLQuantile_4	4.2684
15479	EpoR+Bcl-xL	48	465.677	2.66809	7297.68	3.86318	EpoR+Bcl-xLQuantile_3	EpoR+Bcl-xLQuantile_1	7.59673
15480	EpoR+Bcl-xL	48	1340.71	3.12734	21777.3	4.338	EpoR+Bcl-xLQuantile_5	EpoR+Bcl-xLQuantile_5	6.35883
15491	EpoR+Bcl-xL	48	1010.7	3.00462	14673.5	4.16653	EpoR+Bcl-xLQuantile_4	EpoR+Bcl-xLQuantile_4	6.30256
15508	EpoR+Bcl-xL	48	1764.62	3.24665	5176.75	3.71406	EpoR+Bcl-xLQuantile_3	EpoR+Bcl-xLQuantile_5	5.25497
15514	EpoR+Bcl-xL	48	971.657	2.98751	39695.7	4.59874	EpoR+Bcl-xLQuantile_5	EpoR+Bcl-xLQuantile_4	5.55259
15552	EpoR+Bcl-xL	48	1878.1	3.27372	7233.6	3.85935	EpoR+Bcl-xLQuantile_3	EpoR+Bcl-xLQuantile_5	4.45735
15620	EpoR+Bcl-xL	48	646.365	2.81048	451.712	2.65486	EpoR+Bcl-xLQuantile_1	EpoR+Bcl-xLQuantile_2	4.2684
15631	EpoR+Bcl-xL	48	1515.75	3.18063	6269.5	3.79723	EpoR+Bcl-xLQuantile_3	EpoR+Bcl-xLQuantile_5	5.55259
15645	EpoR+Bcl-xL	48	536.2	2.72933	7136	3.85345	EpoR+Bcl-xLQuantile_3	EpoR+Bcl-xLQuantile_2	6.35883
15650	EpoR+Bcl-xL	48	1761.78	3.24595	18748.3	4.27296	EpoR+Bcl-xLQuantile_5	EpoR+Bcl-xLQuantile_5	4.14141
15655	EpoR+Bcl-xL	48	962.688	2.98349	1246.73	3.09577	EpoR+Bcl-xLQuantile_1	EpoR+Bcl-xLQuantile_4	6.80162
15676	EpoR+Bcl-xL	48	459.815	2.66258	9442.91	3.97511	EpoR+Bcl-xLQuantile_4	EpoR+Bcl-xLQuantile_1	6.47075
15696	EpoR+Bcl-xL	48	578.6	2.76238	9029.44	3.95566	EpoR+Bcl-xLQuantile_4	EpoR+Bcl-xLQuantile_2	4.5823
15697	EpoR+Bcl-xL	48	1265.79	3.10236	9179.83	3.96283	EpoR+Bcl-xLQuantile_4	EpoR+Bcl-xLQuantile_4	6.18942
15698	EpoR+Bcl-xL	48	918.385	2.96302	17858.8	4.25185	EpoR+Bcl-xLQuantile_5	EpoR+Bcl-xLQuantile_4	4.89112
15699	EpoR+Bcl-xL	48	1301.56	3.11447	12310.1	4.09026	EpoR+Bcl-xLQuantile_4	EpoR+Bcl-xLQuantile_5	5.49347
15701	EpoR+Bcl-xL	48	549.611	2.74006	13972.3	4.14527	EpoR+Bcl-xLQuantile_4	EpoR+Bcl-xLQuantile_2	4.89112
15782	EpoR+Bcl-xL	48	1658.8	3.21979	9779.55	3.99032	EpoR+Bcl-xLQuantile_4	EpoR+Bcl-xLQuantile_5	5.25497
15821	EpoR+Bcl-xL	48	789.135	2.89715	10761.2	4.03186	EpoR+Bcl-xLQuantile_4	EpoR+Bcl-xLQuantile_3	5.67021
15840	EpoR+Bcl-xL	48	902.778	2.95558	38170.8	4.58173	EpoR+Bcl-xLQuantile_5	EpoR+Bcl-xLQuantile_4	6.13255
15870	EpoR+Bcl-xL	48	1863.11	3.27024	16034.3	4.20505	EpoR+Bcl-xLQuantile_4	EpoR+Bcl-xLQuantile_5	4.51993
15879	EpoR+Bcl-xL	48	853	2.93095	30923.8	4.49029	EpoR+Bcl-xLQuantile_5	EpoR+Bcl-xLQuantile_3	4.205
15888	EpoR+Bcl-xL	48	856.74	2.93285	19420.9	4.28827	EpoR+Bcl-xLQuantile_5	EpoR+Bcl-xLQuantile_3	4.2684
15895	EpoR+Bcl-xL	48	523.104	2.71859	2115.15	3.32534	EpoR+Bcl-xLQuantile_1	EpoR+Bcl-xLQuantile_2	4.89112
15909	EpoR+Bcl-xL	48	2748.1	3.43903	21062.1	4.3235	EpoR+Bcl-xLQuantile_5	EpoR+Bcl-xLQuantile_5	5.9607
15949	EpoR+Bcl-xL	48	1456.29	3.16325	10227.8	4.00978	EpoR+Bcl-xLQuantile_4	EpoR+Bcl-xLQuantile_5	5.01322
16011	EpoR+Bcl-xL	48	490.208	2.69038	3827.19	3.58288	EpoR+Bcl-xLQuantile_2	EpoR+Bcl-xLQuantile_1	4.64447
16047	EpoR+Bcl-xL	48	708.394	2.85028	2350.7	3.3712	EpoR+Bcl-xLQuantile_2	EpoR+Bcl-xLQuantile_3	4.45735
16071	EpoR+Bcl-xL	48	787.598	2.8963	2550.47	3.40662	EpoR+Bcl-xLQuantile_2	EpoR+Bcl-xLQuantile_3	5.01322
16113	EpoR+Bcl-xL	48	482.625	2.68361	1333.75	3.12507	EpoR+Bcl-xLQuantile_1	EpoR+Bcl-xLQuantile_1	6.30256
16115	EpoR+Bcl-xL	48	1696.78	3.22963	13927.9	4.14389	EpoR+Bcl-xLQuantile_4	EpoR+Bcl-xLQuantile_5	5.55259
16128	EpoR+Bcl-xL	48	706.471	2.84909	10091.8	4.00397	EpoR+Bcl-xLQuantile_4	EpoR+Bcl-xLQuantile_3	4.2684
16140	EpoR+Bcl-xL	48	2702.11	3.4317	16153.2	4.20826	EpoR+Bcl-xLQuantile_5	EpoR+Bcl-xLQuantile_5	5.9607
16141	EpoR+Bcl-xL	48	958.328	2.98151	19056.8	4.28005	EpoR+Bcl-xLQuantile_5	EpoR+Bcl-xLQuantile_4	5.43415
16142	EpoR+Bcl-xL	48	772.307	2.88779	6968.22	3.84312	EpoR+Bcl-xLQuantile_3	EpoR+Bcl-xLQuantile_3	2.96187
16162	EpoR+Bcl-xL	48	833.833	2.92108	689.5	2.83853	EpoR+Bcl-xLQuantile_1	EpoR+Bcl-xLQuantile_3	5.67021
16175	EpoR+Bcl-xL	48	500.557	2.69945	14146.8	4.15066	EpoR+Bcl-xLQuantile_4	EpoR+Bcl-xLQuantile_1	4.89112
16189	EpoR+Bcl-xL	48	834.6	2.92148	5993.01	3.77764	EpoR+Bcl-xLQuantile_3	EpoR+Bcl-xLQuantile_3	5.07396
16192	EpoR+Bcl-xL	48	466.75	2.66908	5263.01	3.72123	EpoR+Bcl-xLQuantile_3	EpoR+Bcl-xLQuantile_1	5.19484
16206	EpoR+Bcl-xL	48	567.5	2.75397	912.5	2.96023	EpoR+Bcl-xLQuantile_1	EpoR+Bcl-xLQuantile_2	5.55259
16210	EpoR+Bcl-xL	48	857.577	2.93327	11143.3	4.04702	EpoR+Bcl-xLQuantile_4	EpoR+Bcl-xLQuantile_3	5.19484
16213	EpoR+Bcl-xL	48	963.58	2.98389	7431.34	3.87107	EpoR+Bcl-xLQuantile_3	EpoR+Bcl-xLQuantile_4	3.88499
16248	EpoR+Bcl-xL	48	481.99	2.68304	8167.43	3.91209	EpoR+Bcl-xLQuantile_3	EpoR+Bcl-xLQuantile_1	5.78702
16268	EpoR+Bcl-xL	48	901.531	2.95498	11916.2	4.07614	EpoR+Bcl-xLQuantile_4	EpoR+Bcl-xLQuantile_4	4.7682
16285	EpoR+Bcl-xL	48	772.787	2.88806	3801.59	3.57997	EpoR+Bcl-xLQuantile_2	EpoR+Bcl-xLQuantile_3	3.02913
16290	EpoR+Bcl-xL	48	451.978	2.65512	7130.62	3.85313	EpoR+Bcl-xLQuantile_3	EpoR+Bcl-xLQuantile_1	6.91028
16298	EpoR+Bcl-xL	48	1111.68	3.04598	58454.8	4.76682	EpoR+Bcl-xLQuantile_5	EpoR+Bcl-xLQuantile_4	5.72871
16301	EpoR+Bcl-xL	48	525.154	2.72029	2023.69	3.30614	EpoR+Bcl-xLQuantile_1	EpoR+Bcl-xLQuantile_2	4.39457
16304	EpoR+Bcl-xL	48	754.833	2.87785	5806.75	3.76393	EpoR+Bcl-xLQuantile_3	EpoR+Bcl-xLQuantile_3	4.7682
16306	EpoR+Bcl-xL	48	851.74	2.93031	5533.52	3.743	EpoR+Bcl-xLQuantile_3	EpoR+Bcl-xLQuantile_3	5.6115
16317	EpoR+Bcl-xL	48	484.812	2.68557	4878.29	3.68827	EpoR+Bcl-xLQuantile_2	EpoR+Bcl-xLQuantile_1	4.82976
16318	EpoR+Bcl-xL	48	967.406	2.98561	5008.1	3.69967	EpoR+Bcl-xLQuantile_3	EpoR+Bcl-xLQuantile_4	4.2684
16332	EpoR+Bcl-xL	48	1151.51	3.06127	3049.4	3.48421	EpoR+Bcl-xLQuantile_2	EpoR+Bcl-xLQuantile_4	5.90301
16333	EpoR+Bcl-xL	48	457.685	2.66057	8911.13	3.94993	EpoR+Bcl-xLQuantile_4	EpoR+Bcl-xLQuantile_1	4.45735
16335	EpoR+Bcl-xL	48	1805.52	3.2566	23823.8	4.37701	EpoR+Bcl-xLQuantile_5	EpoR+Bcl-xLQuantile_5	5.1345
16341	EpoR+Bcl-xL	48	2801	3.44731	24976.3	4.39753	EpoR+Bcl-xLQuantile_5	EpoR+Bcl-xLQuantile_5	2.55403
16348	EpoR+Bcl-xL	48	568.906	2.75504	1638.59	3.21447	EpoR+Bcl-xLQuantile_1	EpoR+Bcl-xLQuantile_2	5.67021
16349	EpoR+Bcl-xL	48	1285.17	3.10896	11812.7	4.07235	EpoR+Bcl-xLQuantile_4	EpoR+Bcl-xLQuantile_5	3.55988
16355	EpoR+Bcl-xL	48	868.103	2.93857	9917.79	3.99641	EpoR+Bcl-xLQuantile_4	EpoR+Bcl-xLQuantile_4	3.16304
16378	EpoR+Bcl-xL	48	999.571	2.99981	32196.8	4.50781	EpoR+Bcl-xLQuantile_5	EpoR+Bcl-xLQuantile_4	6.2461
16386	EpoR+Bcl-xL	48	611.208	2.78619	33690.4	4.52751	EpoR+Bcl-xLQuantile_5	EpoR+Bcl-xLQuantile_2	4.14141
16463	EpoR+Bcl-xL	48	457.955	2.66082	2777.28	3.44362	EpoR+Bcl-xLQuantile_2	EpoR+Bcl-xLQuantile_1	4.64447
16525	EpoR+Bcl-xL	48	3785.12	3.57808	28127.6	4.44913	EpoR+Bcl-xLQuantile_5	EpoR+Bcl-xLQuantile_5	5.78702
16536	EpoR+Bcl-xL	48	2642.24	3.42197	46445.4	4.66694	EpoR+Bcl-xLQuantile_5	EpoR+Bcl-xLQuantile_5	5.07396
16556	EpoR+Bcl-xL	48	1161.58	3.06505	1898.51	3.27841	EpoR+Bcl-xLQuantile_1	EpoR+Bcl-xLQuantile_4	3.55988
16561	EpoR+Bcl-xL	48	908.313	2.95824	11996.8	4.07907	EpoR+Bcl-xLQuantile_4	EpoR+Bcl-xLQuantile_4	4.5823
16565	EpoR+Bcl-xL	48	602.455	2.77992	5079.64	3.70583	EpoR+Bcl-xLQuantile_3	EpoR+Bcl-xLQuantile_2	5.01322
16589	EpoR+Bcl-xL	48	462.543	2.66515	9937.04	3.99726	EpoR+Bcl-xLQuantile_4	EpoR+Bcl-xLQuantile_1	5.01322
16591	EpoR+Bcl-xL	48	434.792	2.63828	816.25	2.91182	EpoR+Bcl-xLQuantile_1	EpoR+Bcl-xLQuantile_1	4.01361
16601	EpoR+Bcl-xL	48	1812.47	3.25827	13163	4.11935	EpoR+Bcl-xLQuantile_4	EpoR+Bcl-xLQuantile_5	5.84511
16674	EpoR+Bcl-xL	48	794.48	2.90008	2509.48	3.39958	EpoR+Bcl-xLQuantile_2	EpoR+Bcl-xLQuantile_3	5.19484
16685	EpoR+Bcl-xL	48	699.034	2.8445	41868.5	4.62189	EpoR+Bcl-xLQuantile_5	EpoR+Bcl-xLQuantile_3	5.37463
16697	EpoR+Bcl-xL	48	897.606	2.95309	14598	4.16429	EpoR+Bcl-xLQuantile_4	EpoR+Bcl-xLQuantile_4	6.18942
16736	EpoR+Bcl-xL	48	3794.34	3.57914	9914.06	3.99625	EpoR+Bcl-xLQuantile_4	EpoR+Bcl-xLQuantile_5	4.82976
16741	EpoR+Bcl-xL	48	702.77	2.84681	3501.34	3.54423	EpoR+Bcl-xLQuantile_2	EpoR+Bcl-xLQuantile_3	3.42842
16760	EpoR+Bcl-xL	48	563.06	2.75055	9478.4	3.97674	EpoR+Bcl-xLQuantile_4	EpoR+Bcl-xLQuantile_2	5.72871
16776	EpoR+Bcl-xL	48	641.65	2.8073	560.455	2.74854	EpoR+Bcl-xLQuantile_1	EpoR+Bcl-xLQuantile_2	4.64447
16777	EpoR+Bcl-xL	48	2723.32	3.4351	14508.1	4.16161	EpoR+Bcl-xLQuantile_4	EpoR+Bcl-xLQuantile_5	4.39457
16822	EpoR+Bcl-xL	48	987.435	2.99451	8389.45	3.92373	EpoR+Bcl-xLQuantile_3	EpoR+Bcl-xLQuantile_4	4.89112
16826	EpoR+Bcl-xL	48	1024.02	3.01031	20378	4.30916	EpoR+Bcl-xLQuantile_5	EpoR+Bcl-xLQuantile_4	6.07547
16888	EpoR+Bcl-xL	48	953.832	2.97947	6302.1	3.79949	EpoR+Bcl-xLQuantile_3	EpoR+Bcl-xLQuantile_4	3.82038
16906	EpoR+Bcl-xL	48	597.538	2.77637	13526.2	4.13118	EpoR+Bcl-xLQuantile_4	EpoR+Bcl-xLQuantile_2	4.5823
16933	EpoR+Bcl-xL	48	655.808	2.81678	13246.8	4.12211	EpoR+Bcl-xLQuantile_4	EpoR+Bcl-xLQuantile_3	4.95227
16952	EpoR+Bcl-xL	48	838.553	2.92353	9008.71	3.95466	EpoR+Bcl-xLQuantile_4	EpoR+Bcl-xLQuantile_3	5.67021
16953	EpoR+Bcl-xL	48	756.344	2.87872	9575.5	3.98116	EpoR+Bcl-xLQuantile_4	EpoR+Bcl-xLQuantile_3	6.18942
16964	EpoR+Bcl-xL	48	2903.15	3.46287	54953.3	4.73999	EpoR+Bcl-xLQuantile_5	EpoR+Bcl-xLQuantile_5	6.6371
16971	EpoR+Bcl-xL	48	920	2.96379	12895.8	4.11045	EpoR+Bcl-xLQuantile_4	EpoR+Bcl-xLQuantile_4	7.44137
16972	EpoR+Bcl-xL	48	1260.24	3.10045	7929.68	3.89926	EpoR+Bcl-xLQuantile_3	EpoR+Bcl-xLQuantile_4	5.55259
16999	EpoR+Bcl-xL	48	2655.07	3.42408	38838.2	4.58926	EpoR+Bcl-xLQuantile_5	EpoR+Bcl-xLQuantile_5	4.70644
17002	EpoR+Bcl-xL	48	1075.72	3.0317	79747.5	4.90172	EpoR+Bcl-xLQuantile_5	EpoR+Bcl-xLQuantile_4	5.78702
17014	EpoR+Bcl-xL	48	956	2.98046	6513.75	3.81383	EpoR+Bcl-xLQuantile_3	EpoR+Bcl-xLQuantile_4	5.43415
17030	EpoR+Bcl-xL	48	1658.06	3.2196	46434.8	4.66684	EpoR+Bcl-xLQuantile_5	EpoR+Bcl-xLQuantile_5	6.5264
17034	EpoR+Bcl-xL	48	502.899	2.70148	10040.2	4.00174	EpoR+Bcl-xLQuantile_4	EpoR+Bcl-xLQuantile_1	6.47075
17067	EpoR+Bcl-xL	48	661.775	2.82071	5033.1	3.70184	EpoR+Bcl-xLQuantile_3	EpoR+Bcl-xLQuantile_3	5.72871
17090	EpoR+Bcl-xL	48	1466.39	3.16625	16761.9	4.22432	EpoR+Bcl-xLQuantile_5	EpoR+Bcl-xLQuantile_5	5.55259
17096	EpoR+Bcl-xL	48	448.156	2.65143	6633.91	3.82177	EpoR+Bcl-xLQuantile_3	EpoR+Bcl-xLQuantile_1	5.3149
17125	EpoR+Bcl-xL	48	477.365	2.67885	28927.7	4.46131	EpoR+Bcl-xLQuantile_5	EpoR+Bcl-xLQuantile_1	3.42842
17148	EpoR+Bcl-xL	48	1527.71	3.18404	33505.1	4.52511	EpoR+Bcl-xLQuantile_5	EpoR+Bcl-xLQuantile_5	6.13255
17245	EpoR+Bcl-xL	48	663.215	2.82165	11627.7	4.06549	EpoR+Bcl-xLQuantile_4	EpoR+Bcl-xLQuantile_3	6.07547
17333	EpoR+Bcl-xL	48	1402.13	3.14679	1781.08	3.25068	EpoR+Bcl-xLQuantile_1	EpoR+Bcl-xLQuantile_5	5.3149
17364	EpoR+Bcl-xL	48	630.469	2.79966	15944.9	4.20262	EpoR+Bcl-xLQuantile_4	EpoR+Bcl-xLQuantile_2	4.70644
17406	EpoR+Bcl-xL	48	566.175	2.75295	15561.1	4.19204	EpoR+Bcl-xLQuantile_4	EpoR+Bcl-xLQuantile_2	5.01322
17410	EpoR+Bcl-xL	48	594	2.77379	19025.5	4.27934	EpoR+Bcl-xLQuantile_5	EpoR+Bcl-xLQuantile_2	5.3149
17525	EpoR+Bcl-xL	48	577.72	2.76172	5289.16	3.72339	EpoR+Bcl-xLQuantile_3	EpoR+Bcl-xLQuantile_2	4.2684
17557	EpoR+Bcl-xL	48	1971.56	3.29481	24053.2	4.38117	EpoR+Bcl-xLQuantile_5	EpoR+Bcl-xLQuantile_5	4.64447
17578	EpoR+Bcl-xL	48	637.514	2.80449	3065.28	3.48647	EpoR+Bcl-xLQuantile_2	EpoR+Bcl-xLQuantile_2	4.82976
17594	EpoR+Bcl-xL	48	1209.68	3.08267	16699.7	4.22271	EpoR+Bcl-xLQuantile_5	EpoR+Bcl-xLQuantile_4	4.14141
17607	EpoR+Bcl-xL	48	853.804	2.93136	1392.96	3.14394	EpoR+Bcl-xLQuantile_1	EpoR+Bcl-xLQuantile_3	6.01818
17620	EpoR+Bcl-xL	48	572	2.7574	16724.5	4.22335	EpoR+Bcl-xLQuantile_5	EpoR+Bcl-xLQuantile_2	4.64447
17635	EpoR+Bcl-xL	48	474.731	2.67645	9771.16	3.98995	EpoR+Bcl-xLQuantile_4	EpoR+Bcl-xLQuantile_1	5.67021
17701	EpoR+Bcl-xL	48	655.864	2.81681	586.176	2.76803	EpoR+Bcl-xLQuantile_1	EpoR+Bcl-xLQuantile_3	7.17837
17707	EpoR+Bcl-xL	48	760.644	2.88118	13697.6	4.13664	EpoR+Bcl-xLQuantile_4	EpoR+Bcl-xLQuantile_3	5.1345
17715	EpoR+Bcl-xL	48	3621.05	3.55883	18742.3	4.27282	EpoR+Bcl-xLQuantile_5	EpoR+Bcl-xLQuantile_5	7.90194
17736	EpoR+Bcl-xL	48	723.644	2.85953	4496.52	3.65288	EpoR+Bcl-xLQuantile_2	EpoR+Bcl-xLQuantile_3	5.9607
17753	EpoR+Bcl-xL	48	1409.36	3.14902	15665.4	4.19494	EpoR+Bcl-xLQuantile_4	EpoR+Bcl-xLQuantile_5	6.30256
17763	EpoR+Bcl-xL	48	1897.35	3.27815	13954	4.1447	EpoR+Bcl-xLQuantile_4	EpoR+Bcl-xLQuantile_5	3.82038
17771	EpoR+Bcl-xL	48	680.132	2.83259	4072.87	3.6099	EpoR+Bcl-xLQuantile_2	EpoR+Bcl-xLQuantile_3	4.33158
17776	EpoR+Bcl-xL	48	851.979	2.93043	19808	4.29684	EpoR+Bcl-xLQuantile_5	EpoR+Bcl-xLQuantile_3	4.39457
17809	EpoR+Bcl-xL	48	1643.07	3.21566	12525.2	4.09778	EpoR+Bcl-xLQuantile_4	EpoR+Bcl-xLQuantile_5	4.82976
17840	EpoR+Bcl-xL	48	452.342	2.65547	6078.51	3.7838	EpoR+Bcl-xLQuantile_3	EpoR+Bcl-xLQuantile_1	5.84511
17859	EpoR+Bcl-xL	48	1286.2	3.10931	8146.6	3.91098	EpoR+Bcl-xLQuantile_3	EpoR+Bcl-xLQuantile_5	4.5823
17871	EpoR+Bcl-xL	48	1152.53	3.06165	1986.47	3.29808	EpoR+Bcl-xLQuantile_1	EpoR+Bcl-xLQuantile_4	3.49425
17876	EpoR+Bcl-xL	48	942.832	2.97443	32270.4	4.5088	EpoR+Bcl-xLQuantile_5	EpoR+Bcl-xLQuantile_4	5.07396
17885	EpoR+Bcl-xL	48	1337.74	3.12637	35663	4.55222	EpoR+Bcl-xLQuantile_5	EpoR+Bcl-xLQuantile_5	6.13255
17940	EpoR+Bcl-xL	48	531.45	2.72546	10920.7	4.03825	EpoR+Bcl-xLQuantile_4	EpoR+Bcl-xLQuantile_2	4.33158
17941	EpoR+Bcl-xL	48	584.641	2.76689	3095.87	3.49078	EpoR+Bcl-xLQuantile_2	EpoR+Bcl-xLQuantile_2	7.33678
17960	EpoR+Bcl-xL	48	2079.2	3.3179	17541.8	4.24408	EpoR+Bcl-xLQuantile_5	EpoR+Bcl-xLQuantile_5	5.1345
17972	EpoR+Bcl-xL	48	2107.3	3.32373	9210.39	3.96428	EpoR+Bcl-xLQuantile_4	EpoR+Bcl-xLQuantile_5	2.8944
17976	EpoR+Bcl-xL	48	530.938	2.72504	15962.4	4.2031	EpoR+Bcl-xLQuantile_4	EpoR+Bcl-xLQuantile_2	4.01361
17985	EpoR+Bcl-xL	48	1036.5	3.01557	12666.3	4.10265	EpoR+Bcl-xLQuantile_4	EpoR+Bcl-xLQuantile_4	4.14141
17993	EpoR+Bcl-xL	48	926.61	2.9669	6463.79	3.81049	EpoR+Bcl-xLQuantile_3	EpoR+Bcl-xLQuantile_4	4.95227
18013	EpoR+Bcl-xL	48	1236.2	3.09209	11355.6	4.05521	EpoR+Bcl-xLQuantile_4	EpoR+Bcl-xLQuantile_4	5.72871
18014	EpoR+Bcl-xL	48	2543.94	3.40551	35616.9	4.55166	EpoR+Bcl-xLQuantile_5	EpoR+Bcl-xLQuantile_5	4.70644
18110	EpoR+Bcl-xL	48	1229.3	3.08966	4233.96	3.62675	EpoR+Bcl-xLQuantile_2	EpoR+Bcl-xLQuantile_4	4.89112
18123	EpoR+Bcl-xL	48	516.692	2.71323	25355.9	4.40408	EpoR+Bcl-xLQuantile_5	EpoR+Bcl-xLQuantile_1	5.72871
18124	EpoR+Bcl-xL	48	743.409	2.87123	6082.37	3.78407	EpoR+Bcl-xLQuantile_3	EpoR+Bcl-xLQuantile_3	5.43415
18129	EpoR+Bcl-xL	48	458.861	2.66168	9205.51	3.96405	EpoR+Bcl-xLQuantile_4	EpoR+Bcl-xLQuantile_1	4.33158
18150	EpoR+Bcl-xL	48	648.923	2.81219	5468.46	3.73787	EpoR+Bcl-xLQuantile_3	EpoR+Bcl-xLQuantile_2	6.41489
18163	EpoR+Bcl-xL	48	1986.65	3.29812	5146.15	3.71148	EpoR+Bcl-xLQuantile_3	EpoR+Bcl-xLQuantile_5	6.13255
18205	EpoR+Bcl-xL	48	495.382	2.69494	30107.8	4.47868	EpoR+Bcl-xLQuantile_5	EpoR+Bcl-xLQuantile_1	5.25497
18223	EpoR+Bcl-xL	48	2733.48	3.43672	18566	4.26872	EpoR+Bcl-xLQuantile_5	EpoR+Bcl-xLQuantile_5	4.70644
18248	EpoR+Bcl-xL	48	674.019	2.82867	3654.19	3.56279	EpoR+Bcl-xLQuantile_2	EpoR+Bcl-xLQuantile_3	3.29614
18259	EpoR+Bcl-xL	48	471.216	2.67322	7788.79	3.89147	EpoR+Bcl-xLQuantile_3	EpoR+Bcl-xLQuantile_1	4.7682
18265	EpoR+Bcl-xL	48	671.053	2.82676	19670.3	4.29381	EpoR+Bcl-xLQuantile_5	EpoR+Bcl-xLQuantile_3	4.5823
18274	EpoR+Bcl-xL	48	868.24	2.93864	14592	4.16412	EpoR+Bcl-xLQuantile_4	EpoR+Bcl-xLQuantile_4	6.2461
18301	EpoR+Bcl-xL	48	745.481	2.87244	8920.04	3.95037	EpoR+Bcl-xLQuantile_4	EpoR+Bcl-xLQuantile_3	5.78702
18329	EpoR+Bcl-xL	48	1148.75	3.06023	1767.4	3.24733	EpoR+Bcl-xLQuantile_1	EpoR+Bcl-xLQuantile_4	7.01813
18347	EpoR+Bcl-xL	48	423.32	2.62667	20386.7	4.30935	EpoR+Bcl-xLQuantile_5	EpoR+Bcl-xLQuantile_1	4.64447
18393	EpoR+Bcl-xL	48	666.021	2.82349	15389.8	4.18723	EpoR+Bcl-xLQuantile_4	EpoR+Bcl-xLQuantile_3	4.7682
18443	EpoR+Bcl-xL	48	2201.9	3.3428	34820.7	4.54184	EpoR+Bcl-xLQuantile_5	EpoR+Bcl-xLQuantile_5	5.72871
18448	EpoR+Bcl-xL	48	518.391	2.71466	637.656	2.80459	EpoR+Bcl-xLQuantile_1	EpoR+Bcl-xLQuantile_1	4.205
18491	EpoR+Bcl-xL	48	488.4	2.68878	23461.4	4.37035	EpoR+Bcl-xLQuantile_5	EpoR+Bcl-xLQuantile_1	5.6115
18539	EpoR+Bcl-xL	48	441.995	2.64542	462.7	2.6653	EpoR+Bcl-xLQuantile_1	EpoR+Bcl-xLQuantile_1	4.2684
18579	EpoR+Bcl-xL	48	1278.96	3.10686	26692.4	4.42639	EpoR+Bcl-xLQuantile_5	EpoR+Bcl-xLQuantile_4	3.16304
18584	EpoR+Bcl-xL	48	1499.06	3.17582	28985.9	4.46219	EpoR+Bcl-xLQuantile_5	EpoR+Bcl-xLQuantile_5	5.84511
18588	EpoR+Bcl-xL	48	2257.57	3.35364	9055.08	3.95689	EpoR+Bcl-xLQuantile_4	EpoR+Bcl-xLQuantile_5	5.25497
18597	EpoR+Bcl-xL	48	1567.81	3.19529	3979.04	3.59978	EpoR+Bcl-xLQuantile_2	EpoR+Bcl-xLQuantile_5	6.30256
18628	EpoR+Bcl-xL	48	591.716	2.77211	16940	4.22891	EpoR+Bcl-xLQuantile_5	EpoR+Bcl-xLQuantile_2	6.74698
18683	EpoR+Bcl-xL	48	723.625	2.85951	8682.82	3.93866	EpoR+Bcl-xLQuantile_3	EpoR+Bcl-xLQuantile_3	5.67021
18702	EpoR+Bcl-xL	48	878.306	2.94365	7548.93	3.87789	EpoR+Bcl-xLQuantile_3	EpoR+Bcl-xLQuantile_4	5.55259
18739	EpoR+Bcl-xL	48	699.365	2.8447	2141.63	3.33075	EpoR+Bcl-xLQuantile_1	EpoR+Bcl-xLQuantile_3	4.89112
18748	EpoR+Bcl-xL	48	423.915	2.62728	10450.3	4.01913	EpoR+Bcl-xLQuantile_4	EpoR+Bcl-xLQuantile_1	6.18942
18754	EpoR+Bcl-xL	48	915.714	2.96176	13737.4	4.1379	EpoR+Bcl-xLQuantile_4	EpoR+Bcl-xLQuantile_4	4.70644
18760	EpoR+Bcl-xL	48	889.741	2.94926	4275.22	3.63096	EpoR+Bcl-xLQuantile_2	EpoR+Bcl-xLQuantile_4	6.01818
18792	EpoR+Bcl-xL	48	2261.48	3.35439	4056.18	3.60812	EpoR+Bcl-xLQuantile_2	EpoR+Bcl-xLQuantile_5	6.07547
18831	EpoR+Bcl-xL	48	1290.03	3.1106	18744.2	4.27287	EpoR+Bcl-xLQuantile_5	EpoR+Bcl-xLQuantile_5	7.07175
18848	EpoR+Bcl-xL	48	1769.88	3.24794	28675.1	4.4575	EpoR+Bcl-xLQuantile_5	EpoR+Bcl-xLQuantile_5	3.82038
18863	EpoR+Bcl-xL	48	891.5	2.95012	49422.4	4.69392	EpoR+Bcl-xLQuantile_5	EpoR+Bcl-xLQuantile_4	4.33158
18874	EpoR+Bcl-xL	48	1044.76	3.01902	5671.02	3.75366	EpoR+Bcl-xLQuantile_3	EpoR+Bcl-xLQuantile_4	5.19484
18884	EpoR+Bcl-xL	48	564.062	2.75133	10991.3	4.04105	EpoR+Bcl-xLQuantile_4	EpoR+Bcl-xLQuantile_2	4.70644
18919	EpoR+Bcl-xL	48	525.721	2.72076	8750.57	3.94204	EpoR+Bcl-xLQuantile_3	EpoR+Bcl-xLQuantile_2	6.2461
18943	EpoR+Bcl-xL	48	527.448	2.72218	7770.41	3.89044	EpoR+Bcl-xLQuantile_3	EpoR+Bcl-xLQuantile_2	7.6481
18959	EpoR+Bcl-xL	48	3535.61	3.54846	11212.9	4.04972	EpoR+Bcl-xLQuantile_4	EpoR+Bcl-xLQuantile_5	5.3149
19007	EpoR+Bcl-xL	48	3024.96	3.48072	4208.15	3.62409	EpoR+Bcl-xLQuantile_2	EpoR+Bcl-xLQuantile_5	4.51993
19012	EpoR+Bcl-xL	48	911.006	2.95952	10417.3	4.01776	EpoR+Bcl-xLQuantile_4	EpoR+Bcl-xLQuantile_4	4.89112
19024	EpoR+Bcl-xL	48	1265.45	3.10225	50367.3	4.70215	EpoR+Bcl-xLQuantile_5	EpoR+Bcl-xLQuantile_4	5.1345
19044	EpoR+Bcl-xL	48	566.111	2.7529	25969.9	4.41447	EpoR+Bcl-xLQuantile_5	EpoR+Bcl-xLQuantile_2	5.25497
19089	EpoR+Bcl-xL	48	599.278	2.77763	5376.81	3.73052	EpoR+Bcl-xLQuantile_3	EpoR+Bcl-xLQuantile_2	5.6115
19105	EpoR+Bcl-xL	48	1277.43	3.10634	3078.52	3.48834	EpoR+Bcl-xLQuantile_2	EpoR+Bcl-xLQuantile_4	6.35883
19111	EpoR+Bcl-xL	48	1377.37	3.13905	674.562	2.82902	EpoR+Bcl-xLQuantile_1	EpoR+Bcl-xLQuantile_5	4.5823
19141	EpoR+Bcl-xL	48	674.333	2.82887	3307.83	3.51954	EpoR+Bcl-xLQuantile_2	EpoR+Bcl-xLQuantile_3	5.6115
19156	EpoR+Bcl-xL	48	712.859	2.853	7280.92	3.86219	EpoR+Bcl-xLQuantile_3	EpoR+Bcl-xLQuantile_3	3.82038
19196	EpoR+Bcl-xL	48	565.976	2.7528	15053.2	4.17763	EpoR+Bcl-xLQuantile_4	EpoR+Bcl-xLQuantile_2	4.82976
19215	EpoR+Bcl-xL	48	823.014	2.91541	10182.9	4.00787	EpoR+Bcl-xLQuantile_4	EpoR+Bcl-xLQuantile_3	5.19484
19217	EpoR+Bcl-xL	48	519.68	2.71574	1362.98	3.13449	EpoR+Bcl-xLQuantile_1	EpoR+Bcl-xLQuantile_2	4.33158
19225	EpoR+Bcl-xL	48	957.659	2.98121	4489.27	3.65218	EpoR+Bcl-xLQuantile_2	EpoR+Bcl-xLQuantile_4	5.43415
19252	EpoR+Bcl-xL	48	3833.08	3.58355	27411.6	4.43793	EpoR+Bcl-xLQuantile_5	EpoR+Bcl-xLQuantile_5	6.47075
19255	EpoR+Bcl-xL	48	502.82	2.70141	23580.1	4.37255	EpoR+Bcl-xLQuantile_5	EpoR+Bcl-xLQuantile_1	3.69054
19300	EpoR+Bcl-xL	48	773.823	2.88864	6967.4	3.84307	EpoR+Bcl-xLQuantile_3	EpoR+Bcl-xLQuantile_3	4.70644
19303	EpoR+Bcl-xL	48	455.667	2.65865	1821.29	3.26038	EpoR+Bcl-xLQuantile_1	EpoR+Bcl-xLQuantile_1	6.2461
19311	EpoR+Bcl-xL	48	1556.8	3.19223	38519.7	4.58568	EpoR+Bcl-xLQuantile_5	EpoR+Bcl-xLQuantile_5	4.82976
19403	EpoR+Bcl-xL	48	1479.02	3.16997	39239.5	4.59372	EpoR+Bcl-xLQuantile_5	EpoR+Bcl-xLQuantile_5	5.01322
19447	EpoR+Bcl-xL	48	428.312	2.63176	14202.8	4.15237	EpoR+Bcl-xLQuantile_4	EpoR+Bcl-xLQuantile_1	5.1345
19468	EpoR+Bcl-xL	48	995.769	2.99816	2616.54	3.41773	EpoR+Bcl-xLQuantile_2	EpoR+Bcl-xLQuantile_4	4.39457
19471	EpoR+Bcl-xL	48	1082.28	3.03434	5599.2	3.74813	EpoR+Bcl-xLQuantile_3	EpoR+Bcl-xLQuantile_4	6.74698
19473	EpoR+Bcl-xL	48	935.391	2.97099	9554.64	3.98021	EpoR+Bcl-xLQuantile_4	EpoR+Bcl-xLQuantile_4	5.19484
19478	EpoR+Bcl-xL	48	2967.66	3.47241	19514.5	4.29036	EpoR+Bcl-xLQuantile_5	EpoR+Bcl-xLQuantile_5	4.205
19499	EpoR+Bcl-xL	48	816.946	2.91219	1536.8	3.18662	EpoR+Bcl-xLQuantile_1	EpoR+Bcl-xLQuantile_3	4.33158
19552	EpoR+Bcl-xL	48	472.928	2.67479	19744.5	4.29545	EpoR+Bcl-xLQuantile_5	EpoR+Bcl-xLQuantile_1	4.82976
19600	EpoR+Bcl-xL	48	647.192	2.81103	27112.1	4.43316	EpoR+Bcl-xLQuantile_5	EpoR+Bcl-xLQuantile_2	3.49425
19650	EpoR+Bcl-xL	48	2540.17	3.40486	6260.95	3.79664	EpoR+Bcl-xLQuantile_3	EpoR+Bcl-xLQuantile_5	5.37463
19671	EpoR+Bcl-xL	48	510.75	2.70821	24822.5	4.39485	EpoR+Bcl-xLQuantile_5	EpoR+Bcl-xLQuantile_1	3.69054
19672	EpoR+Bcl-xL	48	592.358	2.77258	5960.74	3.7753	EpoR+Bcl-xLQuantile_3	EpoR+Bcl-xLQuantile_2	3.55988
19705	EpoR+Bcl-xL	48	848.668	2.92874	20270.4	4.30686	EpoR+Bcl-xLQuantile_5	EpoR+Bcl-xLQuantile_3	5.19484
19712	EpoR+Bcl-xL	48	516.582	2.71314	18329.7	4.26315	EpoR+Bcl-xLQuantile_5	EpoR+Bcl-xLQuantile_1	6.2461
19726	EpoR+Bcl-xL	48	2533.91	3.40379	20391.9	4.30946	EpoR+Bcl-xLQuantile_5	EpoR+Bcl-xLQuantile_5	6.6371
19755	EpoR+Bcl-xL	48	968.75	2.98621	12407.4	4.09368	EpoR+Bcl-xLQuantile_4	EpoR+Bcl-xLQuantile_4	4.64447
19772	EpoR+Bcl-xL	48	446.8	2.65011	7334.08	3.86535	EpoR+Bcl-xLQuantile_3	EpoR+Bcl-xLQuantile_1	4.64447
19784	EpoR+Bcl-xL	48	1102.56	3.0424	6853.38	3.83591	EpoR+Bcl-xLQuantile_3	EpoR+Bcl-xLQuantile_4	4.95227
19815	EpoR+Bcl-xL	48	2895.26	3.46169	42914.1	4.6326	EpoR+Bcl-xLQuantile_5	EpoR+Bcl-xLQuantile_5	5.67021
19856	EpoR+Bcl-xL	48	512.518	2.70971	4068.4	3.60942	EpoR+Bcl-xLQuantile_2	EpoR+Bcl-xLQuantile_1	4.51993
19877	EpoR+Bcl-xL	48	939.99	2.97312	5891.43	3.77022	EpoR+Bcl-xLQuantile_3	EpoR+Bcl-xLQuantile_4	6.07547
19889	EpoR+Bcl-xL	48	1385.32	3.14155	3011.9	3.47884	EpoR+Bcl-xLQuantile_2	EpoR+Bcl-xLQuantile_5	5.78702
19907	EpoR+Bcl-xL	48	453.928	2.65699	18447.2	4.26593	EpoR+Bcl-xLQuantile_5	EpoR+Bcl-xLQuantile_1	4.07761
19949	EpoR+Bcl-xL	48	858.721	2.93385	6140.64	3.78821	EpoR+Bcl-xLQuantile_3	EpoR+Bcl-xLQuantile_4	6.01818
19960	EpoR+Bcl-xL	48	642.75	2.80804	2069.63	3.31589	EpoR+Bcl-xLQuantile_1	EpoR+Bcl-xLQuantile_2	4.89112
19964	EpoR+Bcl-xL	48	672.692	2.82782	15084.8	4.17854	EpoR+Bcl-xLQuantile_4	EpoR+Bcl-xLQuantile_3	5.78702
19972	EpoR+Bcl-xL	48	493.22	2.69304	675.54	2.82965	EpoR+Bcl-xLQuantile_1	EpoR+Bcl-xLQuantile_1	3.9494
19973	EpoR+Bcl-xL	48	2391.38	3.37865	36288.6	4.55977	EpoR+Bcl-xLQuantile_5	EpoR+Bcl-xLQuantile_5	5.49347
20022	EpoR+Bcl-xL	48	2021	3.30557	3531.44	3.54795	EpoR+Bcl-xLQuantile_2	EpoR+Bcl-xLQuantile_5	6.6371
20089	EpoR+Bcl-xL	48	1610.52	3.20697	13400.2	4.12711	EpoR+Bcl-xLQuantile_4	EpoR+Bcl-xLQuantile_5	6.01818
20132	EpoR+Bcl-xL	48	1057.5	3.02428	5763.08	3.76065	EpoR+Bcl-xLQuantile_3	EpoR+Bcl-xLQuantile_4	5.1345
20170	EpoR+Bcl-xL	48	2220	3.34635	47398.5	4.67576	EpoR+Bcl-xLQuantile_5	EpoR+Bcl-xLQuantile_5	6.58185
20174	EpoR+Bcl-xL	48	547.458	2.73835	16547.6	4.21873	EpoR+Bcl-xLQuantile_5	EpoR+Bcl-xLQuantile_2	5.01322
20187	EpoR+Bcl-xL	48	492.58	2.69248	8582.68	3.93362	EpoR+Bcl-xLQuantile_3	EpoR+Bcl-xLQuantile_1	5.19484
20211	EpoR+Bcl-xL	48	1849.59	3.26708	11622	4.06528	EpoR+Bcl-xLQuantile_4	EpoR+Bcl-xLQuantile_5	3.88499
20242	EpoR+Bcl-xL	48	773.44	2.88843	5790.92	3.76275	EpoR+Bcl-xLQuantile_3	EpoR+Bcl-xLQuantile_3	5.6115
20273	EpoR+Bcl-xL	48	1213.62	3.08408	12485.1	4.09639	EpoR+Bcl-xLQuantile_4	EpoR+Bcl-xLQuantile_4	6.18942
20314	EpoR+Bcl-xL	48	960.359	2.98243	2119.64	3.32626	EpoR+Bcl-xLQuantile_1	EpoR+Bcl-xLQuantile_4	6.2461
20335	EpoR+Bcl-xL	48	1131.31	3.05358	8413.34	3.92497	EpoR+Bcl-xLQuantile_3	EpoR+Bcl-xLQuantile_4	4.5823
20364	EpoR+Bcl-xL	48	1035.9	3.01532	12642.4	4.10183	EpoR+Bcl-xLQuantile_4	EpoR+Bcl-xLQuantile_4	4.14141
20446	EpoR+Bcl-xL	48	837.383	2.92292	5928.85	3.77297	EpoR+Bcl-xLQuantile_3	EpoR+Bcl-xLQuantile_3	4.7682
20462	EpoR+Bcl-xL	48	1500.75	3.17631	32791.9	4.51577	EpoR+Bcl-xLQuantile_5	EpoR+Bcl-xLQuantile_5	3.42842
20485	EpoR+Bcl-xL	48	3137.3	3.49656	62566.9	4.79634	EpoR+Bcl-xLQuantile_5	EpoR+Bcl-xLQuantile_5	5.67021
20492	EpoR+Bcl-xL	48	488.589	2.68894	4420.12	3.64543	EpoR+Bcl-xLQuantile_2	EpoR+Bcl-xLQuantile_1	5.6115
20564	EpoR+Bcl-xL	48	909.01	2.95857	1597.27	3.20338	EpoR+Bcl-xLQuantile_1	EpoR+Bcl-xLQuantile_4	4.70644
20575	EpoR+Bcl-xL	48	435.644	2.63913	25356.7	4.40409	EpoR+Bcl-xLQuantile_5	EpoR+Bcl-xLQuantile_1	4.7682
20615	EpoR+Bcl-xL	48	960.125	2.98233	6138.65	3.78807	EpoR+Bcl-xLQuantile_3	EpoR+Bcl-xLQuantile_4	5.43415
20621	EpoR+Bcl-xL	48	950.92	2.97814	4548.14	3.65783	EpoR+Bcl-xLQuantile_2	EpoR+Bcl-xLQuantile_4	6.91028
20669	EpoR+Bcl-xL	48	928.75	2.9679	3902.25	3.59132	EpoR+Bcl-xLQuantile_2	EpoR+Bcl-xLQuantile_4	6.13255
20700	EpoR+Bcl-xL	48	1239.3	3.09318	1145.06	3.05883	EpoR+Bcl-xLQuantile_1	EpoR+Bcl-xLQuantile_4	4.89112
20704	EpoR+Bcl-xL	48	905.103	2.9567	4039.17	3.60629	EpoR+Bcl-xLQuantile_2	EpoR+Bcl-xLQuantile_4	5.01322
20707	EpoR+Bcl-xL	48	610.938	2.786	2877.22	3.45897	EpoR+Bcl-xLQuantile_2	EpoR+Bcl-xLQuantile_2	4.82976
20713	EpoR+Bcl-xL	48	2610.44	3.41671	11498.2	4.06063	EpoR+Bcl-xLQuantile_4	EpoR+Bcl-xLQuantile_5	4.95227
20724	EpoR+Bcl-xL	48	531.197	2.72526	37490.7	4.57392	EpoR+Bcl-xLQuantile_5	EpoR+Bcl-xLQuantile_2	4.51993
20731	EpoR+Bcl-xL	48	1395.37	3.14469	17104	4.2331	EpoR+Bcl-xLQuantile_5	EpoR+Bcl-xLQuantile_5	4.95227
20743	EpoR+Bcl-xL	48	707.96	2.85001	6637.86	3.82203	EpoR+Bcl-xLQuantile_3	EpoR+Bcl-xLQuantile_3	4.64447
20746	EpoR+Bcl-xL	48	750.339	2.87526	6503.44	3.81314	EpoR+Bcl-xLQuantile_3	EpoR+Bcl-xLQuantile_3	5.43415
20750	EpoR+Bcl-xL	48	1425.24	3.15389	604.87	2.78166	EpoR+Bcl-xLQuantile_1	EpoR+Bcl-xLQuantile_5	6.47075
20773	EpoR+Bcl-xL	48	1087.46	3.03641	1325.69	3.12244	EpoR+Bcl-xLQuantile_1	EpoR+Bcl-xLQuantile_4	4.45735
20775	EpoR+Bcl-xL	48	1868.09	3.2714	10459.9	4.01953	EpoR+Bcl-xLQuantile_4	EpoR+Bcl-xLQuantile_5	5.90301
20791	EpoR+Bcl-xL	48	1209.17	3.08249	2264.83	3.35504	EpoR+Bcl-xLQuantile_1	EpoR+Bcl-xLQuantile_4	3.82038
20816	EpoR+Bcl-xL	48	543.098	2.73488	14286.7	4.15493	EpoR+Bcl-xLQuantile_4	EpoR+Bcl-xLQuantile_2	6.5264
20831	EpoR+Bcl-xL	48	674.5	2.82898	835.25	2.92182	EpoR+Bcl-xLQuantile_1	EpoR+Bcl-xLQuantile_3	4.33158
20957	EpoR+Bcl-xL	48	665.59	2.82321	6872.8	3.83713	EpoR+Bcl-xLQuantile_3	EpoR+Bcl-xLQuantile_3	5.07396
21006	EpoR+Bcl-xL	48	1018.42	3.00793	10217.2	4.00933	EpoR+Bcl-xLQuantile_4	EpoR+Bcl-xLQuantile_4	4.7682
21009	EpoR+Bcl-xL	48	637.111	2.80422	5793.31	3.76293	EpoR+Bcl-xLQuantile_3	EpoR+Bcl-xLQuantile_2	4.51993
21035	EpoR+Bcl-xL	48	711.639	2.85226	6296.77	3.79912	EpoR+Bcl-xLQuantile_3	EpoR+Bcl-xLQuantile_3	5.43415
21055	EpoR+Bcl-xL	48	784.609	2.89465	4133.35	3.6163	EpoR+Bcl-xLQuantile_2	EpoR+Bcl-xLQuantile_3	4.205
21060	EpoR+Bcl-xL	48	797.724	2.90185	8135.26	3.91037	EpoR+Bcl-xLQuantile_3	EpoR+Bcl-xLQuantile_3	5.6115
21092	EpoR+Bcl-xL	48	1398.18	3.14556	4136.4	3.61662	EpoR+Bcl-xLQuantile_2	EpoR+Bcl-xLQuantile_5	4.82976
21104	EpoR+Bcl-xL	48	590.217	2.77101	18299.9	4.26245	EpoR+Bcl-xLQuantile_5	EpoR+Bcl-xLQuantile_2	5.9607
21170	EpoR+Bcl-xL	48	1040	3.01703	12337.5	4.09123	EpoR+Bcl-xLQuantile_4	EpoR+Bcl-xLQuantile_4	5.9607
21256	EpoR+Bcl-xL	48	463.5	2.66605	3888.75	3.58981	EpoR+Bcl-xLQuantile_2	EpoR+Bcl-xLQuantile_1	3.9494
21260	EpoR+Bcl-xL	48	440.355	2.6438	13713.9	4.13716	EpoR+Bcl-xLQuantile_4	EpoR+Bcl-xLQuantile_1	7.59673
21266	EpoR+Bcl-xL	48	475.975	2.67758	11791.7	4.07158	EpoR+Bcl-xLQuantile_4	EpoR+Bcl-xLQuantile_1	5.78702
21271	EpoR+Bcl-xL	48	474.078	2.67585	23282.1	4.36702	EpoR+Bcl-xLQuantile_5	EpoR+Bcl-xLQuantile_1	4.07761
21307	EpoR+Bcl-xL	48	3087.2	3.48956	3120.3	3.4942	EpoR+Bcl-xLQuantile_2	EpoR+Bcl-xLQuantile_5	5.90301
21323	EpoR+Bcl-xL	48	2976.42	3.47369	21502.1	4.33248	EpoR+Bcl-xLQuantile_5	EpoR+Bcl-xLQuantile_5	4.7682
21365	EpoR+Bcl-xL	48	1028.42	3.01217	14826.7	4.17104	EpoR+Bcl-xLQuantile_4	EpoR+Bcl-xLQuantile_4	4.7682
21387	EpoR+Bcl-xL	48	754.844	2.87786	7606.68	3.8812	EpoR+Bcl-xLQuantile_3	EpoR+Bcl-xLQuantile_3	5.78702
21390	EpoR+Bcl-xL	48	547.208	2.73815	14057.8	4.14792	EpoR+Bcl-xLQuantile_4	EpoR+Bcl-xLQuantile_2	4.205
21426	EpoR+Bcl-xL	48	691.693	2.83991	15431	4.18839	EpoR+Bcl-xLQuantile_4	EpoR+Bcl-xLQuantile_3	3.42842
21432	EpoR+Bcl-xL	48	503.92	2.70236	3539.24	3.54891	EpoR+Bcl-xLQuantile_2	EpoR+Bcl-xLQuantile_1	4.07761
21445	EpoR+Bcl-xL	48	649.481	2.81257	6664.72	3.82378	EpoR+Bcl-xLQuantile_3	EpoR+Bcl-xLQuantile_2	4.89112
21479	EpoR+Bcl-xL	48	722.231	2.85868	688.865	2.83813	EpoR+Bcl-xLQuantile_1	EpoR+Bcl-xLQuantile_3	5.3149
21502	EpoR+Bcl-xL	48	1441.15	3.15871	19575.6	4.29172	EpoR+Bcl-xLQuantile_5	EpoR+Bcl-xLQuantile_5	4.45735
21538	EpoR+Bcl-xL	48	683	2.83442	22994	4.36161	EpoR+Bcl-xLQuantile_5	EpoR+Bcl-xLQuantile_3	6.01818
21546	EpoR+Bcl-xL	48	1319.86	3.12053	9849.55	3.99342	EpoR+Bcl-xLQuantile_4	EpoR+Bcl-xLQuantile_5	5.78702
21599	EpoR+Bcl-xL	48	1095.03	3.03943	32494.8	4.51181	EpoR+Bcl-xLQuantile_5	EpoR+Bcl-xLQuantile_4	5.43415
21600	EpoR+Bcl-xL	48	1803.63	3.25615	15650.9	4.19454	EpoR+Bcl-xLQuantile_4	EpoR+Bcl-xLQuantile_5	6.47075
21628	EpoR+Bcl-xL	48	1232.78	3.09089	19245.5	4.28433	EpoR+Bcl-xLQuantile_5	EpoR+Bcl-xLQuantile_4	7.01813
21638	EpoR+Bcl-xL	48	652.438	2.81454	2251.24	3.35242	EpoR+Bcl-xLQuantile_1	EpoR+Bcl-xLQuantile_3	5.43415
21735	EpoR+Bcl-xL	48	474.609	2.67634	2593.48	3.41388	EpoR+Bcl-xLQuantile_2	EpoR+Bcl-xLQuantile_1	3.9494
21828	EpoR+Bcl-xL	48	1014.61	3.0063	1591.08	3.20169	EpoR+Bcl-xLQuantile_1	EpoR+Bcl-xLQuantile_4	3.75556
21868	EpoR+Bcl-xL	48	1022.75	3.00977	18118.5	4.25812	EpoR+Bcl-xLQuantile_5	EpoR+Bcl-xLQuantile_4	5.1345
21874	EpoR+Bcl-xL	48	1184.82	3.07365	2946.25	3.46927	EpoR+Bcl-xLQuantile_2	EpoR+Bcl-xLQuantile_4	5.78702
21884	EpoR+Bcl-xL	48	632	2.80072	27023	4.43173	EpoR+Bcl-xLQuantile_5	EpoR+Bcl-xLQuantile_2	4.5823
21892	EpoR+Bcl-xL	48	496.24	2.69569	4904.57	3.6906	EpoR+Bcl-xLQuantile_2	EpoR+Bcl-xLQuantile_1	5.37463
21901	EpoR+Bcl-xL	48	759.308	2.88042	18069.8	4.25695	EpoR+Bcl-xLQuantile_5	EpoR+Bcl-xLQuantile_3	7.12516
21932	EpoR+Bcl-xL	48	1410.53	3.14938	15798.6	4.19862	EpoR+Bcl-xLQuantile_4	EpoR+Bcl-xLQuantile_5	6.35883
21953	EpoR+Bcl-xL	48	813.727	2.91048	4796.5	3.68092	EpoR+Bcl-xLQuantile_2	EpoR+Bcl-xLQuantile_3	5.84511
21993	EpoR+Bcl-xL	48	2842.75	3.45374	5441.88	3.73575	EpoR+Bcl-xLQuantile_3	EpoR+Bcl-xLQuantile_5	4.64447
21998	EpoR+Bcl-xL	48	1145.02	3.05881	18072.6	4.25702	EpoR+Bcl-xLQuantile_5	EpoR+Bcl-xLQuantile_4	4.205
22039	EpoR+Bcl-xL	48	1654.37	3.21863	16694.6	4.22258	EpoR+Bcl-xLQuantile_5	EpoR+Bcl-xLQuantile_5	3.9494
22080	EpoR+Bcl-xL	48	498.75	2.69788	3247.8	3.51159	EpoR+Bcl-xLQuantile_2	EpoR+Bcl-xLQuantile_1	5.01322
22083	EpoR+Bcl-xL	48	610.583	2.78574	1983.38	3.2974	EpoR+Bcl-xLQuantile_1	EpoR+Bcl-xLQuantile_2	4.7682
22144	EpoR+Bcl-xL	48	749.856	2.87498	5667.32	3.75338	EpoR+Bcl-xLQuantile_3	EpoR+Bcl-xLQuantile_3	5.55259
22149	EpoR+Bcl-xL	48	659.168	2.819	8361.25	3.92227	EpoR+Bcl-xLQuantile_3	EpoR+Bcl-xLQuantile_3	3.9494
22153	EpoR+Bcl-xL	48	478.196	2.67961	7884.6	3.89678	EpoR+Bcl-xLQuantile_3	EpoR+Bcl-xLQuantile_1	4.2684
22181	EpoR+Bcl-xL	48	657.583	2.81795	2183.71	3.3392	EpoR+Bcl-xLQuantile_1	EpoR+Bcl-xLQuantile_3	6.01818
22189	EpoR+Bcl-xL	48	1302.38	3.11474	9366.38	3.97157	EpoR+Bcl-xLQuantile_4	EpoR+Bcl-xLQuantile_5	5.49347
22197	EpoR+Bcl-xL	48	926.45	2.96682	10639.4	4.02692	EpoR+Bcl-xLQuantile_4	EpoR+Bcl-xLQuantile_4	5.43415
22205	EpoR+Bcl-xL	48	1280.14	3.10726	13825.9	4.14069	EpoR+Bcl-xLQuantile_4	EpoR+Bcl-xLQuantile_5	5.9607
22231	EpoR+Bcl-xL	48	2477.85	3.39408	9160.81	3.96193	EpoR+Bcl-xLQuantile_4	EpoR+Bcl-xLQuantile_5	3.88499
22235	EpoR+Bcl-xL	48	2143.78	3.33118	21270.4	4.32778	EpoR+Bcl-xLQuantile_5	EpoR+Bcl-xLQuantile_5	4.89112
22238	EpoR+Bcl-xL	48	594.83	2.77439	10966.1	4.04005	EpoR+Bcl-xLQuantile_4	EpoR+Bcl-xLQuantile_2	5.25497
22248	EpoR+Bcl-xL	48	520.184	2.71616	2169.25	3.33631	EpoR+Bcl-xLQuantile_1	EpoR+Bcl-xLQuantile_2	3.02913
22255	EpoR+Bcl-xL	48	2166.42	3.33574	23544.7	4.37189	EpoR+Bcl-xLQuantile_5	EpoR+Bcl-xLQuantile_5	5.84511
22263	EpoR+Bcl-xL	48	1213.86	3.08417	12304.9	4.09008	EpoR+Bcl-xLQuantile_4	EpoR+Bcl-xLQuantile_4	6.13255
22357	EpoR+Bcl-xL	48	1545.22	3.18899	18737.6	4.27271	EpoR+Bcl-xLQuantile_5	EpoR+Bcl-xLQuantile_5	4.70644
22368	EpoR+Bcl-xL	48	987.652	2.9946	12356.6	4.0919	EpoR+Bcl-xLQuantile_4	EpoR+Bcl-xLQuantile_4	5.1345
22382	EpoR+Bcl-xL	48	1013.21	3.0057	2191	3.34064	EpoR+Bcl-xLQuantile_1	EpoR+Bcl-xLQuantile_4	6.13255
22384	EpoR+Bcl-xL	48	495.278	2.69485	4453.14	3.64867	EpoR+Bcl-xLQuantile_2	EpoR+Bcl-xLQuantile_1	6.6371
22404	EpoR+Bcl-xL	48	804.13	2.90533	9646.42	3.98437	EpoR+Bcl-xLQuantile_4	EpoR+Bcl-xLQuantile_3	4.82976
22445	EpoR+Bcl-xL	48	690.5	2.83916	17416.8	4.24097	EpoR+Bcl-xLQuantile_5	EpoR+Bcl-xLQuantile_3	4.205
22480	EpoR+Bcl-xL	48	538.28	2.73101	494.99	2.6946	EpoR+Bcl-xLQuantile_1	EpoR+Bcl-xLQuantile_2	5.1345
22481	EpoR+Bcl-xL	48	803.457	2.90496	28336.2	4.45234	EpoR+Bcl-xLQuantile_5	EpoR+Bcl-xLQuantile_3	6.5264
22484	EpoR+Bcl-xL	48	716.765	2.85538	12809.5	4.10753	EpoR+Bcl-xLQuantile_4	EpoR+Bcl-xLQuantile_3	4.2684
22495	EpoR+Bcl-xL	48	988.779	2.9951	2489.49	3.39611	EpoR+Bcl-xLQuantile_2	EpoR+Bcl-xLQuantile_4	6.35883
22497	EpoR+Bcl-xL	48	658.024	2.81824	7960.06	3.90092	EpoR+Bcl-xLQuantile_3	EpoR+Bcl-xLQuantile_3	5.84511
22510	EpoR+Bcl-xL	48	785.728	2.89527	17202.5	4.23559	EpoR+Bcl-xLQuantile_5	EpoR+Bcl-xLQuantile_3	4.95227
22523	EpoR+Bcl-xL	48	730.521	2.86363	5053.95	3.70363	EpoR+Bcl-xLQuantile_3	EpoR+Bcl-xLQuantile_3	5.19484
22531	EpoR+Bcl-xL	48	1227.44	3.089	2970.94	3.47289	EpoR+Bcl-xLQuantile_2	EpoR+Bcl-xLQuantile_4	5.07396
22574	EpoR+Bcl-xL	48	1789.82	3.25281	19119.8	4.28148	EpoR+Bcl-xLQuantile_5	EpoR+Bcl-xLQuantile_5	4.95227
22667	EpoR+Bcl-xL	48	767.705	2.88519	14168.6	4.15133	EpoR+Bcl-xLQuantile_4	EpoR+Bcl-xLQuantile_3	4.205
22690	EpoR+Bcl-xL	48	595.573	2.77493	8609.59	3.93498	EpoR+Bcl-xLQuantile_3	EpoR+Bcl-xLQuantile_2	6.07547
22697	EpoR+Bcl-xL	48	566.115	2.7529	9683.6	3.98604	EpoR+Bcl-xLQuantile_4	EpoR+Bcl-xLQuantile_2	4.5823
22723	EpoR+Bcl-xL	48	788	2.89653	13609.4	4.13384	EpoR+Bcl-xLQuantile_4	EpoR+Bcl-xLQuantile_3	6.41489
22725	EpoR+Bcl-xL	48	710.016	2.85127	8326.08	3.92044	EpoR+Bcl-xLQuantile_3	EpoR+Bcl-xLQuantile_3	4.7682
22741	EpoR+Bcl-xL	48	491.56	2.69158	500.587	2.69948	EpoR+Bcl-xLQuantile_1	EpoR+Bcl-xLQuantile_1	4.45735
22752	EpoR+Bcl-xL	48	645.274	2.80974	52411.4	4.71943	EpoR+Bcl-xLQuantile_5	EpoR+Bcl-xLQuantile_2	5.55259
22764	EpoR+Bcl-xL	48	1319.26	3.12033	13960.8	4.14491	EpoR+Bcl-xLQuantile_4	EpoR+Bcl-xLQuantile_5	7.44137
22766	EpoR+Bcl-xL	48	630.771	2.79987	2250.4	3.35226	EpoR+Bcl-xLQuantile_1	EpoR+Bcl-xLQuantile_2	5.3149
22798	EpoR+Bcl-xL	48	450.75	2.65394	12257.6	4.0884	EpoR+Bcl-xLQuantile_4	EpoR+Bcl-xLQuantile_1	5.25497
22800	EpoR+Bcl-xL	48	778.086	2.89103	5077.93	3.70569	EpoR+Bcl-xLQuantile_3	EpoR+Bcl-xLQuantile_3	5.6115
22845	EpoR+Bcl-xL	48	1334.97	3.12547	6280.64	3.798	EpoR+Bcl-xLQuantile_3	EpoR+Bcl-xLQuantile_5	6.01818
22853	EpoR+Bcl-xL	48	630.167	2.79946	5881.25	3.76947	EpoR+Bcl-xLQuantile_3	EpoR+Bcl-xLQuantile_2	5.1345
22885	EpoR+Bcl-xL	48	481.707	2.68278	29043.9	4.46305	EpoR+Bcl-xLQuantile_5	EpoR+Bcl-xLQuantile_1	4.2684
22908	EpoR+Bcl-xL	48	2166.62	3.33578	4944.1	3.69409	EpoR+Bcl-xLQuantile_3	EpoR+Bcl-xLQuantile_5	4.07761
22967	EpoR+Bcl-xL	48	3343	3.52414	22613.2	4.35436	EpoR+Bcl-xLQuantile_5	EpoR+Bcl-xLQuantile_5	4.5823
22987	EpoR+Bcl-xL	48	857.917	2.93345	3087.65	3.48963	EpoR+Bcl-xLQuantile_2	EpoR+Bcl-xLQuantile_3	6.18942
23002	EpoR+Bcl-xL	48	668.913	2.82537	25468.1	4.406	EpoR+Bcl-xLQuantile_5	EpoR+Bcl-xLQuantile_3	5.01322
23089	EpoR+Bcl-xL	48	801.605	2.90396	2273.89	3.35677	EpoR+Bcl-xLQuantile_1	EpoR+Bcl-xLQuantile_3	6.80162
23113	EpoR+Bcl-xL	48	1006.59	3.00285	11219.3	4.04997	EpoR+Bcl-xLQuantile_4	EpoR+Bcl-xLQuantile_4	6.01818
23119	EpoR+Bcl-xL	48	1200.47	3.07935	12867.6	4.1095	EpoR+Bcl-xLQuantile_4	EpoR+Bcl-xLQuantile_4	4.2684
23159	EpoR+Bcl-xL	48	1306.99	3.11627	7257.29	3.86077	EpoR+Bcl-xLQuantile_3	EpoR+Bcl-xLQuantile_5	3.36238
23171	EpoR+Bcl-xL	48	2476.19	3.39378	12984.6	4.11343	EpoR+Bcl-xLQuantile_4	EpoR+Bcl-xLQuantile_5	6.80162
23218	EpoR+Bcl-xL	48	2768.76	3.44229	25803.7	4.41168	EpoR+Bcl-xLQuantile_5	EpoR+Bcl-xLQuantile_5	5.55259
23245	EpoR+Bcl-xL	48	904.304	2.95631	10284.5	4.01219	EpoR+Bcl-xLQuantile_4	EpoR+Bcl-xLQuantile_4	3.22969
23250	EpoR+Bcl-xL	48	597.438	2.77629	4539.76	3.65703	EpoR+Bcl-xLQuantile_2	EpoR+Bcl-xLQuantile_2	6.74698
23267	EpoR+Bcl-xL	48	463.154	2.66573	1940.88	3.288	EpoR+Bcl-xLQuantile_1	EpoR+Bcl-xLQuantile_1	4.64447
23294	EpoR+Bcl-xL	48	427.091	2.63052	1725.23	3.23685	EpoR+Bcl-xLQuantile_1	EpoR+Bcl-xLQuantile_1	4.33158
23302	EpoR+Bcl-xL	48	1754.7	3.2442	23780.1	4.37621	EpoR+Bcl-xLQuantile_5	EpoR+Bcl-xLQuantile_5	2.96187
23315	EpoR+Bcl-xL	48	1478.79	3.16991	18107	4.25785	EpoR+Bcl-xLQuantile_5	EpoR+Bcl-xLQuantile_5	3.62531
23336	EpoR+Bcl-xL	48	650.481	2.81323	1515.5	3.18055	EpoR+Bcl-xLQuantile_1	EpoR+Bcl-xLQuantile_2	5.25497
23353	EpoR+Bcl-xL	48	872.476	2.94075	2911.69	3.46414	EpoR+Bcl-xLQuantile_2	EpoR+Bcl-xLQuantile_4	7.12516
23401	EpoR+Bcl-xL	48	1964.04	3.29315	37592.2	4.5751	EpoR+Bcl-xLQuantile_5	EpoR+Bcl-xLQuantile_5	6.13255
23422	EpoR+Bcl-xL	48	555.95	2.74504	3488.17	3.5426	EpoR+Bcl-xLQuantile_2	EpoR+Bcl-xLQuantile_2	5.19484
23453	EpoR+Bcl-xL	48	471.707	2.67367	5754.8	3.76003	EpoR+Bcl-xLQuantile_3	EpoR+Bcl-xLQuantile_1	5.72871
23457	EpoR+Bcl-xL	48	559.938	2.74814	9009.16	3.95468	EpoR+Bcl-xLQuantile_4	EpoR+Bcl-xLQuantile_2	4.39457
23492	EpoR+Bcl-xL	48	759.163	2.88034	9644.38	3.98427	EpoR+Bcl-xLQuantile_4	EpoR+Bcl-xLQuantile_3	4.70644
23500	EpoR+Bcl-xL	48	446.418	2.64974	2821.78	3.45052	EpoR+Bcl-xLQuantile_2	EpoR+Bcl-xLQuantile_1	5.84511
23509	EpoR+Bcl-xL	48	661.818	2.82074	4021.55	3.60439	EpoR+Bcl-xLQuantile_2	EpoR+Bcl-xLQuantile_3	4.95227
23523	EpoR+Bcl-xL	48	1015.46	3.00666	22510.7	4.35239	EpoR+Bcl-xLQuantile_5	EpoR+Bcl-xLQuantile_4	3.75556
23545	EpoR+Bcl-xL	48	696	2.84261	5915.25	3.77197	EpoR+Bcl-xLQuantile_3	EpoR+Bcl-xLQuantile_3	3.29614
23550	EpoR+Bcl-xL	48	456	2.65896	1867.6	3.27128	EpoR+Bcl-xLQuantile_1	EpoR+Bcl-xLQuantile_1	5.67021
23561	EpoR+Bcl-xL	48	1564.26	3.19431	4170.11	3.62015	EpoR+Bcl-xLQuantile_2	EpoR+Bcl-xLQuantile_5	5.49347
23581	EpoR+Bcl-xL	48	693.25	2.84089	871	2.94002	EpoR+Bcl-xLQuantile_1	EpoR+Bcl-xLQuantile_3	6.07547
23588	EpoR+Bcl-xL	48	460.12	2.66287	1291.08	3.11095	EpoR+Bcl-xLQuantile_1	EpoR+Bcl-xLQuantile_1	3.69054
23589	EpoR+Bcl-xL	48	478.231	2.67964	7894.81	3.89734	EpoR+Bcl-xLQuantile_3	EpoR+Bcl-xLQuantile_1	5.78702
23590	EpoR+Bcl-xL	48	546.537	2.73762	15395.6	4.1874	EpoR+Bcl-xLQuantile_4	EpoR+Bcl-xLQuantile_2	6.47075
23657	EpoR+Bcl-xL	48	1534.85	3.18606	10263.1	4.01128	EpoR+Bcl-xLQuantile_4	EpoR+Bcl-xLQuantile_5	5.90301
23711	EpoR+Bcl-xL	48	1179.06	3.07153	5182.9	3.71457	EpoR+Bcl-xLQuantile_3	EpoR+Bcl-xLQuantile_4	5.43415
23713	EpoR+Bcl-xL	48	942.029	2.97406	17614.1	4.24586	EpoR+Bcl-xLQuantile_5	EpoR+Bcl-xLQuantile_4	5.07396
23749	EpoR+Bcl-xL	48	3834	3.58365	1711	3.23325	EpoR+Bcl-xLQuantile_1	EpoR+Bcl-xLQuantile_5	5.49347
23801	EpoR+Bcl-xL	48	2434.68	3.38644	26658.4	4.42583	EpoR+Bcl-xLQuantile_5	EpoR+Bcl-xLQuantile_5	7.07175
23802	EpoR+Bcl-xL	48	577.946	2.76189	7783.55	3.89118	EpoR+Bcl-xLQuantile_3	EpoR+Bcl-xLQuantile_2	5.72871
23817	EpoR+Bcl-xL	48	487.565	2.68803	4201.96	3.62345	EpoR+Bcl-xLQuantile_2	EpoR+Bcl-xLQuantile_1	2.55403
23827	EpoR+Bcl-xL	48	517.192	2.71365	6712.12	3.82686	EpoR+Bcl-xLQuantile_3	EpoR+Bcl-xLQuantile_1	4.7682
23831	EpoR+Bcl-xL	48	487.01	2.68754	43879.4	4.64226	EpoR+Bcl-xLQuantile_5	EpoR+Bcl-xLQuantile_1	5.3149
23860	EpoR+Bcl-xL	48	541.788	2.73383	3882.3	3.58909	EpoR+Bcl-xLQuantile_2	EpoR+Bcl-xLQuantile_2	4.95227
23928	EpoR+Bcl-xL	48	593.606	2.7735	36842.7	4.56635	EpoR+Bcl-xLQuantile_5	EpoR+Bcl-xLQuantile_2	6.5264
23952	EpoR+Bcl-xL	48	682.355	2.83401	7411.76	3.86992	EpoR+Bcl-xLQuantile_3	EpoR+Bcl-xLQuantile_3	5.49347
23983	EpoR+Bcl-xL	48	452.423	2.65554	6649.8	3.82281	EpoR+Bcl-xLQuantile_3	EpoR+Bcl-xLQuantile_1	4.64447
24024	EpoR+Bcl-xL	48	458.713	2.66154	20603.7	4.31394	EpoR+Bcl-xLQuantile_5	EpoR+Bcl-xLQuantile_1	7.33678
24025	EpoR+Bcl-xL	48	966.483	2.98519	1490.88	3.17344	EpoR+Bcl-xLQuantile_1	EpoR+Bcl-xLQuantile_4	8.0518
24050	EpoR+Bcl-xL	48	547.236	2.73817	9515.33	3.97842	EpoR+Bcl-xLQuantile_4	EpoR+Bcl-xLQuantile_2	4.5823
24080	EpoR+Bcl-xL	48	773.212	2.8883	8209.57	3.91432	EpoR+Bcl-xLQuantile_3	EpoR+Bcl-xLQuantile_3	4.95227
24089	EpoR+Bcl-xL	48	542	2.734	3256	3.51268	EpoR+Bcl-xLQuantile_2	EpoR+Bcl-xLQuantile_2	2.13886
24092	EpoR+Bcl-xL	48	2785	3.44483	51228	4.70951	EpoR+Bcl-xLQuantile_5	EpoR+Bcl-xLQuantile_5	5.55259
24098	EpoR+Bcl-xL	48	848.4	2.9286	1153.4	3.06198	EpoR+Bcl-xLQuantile_1	EpoR+Bcl-xLQuantile_3	5.25497
24099	EpoR+Bcl-xL	48	439.98	2.64343	10148.9	4.00642	EpoR+Bcl-xLQuantile_4	EpoR+Bcl-xLQuantile_1	5.01322
24103	EpoR+Bcl-xL	48	424.615	2.628	7579.54	3.87964	EpoR+Bcl-xLQuantile_3	EpoR+Bcl-xLQuantile_1	4.89112
24110	EpoR+Bcl-xL	48	987.321	2.99446	34835.3	4.54202	EpoR+Bcl-xLQuantile_5	EpoR+Bcl-xLQuantile_4	4.64447
24119	EpoR+Bcl-xL	48	2317.88	3.36509	8988.41	3.95368	EpoR+Bcl-xLQuantile_4	EpoR+Bcl-xLQuantile_5	5.37463
24126	EpoR+Bcl-xL	48	1255.54	3.09883	15364.2	4.18651	EpoR+Bcl-xLQuantile_4	EpoR+Bcl-xLQuantile_4	5.49347
24131	EpoR+Bcl-xL	48	932.312	2.96956	2437.78	3.38699	EpoR+Bcl-xLQuantile_2	EpoR+Bcl-xLQuantile_4	5.90301
24150	EpoR+Bcl-xL	48	446.71	2.65003	4548.12	3.65783	EpoR+Bcl-xLQuantile_2	EpoR+Bcl-xLQuantile_1	5.78702
24165	EpoR+Bcl-xL	48	746.482	2.87302	48303.3	4.68398	EpoR+Bcl-xLQuantile_5	EpoR+Bcl-xLQuantile_3	2.8944
24178	EpoR+Bcl-xL	48	1051.19	3.02168	1377.07	3.13896	EpoR+Bcl-xLQuantile_1	EpoR+Bcl-xLQuantile_4	4.45735
24210	EpoR+Bcl-xL	48	516.792	2.71332	4251.88	3.62858	EpoR+Bcl-xLQuantile_2	EpoR+Bcl-xLQuantile_1	5.3149
24215	EpoR+Bcl-xL	48	1656.93	3.2193	9899.6	3.99562	EpoR+Bcl-xLQuantile_4	EpoR+Bcl-xLQuantile_5	5.3149
24232	EpoR+Bcl-xL	48	3146.08	3.49777	23740	4.37548	EpoR+Bcl-xLQuantile_5	EpoR+Bcl-xLQuantile_5	5.90301
24239	EpoR+Bcl-xL	48	517.734	2.71411	8511.66	3.93001	EpoR+Bcl-xLQuantile_3	EpoR+Bcl-xLQuantile_1	4.45735
24263	EpoR+Bcl-xL	48	478.427	2.67982	19926.6	4.29943	EpoR+Bcl-xLQuantile_5	EpoR+Bcl-xLQuantile_1	5.6115
24265	EpoR+Bcl-xL	48	839.692	2.92412	25369.1	4.4043	EpoR+Bcl-xLQuantile_5	EpoR+Bcl-xLQuantile_3	5.90301
24347	EpoR+Bcl-xL	48	1330.6	3.12405	10814	4.03399	EpoR+Bcl-xLQuantile_4	EpoR+Bcl-xLQuantile_5	3.16304
24357	EpoR+Bcl-xL	48	618.049	2.79102	19052.5	4.27995	EpoR+Bcl-xLQuantile_5	EpoR+Bcl-xLQuantile_2	6.30256
24398	EpoR+Bcl-xL	48	698.455	2.84414	2685.73	3.42906	EpoR+Bcl-xLQuantile_2	EpoR+Bcl-xLQuantile_3	4.33158
24399	EpoR+Bcl-xL	48	721.447	2.8582	1408.9	3.14888	EpoR+Bcl-xLQuantile_1	EpoR+Bcl-xLQuantile_3	6.35883
24444	EpoR+Bcl-xL	48	645.7	2.81003	3011.5	3.47878	EpoR+Bcl-xLQuantile_2	EpoR+Bcl-xLQuantile_2	4.64447
24459	EpoR+Bcl-xL	48	473.604	2.67542	1882.9	3.27483	EpoR+Bcl-xLQuantile_1	EpoR+Bcl-xLQuantile_1	4.89112
24473	EpoR+Bcl-xL	48	985.652	2.99372	4661.48	3.66852	EpoR+Bcl-xLQuantile_2	EpoR+Bcl-xLQuantile_4	5.84511
24481	EpoR+Bcl-xL	48	1289.26	3.11034	16373.4	4.21414	EpoR+Bcl-xLQuantile_5	EpoR+Bcl-xLQuantile_5	5.01322
24532	EpoR+Bcl-xL	48	484.972	2.68572	9737.43	3.98844	EpoR+Bcl-xLQuantile_4	EpoR+Bcl-xLQuantile_1	2.27806
24567	EpoR+Bcl-xL	48	677.594	2.83097	12880.3	4.10993	EpoR+Bcl-xLQuantile_4	EpoR+Bcl-xLQuantile_3	4.205
24570	EpoR+Bcl-xL	48	487.85	2.68829	4287.15	3.63217	EpoR+Bcl-xLQuantile_2	EpoR+Bcl-xLQuantile_1	7.59673
24613	EpoR+Bcl-xL	48	757.25	2.87924	5044	3.70278	EpoR+Bcl-xLQuantile_3	EpoR+Bcl-xLQuantile_3	5.6115
24639	EpoR+Bcl-xL	48	1450.76	3.16159	14564.7	4.1633	EpoR+Bcl-xLQuantile_4	EpoR+Bcl-xLQuantile_5	5.90301
24656	EpoR+Bcl-xL	48	717.894	2.85606	1541.73	3.18801	EpoR+Bcl-xLQuantile_1	EpoR+Bcl-xLQuantile_3	4.33158
24662	EpoR+Bcl-xL	48	1279.75	3.10713	16963.9	4.22953	EpoR+Bcl-xLQuantile_5	EpoR+Bcl-xLQuantile_5	5.19484
24697	EpoR+Bcl-xL	48	1277.23	3.10627	2295.48	3.36087	EpoR+Bcl-xLQuantile_1	EpoR+Bcl-xLQuantile_4	4.7682
24707	EpoR+Bcl-xL	48	491.24	2.69129	13127.6	4.11818	EpoR+Bcl-xLQuantile_4	EpoR+Bcl-xLQuantile_1	6.69214
24708	EpoR+Bcl-xL	48	938.654	2.97251	20305.3	4.30761	EpoR+Bcl-xLQuantile_5	EpoR+Bcl-xLQuantile_4	5.67021
24711	EpoR+Bcl-xL	48	893.786	2.95123	24904.6	4.39628	EpoR+Bcl-xLQuantile_5	EpoR+Bcl-xLQuantile_4	5.07396
24726	EpoR+Bcl-xL	48	1132.66	3.0541	5357.54	3.72897	EpoR+Bcl-xLQuantile_3	EpoR+Bcl-xLQuantile_4	4.89112
24844	EpoR+Bcl-xL	48	612.173	2.78687	4346.12	3.6381	EpoR+Bcl-xLQuantile_2	EpoR+Bcl-xLQuantile_2	6.74698
24848	EpoR+Bcl-xL	48	1804.07	3.25625	2599.11	3.41483	EpoR+Bcl-xLQuantile_2	EpoR+Bcl-xLQuantile_5	6.01818
24865	EpoR+Bcl-xL	48	694.519	2.84168	9329.25	3.96985	EpoR+Bcl-xLQuantile_4	EpoR+Bcl-xLQuantile_3	5.55259
24885	EpoR+Bcl-xL	48	464.808	2.66727	11498.3	4.06063	EpoR+Bcl-xLQuantile_4	EpoR+Bcl-xLQuantile_1	8.15069
24903	EpoR+Bcl-xL	48	1969.66	3.29439	37347.9	4.57227	EpoR+Bcl-xLQuantile_5	EpoR+Bcl-xLQuantile_5	4.51993
24904	EpoR+Bcl-xL	48	1755.37	3.24437	16751.5	4.22405	EpoR+Bcl-xLQuantile_5	EpoR+Bcl-xLQuantile_5	5.01322
24999	EpoR+Bcl-xL	48	797.264	2.9016	4911.44	3.69121	EpoR+Bcl-xLQuantile_3	EpoR+Bcl-xLQuantile_3	4.2684
25003	EpoR+Bcl-xL	48	1162.06	3.06523	2935.05	3.46762	EpoR+Bcl-xLQuantile_2	EpoR+Bcl-xLQuantile_4	5.3149
25025	EpoR+Bcl-xL	48	594.464	2.77413	14269.9	4.15442	EpoR+Bcl-xLQuantile_4	EpoR+Bcl-xLQuantile_2	6.69214
25030	EpoR+Bcl-xL	48	760.846	2.8813	12295.8	4.08976	EpoR+Bcl-xLQuantile_4	EpoR+Bcl-xLQuantile_3	5.6115
25033	EpoR+Bcl-xL	48	1941.36	3.28811	34426.3	4.53689	EpoR+Bcl-xLQuantile_5	EpoR+Bcl-xLQuantile_5	3.9494
25044	EpoR+Bcl-xL	48	441	2.64444	8970.5	3.95282	EpoR+Bcl-xLQuantile_4	EpoR+Bcl-xLQuantile_1	5.55259
25064	EpoR+Bcl-xL	48	1339.89	3.12707	12078.4	4.08201	EpoR+Bcl-xLQuantile_4	EpoR+Bcl-xLQuantile_5	5.6115
25079	EpoR+Bcl-xL	48	427.826	2.63127	2501.13	3.39814	EpoR+Bcl-xLQuantile_2	EpoR+Bcl-xLQuantile_1	4.01361
25095	EpoR+Bcl-xL	48	874.763	2.94189	35843.9	4.55442	EpoR+Bcl-xLQuantile_5	EpoR+Bcl-xLQuantile_4	5.43415
25129	EpoR+Bcl-xL	48	458.25	2.6611	9440.78	3.97501	EpoR+Bcl-xLQuantile_4	EpoR+Bcl-xLQuantile_1	4.01361
25140	EpoR+Bcl-xL	48	444.154	2.64753	7677.91	3.88524	EpoR+Bcl-xLQuantile_3	EpoR+Bcl-xLQuantile_1	4.45735
25183	EpoR+Bcl-xL	48	849.521	2.92917	3685.62	3.56651	EpoR+Bcl-xLQuantile_2	EpoR+Bcl-xLQuantile_3	4.14141
25243	EpoR+Bcl-xL	48	2513.32	3.40025	3749.92	3.57402	EpoR+Bcl-xLQuantile_2	EpoR+Bcl-xLQuantile_5	4.82976
25272	EpoR+Bcl-xL	48	541.653	2.73372	4018.1	3.60402	EpoR+Bcl-xLQuantile_2	EpoR+Bcl-xLQuantile_2	3.82038
25297	EpoR+Bcl-xL	48	435.87	2.63936	3227.61	3.50888	EpoR+Bcl-xLQuantile_2	EpoR+Bcl-xLQuantile_1	4.7682
25332	EpoR+Bcl-xL	48	1184.92	3.07369	17525.3	4.24366	EpoR+Bcl-xLQuantile_5	EpoR+Bcl-xLQuantile_4	7.44137
25349	EpoR+Bcl-xL	48	689.979	2.83884	4691.3	3.67129	EpoR+Bcl-xLQuantile_2	EpoR+Bcl-xLQuantile_3	5.07396
25360	EpoR+Bcl-xL	48	516.375	2.71297	5064.56	3.70454	EpoR+Bcl-xLQuantile_3	EpoR+Bcl-xLQuantile_1	5.01322
25361	EpoR+Bcl-xL	48	694	2.84136	2556.81	3.4077	EpoR+Bcl-xLQuantile_2	EpoR+Bcl-xLQuantile_3	4.89112
25494	EpoR+Bcl-xL	48	1643.88	3.21587	7899.84	3.89762	EpoR+Bcl-xLQuantile_3	EpoR+Bcl-xLQuantile_5	3.88499
25496	EpoR+Bcl-xL	48	757.969	2.87965	4289.73	3.63243	EpoR+Bcl-xLQuantile_2	EpoR+Bcl-xLQuantile_3	5.67021
25540	EpoR+Bcl-xL	48	3346.75	3.52462	3243.99	3.51108	EpoR+Bcl-xLQuantile_2	EpoR+Bcl-xLQuantile_5	3.42842
25558	EpoR+Bcl-xL	48	868.294	2.93867	19001.8	4.27879	EpoR+Bcl-xLQuantile_5	EpoR+Bcl-xLQuantile_4	4.07761
25565	EpoR+Bcl-xL	48	562.745	2.75031	10785.7	4.03285	EpoR+Bcl-xLQuantile_4	EpoR+Bcl-xLQuantile_2	7.54514
25595	EpoR+Bcl-xL	48	1164.34	3.06608	10443.9	4.01886	EpoR+Bcl-xLQuantile_4	EpoR+Bcl-xLQuantile_4	6.6371
25621	EpoR+Bcl-xL	48	2228.86	3.34808	9756	3.98927	EpoR+Bcl-xLQuantile_4	EpoR+Bcl-xLQuantile_5	5.37463
25672	EpoR+Bcl-xL	48	1317.24	3.11966	4368.86	3.64037	EpoR+Bcl-xLQuantile_2	EpoR+Bcl-xLQuantile_5	6.07547
25673	EpoR+Bcl-xL	48	1369.33	3.13651	24929.2	4.39671	EpoR+Bcl-xLQuantile_5	EpoR+Bcl-xLQuantile_5	5.07396
25696	EpoR+Bcl-xL	48	579.698	2.7632	34859.6	4.54232	EpoR+Bcl-xLQuantile_5	EpoR+Bcl-xLQuantile_2	4.95227
25728	EpoR+Bcl-xL	48	450.875	2.65406	8867.1	3.94778	EpoR+Bcl-xLQuantile_3	EpoR+Bcl-xLQuantile_1	6.07547
25730	EpoR+Bcl-xL	48	478.745	2.6801	33991.9	4.53138	EpoR+Bcl-xLQuantile_5	EpoR+Bcl-xLQuantile_1	6.47075
25742	EpoR+Bcl-xL	48	459.817	2.66259	43908.6	4.64255	EpoR+Bcl-xLQuantile_5	EpoR+Bcl-xLQuantile_1	5.67021
25757	EpoR+Bcl-xL	48	1408.83	3.14886	1772.25	3.24852	EpoR+Bcl-xLQuantile_1	EpoR+Bcl-xLQuantile_5	5.67021
25775	EpoR+Bcl-xL	48	1036.23	3.01546	7690.08	3.88593	EpoR+Bcl-xLQuantile_3	EpoR+Bcl-xLQuantile_4	5.6115
25789	EpoR+Bcl-xL	48	546.079	2.73726	2676.89	3.42763	EpoR+Bcl-xLQuantile_2	EpoR+Bcl-xLQuantile_2	5.25497
25805	EpoR+Bcl-xL	48	3004.53	3.47778	23413.8	4.36947	EpoR+Bcl-xLQuantile_5	EpoR+Bcl-xLQuantile_5	6.18942
25809	EpoR+Bcl-xL	48	3564.61	3.55201	46752.1	4.6698	EpoR+Bcl-xLQuantile_5	EpoR+Bcl-xLQuantile_5	5.25497
25825	EpoR+Bcl-xL	48	1896.81	3.27802	7926.85	3.8991	EpoR+Bcl-xLQuantile_3	EpoR+Bcl-xLQuantile_5	5.37463
25831	EpoR+Bcl-xL	48	515.932	2.71259	13374.6	4.12628	EpoR+Bcl-xLQuantile_4	EpoR+Bcl-xLQuantile_1	5.37463
25851	EpoR+Bcl-xL	48	1501.15	3.17643	35078.8	4.54504	EpoR+Bcl-xLQuantile_5	EpoR+Bcl-xLQuantile_5	6.91028
25852	EpoR+Bcl-xL	48	893.346	2.95102	17265.6	4.23718	EpoR+Bcl-xLQuantile_5	EpoR+Bcl-xLQuantile_4	6.41489
25854	EpoR+Bcl-xL	48	2588.75	3.41309	32988.9	4.51837	EpoR+Bcl-xLQuantile_5	EpoR+Bcl-xLQuantile_5	6.18942
25882	EpoR+Bcl-xL	48	450.697	2.65388	5721.49	3.75751	EpoR+Bcl-xLQuantile_3	EpoR+Bcl-xLQuantile_1	6.01818
25911	EpoR+Bcl-xL	48	1067.49	3.02836	31457.4	4.49772	EpoR+Bcl-xLQuantile_5	EpoR+Bcl-xLQuantile_4	5.3149
25930	EpoR+Bcl-xL	48	484.75	2.68552	2860.25	3.4564	EpoR+Bcl-xLQuantile_2	EpoR+Bcl-xLQuantile_1	4.89112
25941	EpoR+Bcl-xL	48	686.2	2.83645	13781.5	4.1393	EpoR+Bcl-xLQuantile_4	EpoR+Bcl-xLQuantile_3	4.7682
25998	EpoR+Bcl-xL	48	501.337	2.70013	5578.33	3.7465	EpoR+Bcl-xLQuantile_3	EpoR+Bcl-xLQuantile_1	4.01361
26067	EpoR+Bcl-xL	48	1295.75	3.11252	46910.2	4.67127	EpoR+Bcl-xLQuantile_5	EpoR+Bcl-xLQuantile_5	6.01818
26086	EpoR+Bcl-xL	48	875.962	2.94249	66923.9	4.82558	EpoR+Bcl-xLQuantile_5	EpoR+Bcl-xLQuantile_4	5.25497
26138	EpoR+Bcl-xL	48	704	2.84757	5003	3.69923	EpoR+Bcl-xLQuantile_3	EpoR+Bcl-xLQuantile_3	5.67021
26171	EpoR+Bcl-xL	48	524.09	2.71941	12255.5	4.08833	EpoR+Bcl-xLQuantile_4	EpoR+Bcl-xLQuantile_2	5.49347
26186	EpoR+Bcl-xL	48	1044	3.0187	6363.17	3.80367	EpoR+Bcl-xLQuantile_3	EpoR+Bcl-xLQuantile_4	4.51993
26192	EpoR+Bcl-xL	48	1720.04	3.23554	14686.8	4.16693	EpoR+Bcl-xLQuantile_4	EpoR+Bcl-xLQuantile_5	5.1345
26219	EpoR+Bcl-xL	48	432.245	2.63573	22717.6	4.35636	EpoR+Bcl-xLQuantile_5	EpoR+Bcl-xLQuantile_1	5.55259
26220	EpoR+Bcl-xL	48	439.208	2.64267	2141.54	3.33073	EpoR+Bcl-xLQuantile_1	EpoR+Bcl-xLQuantile_1	5.07396
26222	EpoR+Bcl-xL	48	1027.48	3.01177	5284.3	3.72299	EpoR+Bcl-xLQuantile_3	EpoR+Bcl-xLQuantile_4	4.70644
26246	EpoR+Bcl-xL	48	428.462	2.63191	9286.31	3.96784	EpoR+Bcl-xLQuantile_4	EpoR+Bcl-xLQuantile_1	4.01361
26256	EpoR+Bcl-xL	48	1502.51	3.17682	20385.2	4.30932	EpoR+Bcl-xLQuantile_5	EpoR+Bcl-xLQuantile_5	6.13255
26278	EpoR+Bcl-xL	48	1093.58	3.03885	7174.77	3.85581	EpoR+Bcl-xLQuantile_3	EpoR+Bcl-xLQuantile_4	4.82976
26321	EpoR+Bcl-xL	48	1131.74	3.05375	4995.87	3.69861	EpoR+Bcl-xLQuantile_3	EpoR+Bcl-xLQuantile_4	5.07396
26324	EpoR+Bcl-xL	48	1102.5	3.04238	12256.1	4.08835	EpoR+Bcl-xLQuantile_4	EpoR+Bcl-xLQuantile_4	5.49347
26329	EpoR+Bcl-xL	48	1051.8	3.02193	3803.35	3.58017	EpoR+Bcl-xLQuantile_2	EpoR+Bcl-xLQuantile_4	4.07761
26336	EpoR+Bcl-xL	48	1893.76	3.27732	7251.92	3.86045	EpoR+Bcl-xLQuantile_3	EpoR+Bcl-xLQuantile_5	4.51993
26346	EpoR+Bcl-xL	48	703.585	2.84732	16043.2	4.20529	EpoR+Bcl-xLQuantile_4	EpoR+Bcl-xLQuantile_3	6.74698
26422	EpoR+Bcl-xL	48	503.769	2.70223	7188.85	3.85666	EpoR+Bcl-xLQuantile_3	EpoR+Bcl-xLQuantile_1	5.01322
26433	EpoR+Bcl-xL	48	492.6	2.69249	4184.56	3.62165	EpoR+Bcl-xLQuantile_2	EpoR+Bcl-xLQuantile_1	5.19484
26442	EpoR+Bcl-xL	48	673.56	2.82838	3815.64	3.58157	EpoR+Bcl-xLQuantile_2	EpoR+Bcl-xLQuantile_3	3.55988
26449	EpoR+Bcl-xL	48	634	2.80209	7058.5	3.84871	EpoR+Bcl-xLQuantile_3	EpoR+Bcl-xLQuantile_2	4.39457
26481	EpoR+Bcl-xL	48	492.615	2.69251	9350.98	3.97086	EpoR+Bcl-xLQuantile_4	EpoR+Bcl-xLQuantile_1	2.20856
26525	EpoR+Bcl-xL	48	2990.15	3.47569	8297.97	3.91897	EpoR+Bcl-xLQuantile_3	EpoR+Bcl-xLQuantile_5	4.89112
26526	EpoR+Bcl-xL	48	1011.81	3.0051	16415.5	4.21525	EpoR+Bcl-xLQuantile_5	EpoR+Bcl-xLQuantile_4	5.67021
26540	EpoR+Bcl-xL	48	512.5	2.70969	11374.5	4.05593	EpoR+Bcl-xLQuantile_4	EpoR+Bcl-xLQuantile_1	4.64447
26569	EpoR+Bcl-xL	48	602.417	2.7799	6314.96	3.80037	EpoR+Bcl-xLQuantile_3	EpoR+Bcl-xLQuantile_2	3.69054
26576	EpoR+Bcl-xL	48	1128.35	3.05245	1607.85	3.20625	EpoR+Bcl-xLQuantile_1	EpoR+Bcl-xLQuantile_4	4.70644
26594	EpoR+Bcl-xL	48	698	2.84386	51601	4.71266	EpoR+Bcl-xLQuantile_5	EpoR+Bcl-xLQuantile_3	5.37463
26616	EpoR+Bcl-xL	48	704.58	2.84793	60517.5	4.78188	EpoR+Bcl-xLQuantile_5	EpoR+Bcl-xLQuantile_3	6.35883
26641	EpoR+Bcl-xL	48	815.609	2.91148	7432.22	3.87112	EpoR+Bcl-xLQuantile_3	EpoR+Bcl-xLQuantile_3	3.55988
26656	EpoR+Bcl-xL	48	676.3	2.83014	22440.1	4.35103	EpoR+Bcl-xLQuantile_5	EpoR+Bcl-xLQuantile_3	2.69079
26657	EpoR+Bcl-xL	48	494.598	2.69425	12757.9	4.10578	EpoR+Bcl-xLQuantile_4	EpoR+Bcl-xLQuantile_1	4.7682
26670	EpoR+Bcl-xL	48	1015.21	3.00655	7599.43	3.88078	EpoR+Bcl-xLQuantile_3	EpoR+Bcl-xLQuantile_4	5.84511
26677	EpoR+Bcl-xL	48	599.55	2.77783	4958.55	3.69535	EpoR+Bcl-xLQuantile_3	EpoR+Bcl-xLQuantile_2	5.67021
26679	EpoR+Bcl-xL	48	584.438	2.76674	4253.06	3.6287	EpoR+Bcl-xLQuantile_2	EpoR+Bcl-xLQuantile_2	5.67021
26684	EpoR+Bcl-xL	48	495.448	2.695	6646.28	3.82258	EpoR+Bcl-xLQuantile_3	EpoR+Bcl-xLQuantile_1	4.07761
26708	EpoR+Bcl-xL	48	1533.5	3.18568	12356.9	4.09191	EpoR+Bcl-xLQuantile_4	EpoR+Bcl-xLQuantile_5	5.72871
26712	EpoR+Bcl-xL	48	2742.69	3.43818	15967.2	4.20323	EpoR+Bcl-xLQuantile_4	EpoR+Bcl-xLQuantile_5	5.3149
26718	EpoR+Bcl-xL	48	527.986	2.72262	12840.7	4.10859	EpoR+Bcl-xLQuantile_4	EpoR+Bcl-xLQuantile_2	6.07547
26744	EpoR+Bcl-xL	48	1599.98	3.20411	6735.17	3.82835	EpoR+Bcl-xLQuantile_3	EpoR+Bcl-xLQuantile_5	4.5823
26759	EpoR+Bcl-xL	48	486	2.68664	21501.6	4.33247	EpoR+Bcl-xLQuantile_5	EpoR+Bcl-xLQuantile_1	3.69054
26766	EpoR+Bcl-xL	48	996.308	2.99839	15506.6	4.19052	EpoR+Bcl-xLQuantile_4	EpoR+Bcl-xLQuantile_4	4.7682
26776	EpoR+Bcl-xL	48	492.25	2.69219	2510.5	3.39976	EpoR+Bcl-xLQuantile_2	EpoR+Bcl-xLQuantile_1	5.01322
26782	EpoR+Bcl-xL	48	2774.33	3.44316	27373.9	4.43734	EpoR+Bcl-xLQuantile_5	EpoR+Bcl-xLQuantile_5	5.9607
26822	EpoR+Bcl-xL	48	601	2.77887	29370.3	4.46791	EpoR+Bcl-xLQuantile_5	EpoR+Bcl-xLQuantile_2	5.1345
26833	EpoR+Bcl-xL	48	479.534	2.68082	58575.5	4.76772	EpoR+Bcl-xLQuantile_5	EpoR+Bcl-xLQuantile_1	6.35883
26854	EpoR+Bcl-xL	48	1215.6	3.08479	19822.5	4.29716	EpoR+Bcl-xLQuantile_5	EpoR+Bcl-xLQuantile_4	6.41489
26862	EpoR+Bcl-xL	48	460.716	2.66343	3387.25	3.52985	EpoR+Bcl-xLQuantile_2	EpoR+Bcl-xLQuantile_1	4.95227
26876	EpoR+Bcl-xL	48	1172	3.06893	19836	4.29745	EpoR+Bcl-xLQuantile_5	EpoR+Bcl-xLQuantile_4	5.25497
26879	EpoR+Bcl-xL	48	1417.08	3.15139	57129.4	4.75686	EpoR+Bcl-xLQuantile_5	EpoR+Bcl-xLQuantile_5	5.25497
26884	EpoR+Bcl-xL	48	2122.26	3.3268	14580.6	4.16378	EpoR+Bcl-xLQuantile_4	EpoR+Bcl-xLQuantile_5	6.07547
26914	EpoR+Bcl-xL	48	3739.21	3.57278	5225.8	3.71815	EpoR+Bcl-xLQuantile_3	EpoR+Bcl-xLQuantile_5	6.47075
26944	EpoR+Bcl-xL	48	586.045	2.76793	7501.48	3.87515	EpoR+Bcl-xLQuantile_3	EpoR+Bcl-xLQuantile_2	4.45735
26949	EpoR+Bcl-xL	48	1410.38	3.14934	3843.14	3.58469	EpoR+Bcl-xLQuantile_2	EpoR+Bcl-xLQuantile_5	5.1345
26965	EpoR+Bcl-xL	48	730.188	2.86343	1917.22	3.28267	EpoR+Bcl-xLQuantile_1	EpoR+Bcl-xLQuantile_3	3.49425
27011	EpoR+Bcl-xL	48	1275.29	3.10561	14671.6	4.16648	EpoR+Bcl-xLQuantile_4	EpoR+Bcl-xLQuantile_4	5.07396
27034	EpoR+Bcl-xL	48	816.884	2.91216	10386.9	4.01648	EpoR+Bcl-xLQuantile_4	EpoR+Bcl-xLQuantile_3	4.70644
27045	EpoR+Bcl-xL	48	709.35	2.85086	6333.07	3.80161	EpoR+Bcl-xLQuantile_3	EpoR+Bcl-xLQuantile_3	4.82976
27071	EpoR+Bcl-xL	48	3384.83	3.52954	12951.4	4.11232	EpoR+Bcl-xLQuantile_4	EpoR+Bcl-xLQuantile_5	4.07761
27100	EpoR+Bcl-xL	48	452.333	2.65546	9020.41	3.95523	EpoR+Bcl-xLQuantile_4	EpoR+Bcl-xLQuantile_1	5.55259
27101	EpoR+Bcl-xL	48	701.69	2.84615	14962.6	4.17501	EpoR+Bcl-xLQuantile_4	EpoR+Bcl-xLQuantile_3	4.95227
27119	EpoR+Bcl-xL	48	472.18	2.67411	6382.48	3.80499	EpoR+Bcl-xLQuantile_3	EpoR+Bcl-xLQuantile_1	5.55259
27189	EpoR+Bcl-xL	48	862.629	2.93582	8418.28	3.92522	EpoR+Bcl-xLQuantile_3	EpoR+Bcl-xLQuantile_4	6.13255
27205	EpoR+Bcl-xL	48	590.379	2.77113	4807.72	3.68194	EpoR+Bcl-xLQuantile_2	EpoR+Bcl-xLQuantile_2	7.01813
27208	EpoR+Bcl-xL	48	929.911	2.96844	2441.05	3.38758	EpoR+Bcl-xLQuantile_2	EpoR+Bcl-xLQuantile_4	4.95227
27224	EpoR+Bcl-xL	48	503.071	2.70163	4546.59	3.65769	EpoR+Bcl-xLQuantile_2	EpoR+Bcl-xLQuantile_1	3.49425
27284	EpoR+Bcl-xL	48	907.972	2.95807	2549.59	3.40647	EpoR+Bcl-xLQuantile_2	EpoR+Bcl-xLQuantile_4	5.43415
27318	EpoR+Bcl-xL	48	707.087	2.84947	5149.17	3.71174	EpoR+Bcl-xLQuantile_3	EpoR+Bcl-xLQuantile_3	4.95227
27319	EpoR+Bcl-xL	48	1039.48	3.01682	6833.31	3.83463	EpoR+Bcl-xLQuantile_3	EpoR+Bcl-xLQuantile_4	6.30256
27323	EpoR+Bcl-xL	48	1340.19	3.12716	8981.15	3.95333	EpoR+Bcl-xLQuantile_4	EpoR+Bcl-xLQuantile_5	5.6115
27334	EpoR+Bcl-xL	48	961.385	2.9829	24405.6	4.38749	EpoR+Bcl-xLQuantile_5	EpoR+Bcl-xLQuantile_4	6.13255
27370	EpoR+Bcl-xL	48	1581.56	3.19909	36355.4	4.56057	EpoR+Bcl-xLQuantile_5	EpoR+Bcl-xLQuantile_5	5.72871
27447	EpoR+Bcl-xL	48	811.45	2.90926	13034.2	4.11508	EpoR+Bcl-xLQuantile_4	EpoR+Bcl-xLQuantile_3	4.14141
27456	EpoR+Bcl-xL	48	709.339	2.85085	16684	4.2223	EpoR+Bcl-xLQuantile_5	EpoR+Bcl-xLQuantile_3	5.78702
27457	EpoR+Bcl-xL	48	1319.65	3.12046	5806.6	3.76392	EpoR+Bcl-xLQuantile_3	EpoR+Bcl-xLQuantile_5	6.30256
27458	EpoR+Bcl-xL	48	488.526	2.68889	17644.9	4.24662	EpoR+Bcl-xLQuantile_5	EpoR+Bcl-xLQuantile_1	5.25497
27461	EpoR+Bcl-xL	48	514.146	2.71109	19087.6	4.28075	EpoR+Bcl-xLQuantile_5	EpoR+Bcl-xLQuantile_1	4.95227
27471	EpoR+Bcl-xL	48	707.423	2.84968	1477.31	3.16947	EpoR+Bcl-xLQuantile_1	EpoR+Bcl-xLQuantile_3	5.55259
27476	EpoR+Bcl-xL	48	1363.4	3.13462	46475.5	4.66722	EpoR+Bcl-xLQuantile_5	EpoR+Bcl-xLQuantile_5	5.49347
27491	EpoR+Bcl-xL	48	1186.1	3.07412	19876	4.29833	EpoR+Bcl-xLQuantile_5	EpoR+Bcl-xLQuantile_4	5.25497
27501	EpoR+Bcl-xL	48	1122.1	3.05003	12291.2	4.08959	EpoR+Bcl-xLQuantile_4	EpoR+Bcl-xLQuantile_4	6.96431
27507	EpoR+Bcl-xL	48	858.4	2.93369	2699.12	3.43122	EpoR+Bcl-xLQuantile_2	EpoR+Bcl-xLQuantile_4	5.67021
27513	EpoR+Bcl-xL	48	1309.06	3.11696	3733.1	3.57207	EpoR+Bcl-xLQuantile_2	EpoR+Bcl-xLQuantile_5	5.49347
27524	EpoR+Bcl-xL	48	965.75	2.98486	7808.19	3.89255	EpoR+Bcl-xLQuantile_3	EpoR+Bcl-xLQuantile_4	6.96431
27531	EpoR+Bcl-xL	48	1010.07	3.00435	1367.56	3.13595	EpoR+Bcl-xLQuantile_1	EpoR+Bcl-xLQuantile_4	4.51993
27571	EpoR+Bcl-xL	48	556.207	2.74524	7796.87	3.89192	EpoR+Bcl-xLQuantile_3	EpoR+Bcl-xLQuantile_2	4.89112
27579	EpoR+Bcl-xL	48	787.674	2.89635	45952.5	4.66231	EpoR+Bcl-xLQuantile_5	EpoR+Bcl-xLQuantile_3	5.3149
27582	EpoR+Bcl-xL	48	831.328	2.91977	11838.2	4.07329	EpoR+Bcl-xLQuantile_4	EpoR+Bcl-xLQuantile_3	6.80162
27585	EpoR+Bcl-xL	48	851.318	2.93009	5140.36	3.71099	EpoR+Bcl-xLQuantile_3	EpoR+Bcl-xLQuantile_3	5.6115
27607	EpoR+Bcl-xL	48	700.806	2.8456	1475.22	3.16886	EpoR+Bcl-xLQuantile_1	EpoR+Bcl-xLQuantile_3	4.89112
27618	EpoR+Bcl-xL	48	552.812	2.74258	6295.97	3.79906	EpoR+Bcl-xLQuantile_3	EpoR+Bcl-xLQuantile_2	5.6115
27625	EpoR+Bcl-xL	48	961.155	2.98279	6125.48	3.78714	EpoR+Bcl-xLQuantile_3	EpoR+Bcl-xLQuantile_4	7.17837
27642	EpoR+Bcl-xL	48	605.453	2.78208	16864.2	4.22697	EpoR+Bcl-xLQuantile_5	EpoR+Bcl-xLQuantile_2	4.7682
27705	EpoR+Bcl-xL	48	658.957	2.81886	3821.04	3.58218	EpoR+Bcl-xLQuantile_2	EpoR+Bcl-xLQuantile_3	5.43415
27729	EpoR+Bcl-xL	48	428.225	2.63167	5525.61	3.74238	EpoR+Bcl-xLQuantile_3	EpoR+Bcl-xLQuantile_1	5.90301
27786	EpoR+Bcl-xL	48	1110.72	3.04561	9861.8	3.99396	EpoR+Bcl-xLQuantile_4	EpoR+Bcl-xLQuantile_4	5.3149
27792	EpoR+Bcl-xL	48	429.594	2.63306	29075.9	4.46353	EpoR+Bcl-xLQuantile_5	EpoR+Bcl-xLQuantile_1	5.25497
27819	EpoR+Bcl-xL	48	1801.07	3.25553	20095	4.30309	EpoR+Bcl-xLQuantile_5	EpoR+Bcl-xLQuantile_5	5.19484
27837	EpoR+Bcl-xL	48	532.25	2.72612	9000	3.95424	EpoR+Bcl-xLQuantile_4	EpoR+Bcl-xLQuantile_2	3.9494
27864	EpoR+Bcl-xL	48	650.297	2.81311	684.505	2.83538	EpoR+Bcl-xLQuantile_1	EpoR+Bcl-xLQuantile_2	4.70644
27890	EpoR+Bcl-xL	48	426.558	2.62998	12932.6	4.11169	EpoR+Bcl-xLQuantile_4	EpoR+Bcl-xLQuantile_1	5.19484
27947	EpoR+Bcl-xL	48	624.067	2.79523	14795.2	4.17012	EpoR+Bcl-xLQuantile_4	EpoR+Bcl-xLQuantile_2	5.25497
27964	EpoR+Bcl-xL	48	815.341	2.91134	17070.8	4.23225	EpoR+Bcl-xLQuantile_5	EpoR+Bcl-xLQuantile_3	4.39457
27968	EpoR+Bcl-xL	48	453.68	2.65675	27777.1	4.44369	EpoR+Bcl-xLQuantile_5	EpoR+Bcl-xLQuantile_1	5.67021
27984	EpoR+Bcl-xL	48	867.266	2.93815	9431.89	3.9746	EpoR+Bcl-xLQuantile_4	EpoR+Bcl-xLQuantile_4	3.75556
27991	EpoR+Bcl-xL	48	1040.5	3.01724	15165.5	4.18086	EpoR+Bcl-xLQuantile_4	EpoR+Bcl-xLQuantile_4	4.70644
28037	EpoR+Bcl-xL	48	584.833	2.76703	16484	4.21706	EpoR+Bcl-xLQuantile_5	EpoR+Bcl-xLQuantile_2	6.69214
28039	EpoR+Bcl-xL	48	892.458	2.95059	8880.84	3.94845	EpoR+Bcl-xLQuantile_3	EpoR+Bcl-xLQuantile_4	5.07396
28050	EpoR+Bcl-xL	48	873.398	2.94121	4348.69	3.63836	EpoR+Bcl-xLQuantile_2	EpoR+Bcl-xLQuantile_4	4.5823
28095	EpoR+Bcl-xL	48	703.02	2.84697	19487.3	4.28975	EpoR+Bcl-xLQuantile_5	EpoR+Bcl-xLQuantile_3	5.67021
28156	EpoR+Bcl-xL	48	2317.94	3.3651	71143.5	4.85214	EpoR+Bcl-xLQuantile_5	EpoR+Bcl-xLQuantile_5	4.7682
28163	EpoR+Bcl-xL	48	632.5	2.80106	18252.6	4.26132	EpoR+Bcl-xLQuantile_5	EpoR+Bcl-xLQuantile_2	6.69214
28174	EpoR+Bcl-xL	48	734.255	2.86585	14870.7	4.17233	EpoR+Bcl-xLQuantile_4	EpoR+Bcl-xLQuantile_3	5.72871
28179	EpoR+Bcl-xL	48	481	2.68215	8753.68	3.94219	EpoR+Bcl-xLQuantile_3	EpoR+Bcl-xLQuantile_1	5.07396
28197	EpoR+Bcl-xL	48	3823.94	3.58251	15855	4.20017	EpoR+Bcl-xLQuantile_4	EpoR+Bcl-xLQuantile_5	5.6115
28202	EpoR+Bcl-xL	48	1920.88	3.2835	2206.26	3.34366	EpoR+Bcl-xLQuantile_1	EpoR+Bcl-xLQuantile_5	5.37463
28252	EpoR+Bcl-xL	48	1460.69	3.16456	10964.3	4.03998	EpoR+Bcl-xLQuantile_4	EpoR+Bcl-xLQuantile_5	3.9494
28277	EpoR+Bcl-xL	48	520.5	2.71642	2540.62	3.40494	EpoR+Bcl-xLQuantile_2	EpoR+Bcl-xLQuantile_2	5.72871
28324	EpoR+Bcl-xL	48	1101.74	3.04208	6706.72	3.82651	EpoR+Bcl-xLQuantile_3	EpoR+Bcl-xLQuantile_4	4.95227
28336	EpoR+Bcl-xL	48	615.931	2.78953	1420.68	3.1525	EpoR+Bcl-xLQuantile_1	EpoR+Bcl-xLQuantile_2	5.25497
28345	EpoR+Bcl-xL	48	1137.92	3.05611	2777.38	3.44364	EpoR+Bcl-xLQuantile_2	EpoR+Bcl-xLQuantile_4	4.95227
28376	EpoR+Bcl-xL	48	2772.19	3.44282	8069.58	3.90685	EpoR+Bcl-xLQuantile_3	EpoR+Bcl-xLQuantile_5	3.88499
28427	EpoR+Bcl-xL	48	2236.62	3.34959	35267.4	4.54737	EpoR+Bcl-xLQuantile_5	EpoR+Bcl-xLQuantile_5	5.43415
28441	EpoR+Bcl-xL	48	578.517	2.76232	65291	4.81485	EpoR+Bcl-xLQuantile_5	EpoR+Bcl-xLQuantile_2	5.3149
28449	EpoR+Bcl-xL	48	493.348	2.69315	2379.93	3.37657	EpoR+Bcl-xLQuantile_2	EpoR+Bcl-xLQuantile_1	4.39457
28456	EpoR+Bcl-xL	48	446.6	2.64992	1538.78	3.18718	EpoR+Bcl-xLQuantile_1	EpoR+Bcl-xLQuantile_1	5.3149
28459	EpoR+Bcl-xL	48	1095.55	3.03963	34330.9	4.53569	EpoR+Bcl-xLQuantile_5	EpoR+Bcl-xLQuantile_4	5.78702
28477	EpoR+Bcl-xL	48	1609.19	3.20661	899.788	2.95414	EpoR+Bcl-xLQuantile_1	EpoR+Bcl-xLQuantile_5	6.69214
28511	EpoR+Bcl-xL	48	758.817	2.88014	6918.31	3.84	EpoR+Bcl-xLQuantile_3	EpoR+Bcl-xLQuantile_3	5.25497
28522	EpoR+Bcl-xL	48	801.558	2.90393	4900.63	3.69025	EpoR+Bcl-xLQuantile_2	EpoR+Bcl-xLQuantile_3	4.39457
28549	EpoR+Bcl-xL	48	425.212	2.62861	1173.92	3.06964	EpoR+Bcl-xLQuantile_1	EpoR+Bcl-xLQuantile_1	5.07396
28572	EpoR+Bcl-xL	48	733.896	2.86563	6399.72	3.80616	EpoR+Bcl-xLQuantile_3	EpoR+Bcl-xLQuantile_3	5.19484
28579	EpoR+Bcl-xL	48	507.528	2.70546	31167.1	4.4937	EpoR+Bcl-xLQuantile_5	EpoR+Bcl-xLQuantile_1	5.90301
28610	EpoR+Bcl-xL	48	478.562	2.67994	929.031	2.96803	EpoR+Bcl-xLQuantile_1	EpoR+Bcl-xLQuantile_1	4.01361
28629	EpoR+Bcl-xL	48	1496.47	3.17507	52826.2	4.72285	EpoR+Bcl-xLQuantile_5	EpoR+Bcl-xLQuantile_5	6.96431
28663	EpoR+Bcl-xL	48	1131.74	3.05375	7288.26	3.86262	EpoR+Bcl-xLQuantile_3	EpoR+Bcl-xLQuantile_4	4.07761
28664	EpoR+Bcl-xL	48	426.692	2.63011	19717.2	4.29485	EpoR+Bcl-xLQuantile_5	EpoR+Bcl-xLQuantile_1	6.2461
28678	EpoR+Bcl-xL	48	1202.23	3.07999	6095.04	3.78498	EpoR+Bcl-xLQuantile_3	EpoR+Bcl-xLQuantile_4	5.6115
28682	EpoR+Bcl-xL	48	678.167	2.83134	13025.1	4.11478	EpoR+Bcl-xLQuantile_4	EpoR+Bcl-xLQuantile_3	5.07396
28689	EpoR+Bcl-xL	48	550.185	2.74051	2102.82	3.3228	EpoR+Bcl-xLQuantile_1	EpoR+Bcl-xLQuantile_2	5.55259
28698	EpoR+Bcl-xL	48	2935.78	3.46772	1476.22	3.16915	EpoR+Bcl-xLQuantile_1	EpoR+Bcl-xLQuantile_5	4.64447
28706	EpoR+Bcl-xL	48	1303.17	3.115	13220.8	4.12126	EpoR+Bcl-xLQuantile_4	EpoR+Bcl-xLQuantile_5	6.07547
28721	EpoR+Bcl-xL	48	723.443	2.8594	10697	4.02926	EpoR+Bcl-xLQuantile_4	EpoR+Bcl-xLQuantile_3	5.19484
28740	EpoR+Bcl-xL	48	444.337	2.64771	14746	4.16867	EpoR+Bcl-xLQuantile_4	EpoR+Bcl-xLQuantile_1	5.90301
28755	EpoR+Bcl-xL	48	671.203	2.82685	2498.3	3.39764	EpoR+Bcl-xLQuantile_2	EpoR+Bcl-xLQuantile_3	4.2684
28805	EpoR+Bcl-xL	48	629.33	2.79888	6428.62	3.80812	EpoR+Bcl-xLQuantile_3	EpoR+Bcl-xLQuantile_2	6.69214
28819	EpoR+Bcl-xL	48	876.812	2.94291	3678.83	3.56571	EpoR+Bcl-xLQuantile_2	EpoR+Bcl-xLQuantile_4	5.67021
28863	EpoR+Bcl-xL	48	466.077	2.66846	6174	3.79057	EpoR+Bcl-xLQuantile_3	EpoR+Bcl-xLQuantile_1	4.33158
28866	EpoR+Bcl-xL	48	768.951	2.8859	10798.9	4.03338	EpoR+Bcl-xLQuantile_4	EpoR+Bcl-xLQuantile_3	6.41489
28915	EpoR+Bcl-xL	48	905.5	2.95689	12227.8	4.08735	EpoR+Bcl-xLQuantile_4	EpoR+Bcl-xLQuantile_4	4.89112
28941	EpoR+Bcl-xL	48	1270.95	3.10413	9370.66	3.97177	EpoR+Bcl-xLQuantile_4	EpoR+Bcl-xLQuantile_4	5.78702
28964	EpoR+Bcl-xL	48	502.531	2.70116	5434.55	3.73516	EpoR+Bcl-xLQuantile_3	EpoR+Bcl-xLQuantile_1	5.07396
28969	EpoR+Bcl-xL	48	549.643	2.74008	22186	4.34608	EpoR+Bcl-xLQuantile_5	EpoR+Bcl-xLQuantile_2	4.95227
28971	EpoR+Bcl-xL	48	767.728	2.88521	15437.1	4.18857	EpoR+Bcl-xLQuantile_4	EpoR+Bcl-xLQuantile_3	4.89112
28973	EpoR+Bcl-xL	48	994.01	2.99739	20112.7	4.30347	EpoR+Bcl-xLQuantile_5	EpoR+Bcl-xLQuantile_4	5.01322
28989	EpoR+Bcl-xL	48	1048.49	3.02056	6424.53	3.80784	EpoR+Bcl-xLQuantile_3	EpoR+Bcl-xLQuantile_4	3.88499
28997	EpoR+Bcl-xL	48	1675.8	3.22422	9552.45	3.98011	EpoR+Bcl-xLQuantile_4	EpoR+Bcl-xLQuantile_5	6.18942
28998	EpoR+Bcl-xL	48	1458.06	3.16377	44763.2	4.65092	EpoR+Bcl-xLQuantile_5	EpoR+Bcl-xLQuantile_5	6.07547
29009	EpoR+Bcl-xL	48	1130.76	3.05337	8524.9	3.93069	EpoR+Bcl-xLQuantile_3	EpoR+Bcl-xLQuantile_4	4.64447
29012	EpoR+Bcl-xL	48	499.183	2.69826	3462.71	3.53942	EpoR+Bcl-xLQuantile_2	EpoR+Bcl-xLQuantile_1	4.89112
29018	EpoR+Bcl-xL	48	2058.23	3.31349	2923.72	3.46594	EpoR+Bcl-xLQuantile_2	EpoR+Bcl-xLQuantile_5	3.69054
29025	EpoR+Bcl-xL	48	1158.55	3.06391	2410.66	3.38214	EpoR+Bcl-xLQuantile_2	EpoR+Bcl-xLQuantile_4	6.18942
29045	EpoR+Bcl-xL	48	892.414	2.95057	5367.78	3.72979	EpoR+Bcl-xLQuantile_3	EpoR+Bcl-xLQuantile_4	6.30256
29060	EpoR+Bcl-xL	48	583.033	2.76569	6538.98	3.81551	EpoR+Bcl-xLQuantile_3	EpoR+Bcl-xLQuantile_2	4.64447
29070	EpoR+Bcl-xL	48	466.875	2.6692	4883.7	3.68875	EpoR+Bcl-xLQuantile_2	EpoR+Bcl-xLQuantile_1	6.2461
29086	EpoR+Bcl-xL	48	426.932	2.63036	633.136	2.8015	EpoR+Bcl-xLQuantile_1	EpoR+Bcl-xLQuantile_1	4.64447
29101	EpoR+Bcl-xL	48	429.26	2.63272	6953.83	3.84222	EpoR+Bcl-xLQuantile_3	EpoR+Bcl-xLQuantile_1	4.5823
29152	EpoR+Bcl-xL	48	958.5	2.98159	24092.7	4.38189	EpoR+Bcl-xLQuantile_5	EpoR+Bcl-xLQuantile_4	5.25497
29158	EpoR+Bcl-xL	48	1626.34	3.21121	2055.07	3.31283	EpoR+Bcl-xLQuantile_1	EpoR+Bcl-xLQuantile_5	4.2684
29168	EpoR+Bcl-xL	48	1201.61	3.07976	9921.94	3.9966	EpoR+Bcl-xLQuantile_4	EpoR+Bcl-xLQuantile_4	5.6115
29174	EpoR+Bcl-xL	48	656.327	2.81712	1773.08	3.24873	EpoR+Bcl-xLQuantile_1	EpoR+Bcl-xLQuantile_3	7.12516
29179	EpoR+Bcl-xL	48	1642.47	3.2155	2511.85	3.39999	EpoR+Bcl-xLQuantile_2	EpoR+Bcl-xLQuantile_5	5.72871
29191	EpoR+Bcl-xL	48	432.062	2.63555	10355.6	4.01517	EpoR+Bcl-xLQuantile_4	EpoR+Bcl-xLQuantile_1	4.2684
29265	EpoR+Bcl-xL	48	611.207	2.78619	22993	4.3616	EpoR+Bcl-xLQuantile_5	EpoR+Bcl-xLQuantile_2	5.90301
29271	EpoR+Bcl-xL	48	532.731	2.72651	12317.3	4.09051	EpoR+Bcl-xLQuantile_4	EpoR+Bcl-xLQuantile_2	4.33158
29297	EpoR+Bcl-xL	48	771.923	2.88757	12302.9	4.09001	EpoR+Bcl-xLQuantile_4	EpoR+Bcl-xLQuantile_3	5.55259
29320	EpoR+Bcl-xL	48	2311	3.3638	27216.8	4.43484	EpoR+Bcl-xLQuantile_5	EpoR+Bcl-xLQuantile_5	5.49347
29334	EpoR+Bcl-xL	48	609.779	2.78517	6612.25	3.82035	EpoR+Bcl-xLQuantile_3	EpoR+Bcl-xLQuantile_2	4.82976
29344	EpoR+Bcl-xL	48	448.25	2.65152	14299.4	4.15532	EpoR+Bcl-xLQuantile_4	EpoR+Bcl-xLQuantile_1	5.9607
29379	EpoR+Bcl-xL	48	674.65	2.82908	5117.65	3.70907	EpoR+Bcl-xLQuantile_3	EpoR+Bcl-xLQuantile_3	4.45735
29380	EpoR+Bcl-xL	48	934.875	2.97075	19599.2	4.29224	EpoR+Bcl-xLQuantile_5	EpoR+Bcl-xLQuantile_4	4.14141
29387	EpoR+Bcl-xL	48	856.656	2.93281	5349.23	3.72829	EpoR+Bcl-xLQuantile_3	EpoR+Bcl-xLQuantile_3	5.84511
29396	EpoR+Bcl-xL	48	624.174	2.79531	4138.5	3.61684	EpoR+Bcl-xLQuantile_2	EpoR+Bcl-xLQuantile_2	4.2684
29416	EpoR+Bcl-xL	48	550.231	2.74054	3986.58	3.6006	EpoR+Bcl-xLQuantile_2	EpoR+Bcl-xLQuantile_2	4.2684
29504	EpoR+Bcl-xL	48	742.16	2.8705	6055.75	3.78217	EpoR+Bcl-xLQuantile_3	EpoR+Bcl-xLQuantile_3	5.6115
29514	EpoR+Bcl-xL	48	470.92	2.67295	5200.66	3.71606	EpoR+Bcl-xLQuantile_3	EpoR+Bcl-xLQuantile_1	5.84511
29535	EpoR+Bcl-xL	48	437.22	2.6407	2497.66	3.39753	EpoR+Bcl-xLQuantile_2	EpoR+Bcl-xLQuantile_1	5.1345
29609	EpoR+Bcl-xL	48	472.91	2.67478	12038.7	4.08058	EpoR+Bcl-xLQuantile_4	EpoR+Bcl-xLQuantile_1	4.01361
29610	EpoR+Bcl-xL	48	967.404	2.98561	20517.9	4.31213	EpoR+Bcl-xLQuantile_5	EpoR+Bcl-xLQuantile_4	6.69214
29641	EpoR+Bcl-xL	48	3535.19	3.54841	4815.77	3.68267	EpoR+Bcl-xLQuantile_2	EpoR+Bcl-xLQuantile_5	5.84511
29644	EpoR+Bcl-xL	48	1022.75	3.00977	1834.5	3.26352	EpoR+Bcl-xLQuantile_1	EpoR+Bcl-xLQuantile_4	4.14141
29699	EpoR+Bcl-xL	48	1214.46	3.08438	45361.8	4.65669	EpoR+Bcl-xLQuantile_5	EpoR+Bcl-xLQuantile_4	4.51993
29709	EpoR+Bcl-xL	48	2778.93	3.44388	45123.5	4.6544	EpoR+Bcl-xLQuantile_5	EpoR+Bcl-xLQuantile_5	5.43415
29717	EpoR+Bcl-xL	48	856	2.93247	6287.5	3.79848	EpoR+Bcl-xLQuantile_3	EpoR+Bcl-xLQuantile_3	4.7682
29722	EpoR+Bcl-xL	48	759.375	2.88046	13158.3	4.1192	EpoR+Bcl-xLQuantile_4	EpoR+Bcl-xLQuantile_3	5.19484
29724	EpoR+Bcl-xL	48	515.19	2.71197	12285.5	4.08939	EpoR+Bcl-xLQuantile_4	EpoR+Bcl-xLQuantile_1	3.9494
29736	EpoR+Bcl-xL	48	805.335	2.90598	16463.6	4.21652	EpoR+Bcl-xLQuantile_5	EpoR+Bcl-xLQuantile_3	6.35883
29756	EpoR+Bcl-xL	48	1438.84	3.15801	2982.26	3.47455	EpoR+Bcl-xLQuantile_2	EpoR+Bcl-xLQuantile_5	4.95227
29764	EpoR+Bcl-xL	48	767.865	2.88528	9190.93	3.96336	EpoR+Bcl-xLQuantile_4	EpoR+Bcl-xLQuantile_3	6.74698
29800	EpoR+Bcl-xL	48	3385.92	3.52968	4180.36	3.62121	EpoR+Bcl-xLQuantile_2	EpoR+Bcl-xLQuantile_5	4.14141
29802	EpoR+Bcl-xL	48	583.2	2.76582	18103	4.25775	EpoR+Bcl-xLQuantile_5	EpoR+Bcl-xLQuantile_2	5.43415
29807	EpoR+Bcl-xL	48	1312.39	3.11806	18720.7	4.27232	EpoR+Bcl-xLQuantile_5	EpoR+Bcl-xLQuantile_5	8.00205
29852	EpoR+Bcl-xL	48	706.49	2.84911	7927.23	3.89912	EpoR+Bcl-xLQuantile_3	EpoR+Bcl-xLQuantile_3	5.6115
29860	EpoR+Bcl-xL	48	774.644	2.8891	35058.5	4.54479	EpoR+Bcl-xLQuantile_5	EpoR+Bcl-xLQuantile_3	6.18942
29877	EpoR+Bcl-xL	48	742.638	2.87078	38812.9	4.58898	EpoR+Bcl-xLQuantile_5	EpoR+Bcl-xLQuantile_3	5.1345
29887	EpoR+Bcl-xL	48	664.41	2.82244	1424.6	3.15369	EpoR+Bcl-xLQuantile_1	EpoR+Bcl-xLQuantile_3	4.07761
29895	EpoR+Bcl-xL	48	895.308	2.95197	21654.6	4.33555	EpoR+Bcl-xLQuantile_5	EpoR+Bcl-xLQuantile_4	5.84511
29903	EpoR+Bcl-xL	48	1398.33	3.14561	20284.6	4.30717	EpoR+Bcl-xLQuantile_5	EpoR+Bcl-xLQuantile_5	4.33158
29909	EpoR+Bcl-xL	48	740.983	2.86981	2775.01	3.44326	EpoR+Bcl-xLQuantile_2	EpoR+Bcl-xLQuantile_3	7.59673
29989	EpoR+Bcl-xL	48	1216.65	3.08517	16918.4	4.22836	EpoR+Bcl-xLQuantile_5	EpoR+Bcl-xLQuantile_4	6.13255
30033	EpoR+Bcl-xL	48	2669.08	3.42636	2660.85	3.42502	EpoR+Bcl-xLQuantile_2	EpoR+Bcl-xLQuantile_5	4.82976
30046	EpoR+Bcl-xL	48	563.18	2.75065	5811.27	3.76427	EpoR+Bcl-xLQuantile_3	EpoR+Bcl-xLQuantile_2	3.9494
30073	EpoR+Bcl-xL	48	1348.32	3.12979	14797.5	4.17019	EpoR+Bcl-xLQuantile_4	EpoR+Bcl-xLQuantile_5	4.51993
30109	EpoR+Bcl-xL	48	805.089	2.90584	4699.12	3.67202	EpoR+Bcl-xLQuantile_2	EpoR+Bcl-xLQuantile_3	5.25497
30119	EpoR+Bcl-xL	48	741.072	2.86986	10619.4	4.0261	EpoR+Bcl-xLQuantile_4	EpoR+Bcl-xLQuantile_3	4.89112
30322	EpoR+Bcl-xL	48	2658.12	3.42457	5423.04	3.73424	EpoR+Bcl-xLQuantile_3	EpoR+Bcl-xLQuantile_5	4.51993
30335	EpoR+Bcl-xL	48	666.312	2.82368	2979.19	3.4741	EpoR+Bcl-xLQuantile_2	EpoR+Bcl-xLQuantile_3	4.7682
30349	EpoR+Bcl-xL	48	556.396	2.74538	19771.8	4.29605	EpoR+Bcl-xLQuantile_5	EpoR+Bcl-xLQuantile_2	4.89112
30355	EpoR+Bcl-xL	48	845.288	2.927	11300.4	4.05309	EpoR+Bcl-xLQuantile_4	EpoR+Bcl-xLQuantile_3	4.7682
30388	EpoR+Bcl-xL	48	1789.98	3.25285	25227.4	4.40187	EpoR+Bcl-xLQuantile_5	EpoR+Bcl-xLQuantile_5	4.51993
30402	EpoR+Bcl-xL	48	450.056	2.65327	37052.7	4.56882	EpoR+Bcl-xLQuantile_5	EpoR+Bcl-xLQuantile_1	6.5264
30408	EpoR+Bcl-xL	48	658.038	2.81825	11185.8	4.04867	EpoR+Bcl-xLQuantile_4	EpoR+Bcl-xLQuantile_3	5.1345
30426	EpoR+Bcl-xL	48	1110.81	3.04564	17025.1	4.23109	EpoR+Bcl-xLQuantile_5	EpoR+Bcl-xLQuantile_4	5.01322
30443	EpoR+Bcl-xL	48	1615.12	3.20821	12280.7	4.08922	EpoR+Bcl-xLQuantile_4	EpoR+Bcl-xLQuantile_5	5.07396
30480	EpoR+Bcl-xL	48	634.779	2.80262	2416.72	3.38323	EpoR+Bcl-xLQuantile_2	EpoR+Bcl-xLQuantile_2	6.18942
30496	EpoR+Bcl-xL	48	712.335	2.85268	6902.83	3.83903	EpoR+Bcl-xLQuantile_3	EpoR+Bcl-xLQuantile_3	6.30256
30510	EpoR+Bcl-xL	48	572.87	2.75806	12646.4	4.10197	EpoR+Bcl-xLQuantile_4	EpoR+Bcl-xLQuantile_2	5.6115
30527	EpoR+Bcl-xL	48	803.23	2.90484	4078.43	3.61049	EpoR+Bcl-xLQuantile_2	EpoR+Bcl-xLQuantile_3	3.75556
30546	EpoR+Bcl-xL	48	4410.14	3.64445	34871	4.54246	EpoR+Bcl-xLQuantile_5	EpoR+Bcl-xLQuantile_5	4.95227
30560	EpoR+Bcl-xL	48	450.966	2.65414	13447.8	4.12865	EpoR+Bcl-xLQuantile_4	EpoR+Bcl-xLQuantile_1	4.82976
30562	EpoR+Bcl-xL	48	652.056	2.81428	14387.2	4.15798	EpoR+Bcl-xLQuantile_4	EpoR+Bcl-xLQuantile_2	5.01322
30649	EpoR+Bcl-xL	48	2116.52	3.32562	2078.86	3.31783	EpoR+Bcl-xLQuantile_1	EpoR+Bcl-xLQuantile_5	5.49347
30686	EpoR+Bcl-xL	48	532.659	2.72645	6116.38	3.78649	EpoR+Bcl-xLQuantile_3	EpoR+Bcl-xLQuantile_2	3.82038
30688	EpoR+Bcl-xL	48	436	2.63949	2979.98	3.47421	EpoR+Bcl-xLQuantile_2	EpoR+Bcl-xLQuantile_1	1.858
30703	EpoR+Bcl-xL	48	1155.98	3.06295	29867.5	4.4752	EpoR+Bcl-xLQuantile_5	EpoR+Bcl-xLQuantile_4	5.49347
30715	EpoR+Bcl-xL	48	926	2.96661	25255.1	4.40235	EpoR+Bcl-xLQuantile_5	EpoR+Bcl-xLQuantile_4	5.67021
30755	EpoR+Bcl-xL	48	504.125	2.70254	7397.79	3.8691	EpoR+Bcl-xLQuantile_3	EpoR+Bcl-xLQuantile_1	4.51993
30777	EpoR+Bcl-xL	48	1725.51	3.23692	18305.1	4.26257	EpoR+Bcl-xLQuantile_5	EpoR+Bcl-xLQuantile_5	4.64447
30786	EpoR+Bcl-xL	48	539.644	2.73211	13048	4.11555	EpoR+Bcl-xLQuantile_4	EpoR+Bcl-xLQuantile_2	5.1345
30800	EpoR+Bcl-xL	48	961.474	2.98294	7521.98	3.87633	EpoR+Bcl-xLQuantile_3	EpoR+Bcl-xLQuantile_4	3.75556
30818	EpoR+Bcl-xL	48	1401.58	3.14662	19900.7	4.29887	EpoR+Bcl-xLQuantile_5	EpoR+Bcl-xLQuantile_5	5.37463
30821	EpoR+Bcl-xL	48	548.38	2.73908	3507.56	3.54501	EpoR+Bcl-xLQuantile_2	EpoR+Bcl-xLQuantile_2	4.95227
30858	EpoR+Bcl-xL	48	488.285	2.68867	6766.22	3.83035	EpoR+Bcl-xLQuantile_3	EpoR+Bcl-xLQuantile_1	3.36238
30872	EpoR+Bcl-xL	48	964.384	2.98425	38847.3	4.58936	EpoR+Bcl-xLQuantile_5	EpoR+Bcl-xLQuantile_4	4.95227
30920	EpoR+Bcl-xL	48	429.341	2.6328	20573.5	4.31331	EpoR+Bcl-xLQuantile_5	EpoR+Bcl-xLQuantile_1	5.9607
30923	EpoR+Bcl-xL	48	1185.4	3.07387	18703	4.27191	EpoR+Bcl-xLQuantile_5	EpoR+Bcl-xLQuantile_4	5.84511
30924	EpoR+Bcl-xL	48	1271.6	3.10435	12844.6	4.10872	EpoR+Bcl-xLQuantile_4	EpoR+Bcl-xLQuantile_4	3.9494
30934	EpoR+Bcl-xL	48	475.805	2.67743	46849	4.6707	EpoR+Bcl-xLQuantile_5	EpoR+Bcl-xLQuantile_1	5.3149
30936	EpoR+Bcl-xL	48	3591.83	3.55532	4239.57	3.62732	EpoR+Bcl-xLQuantile_2	EpoR+Bcl-xLQuantile_5	4.95227
31005	EpoR+Bcl-xL	48	997.105	2.99874	6580.63	3.81827	EpoR+Bcl-xLQuantile_3	EpoR+Bcl-xLQuantile_4	4.39457
31015	EpoR+Bcl-xL	48	813.318	2.91026	29826.3	4.4746	EpoR+Bcl-xLQuantile_5	EpoR+Bcl-xLQuantile_3	4.5823
31040	EpoR+Bcl-xL	48	766.962	2.88477	14235.4	4.15337	EpoR+Bcl-xLQuantile_4	EpoR+Bcl-xLQuantile_3	5.72871
31063	EpoR+Bcl-xL	48	682.175	2.8339	10534.5	4.02261	EpoR+Bcl-xLQuantile_4	EpoR+Bcl-xLQuantile_3	6.07547
31115	EpoR+Bcl-xL	48	440.028	2.64348	6213.9	3.79336	EpoR+Bcl-xLQuantile_3	EpoR+Bcl-xLQuantile_1	4.7682
31116	EpoR+Bcl-xL	48	1200.77	3.07946	16976.6	4.22985	EpoR+Bcl-xLQuantile_5	EpoR+Bcl-xLQuantile_4	4.39457
31122	EpoR+Bcl-xL	48	2663.96	3.42553	3210.77	3.50661	EpoR+Bcl-xLQuantile_2	EpoR+Bcl-xLQuantile_5	6.91028
31143	EpoR+Bcl-xL	48	530.736	2.72488	12004.8	4.07935	EpoR+Bcl-xLQuantile_4	EpoR+Bcl-xLQuantile_2	5.01322
31176	EpoR+Bcl-xL	48	1543.66	3.18855	3411.2	3.53291	EpoR+Bcl-xLQuantile_2	EpoR+Bcl-xLQuantile_5	5.67021
31203	EpoR+Bcl-xL	48	669.777	2.82593	11480.1	4.05995	EpoR+Bcl-xLQuantile_4	EpoR+Bcl-xLQuantile_3	5.01322
31215	EpoR+Bcl-xL	48	738.583	2.8684	11639.6	4.06594	EpoR+Bcl-xLQuantile_4	EpoR+Bcl-xLQuantile_3	6.01818
31227	EpoR+Bcl-xL	48	625.139	2.79598	17778.2	4.24989	EpoR+Bcl-xLQuantile_5	EpoR+Bcl-xLQuantile_2	5.07396
31259	EpoR+Bcl-xL	48	1618.62	3.20915	33799.9	4.52892	EpoR+Bcl-xLQuantile_5	EpoR+Bcl-xLQuantile_5	4.5823
31307	EpoR+Bcl-xL	48	963.995	2.98407	22437.6	4.35098	EpoR+Bcl-xLQuantile_5	EpoR+Bcl-xLQuantile_4	3.49425
31334	EpoR+Bcl-xL	48	522.767	2.71831	6521.13	3.81432	EpoR+Bcl-xLQuantile_3	EpoR+Bcl-xLQuantile_2	4.89112
31343	EpoR+Bcl-xL	48	1463.6	3.16542	26700	4.42651	EpoR+Bcl-xLQuantile_5	EpoR+Bcl-xLQuantile_5	7.28418
31373	EpoR+Bcl-xL	48	755.333	2.87814	3244	3.51108	EpoR+Bcl-xLQuantile_2	EpoR+Bcl-xLQuantile_3	4.01361
31400	EpoR+Bcl-xL	48	501.333	2.70013	22284.8	4.34801	EpoR+Bcl-xLQuantile_5	EpoR+Bcl-xLQuantile_1	5.25497
31431	EpoR+Bcl-xL	48	1454.44	3.1627	4468.9	3.6502	EpoR+Bcl-xLQuantile_2	EpoR+Bcl-xLQuantile_5	5.9607
31451	EpoR+Bcl-xL	48	682.962	2.8344	3430.78	3.53539	EpoR+Bcl-xLQuantile_2	EpoR+Bcl-xLQuantile_3	5.67021
31470	EpoR+Bcl-xL	48	1057.62	3.02433	3140.56	3.49701	EpoR+Bcl-xLQuantile_2	EpoR+Bcl-xLQuantile_4	6.18942
31501	EpoR+Bcl-xL	48	496.283	2.69573	8435.74	3.92612	EpoR+Bcl-xLQuantile_3	EpoR+Bcl-xLQuantile_1	4.01361
31528	EpoR+Bcl-xL	48	1699.88	3.23042	6439.46	3.80885	EpoR+Bcl-xLQuantile_3	EpoR+Bcl-xLQuantile_5	4.7682
31529	EpoR+Bcl-xL	48	443.315	2.64671	20299.4	4.30748	EpoR+Bcl-xLQuantile_5	EpoR+Bcl-xLQuantile_1	5.84511
31557	EpoR+Bcl-xL	48	482.4	2.68341	964.6	2.98435	EpoR+Bcl-xLQuantile_1	EpoR+Bcl-xLQuantile_1	5.84511
31640	EpoR+Bcl-xL	48	1987.36	3.29828	16781.1	4.22482	EpoR+Bcl-xLQuantile_5	EpoR+Bcl-xLQuantile_5	5.43415
31766	EpoR+Bcl-xL	48	2151.41	3.33272	7743.07	3.88891	EpoR+Bcl-xLQuantile_3	EpoR+Bcl-xLQuantile_5	4.89112
31773	EpoR+Bcl-xL	48	725.442	2.8606	573.288	2.75837	EpoR+Bcl-xLQuantile_1	EpoR+Bcl-xLQuantile_3	5.43415
31779	EpoR+Bcl-xL	48	1134.19	3.05469	12545.7	4.09849	EpoR+Bcl-xLQuantile_4	EpoR+Bcl-xLQuantile_4	6.18942
31830	EpoR+Bcl-xL	48	539.325	2.73185	4120.21	3.61492	EpoR+Bcl-xLQuantile_2	EpoR+Bcl-xLQuantile_2	5.6115
31844	EpoR+Bcl-xL	48	1015.28	3.00658	15923	4.20202	EpoR+Bcl-xLQuantile_4	EpoR+Bcl-xLQuantile_4	4.7682
31850	EpoR+Bcl-xL	48	1113.07	3.04652	20242.4	4.30626	EpoR+Bcl-xLQuantile_5	EpoR+Bcl-xLQuantile_4	5.3149
31859	EpoR+Bcl-xL	48	436.46	2.63994	4211.81	3.62447	EpoR+Bcl-xLQuantile_2	EpoR+Bcl-xLQuantile_1	2.34736
31871	EpoR+Bcl-xL	48	535.125	2.72846	4355.75	3.63906	EpoR+Bcl-xLQuantile_2	EpoR+Bcl-xLQuantile_2	5.55259
31903	EpoR+Bcl-xL	48	688.74	2.83806	4224.27	3.62575	EpoR+Bcl-xLQuantile_2	EpoR+Bcl-xLQuantile_3	5.6115
31904	EpoR+Bcl-xL	48	713.203	2.85321	3253.17	3.51231	EpoR+Bcl-xLQuantile_2	EpoR+Bcl-xLQuantile_3	4.89112
31905	EpoR+Bcl-xL	48	499.25	2.69832	10106.5	4.0046	EpoR+Bcl-xLQuantile_4	EpoR+Bcl-xLQuantile_1	4.39457
31919	EpoR+Bcl-xL	48	762.25	2.8821	2516.16	3.40074	EpoR+Bcl-xLQuantile_2	EpoR+Bcl-xLQuantile_3	4.39457
31920	EpoR+Bcl-xL	48	425.807	2.62921	7385.9	3.8684	EpoR+Bcl-xLQuantile_3	EpoR+Bcl-xLQuantile_1	5.78702
31943	EpoR+Bcl-xL	48	728.402	2.86237	4598.03	3.66257	EpoR+Bcl-xLQuantile_2	EpoR+Bcl-xLQuantile_3	5.9607
31946	EpoR+Bcl-xL	48	635.696	2.80325	4845.7	3.68536	EpoR+Bcl-xLQuantile_2	EpoR+Bcl-xLQuantile_2	4.7682
31966	EpoR+Bcl-xL	48	587.799	2.76923	4624.24	3.66504	EpoR+Bcl-xLQuantile_2	EpoR+Bcl-xLQuantile_2	5.67021
32017	EpoR+Bcl-xL	48	435.352	2.63884	19120.2	4.28149	EpoR+Bcl-xLQuantile_5	EpoR+Bcl-xLQuantile_1	5.55259
32023	EpoR+Bcl-xL	48	1219.67	3.08624	1062.82	3.02646	EpoR+Bcl-xLQuantile_1	EpoR+Bcl-xLQuantile_4	6.2461
32031	EpoR+Bcl-xL	48	3919.69	3.59325	33482.3	4.52482	EpoR+Bcl-xLQuantile_5	EpoR+Bcl-xLQuantile_5	6.80162
32038	EpoR+Bcl-xL	48	970.875	2.98716	13757.6	4.13854	EpoR+Bcl-xLQuantile_4	EpoR+Bcl-xLQuantile_4	3.88499
32045	EpoR+Bcl-xL	48	1230.38	3.09004	1353.38	3.13142	EpoR+Bcl-xLQuantile_1	EpoR+Bcl-xLQuantile_4	6.35883
32046	EpoR+Bcl-xL	48	558.74	2.74721	7824.81	3.89347	EpoR+Bcl-xLQuantile_3	EpoR+Bcl-xLQuantile_2	5.01322
32081	EpoR+Bcl-xL	48	668.52	2.82511	18269.2	4.26172	EpoR+Bcl-xLQuantile_5	EpoR+Bcl-xLQuantile_3	7.38918
32099	EpoR+Bcl-xL	48	985.444	2.99363	25497	4.40649	EpoR+Bcl-xLQuantile_5	EpoR+Bcl-xLQuantile_4	5.19484
32102	EpoR+Bcl-xL	48	568.394	2.75465	12130.4	4.08387	EpoR+Bcl-xLQuantile_4	EpoR+Bcl-xLQuantile_2	6.74698
32143	EpoR+Bcl-xL	48	669.183	2.82554	2967.9	3.47245	EpoR+Bcl-xLQuantile_2	EpoR+Bcl-xLQuantile_3	5.9607
32148	EpoR+Bcl-xL	48	1805.22	3.25653	19663.3	4.29366	EpoR+Bcl-xLQuantile_5	EpoR+Bcl-xLQuantile_5	6.58185
32204	EpoR+Bcl-xL	48	554.187	2.74366	3435.03	3.53593	EpoR+Bcl-xLQuantile_2	EpoR+Bcl-xLQuantile_2	3.02913
32209	EpoR+Bcl-xL	48	3885.16	3.58941	6485.64	3.81195	EpoR+Bcl-xLQuantile_3	EpoR+Bcl-xLQuantile_5	8.19982
32223	EpoR+Bcl-xL	48	713.736	2.85354	9478.58	3.97674	EpoR+Bcl-xLQuantile_4	EpoR+Bcl-xLQuantile_3	5.78702
32229	EpoR+Bcl-xL	48	1289.89	3.11055	8743.07	3.94166	EpoR+Bcl-xLQuantile_3	EpoR+Bcl-xLQuantile_5	5.19484
32277	EpoR+Bcl-xL	48	765.635	2.88402	4302.93	3.63376	EpoR+Bcl-xLQuantile_2	EpoR+Bcl-xLQuantile_3	4.82976
32297	EpoR+Bcl-xL	48	959.62	2.9821	28822.6	4.45973	EpoR+Bcl-xLQuantile_5	EpoR+Bcl-xLQuantile_4	5.1345
32319	EpoR+Bcl-xL	48	522.981	2.71849	2834.95	3.45255	EpoR+Bcl-xLQuantile_2	EpoR+Bcl-xLQuantile_2	4.70644
32328	EpoR+Bcl-xL	48	537.833	2.73065	1869.75	3.27178	EpoR+Bcl-xLQuantile_1	EpoR+Bcl-xLQuantile_2	5.84511
32356	EpoR+Bcl-xL	48	654.87	2.81615	7137.48	3.85354	EpoR+Bcl-xLQuantile_3	EpoR+Bcl-xLQuantile_3	4.2684
32373	EpoR+Bcl-xL	48	779.5	2.89182	4224.5	3.62578	EpoR+Bcl-xLQuantile_2	EpoR+Bcl-xLQuantile_3	4.51993
32423	EpoR+Bcl-xL	48	1267.62	3.10299	13507.6	4.13058	EpoR+Bcl-xLQuantile_4	EpoR+Bcl-xLQuantile_4	5.9607
32433	EpoR+Bcl-xL	48	1094.99	3.03941	20252.8	4.30648	EpoR+Bcl-xLQuantile_5	EpoR+Bcl-xLQuantile_4	4.2684
32473	EpoR+Bcl-xL	48	797.926	2.90196	984.815	2.99335	EpoR+Bcl-xLQuantile_1	EpoR+Bcl-xLQuantile_3	5.01322
32474	EpoR+Bcl-xL	48	439.583	2.64304	916.917	2.96233	EpoR+Bcl-xLQuantile_1	EpoR+Bcl-xLQuantile_1	4.7682
32516	EpoR+Bcl-xL	48	678.524	2.83157	3708.24	3.56917	EpoR+Bcl-xLQuantile_2	EpoR+Bcl-xLQuantile_3	5.43415
32532	EpoR+Bcl-xL	48	1931.22	3.28583	24712.8	4.39292	EpoR+Bcl-xLQuantile_5	EpoR+Bcl-xLQuantile_5	5.43415
32535	EpoR+Bcl-xL	48	1530.17	3.18474	8966.46	3.95262	EpoR+Bcl-xLQuantile_4	EpoR+Bcl-xLQuantile_5	5.07396
32569	EpoR+Bcl-xL	48	1325.08	3.12224	67395.6	4.82863	EpoR+Bcl-xLQuantile_5	EpoR+Bcl-xLQuantile_5	4.82976
32596	EpoR+Bcl-xL	48	879.683	2.94433	3220.7	3.50795	EpoR+Bcl-xLQuantile_2	EpoR+Bcl-xLQuantile_4	4.7682
32610	EpoR+Bcl-xL	48	840.621	2.9246	16222.7	4.21012	EpoR+Bcl-xLQuantile_5	EpoR+Bcl-xLQuantile_3	5.78702
32612	EpoR+Bcl-xL	48	887.409	2.94812	6545.3	3.81593	EpoR+Bcl-xLQuantile_3	EpoR+Bcl-xLQuantile_4	4.5823
32634	EpoR+Bcl-xL	48	804.144	2.90533	3746.69	3.57365	EpoR+Bcl-xLQuantile_2	EpoR+Bcl-xLQuantile_3	6.18942
32667	EpoR+Bcl-xL	48	1109.5	3.04513	3370.01	3.52763	EpoR+Bcl-xLQuantile_2	EpoR+Bcl-xLQuantile_4	5.67021
32691	EpoR+Bcl-xL	48	1512.18	3.1796	30066.1	4.47808	EpoR+Bcl-xLQuantile_5	EpoR+Bcl-xLQuantile_5	6.58185
32738	EpoR+Bcl-xL	48	739.205	2.86876	24493.2	4.38905	EpoR+Bcl-xLQuantile_5	EpoR+Bcl-xLQuantile_3	6.30256
32757	EpoR+Bcl-xL	48	893.109	2.9509	23314.2	4.36762	EpoR+Bcl-xLQuantile_5	EpoR+Bcl-xLQuantile_4	4.7682
32764	EpoR+Bcl-xL	48	469.885	2.67199	7836.17	3.8941	EpoR+Bcl-xLQuantile_3	EpoR+Bcl-xLQuantile_1	6.69214
32847	EpoR+Bcl-xL	48	744.923	2.87211	33042.7	4.51908	EpoR+Bcl-xLQuantile_5	EpoR+Bcl-xLQuantile_3	5.1345
32869	EpoR+Bcl-xL	48	2134.17	3.32923	9378.76	3.97215	EpoR+Bcl-xLQuantile_4	EpoR+Bcl-xLQuantile_5	5.25497
32901	EpoR+Bcl-xL	48	1102.82	3.04251	23472.8	4.37056	EpoR+Bcl-xLQuantile_5	EpoR+Bcl-xLQuantile_4	3.9494
32904	EpoR+Bcl-xL	48	3764.12	3.57566	6269	3.7972	EpoR+Bcl-xLQuantile_3	EpoR+Bcl-xLQuantile_5	5.07396
32919	EpoR+Bcl-xL	48	627.306	2.79748	6797.08	3.83232	EpoR+Bcl-xLQuantile_3	EpoR+Bcl-xLQuantile_2	5.9607
32929	EpoR+Bcl-xL	48	1628	3.21165	15424.8	4.18822	EpoR+Bcl-xLQuantile_4	EpoR+Bcl-xLQuantile_5	5.37463
32934	EpoR+Bcl-xL	48	720.014	2.85734	6723.47	3.82759	EpoR+Bcl-xLQuantile_3	EpoR+Bcl-xLQuantile_3	5.67021
32948	EpoR+Bcl-xL	48	976.8	2.98981	3322.98	3.52153	EpoR+Bcl-xLQuantile_2	EpoR+Bcl-xLQuantile_4	5.90301
32964	EpoR+Bcl-xL	48	2137.06	3.32982	37410.4	4.57299	EpoR+Bcl-xLQuantile_5	EpoR+Bcl-xLQuantile_5	5.37463
32970	EpoR+Bcl-xL	48	821.188	2.91444	19679.9	4.29402	EpoR+Bcl-xLQuantile_5	EpoR+Bcl-xLQuantile_3	5.55259
32985	EpoR+Bcl-xL	48	1238.47	3.09289	18451.6	4.26603	EpoR+Bcl-xLQuantile_5	EpoR+Bcl-xLQuantile_4	4.95227
33020	EpoR+Bcl-xL	48	1482.63	3.17103	6461.13	3.81031	EpoR+Bcl-xLQuantile_3	EpoR+Bcl-xLQuantile_5	5.3149
33033	EpoR+Bcl-xL	48	778.391	2.8912	18348.7	4.26361	EpoR+Bcl-xLQuantile_5	EpoR+Bcl-xLQuantile_3	7.49336
33065	EpoR+Bcl-xL	48	456.99	2.65991	7037.18	3.8474	EpoR+Bcl-xLQuantile_3	EpoR+Bcl-xLQuantile_1	6.69214
33101	EpoR+Bcl-xL	48	1072.66	3.03046	13372.3	4.12621	EpoR+Bcl-xLQuantile_4	EpoR+Bcl-xLQuantile_4	4.07761
33105	EpoR+Bcl-xL	48	466.826	2.66916	5314.74	3.72548	EpoR+Bcl-xLQuantile_3	EpoR+Bcl-xLQuantile_1	4.51993
33112	EpoR+Bcl-xL	48	904.51	2.95641	4741.38	3.6759	EpoR+Bcl-xLQuantile_2	EpoR+Bcl-xLQuantile_4	5.1345
33120	EpoR+Bcl-xL	48	1190.72	3.07581	11541.4	4.06226	EpoR+Bcl-xLQuantile_4	EpoR+Bcl-xLQuantile_4	4.89112
33125	EpoR+Bcl-xL	48	668.062	2.82482	28088.3	4.44853	EpoR+Bcl-xLQuantile_5	EpoR+Bcl-xLQuantile_3	5.37463
33128	EpoR+Bcl-xL	48	445.077	2.64844	6599.06	3.81948	EpoR+Bcl-xLQuantile_3	EpoR+Bcl-xLQuantile_1	5.1345
33178	EpoR+Bcl-xL	48	490.61	2.69074	10854.4	4.03561	EpoR+Bcl-xLQuantile_4	EpoR+Bcl-xLQuantile_1	4.2684
33201	EpoR+Bcl-xL	48	1762.84	3.24621	13307.7	4.1241	EpoR+Bcl-xLQuantile_4	EpoR+Bcl-xLQuantile_5	6.47075
33237	EpoR+Bcl-xL	48	1052.28	3.02213	27280.7	4.43586	EpoR+Bcl-xLQuantile_5	EpoR+Bcl-xLQuantile_4	5.19484
33259	EpoR+Bcl-xL	48	1575.5	3.19742	2463.27	3.39151	EpoR+Bcl-xLQuantile_2	EpoR+Bcl-xLQuantile_5	4.205
33263	EpoR+Bcl-xL	48	2004.61	3.30203	24300.5	4.38561	EpoR+Bcl-xLQuantile_5	EpoR+Bcl-xLQuantile_5	5.49347
33268	EpoR+Bcl-xL	48	974.174	2.98864	34517.3	4.53804	EpoR+Bcl-xLQuantile_5	EpoR+Bcl-xLQuantile_4	6.13255
33274	EpoR+Bcl-xL	48	957.94	2.98134	14608.1	4.16459	EpoR+Bcl-xLQuantile_4	EpoR+Bcl-xLQuantile_4	7.01813
33276	EpoR+Bcl-xL	48	447.49	2.65078	23121	4.36401	EpoR+Bcl-xLQuantile_5	EpoR+Bcl-xLQuantile_1	5.19484
33290	EpoR+Bcl-xL	48	830.05	2.9191	33055.5	4.51924	EpoR+Bcl-xLQuantile_5	EpoR+Bcl-xLQuantile_3	6.69214
33308	EpoR+Bcl-xL	48	3081.5	3.48876	6223.65	3.79405	EpoR+Bcl-xLQuantile_3	EpoR+Bcl-xLQuantile_5	6.58185
33311	EpoR+Bcl-xL	48	1029.55	3.01265	27112.4	4.43317	EpoR+Bcl-xLQuantile_5	EpoR+Bcl-xLQuantile_4	4.95227
33329	EpoR+Bcl-xL	48	612.435	2.78706	8595.62	3.93428	EpoR+Bcl-xLQuantile_3	EpoR+Bcl-xLQuantile_2	5.67021
33339	EpoR+Bcl-xL	48	558.46	2.74699	4676.77	3.66995	EpoR+Bcl-xLQuantile_2	EpoR+Bcl-xLQuantile_2	4.33158
33352	EpoR+Bcl-xL	48	3074.5	3.48777	19475	4.28948	EpoR+Bcl-xLQuantile_5	EpoR+Bcl-xLQuantile_5	4.95227
33353	EpoR+Bcl-xL	48	681.333	2.83336	1999.11	3.30084	EpoR+Bcl-xLQuantile_1	EpoR+Bcl-xLQuantile_3	5.1345
33357	EpoR+Bcl-xL	48	2006.1	3.30235	2758.86	3.44073	EpoR+Bcl-xLQuantile_2	EpoR+Bcl-xLQuantile_5	5.78702
33364	EpoR+Bcl-xL	48	1133.41	3.05439	18977.9	4.27825	EpoR+Bcl-xLQuantile_5	EpoR+Bcl-xLQuantile_4	3.88499
33366	EpoR+Bcl-xL	48	1712.33	3.23359	1962.28	3.29276	EpoR+Bcl-xLQuantile_1	EpoR+Bcl-xLQuantile_5	4.33158
33420	EpoR+Bcl-xL	48	1254.32	3.09841	16060.7	4.20576	EpoR+Bcl-xLQuantile_4	EpoR+Bcl-xLQuantile_4	4.70644
33458	EpoR+Bcl-xL	48	476.837	2.67837	4762.26	3.67781	EpoR+Bcl-xLQuantile_2	EpoR+Bcl-xLQuantile_1	5.67021
33464	EpoR+Bcl-xL	48	1335.61	3.12568	9100.42	3.95906	EpoR+Bcl-xLQuantile_4	EpoR+Bcl-xLQuantile_5	4.07761
33477	EpoR+Bcl-xL	48	1077.52	3.03243	2773.2	3.44298	EpoR+Bcl-xLQuantile_2	EpoR+Bcl-xLQuantile_4	4.70644
33532	EpoR+Bcl-xL	48	965.243	2.98464	10640.4	4.02696	EpoR+Bcl-xLQuantile_4	EpoR+Bcl-xLQuantile_4	7.9521
33556	EpoR+Bcl-xL	48	1079.27	3.03313	7295.43	3.86305	EpoR+Bcl-xLQuantile_3	EpoR+Bcl-xLQuantile_4	5.84511
33563	EpoR+Bcl-xL	48	617.292	2.79049	1595.74	3.20296	EpoR+Bcl-xLQuantile_1	EpoR+Bcl-xLQuantile_2	3.55988
33589	EpoR+Bcl-xL	48	466	2.66839	3311.25	3.51999	EpoR+Bcl-xLQuantile_2	EpoR+Bcl-xLQuantile_1	3.02913
33594	EpoR+Bcl-xL	48	543.589	2.73527	8492.27	3.92902	EpoR+Bcl-xLQuantile_3	EpoR+Bcl-xLQuantile_2	4.205
33600	EpoR+Bcl-xL	48	512.923	2.71005	10204.2	4.00878	EpoR+Bcl-xLQuantile_4	EpoR+Bcl-xLQuantile_1	5.55259
33615	EpoR+Bcl-xL	48	472.281	2.6742	875.344	2.94218	EpoR+Bcl-xLQuantile_1	EpoR+Bcl-xLQuantile_1	3.75556
33655	EpoR+Bcl-xL	48	935.139	2.97088	4998.71	3.69886	EpoR+Bcl-xLQuantile_3	EpoR+Bcl-xLQuantile_4	5.6115
33746	EpoR+Bcl-xL	48	511.853	2.70915	5128.87	3.71002	EpoR+Bcl-xLQuantile_3	EpoR+Bcl-xLQuantile_1	4.51993
33747	EpoR+Bcl-xL	48	1141.38	3.05743	10903.1	4.03755	EpoR+Bcl-xLQuantile_4	EpoR+Bcl-xLQuantile_4	4.07761
33753	EpoR+Bcl-xL	48	625.279	2.79607	999.519	2.99979	EpoR+Bcl-xLQuantile_1	EpoR+Bcl-xLQuantile_2	5.3149
33764	EpoR+Bcl-xL	48	505.888	2.70405	2444.8	3.38824	EpoR+Bcl-xLQuantile_2	EpoR+Bcl-xLQuantile_1	3.9494
33766	EpoR+Bcl-xL	48	688.308	2.83778	29553.1	4.4706	EpoR+Bcl-xLQuantile_5	EpoR+Bcl-xLQuantile_3	5.01322
33813	EpoR+Bcl-xL	48	499.412	2.69846	590.685	2.77136	EpoR+Bcl-xLQuantile_1	EpoR+Bcl-xLQuantile_1	6.13255
33826	EpoR+Bcl-xL	48	2064.7	3.31486	23033.3	4.36236	EpoR+Bcl-xLQuantile_5	EpoR+Bcl-xLQuantile_5	6.2461
33827	EpoR+Bcl-xL	48	682.972	2.8344	1593.32	3.2023	EpoR+Bcl-xLQuantile_1	EpoR+Bcl-xLQuantile_3	7.07175
33879	EpoR+Bcl-xL	48	647.022	2.81092	9666.03	3.98525	EpoR+Bcl-xLQuantile_4	EpoR+Bcl-xLQuantile_2	5.49347
33938	EpoR+Bcl-xL	48	435.542	2.63903	615.875	2.78949	EpoR+Bcl-xLQuantile_1	EpoR+Bcl-xLQuantile_1	5.67021
33961	EpoR+Bcl-xL	48	982.351	2.99227	2473.53	3.39332	EpoR+Bcl-xLQuantile_2	EpoR+Bcl-xLQuantile_4	6.85605
33968	EpoR+Bcl-xL	48	446.339	2.64967	4671.82	3.66949	EpoR+Bcl-xLQuantile_2	EpoR+Bcl-xLQuantile_1	6.07547
33985	EpoR+Bcl-xL	48	887.81	2.94832	4522.48	3.65538	EpoR+Bcl-xLQuantile_2	EpoR+Bcl-xLQuantile_4	5.3149
33996	EpoR+Bcl-xL	48	932.13	2.96948	1873.67	3.27269	EpoR+Bcl-xLQuantile_1	EpoR+Bcl-xLQuantile_4	4.70644
34028	EpoR+Bcl-xL	48	681.885	2.83371	4727.74	3.67465	EpoR+Bcl-xLQuantile_2	EpoR+Bcl-xLQuantile_3	6.13255
34036	EpoR+Bcl-xL	48	560.466	2.74855	6829.09	3.83436	EpoR+Bcl-xLQuantile_3	EpoR+Bcl-xLQuantile_2	5.49347
34068	EpoR+Bcl-xL	48	760.322	2.881	20908.5	4.32032	EpoR+Bcl-xLQuantile_5	EpoR+Bcl-xLQuantile_3	4.82976
34081	EpoR+Bcl-xL	48	545.04	2.73643	6244.2	3.79548	EpoR+Bcl-xLQuantile_3	EpoR+Bcl-xLQuantile_2	5.72871
34087	EpoR+Bcl-xL	48	697.727	2.84369	4044.09	3.60682	EpoR+Bcl-xLQuantile_2	EpoR+Bcl-xLQuantile_3	3.82038
34115	EpoR+Bcl-xL	48	1890.6	3.2766	9556.15	3.98028	EpoR+Bcl-xLQuantile_4	EpoR+Bcl-xLQuantile_5	6.13255
34122	EpoR+Bcl-xL	48	769.312	2.8861	5603.32	3.74845	EpoR+Bcl-xLQuantile_3	EpoR+Bcl-xLQuantile_3	4.95227
34125	EpoR+Bcl-xL	48	1852.62	3.26779	5067.24	3.70477	EpoR+Bcl-xLQuantile_3	EpoR+Bcl-xLQuantile_5	5.43415
34144	EpoR+Bcl-xL	48	726.917	2.86148	1935.48	3.28679	EpoR+Bcl-xLQuantile_1	EpoR+Bcl-xLQuantile_3	3.88499
34147	EpoR+Bcl-xL	48	475.048	2.67674	1668.08	3.22222	EpoR+Bcl-xLQuantile_1	EpoR+Bcl-xLQuantile_1	5.25497
34161	EpoR+Bcl-xL	48	1369.21	3.13647	19678.5	4.29399	EpoR+Bcl-xLQuantile_5	EpoR+Bcl-xLQuantile_5	5.37463
34166	EpoR+Bcl-xL	48	562.42	2.75006	3539.88	3.54899	EpoR+Bcl-xLQuantile_2	EpoR+Bcl-xLQuantile_2	3.88499
34290	EpoR+Bcl-xL	48	1594.69	3.20268	12409.7	4.09376	EpoR+Bcl-xLQuantile_4	EpoR+Bcl-xLQuantile_5	6.01818
34318	EpoR+Bcl-xL	48	1228.39	3.08934	13773.5	4.13904	EpoR+Bcl-xLQuantile_4	EpoR+Bcl-xLQuantile_4	5.3149
34388	EpoR+Bcl-xL	48	739.442	2.8689	11316.1	4.0537	EpoR+Bcl-xLQuantile_4	EpoR+Bcl-xLQuantile_3	5.01322
34407	EpoR+Bcl-xL	48	1013.26	3.00572	5408.24	3.73306	EpoR+Bcl-xLQuantile_3	EpoR+Bcl-xLQuantile_4	5.67021
34408	EpoR+Bcl-xL	48	1366.64	3.13566	10169.9	4.00731	EpoR+Bcl-xLQuantile_4	EpoR+Bcl-xLQuantile_5	5.43415
34411	EpoR+Bcl-xL	48	1101.37	3.04194	1777.42	3.24979	EpoR+Bcl-xLQuantile_1	EpoR+Bcl-xLQuantile_4	3.29614
34413	EpoR+Bcl-xL	48	425.75	2.62915	2754.5	3.44004	EpoR+Bcl-xLQuantile_2	EpoR+Bcl-xLQuantile_1	4.5823
34435	EpoR+Bcl-xL	48	441.75	2.64518	20013.5	4.30132	EpoR+Bcl-xLQuantile_5	EpoR+Bcl-xLQuantile_1	4.95227
34453	EpoR+Bcl-xL	48	1250.37	3.09704	911.663	2.95983	EpoR+Bcl-xLQuantile_1	EpoR+Bcl-xLQuantile_4	5.37463
34469	EpoR+Bcl-xL	48	971.635	2.9875	1074.38	3.03116	EpoR+Bcl-xLQuantile_1	EpoR+Bcl-xLQuantile_4	6.30256
34527	EpoR+Bcl-xL	48	704.91	2.84813	17121	4.23353	EpoR+Bcl-xLQuantile_5	EpoR+Bcl-xLQuantile_3	4.82976
34530	EpoR+Bcl-xL	48	1617.99	3.20897	1602.78	3.20487	EpoR+Bcl-xLQuantile_1	EpoR+Bcl-xLQuantile_5	5.6115
34585	EpoR+Bcl-xL	48	1020.51	3.00882	12815.8	4.10775	EpoR+Bcl-xLQuantile_4	EpoR+Bcl-xLQuantile_4	4.2684
34590	EpoR+Bcl-xL	48	531	2.72509	13543.3	4.13173	EpoR+Bcl-xLQuantile_4	EpoR+Bcl-xLQuantile_2	4.39457
34614	EpoR+Bcl-xL	48	781.848	2.89312	1916.3	3.28246	EpoR+Bcl-xLQuantile_1	EpoR+Bcl-xLQuantile_3	4.64447
34650	EpoR+Bcl-xL	48	1086.68	3.0361	10474.2	4.02012	EpoR+Bcl-xLQuantile_4	EpoR+Bcl-xLQuantile_4	5.55259
34669	EpoR+Bcl-xL	48	1144.75	3.05871	7532.88	3.87696	EpoR+Bcl-xLQuantile_3	EpoR+Bcl-xLQuantile_4	4.51993
34682	EpoR+Bcl-xL	48	485.047	2.68578	9061.2	3.95719	EpoR+Bcl-xLQuantile_4	EpoR+Bcl-xLQuantile_1	5.25497
34746	EpoR+Bcl-xL	48	536.375	2.72947	8167.78	3.9121	EpoR+Bcl-xLQuantile_3	EpoR+Bcl-xLQuantile_2	5.19484
34748	EpoR+Bcl-xL	48	1347.28	3.12946	9107.35	3.95939	EpoR+Bcl-xLQuantile_4	EpoR+Bcl-xLQuantile_5	5.78702
34756	EpoR+Bcl-xL	48	1043.24	3.01839	23011.7	4.36195	EpoR+Bcl-xLQuantile_5	EpoR+Bcl-xLQuantile_4	4.45735
34797	EpoR+Bcl-xL	48	1021.39	3.00919	7851.42	3.89495	EpoR+Bcl-xLQuantile_3	EpoR+Bcl-xLQuantile_4	5.49347
34799	EpoR+Bcl-xL	48	560	2.74819	15585.8	4.19273	EpoR+Bcl-xLQuantile_4	EpoR+Bcl-xLQuantile_2	4.95227
34805	EpoR+Bcl-xL	48	486.034	2.68667	16733.8	4.2236	EpoR+Bcl-xLQuantile_5	EpoR+Bcl-xLQuantile_1	6.2461
34807	EpoR+Bcl-xL	48	911.761	2.95988	1462.07	3.16497	EpoR+Bcl-xLQuantile_1	EpoR+Bcl-xLQuantile_4	4.39457
34928	EpoR+Bcl-xL	48	456.562	2.6595	4126.38	3.61557	EpoR+Bcl-xLQuantile_2	EpoR+Bcl-xLQuantile_1	6.13255
34932	EpoR+Bcl-xL	48	530.75	2.72489	21262	4.3276	EpoR+Bcl-xLQuantile_5	EpoR+Bcl-xLQuantile_2	4.5823
34980	EpoR+Bcl-xL	48	574.401	2.75922	21539.3	4.33323	EpoR+Bcl-xLQuantile_5	EpoR+Bcl-xLQuantile_2	5.3149
35018	EpoR+Bcl-xL	48	3723.52	3.57095	19263.4	4.28473	EpoR+Bcl-xLQuantile_5	EpoR+Bcl-xLQuantile_5	5.3149
35067	EpoR+Bcl-xL	48	1296.73	3.11285	13093.1	4.11704	EpoR+Bcl-xLQuantile_4	EpoR+Bcl-xLQuantile_5	5.9607
35090	EpoR+Bcl-xL	48	823.159	2.91548	39397	4.59546	EpoR+Bcl-xLQuantile_5	EpoR+Bcl-xLQuantile_3	3.9494
35122	EpoR+Bcl-xL	48	762.644	2.88232	13613.8	4.13398	EpoR+Bcl-xLQuantile_4	EpoR+Bcl-xLQuantile_3	4.39457
35144	EpoR+Bcl-xL	48	614.153	2.78828	2747.53	3.43894	EpoR+Bcl-xLQuantile_2	EpoR+Bcl-xLQuantile_2	4.205
35148	EpoR+Bcl-xL	48	1047.44	3.02013	2856.17	3.45578	EpoR+Bcl-xLQuantile_2	EpoR+Bcl-xLQuantile_4	4.14141
35164	EpoR+Bcl-xL	48	485.682	2.68635	5488.8	3.73948	EpoR+Bcl-xLQuantile_3	EpoR+Bcl-xLQuantile_1	5.84511
35173	EpoR+Bcl-xL	48	1121.14	3.04966	8891.58	3.94898	EpoR+Bcl-xLQuantile_3	EpoR+Bcl-xLQuantile_4	8.24876
35183	EpoR+Bcl-xL	48	570.769	2.75646	43236.6	4.63585	EpoR+Bcl-xLQuantile_5	EpoR+Bcl-xLQuantile_2	5.37463
35186	EpoR+Bcl-xL	48	720.404	2.85758	7814.19	3.89288	EpoR+Bcl-xLQuantile_3	EpoR+Bcl-xLQuantile_3	5.43415
35189	EpoR+Bcl-xL	48	801.75	2.90404	7664.17	3.88446	EpoR+Bcl-xLQuantile_3	EpoR+Bcl-xLQuantile_3	4.89112
35207	EpoR+Bcl-xL	48	610.685	2.78582	19040.6	4.27968	EpoR+Bcl-xLQuantile_5	EpoR+Bcl-xLQuantile_2	5.07396
35222	EpoR+Bcl-xL	48	446.897	2.65021	15368.3	4.18662	EpoR+Bcl-xLQuantile_4	EpoR+Bcl-xLQuantile_1	3.88499
35251	EpoR+Bcl-xL	48	605.769	2.78231	890.269	2.94952	EpoR+Bcl-xLQuantile_1	EpoR+Bcl-xLQuantile_2	5.43415
35272	EpoR+Bcl-xL	48	947.603	2.97663	35085.2	4.54512	EpoR+Bcl-xLQuantile_5	EpoR+Bcl-xLQuantile_4	6.13255
35297	EpoR+Bcl-xL	48	443.652	2.64704	15775.5	4.19798	EpoR+Bcl-xLQuantile_4	EpoR+Bcl-xLQuantile_1	4.64447
35305	EpoR+Bcl-xL	48	2678.44	3.42788	3213.51	3.50698	EpoR+Bcl-xLQuantile_2	EpoR+Bcl-xLQuantile_5	4.82976
35331	EpoR+Bcl-xL	48	596.531	2.77563	4965.44	3.69596	EpoR+Bcl-xLQuantile_3	EpoR+Bcl-xLQuantile_2	5.49347
35335	EpoR+Bcl-xL	48	724.51	2.86004	14087	4.14882	EpoR+Bcl-xLQuantile_4	EpoR+Bcl-xLQuantile_3	5.78702
35371	EpoR+Bcl-xL	48	527.494	2.72222	12799.6	4.1072	EpoR+Bcl-xLQuantile_4	EpoR+Bcl-xLQuantile_2	5.19484
35381	EpoR+Bcl-xL	48	644.6	2.80929	5350.86	3.72842	EpoR+Bcl-xLQuantile_3	EpoR+Bcl-xLQuantile_2	2.75886
35387	EpoR+Bcl-xL	48	504.596	2.70294	5726.47	3.75789	EpoR+Bcl-xLQuantile_3	EpoR+Bcl-xLQuantile_1	5.19484
35415	EpoR+Bcl-xL	48	1531.68	3.18517	6492.31	3.8124	EpoR+Bcl-xLQuantile_3	EpoR+Bcl-xLQuantile_5	5.43415
35416	EpoR+Bcl-xL	48	751.261	2.87579	13371.1	4.12617	EpoR+Bcl-xLQuantile_4	EpoR+Bcl-xLQuantile_3	4.70644
35510	EpoR+Bcl-xL	48	1208.42	3.08222	5087.28	3.70649	EpoR+Bcl-xLQuantile_3	EpoR+Bcl-xLQuantile_4	6.13255
35513	EpoR+Bcl-xL	48	444.13	2.64751	2687.92	3.42942	EpoR+Bcl-xLQuantile_2	EpoR+Bcl-xLQuantile_1	7.54514
35530	EpoR+Bcl-xL	48	688.92	2.83817	18248	4.26122	EpoR+Bcl-xLQuantile_5	EpoR+Bcl-xLQuantile_3	5.07396
35542	EpoR+Bcl-xL	48	893.036	2.95087	1213.34	3.08398	EpoR+Bcl-xLQuantile_1	EpoR+Bcl-xLQuantile_4	3.36238
35549	EpoR+Bcl-xL	48	458.261	2.66111	5953.62	3.77478	EpoR+Bcl-xLQuantile_3	EpoR+Bcl-xLQuantile_1	4.14141
35553	EpoR+Bcl-xL	48	876.781	2.94289	7493.87	3.87471	EpoR+Bcl-xLQuantile_3	EpoR+Bcl-xLQuantile_4	5.25497
35571	EpoR+Bcl-xL	48	613.062	2.7875	19469.8	4.28936	EpoR+Bcl-xLQuantile_5	EpoR+Bcl-xLQuantile_2	4.70644
35580	EpoR+Bcl-xL	48	1426.98	3.15442	28435.8	4.45387	EpoR+Bcl-xLQuantile_5	EpoR+Bcl-xLQuantile_5	5.19484
35614	EpoR+Bcl-xL	48	1304.53	3.11545	27806	4.44414	EpoR+Bcl-xLQuantile_5	EpoR+Bcl-xLQuantile_5	5.1345
35630	EpoR+Bcl-xL	48	948.205	2.9769	14780.2	4.16968	EpoR+Bcl-xLQuantile_4	EpoR+Bcl-xLQuantile_4	6.6371
35652	EpoR+Bcl-xL	48	1775.26	3.24926	1319.93	3.12055	EpoR+Bcl-xLQuantile_1	EpoR+Bcl-xLQuantile_5	5.67021
35656	EpoR+Bcl-xL	48	807.327	2.90705	3700.5	3.56826	EpoR+Bcl-xLQuantile_2	EpoR+Bcl-xLQuantile_3	6.35883
35663	EpoR+Bcl-xL	48	515.558	2.71228	2967.51	3.47239	EpoR+Bcl-xLQuantile_2	EpoR+Bcl-xLQuantile_1	4.7682
35713	EpoR+Bcl-xL	48	648.688	2.81204	884.057	2.94648	EpoR+Bcl-xLQuantile_1	EpoR+Bcl-xLQuantile_2	5.01322
35716	EpoR+Bcl-xL	48	924.45	2.96588	1535.04	3.18612	EpoR+Bcl-xLQuantile_1	EpoR+Bcl-xLQuantile_4	5.1345
35795	EpoR+Bcl-xL	48	876.16	2.94258	4548.66	3.65788	EpoR+Bcl-xLQuantile_2	EpoR+Bcl-xLQuantile_4	5.19484
35799	EpoR+Bcl-xL	48	3818.75	3.58192	16805.6	4.22545	EpoR+Bcl-xLQuantile_5	EpoR+Bcl-xLQuantile_5	6.74698
35834	EpoR+Bcl-xL	48	508.478	2.70627	7692.08	3.88604	EpoR+Bcl-xLQuantile_3	EpoR+Bcl-xLQuantile_1	5.6115
35841	EpoR+Bcl-xL	48	956.444	2.98066	38064	4.58051	EpoR+Bcl-xLQuantile_5	EpoR+Bcl-xLQuantile_4	5.84511
35862	EpoR+Bcl-xL	48	534.273	2.72776	19202.4	4.28336	EpoR+Bcl-xLQuantile_5	EpoR+Bcl-xLQuantile_2	5.55259
35875	EpoR+Bcl-xL	48	1497.68	3.17542	10408.3	4.01738	EpoR+Bcl-xLQuantile_4	EpoR+Bcl-xLQuantile_5	5.6115
35889	EpoR+Bcl-xL	48	873.891	2.94146	4052.28	3.6077	EpoR+Bcl-xLQuantile_2	EpoR+Bcl-xLQuantile_4	4.2684
35897	EpoR+Bcl-xL	48	821.036	2.91436	36020.5	4.55655	EpoR+Bcl-xLQuantile_5	EpoR+Bcl-xLQuantile_3	5.9607
35921	EpoR+Bcl-xL	48	1129.75	3.05298	10211.4	4.00909	EpoR+Bcl-xLQuantile_4	EpoR+Bcl-xLQuantile_4	4.95227
35925	EpoR+Bcl-xL	48	533.85	2.72742	4683.68	3.67059	EpoR+Bcl-xLQuantile_2	EpoR+Bcl-xLQuantile_2	6.07547
35971	EpoR+Bcl-xL	48	1132.14	3.0539	9540.23	3.97956	EpoR+Bcl-xLQuantile_4	EpoR+Bcl-xLQuantile_4	4.82976
35977	EpoR+Bcl-xL	48	1044.39	3.01886	58300.2	4.76567	EpoR+Bcl-xLQuantile_5	EpoR+Bcl-xLQuantile_4	5.25497
35987	EpoR+Bcl-xL	48	500.827	2.69969	1845.57	3.26613	EpoR+Bcl-xLQuantile_1	EpoR+Bcl-xLQuantile_1	3.69054
36003	EpoR+Bcl-xL	48	1932.99	3.28623	32971.6	4.51814	EpoR+Bcl-xLQuantile_5	EpoR+Bcl-xLQuantile_5	5.19484
36004	EpoR+Bcl-xL	48	700.61	2.84548	4645.29	3.66701	EpoR+Bcl-xLQuantile_2	EpoR+Bcl-xLQuantile_3	4.07761
36014	EpoR+Bcl-xL	48	1196.54	3.07793	8221.54	3.91495	EpoR+Bcl-xLQuantile_3	EpoR+Bcl-xLQuantile_4	6.30256
36018	EpoR+Bcl-xL	48	452.653	2.65577	6537.17	3.81539	EpoR+Bcl-xLQuantile_3	EpoR+Bcl-xLQuantile_1	5.07396
36031	EpoR+Bcl-xL	48	632.058	2.80076	4767.23	3.67827	EpoR+Bcl-xLQuantile_2	EpoR+Bcl-xLQuantile_2	5.6115
36047	EpoR+Bcl-xL	48	991.069	2.9961	9875.53	3.99456	EpoR+Bcl-xLQuantile_4	EpoR+Bcl-xLQuantile_4	6.69214
36052	EpoR+Bcl-xL	48	1217.06	3.08531	12860.7	4.10926	EpoR+Bcl-xLQuantile_4	EpoR+Bcl-xLQuantile_4	6.07547
36068	EpoR+Bcl-xL	48	472.84	2.67471	15709.5	4.19616	EpoR+Bcl-xLQuantile_4	EpoR+Bcl-xLQuantile_1	5.67021
36076	EpoR+Bcl-xL	48	2520.63	3.40151	56766.4	4.75409	EpoR+Bcl-xLQuantile_5	EpoR+Bcl-xLQuantile_5	6.07547
36106	EpoR+Bcl-xL	48	811.115	2.90908	11460.5	4.0592	EpoR+Bcl-xLQuantile_4	EpoR+Bcl-xLQuantile_3	5.37463
36140	EpoR+Bcl-xL	48	1169.07	3.06784	20206.8	4.3055	EpoR+Bcl-xLQuantile_5	EpoR+Bcl-xLQuantile_4	6.80162
36142	EpoR+Bcl-xL	48	618.12	2.79107	3557.3	3.55112	EpoR+Bcl-xLQuantile_2	EpoR+Bcl-xLQuantile_2	4.89112
36153	EpoR+Bcl-xL	48	1659.29	3.21992	1736.33	3.23963	EpoR+Bcl-xLQuantile_1	EpoR+Bcl-xLQuantile_5	4.95227
36161	EpoR+Bcl-xL	48	629.865	2.79925	696.37	2.84284	EpoR+Bcl-xLQuantile_1	EpoR+Bcl-xLQuantile_2	5.37463
36234	EpoR+Bcl-xL	48	1939.12	3.2876	4532.19	3.65631	EpoR+Bcl-xLQuantile_2	EpoR+Bcl-xLQuantile_5	6.07547
36248	EpoR+Bcl-xL	48	584	2.76641	7251.6	3.86043	EpoR+Bcl-xLQuantile_3	EpoR+Bcl-xLQuantile_2	3.82038
36259	EpoR+Bcl-xL	48	528.995	2.72345	16358.2	4.21374	EpoR+Bcl-xLQuantile_5	EpoR+Bcl-xLQuantile_2	5.43415
36296	EpoR+Bcl-xL	48	640.3	2.80638	6030.6	3.78036	EpoR+Bcl-xLQuantile_3	EpoR+Bcl-xLQuantile_2	5.43415
36324	EpoR+Bcl-xL	48	1061.78	3.02604	13903.7	4.14313	EpoR+Bcl-xLQuantile_4	EpoR+Bcl-xLQuantile_4	5.78702
36355	EpoR+Bcl-xL	48	438.554	2.64202	11662.9	4.06681	EpoR+Bcl-xLQuantile_4	EpoR+Bcl-xLQuantile_1	5.49347
36358	EpoR+Bcl-xL	48	636.464	2.80377	5568.04	3.7457	EpoR+Bcl-xLQuantile_3	EpoR+Bcl-xLQuantile_2	6.58185
36431	EpoR+Bcl-xL	48	511.674	2.70899	3525.21	3.54718	EpoR+Bcl-xLQuantile_2	EpoR+Bcl-xLQuantile_1	4.205
36434	EpoR+Bcl-xL	48	430.413	2.63389	3093.74	3.49048	EpoR+Bcl-xLQuantile_2	EpoR+Bcl-xLQuantile_1	4.89112
36462	EpoR+Bcl-xL	48	588.524	2.76976	10723.5	4.03033	EpoR+Bcl-xLQuantile_4	EpoR+Bcl-xLQuantile_2	3.02913
36570	EpoR+Bcl-xL	48	1329.06	3.12354	13316.4	4.12439	EpoR+Bcl-xLQuantile_4	EpoR+Bcl-xLQuantile_5	3.55988
36588	EpoR+Bcl-xL	48	1255.23	3.09872	13310.1	4.12418	EpoR+Bcl-xLQuantile_4	EpoR+Bcl-xLQuantile_4	5.78702
36601	EpoR+Bcl-xL	48	423.432	2.62678	11818.4	4.07256	EpoR+Bcl-xLQuantile_4	EpoR+Bcl-xLQuantile_1	6.18942
36604	EpoR+Bcl-xL	48	749.2	2.8746	26120.7	4.41698	EpoR+Bcl-xLQuantile_5	EpoR+Bcl-xLQuantile_3	6.91028
36654	EpoR+Bcl-xL	48	444.75	2.64812	7306.75	3.86372	EpoR+Bcl-xLQuantile_3	EpoR+Bcl-xLQuantile_1	5.07396
36664	EpoR+Bcl-xL	48	466.173	2.66855	17255.4	4.23692	EpoR+Bcl-xLQuantile_5	EpoR+Bcl-xLQuantile_1	6.01818
36675	EpoR+Bcl-xL	48	588.346	2.76963	13217.5	4.12115	EpoR+Bcl-xLQuantile_4	EpoR+Bcl-xLQuantile_2	4.51993
36677	EpoR+Bcl-xL	48	1409.29	3.149	1881.95	3.27461	EpoR+Bcl-xLQuantile_1	EpoR+Bcl-xLQuantile_5	6.41489
36690	EpoR+Bcl-xL	48	913.692	2.9608	10927.6	4.03853	EpoR+Bcl-xLQuantile_4	EpoR+Bcl-xLQuantile_4	6.35883
36696	EpoR+Bcl-xL	48	574.721	2.75946	15099.8	4.17897	EpoR+Bcl-xLQuantile_4	EpoR+Bcl-xLQuantile_2	3.9494
36711	EpoR+Bcl-xL	48	872.276	2.94065	3189.72	3.50375	EpoR+Bcl-xLQuantile_2	EpoR+Bcl-xLQuantile_4	5.07396
36742	EpoR+Bcl-xL	48	1703.26	3.23128	8634	3.93621	EpoR+Bcl-xLQuantile_3	EpoR+Bcl-xLQuantile_5	4.2684
36769	EpoR+Bcl-xL	48	770.475	2.88676	17055.5	4.23186	EpoR+Bcl-xLQuantile_5	EpoR+Bcl-xLQuantile_3	4.45735
36779	EpoR+Bcl-xL	48	1150.52	3.0609	7070.75	3.84947	EpoR+Bcl-xLQuantile_3	EpoR+Bcl-xLQuantile_4	4.01361
36801	EpoR+Bcl-xL	48	516.652	2.7132	5085.09	3.7063	EpoR+Bcl-xLQuantile_3	EpoR+Bcl-xLQuantile_1	3.9494
36812	EpoR+Bcl-xL	48	2011.46	3.30351	7938.69	3.89975	EpoR+Bcl-xLQuantile_3	EpoR+Bcl-xLQuantile_5	6.41489
36860	EpoR+Bcl-xL	48	743.328	2.87118	4277.96	3.63124	EpoR+Bcl-xLQuantile_2	EpoR+Bcl-xLQuantile_3	6.41489
36869	EpoR+Bcl-xL	48	1193.69	3.07689	32557.3	4.51265	EpoR+Bcl-xLQuantile_5	EpoR+Bcl-xLQuantile_4	7.59673
36921	EpoR+Bcl-xL	48	874.857	2.94194	6820.43	3.83381	EpoR+Bcl-xLQuantile_3	EpoR+Bcl-xLQuantile_4	6.85605
36950	EpoR+Bcl-xL	48	754.201	2.87749	5423.24	3.73426	EpoR+Bcl-xLQuantile_3	EpoR+Bcl-xLQuantile_3	5.01322
36976	EpoR+Bcl-xL	48	456	2.65896	10542	4.02292	EpoR+Bcl-xLQuantile_4	EpoR+Bcl-xLQuantile_1	6.07547
36991	EpoR+Bcl-xL	48	575.26	2.75986	42398	4.62735	EpoR+Bcl-xLQuantile_5	EpoR+Bcl-xLQuantile_2	5.90301
36996	EpoR+Bcl-xL	48	947.962	2.97679	2042.08	3.31007	EpoR+Bcl-xLQuantile_1	EpoR+Bcl-xLQuantile_4	5.84511
37006	EpoR+Bcl-xL	48	572.847	2.75804	3263.4	3.51367	EpoR+Bcl-xLQuantile_2	EpoR+Bcl-xLQuantile_2	5.9607
37052	EpoR+Bcl-xL	48	508.913	2.70664	9984.69	3.99933	EpoR+Bcl-xLQuantile_4	EpoR+Bcl-xLQuantile_1	5.72871
37083	EpoR+Bcl-xL	48	1431.07	3.15566	1575.65	3.19746	EpoR+Bcl-xLQuantile_1	EpoR+Bcl-xLQuantile_5	4.33158
37140	EpoR+Bcl-xL	48	719.154	2.85682	6553.77	3.81649	EpoR+Bcl-xLQuantile_3	EpoR+Bcl-xLQuantile_3	5.67021
37158	EpoR+Bcl-xL	48	452.928	2.65603	2611.56	3.4169	EpoR+Bcl-xLQuantile_2	EpoR+Bcl-xLQuantile_1	5.67021
37190	EpoR+Bcl-xL	48	1203.95	3.08061	13509.4	4.13064	EpoR+Bcl-xLQuantile_4	EpoR+Bcl-xLQuantile_4	6.30256
37222	EpoR+Bcl-xL	48	2939.49	3.46827	7605.72	3.88114	EpoR+Bcl-xLQuantile_3	EpoR+Bcl-xLQuantile_5	7.9521
37231	EpoR+Bcl-xL	48	1840.46	3.26493	1940.05	3.28781	EpoR+Bcl-xLQuantile_1	EpoR+Bcl-xLQuantile_5	4.89112
37246	EpoR+Bcl-xL	48	1412.83	3.15009	4564.53	3.6594	EpoR+Bcl-xLQuantile_2	EpoR+Bcl-xLQuantile_5	6.01818
37284	EpoR+Bcl-xL	48	1476.63	3.16927	6694.98	3.82575	EpoR+Bcl-xLQuantile_3	EpoR+Bcl-xLQuantile_5	5.78702
37287	EpoR+Bcl-xL	48	868.24	2.93864	12743	4.10527	EpoR+Bcl-xLQuantile_4	EpoR+Bcl-xLQuantile_4	6.13255
37292	EpoR+Bcl-xL	48	798.76	2.90242	15239.9	4.18298	EpoR+Bcl-xLQuantile_4	EpoR+Bcl-xLQuantile_3	4.95227
37314	EpoR+Bcl-xL	48	817.716	2.9126	10751.9	4.03149	EpoR+Bcl-xLQuantile_4	EpoR+Bcl-xLQuantile_3	4.70644
37351	EpoR+Bcl-xL	48	992.744	2.99684	2623.4	3.41886	EpoR+Bcl-xLQuantile_2	EpoR+Bcl-xLQuantile_4	4.51993
37356	EpoR+Bcl-xL	48	2255.46	3.35324	20255.3	4.30654	EpoR+Bcl-xLQuantile_5	EpoR+Bcl-xLQuantile_5	7.17837
37366	EpoR+Bcl-xL	48	551.24	2.74134	4444.05	3.64778	EpoR+Bcl-xLQuantile_2	EpoR+Bcl-xLQuantile_2	4.51993
37376	EpoR+Bcl-xL	48	848.102	2.92845	9355.26	3.97106	EpoR+Bcl-xLQuantile_4	EpoR+Bcl-xLQuantile_3	5.01322
37380	EpoR+Bcl-xL	48	840.438	2.92451	7663.04	3.8844	EpoR+Bcl-xLQuantile_3	EpoR+Bcl-xLQuantile_3	4.39457
37399	EpoR+Bcl-xL	48	517.46	2.71388	9341.98	3.97044	EpoR+Bcl-xLQuantile_4	EpoR+Bcl-xLQuantile_1	5.25497
37408	EpoR+Bcl-xL	48	872.804	2.94092	23393.9	4.3691	EpoR+Bcl-xLQuantile_5	EpoR+Bcl-xLQuantile_4	5.55259
37460	EpoR+Bcl-xL	48	687.466	2.83725	1418.34	3.15178	EpoR+Bcl-xLQuantile_1	EpoR+Bcl-xLQuantile_3	5.72871
37491	EpoR+Bcl-xL	48	1437.15	3.1575	10217.1	4.00933	EpoR+Bcl-xLQuantile_4	EpoR+Bcl-xLQuantile_5	7.01813
37494	EpoR+Bcl-xL	48	728.114	2.8622	6057.81	3.78232	EpoR+Bcl-xLQuantile_3	EpoR+Bcl-xLQuantile_3	3.75556
37555	EpoR+Bcl-xL	48	1846.81	3.26642	18234.4	4.26089	EpoR+Bcl-xLQuantile_5	EpoR+Bcl-xLQuantile_5	5.43415
37594	EpoR+Bcl-xL	48	624.38	2.79545	6749.93	3.8293	EpoR+Bcl-xLQuantile_3	EpoR+Bcl-xLQuantile_2	4.64447
37603	EpoR+Bcl-xL	48	2219.79	3.34631	7088.46	3.85055	EpoR+Bcl-xLQuantile_3	EpoR+Bcl-xLQuantile_5	7.38918
37613	EpoR+Bcl-xL	48	519.333	2.71545	7854.17	3.8951	EpoR+Bcl-xLQuantile_3	EpoR+Bcl-xLQuantile_1	6.6371
37660	EpoR+Bcl-xL	48	492.972	2.69282	2077.99	3.31764	EpoR+Bcl-xLQuantile_1	EpoR+Bcl-xLQuantile_1	5.19484
37679	EpoR+Bcl-xL	48	1282.47	3.10805	22406.5	4.35037	EpoR+Bcl-xLQuantile_5	EpoR+Bcl-xLQuantile_5	6.35883
37690	EpoR+Bcl-xL	48	1983.56	3.29744	24129.8	4.38255	EpoR+Bcl-xLQuantile_5	EpoR+Bcl-xLQuantile_5	5.9607
37783	EpoR+Bcl-xL	48	1506.87	3.17807	6231.34	3.79458	EpoR+Bcl-xLQuantile_3	EpoR+Bcl-xLQuantile_5	5.67021
37817	EpoR+Bcl-xL	48	541.621	2.7337	17110.1	4.23325	EpoR+Bcl-xLQuantile_5	EpoR+Bcl-xLQuantile_2	5.01322
37860	EpoR+Bcl-xL	48	492.895	2.69275	9582.22	3.98147	EpoR+Bcl-xLQuantile_4	EpoR+Bcl-xLQuantile_1	5.1345
37867	EpoR+Bcl-xL	48	1694.17	3.22896	8620.58	3.93554	EpoR+Bcl-xLQuantile_3	EpoR+Bcl-xLQuantile_5	5.49347
37879	EpoR+Bcl-xL	48	694.846	2.84189	5580.15	3.74665	EpoR+Bcl-xLQuantile_3	EpoR+Bcl-xLQuantile_3	5.9607
37891	EpoR+Bcl-xL	48	3091.69	3.4902	1778.26	3.25	EpoR+Bcl-xLQuantile_1	EpoR+Bcl-xLQuantile_5	4.39457
37930	EpoR+Bcl-xL	48	1544.85	3.18889	2732.32	3.43653	EpoR+Bcl-xLQuantile_2	EpoR+Bcl-xLQuantile_5	8.29749
37955	EpoR+Bcl-xL	48	1247.39	3.096	18641.6	4.27048	EpoR+Bcl-xLQuantile_5	EpoR+Bcl-xLQuantile_4	4.7682
37971	EpoR+Bcl-xL	48	611.293	2.78625	2949	3.46967	EpoR+Bcl-xLQuantile_2	EpoR+Bcl-xLQuantile_2	6.5264
38004	EpoR+Bcl-xL	48	484.269	2.68509	4139.65	3.61696	EpoR+Bcl-xLQuantile_2	EpoR+Bcl-xLQuantile_1	6.2461
38010	EpoR+Bcl-xL	48	1089.78	3.03734	4554.81	3.65847	EpoR+Bcl-xLQuantile_2	EpoR+Bcl-xLQuantile_4	5.6115
38011	EpoR+Bcl-xL	48	697.712	2.84368	10732.1	4.03069	EpoR+Bcl-xLQuantile_4	EpoR+Bcl-xLQuantile_3	4.07761
38087	EpoR+Bcl-xL	48	1368.19	3.13615	55707.9	4.74592	EpoR+Bcl-xLQuantile_5	EpoR+Bcl-xLQuantile_5	5.6115
38090	EpoR+Bcl-xL	48	750.46	2.87533	16511.9	4.2178	EpoR+Bcl-xLQuantile_5	EpoR+Bcl-xLQuantile_3	4.51993
38111	EpoR+Bcl-xL	48	517.755	2.71412	24039.1	4.38092	EpoR+Bcl-xLQuantile_5	EpoR+Bcl-xLQuantile_1	6.30256
38132	EpoR+Bcl-xL	48	717.844	2.85603	748.312	2.87408	EpoR+Bcl-xLQuantile_1	EpoR+Bcl-xLQuantile_3	4.70644
38139	EpoR+Bcl-xL	48	491.292	2.69134	23360.4	4.36848	EpoR+Bcl-xLQuantile_5	EpoR+Bcl-xLQuantile_1	6.47075
38148	EpoR+Bcl-xL	48	712.345	2.85269	19190.7	4.28309	EpoR+Bcl-xLQuantile_5	EpoR+Bcl-xLQuantile_3	4.82976
38171	EpoR+Bcl-xL	48	484.569	2.68536	780.694	2.89248	EpoR+Bcl-xLQuantile_1	EpoR+Bcl-xLQuantile_1	4.2684
38244	EpoR+Bcl-xL	48	890.783	2.94977	456.293	2.65924	EpoR+Bcl-xLQuantile_1	EpoR+Bcl-xLQuantile_4	2.06895
38247	EpoR+Bcl-xL	48	478.557	2.67993	2566.03	3.40926	EpoR+Bcl-xLQuantile_2	EpoR+Bcl-xLQuantile_1	6.41489
38270	EpoR+Bcl-xL	48	430.231	2.6337	5016.56	3.70041	EpoR+Bcl-xLQuantile_3	EpoR+Bcl-xLQuantile_1	5.9607
38280	EpoR+Bcl-xL	48	1421.15	3.15264	3880.77	3.58892	EpoR+Bcl-xLQuantile_2	EpoR+Bcl-xLQuantile_5	5.6115
38296	EpoR+Bcl-xL	48	1010.61	3.00458	6623.52	3.82109	EpoR+Bcl-xLQuantile_3	EpoR+Bcl-xLQuantile_4	5.9607
38308	EpoR+Bcl-xL	48	517.304	2.71375	539.457	2.73196	EpoR+Bcl-xLQuantile_1	EpoR+Bcl-xLQuantile_1	5.6115
38314	EpoR+Bcl-xL	48	1133.7	3.0545	11697.4	4.06809	EpoR+Bcl-xLQuantile_4	EpoR+Bcl-xLQuantile_4	4.5823
38317	EpoR+Bcl-xL	48	872.966	2.941	47830.7	4.67971	EpoR+Bcl-xLQuantile_5	EpoR+Bcl-xLQuantile_4	5.78702
38323	EpoR+Bcl-xL	48	1362.2	3.13424	32288.5	4.50905	EpoR+Bcl-xLQuantile_5	EpoR+Bcl-xLQuantile_5	5.67021
38379	EpoR+Bcl-xL	48	544.893	2.73631	6763.29	3.83016	EpoR+Bcl-xLQuantile_3	EpoR+Bcl-xLQuantile_2	4.14141
38381	EpoR+Bcl-xL	48	537.572	2.73044	24468.1	4.3886	EpoR+Bcl-xLQuantile_5	EpoR+Bcl-xLQuantile_2	5.90301
38396	EpoR+Bcl-xL	48	538.304	2.73103	35102.9	4.54534	EpoR+Bcl-xLQuantile_5	EpoR+Bcl-xLQuantile_2	3.9494
38397	EpoR+Bcl-xL	48	458.062	2.66092	1233.09	3.091	EpoR+Bcl-xLQuantile_1	EpoR+Bcl-xLQuantile_1	4.45735
38426	EpoR+Bcl-xL	48	816.365	2.91188	23429.4	4.36976	EpoR+Bcl-xLQuantile_5	EpoR+Bcl-xLQuantile_3	4.14141
38450	EpoR+Bcl-xL	48	431.022	2.6345	3929.24	3.59431	EpoR+Bcl-xLQuantile_2	EpoR+Bcl-xLQuantile_1	4.39457
38461	EpoR+Bcl-xL	48	539.23	2.73177	1466.85	3.16639	EpoR+Bcl-xLQuantile_1	EpoR+Bcl-xLQuantile_2	4.82976
38462	EpoR+Bcl-xL	48	1687.3	3.22719	17706.6	4.24814	EpoR+Bcl-xLQuantile_5	EpoR+Bcl-xLQuantile_5	6.35883
38494	EpoR+Bcl-xL	48	2048.93	3.31153	11359	4.05534	EpoR+Bcl-xLQuantile_4	EpoR+Bcl-xLQuantile_5	5.9607
38498	EpoR+Bcl-xL	48	730.058	2.86336	23086.4	4.36336	EpoR+Bcl-xLQuantile_5	EpoR+Bcl-xLQuantile_3	5.01322
38509	EpoR+Bcl-xL	48	714.058	2.85373	10467.7	4.01985	EpoR+Bcl-xLQuantile_4	EpoR+Bcl-xLQuantile_3	2.69079
38514	EpoR+Bcl-xL	48	1012.01	3.00519	8000.43	3.90311	EpoR+Bcl-xLQuantile_3	EpoR+Bcl-xLQuantile_4	4.33158
38574	EpoR+Bcl-xL	48	1559.58	3.19301	15500.3	4.19034	EpoR+Bcl-xLQuantile_4	EpoR+Bcl-xLQuantile_5	5.49347
38577	EpoR+Bcl-xL	48	1501.26	3.17646	16272.8	4.21146	EpoR+Bcl-xLQuantile_5	EpoR+Bcl-xLQuantile_5	5.9607
38587	EpoR+Bcl-xL	48	624.542	2.79556	521.833	2.71753	EpoR+Bcl-xLQuantile_1	EpoR+Bcl-xLQuantile_2	5.67021
38590	EpoR+Bcl-xL	48	3572.39	3.55296	32584	4.513	EpoR+Bcl-xLQuantile_5	EpoR+Bcl-xLQuantile_5	6.01818
38599	EpoR+Bcl-xL	48	1201.08	3.07957	42126.8	4.62456	EpoR+Bcl-xLQuantile_5	EpoR+Bcl-xLQuantile_4	5.9607
38616	EpoR+Bcl-xL	48	1759.53	3.2454	25618.4	4.40855	EpoR+Bcl-xLQuantile_5	EpoR+Bcl-xLQuantile_5	7.33678
38618	EpoR+Bcl-xL	48	589.558	2.77053	5236.15	3.71901	EpoR+Bcl-xLQuantile_3	EpoR+Bcl-xLQuantile_2	5.3149
38622	EpoR+Bcl-xL	48	710.757	2.85172	5878.17	3.76924	EpoR+Bcl-xLQuantile_3	EpoR+Bcl-xLQuantile_3	3.55988
38633	EpoR+Bcl-xL	48	1234.97	3.09166	14465.2	4.16032	EpoR+Bcl-xLQuantile_4	EpoR+Bcl-xLQuantile_4	5.6115
38640	EpoR+Bcl-xL	48	757.844	2.87958	8819.88	3.94546	EpoR+Bcl-xLQuantile_3	EpoR+Bcl-xLQuantile_3	4.82976
38708	EpoR+Bcl-xL	48	1880.25	3.27422	6897.75	3.83871	EpoR+Bcl-xLQuantile_3	EpoR+Bcl-xLQuantile_5	4.7682
38710	EpoR+Bcl-xL	48	529.697	2.72403	1487.85	3.17256	EpoR+Bcl-xLQuantile_1	EpoR+Bcl-xLQuantile_2	5.37463
38774	EpoR+Bcl-xL	48	1250.12	3.09695	30847.7	4.48922	EpoR+Bcl-xLQuantile_5	EpoR+Bcl-xLQuantile_4	4.07761
38781	EpoR+Bcl-xL	48	555.921	2.74501	21373.9	4.32988	EpoR+Bcl-xLQuantile_5	EpoR+Bcl-xLQuantile_2	4.95227
38826	EpoR+Bcl-xL	48	793.264	2.89942	23756.6	4.37578	EpoR+Bcl-xLQuantile_5	EpoR+Bcl-xLQuantile_3	3.62531
38845	EpoR+Bcl-xL	48	1066.65	3.02802	10234.4	4.01006	EpoR+Bcl-xLQuantile_4	EpoR+Bcl-xLQuantile_4	3.88499
38849	EpoR+Bcl-xL	48	771.214	2.88718	2984.96	3.47494	EpoR+Bcl-xLQuantile_2	EpoR+Bcl-xLQuantile_3	5.55259
38851	EpoR+Bcl-xL	48	1332.42	3.12464	15550.5	4.19174	EpoR+Bcl-xLQuantile_4	EpoR+Bcl-xLQuantile_5	4.5823
38879	EpoR+Bcl-xL	48	1118.58	3.04867	3605.17	3.55693	EpoR+Bcl-xLQuantile_2	EpoR+Bcl-xLQuantile_4	6.01818
38919	EpoR+Bcl-xL	48	1060.27	3.02542	17783.3	4.25001	EpoR+Bcl-xLQuantile_5	EpoR+Bcl-xLQuantile_4	5.72871
39007	EpoR+Bcl-xL	48	1462.7	3.16516	12027.1	4.08016	EpoR+Bcl-xLQuantile_4	EpoR+Bcl-xLQuantile_5	5.3149
39012	EpoR+Bcl-xL	48	1609.96	3.20682	16434.2	4.21575	EpoR+Bcl-xLQuantile_5	EpoR+Bcl-xLQuantile_5	4.64447
39043	EpoR+Bcl-xL	48	503.885	2.70233	11920.7	4.0763	EpoR+Bcl-xLQuantile_4	EpoR+Bcl-xLQuantile_1	5.19484
39046	EpoR+Bcl-xL	48	765.609	2.88401	10070.6	4.00305	EpoR+Bcl-xLQuantile_4	EpoR+Bcl-xLQuantile_3	5.01322
39053	EpoR+Bcl-xL	48	1380.8	3.14013	9254.83	3.96637	EpoR+Bcl-xLQuantile_4	EpoR+Bcl-xLQuantile_5	4.14141
39081	EpoR+Bcl-xL	48	1290.12	3.11063	10182.6	4.00786	EpoR+Bcl-xLQuantile_4	EpoR+Bcl-xLQuantile_5	4.33158
39137	EpoR+Bcl-xL	48	507.187	2.70517	28517.4	4.45511	EpoR+Bcl-xLQuantile_5	EpoR+Bcl-xLQuantile_1	4.70644
39166	EpoR+Bcl-xL	48	3973.96	3.59922	48307.6	4.68402	EpoR+Bcl-xLQuantile_5	EpoR+Bcl-xLQuantile_5	6.35883
39175	EpoR+Bcl-xL	48	883.083	2.946	9682.77	3.986	EpoR+Bcl-xLQuantile_4	EpoR+Bcl-xLQuantile_4	5.9607
39179	EpoR+Bcl-xL	48	666.719	2.82394	6104.75	3.78567	EpoR+Bcl-xLQuantile_3	EpoR+Bcl-xLQuantile_3	5.84511
39196	EpoR+Bcl-xL	48	594.569	2.7742	3746.65	3.57364	EpoR+Bcl-xLQuantile_2	EpoR+Bcl-xLQuantile_2	5.67021
39224	EpoR+Bcl-xL	48	611	2.78604	2245.5	3.35131	EpoR+Bcl-xLQuantile_1	EpoR+Bcl-xLQuantile_2	5.9607
39253	EpoR+Bcl-xL	48	481.635	2.68272	4503.91	3.65359	EpoR+Bcl-xLQuantile_2	EpoR+Bcl-xLQuantile_1	3.49425
39275	EpoR+Bcl-xL	48	443.574	2.64697	6195.34	3.79207	EpoR+Bcl-xLQuantile_3	EpoR+Bcl-xLQuantile_1	3.49425
39308	EpoR+Bcl-xL	48	491.292	2.69134	5809.69	3.76415	EpoR+Bcl-xLQuantile_3	EpoR+Bcl-xLQuantile_1	4.64447
39313	EpoR+Bcl-xL	48	765.59	2.884	17214.2	4.23589	EpoR+Bcl-xLQuantile_5	EpoR+Bcl-xLQuantile_3	6.80162
39352	EpoR+Bcl-xL	48	796.767	2.90133	1336.47	3.12596	EpoR+Bcl-xLQuantile_1	EpoR+Bcl-xLQuantile_3	4.205
39375	EpoR+Bcl-xL	48	498.87	2.69799	18502.2	4.26722	EpoR+Bcl-xLQuantile_5	EpoR+Bcl-xLQuantile_1	4.205
39412	EpoR+Bcl-xL	48	909.534	2.95882	6932.69	3.8409	EpoR+Bcl-xLQuantile_3	EpoR+Bcl-xLQuantile_4	4.7682
39417	EpoR+Bcl-xL	48	1085.24	3.03553	54510.2	4.73648	EpoR+Bcl-xLQuantile_5	EpoR+Bcl-xLQuantile_4	6.96431
39473	EpoR+Bcl-xL	48	1042.37	3.01802	6674.69	3.82443	EpoR+Bcl-xLQuantile_3	EpoR+Bcl-xLQuantile_4	4.64447
39506	EpoR+Bcl-xL	48	2089.02	3.31994	10092.4	4.00399	EpoR+Bcl-xLQuantile_4	EpoR+Bcl-xLQuantile_5	5.37463
39514	EpoR+Bcl-xL	48	2324.69	3.36636	4870.87	3.68761	EpoR+Bcl-xLQuantile_2	EpoR+Bcl-xLQuantile_5	5.72871
39517	EpoR+Bcl-xL	48	482.473	2.68347	4634.64	3.66602	EpoR+Bcl-xLQuantile_2	EpoR+Bcl-xLQuantile_1	4.89112
39521	EpoR+Bcl-xL	48	552.052	2.74198	733.542	2.86542	EpoR+Bcl-xLQuantile_1	EpoR+Bcl-xLQuantile_2	4.82976
39546	EpoR+Bcl-xL	48	672.5	2.82769	2574.71	3.41073	EpoR+Bcl-xLQuantile_2	EpoR+Bcl-xLQuantile_3	4.5823
39645	EpoR+Bcl-xL	48	1011.46	3.00495	6544.38	3.81587	EpoR+Bcl-xLQuantile_3	EpoR+Bcl-xLQuantile_4	3.62531
39695	EpoR+Bcl-xL	48	471	2.67302	4698.5	3.67196	EpoR+Bcl-xLQuantile_2	EpoR+Bcl-xLQuantile_1	6.13255
39706	EpoR+Bcl-xL	48	1841.53	3.26518	36337.4	4.56035	EpoR+Bcl-xLQuantile_5	EpoR+Bcl-xLQuantile_5	5.25497
39714	EpoR+Bcl-xL	48	602.534	2.77998	28133.6	4.44923	EpoR+Bcl-xLQuantile_5	EpoR+Bcl-xLQuantile_2	6.30256
39721	EpoR+Bcl-xL	48	3367.06	3.52725	36294	4.55983	EpoR+Bcl-xLQuantile_5	EpoR+Bcl-xLQuantile_5	5.90301
39729	EpoR+Bcl-xL	48	2372.42	3.37519	16478.3	4.21691	EpoR+Bcl-xLQuantile_5	EpoR+Bcl-xLQuantile_5	5.1345
39763	EpoR+Bcl-xL	48	577	2.76118	21680.7	4.33607	EpoR+Bcl-xLQuantile_5	EpoR+Bcl-xLQuantile_2	4.51993
39772	EpoR+Bcl-xL	48	609.442	2.78493	2029.8	3.30745	EpoR+Bcl-xLQuantile_1	EpoR+Bcl-xLQuantile_2	5.49347
39804	EpoR+Bcl-xL	48	515.905	2.71257	9128.54	3.9604	EpoR+Bcl-xLQuantile_4	EpoR+Bcl-xLQuantile_1	4.45735
39816	EpoR+Bcl-xL	48	3244.34	3.51113	10009.6	4.00042	EpoR+Bcl-xLQuantile_4	EpoR+Bcl-xLQuantile_5	6.47075
39855	EpoR+Bcl-xL	48	577.529	2.76157	17977.5	4.25473	EpoR+Bcl-xLQuantile_5	EpoR+Bcl-xLQuantile_2	7.07175
39884	EpoR+Bcl-xL	48	522.597	2.71817	12906.6	4.11081	EpoR+Bcl-xLQuantile_4	EpoR+Bcl-xLQuantile_2	4.5823
39888	EpoR+Bcl-xL	48	817.346	2.91241	21731.7	4.33709	EpoR+Bcl-xLQuantile_5	EpoR+Bcl-xLQuantile_3	3.88499
39896	EpoR+Bcl-xL	48	710.283	2.85143	4708.85	3.67291	EpoR+Bcl-xLQuantile_2	EpoR+Bcl-xLQuantile_3	4.01361
39928	EpoR+Bcl-xL	48	1844.82	3.26595	8311.36	3.91967	EpoR+Bcl-xLQuantile_3	EpoR+Bcl-xLQuantile_5	5.07396
39930	EpoR+Bcl-xL	48	854.46	2.93169	13861.9	4.14182	EpoR+Bcl-xLQuantile_4	EpoR+Bcl-xLQuantile_3	3.82038
39936	EpoR+Bcl-xL	48	752.069	2.87626	1333.46	3.12498	EpoR+Bcl-xLQuantile_1	EpoR+Bcl-xLQuantile_3	5.43415
39994	EpoR+Bcl-xL	48	2113.65	3.32503	11920.5	4.07629	EpoR+Bcl-xLQuantile_4	EpoR+Bcl-xLQuantile_5	7.28418
40012	EpoR+Bcl-xL	48	1520.04	3.18186	23672.9	4.37425	EpoR+Bcl-xLQuantile_5	EpoR+Bcl-xLQuantile_5	3.09619
40037	EpoR+Bcl-xL	48	1825	3.26126	17467	4.24222	EpoR+Bcl-xLQuantile_5	EpoR+Bcl-xLQuantile_5	5.9607
40073	EpoR+Bcl-xL	48	700.134	2.84518	8300.27	3.91909	EpoR+Bcl-xLQuantile_3	EpoR+Bcl-xLQuantile_3	6.30256
40122	EpoR+Bcl-xL	48	678.067	2.83127	17548.2	4.24423	EpoR+Bcl-xLQuantile_5	EpoR+Bcl-xLQuantile_3	6.96431
40150	EpoR+Bcl-xL	48	919.841	2.96371	14040.2	4.14737	EpoR+Bcl-xLQuantile_4	EpoR+Bcl-xLQuantile_4	6.69214
40179	EpoR+Bcl-xL	48	3453.52	3.53826	11706.5	4.06843	EpoR+Bcl-xLQuantile_4	EpoR+Bcl-xLQuantile_5	4.82976
40190	EpoR+Bcl-xL	48	473.806	2.6756	19211.1	4.28355	EpoR+Bcl-xLQuantile_5	EpoR+Bcl-xLQuantile_1	6.07547
40216	EpoR+Bcl-xL	48	1045.3	3.01924	21082	4.32391	EpoR+Bcl-xLQuantile_5	EpoR+Bcl-xLQuantile_4	6.47075
40240	EpoR+Bcl-xL	48	1269.38	3.10359	15981.2	4.20361	EpoR+Bcl-xLQuantile_4	EpoR+Bcl-xLQuantile_4	5.78702
40256	EpoR+Bcl-xL	48	448.548	2.65181	24388.6	4.38719	EpoR+Bcl-xLQuantile_5	EpoR+Bcl-xLQuantile_1	5.3149
40261	EpoR+Bcl-xL	48	1973.52	3.29524	20007.5	4.30119	EpoR+Bcl-xLQuantile_5	EpoR+Bcl-xLQuantile_5	5.78702
40285	EpoR+Bcl-xL	48	479.344	2.68065	3490.58	3.5429	EpoR+Bcl-xLQuantile_2	EpoR+Bcl-xLQuantile_1	3.75556
40297	EpoR+Bcl-xL	48	1632.56	3.21287	22617.8	4.35445	EpoR+Bcl-xLQuantile_5	EpoR+Bcl-xLQuantile_5	6.01818
40300	EpoR+Bcl-xL	48	1131.46	3.05364	4280.22	3.63147	EpoR+Bcl-xLQuantile_2	EpoR+Bcl-xLQuantile_4	6.18942
40339	EpoR+Bcl-xL	48	671.683	2.82716	3480.69	3.54167	EpoR+Bcl-xLQuantile_2	EpoR+Bcl-xLQuantile_3	4.95227
40357	EpoR+Bcl-xL	48	430.894	2.63437	9328.15	3.9698	EpoR+Bcl-xLQuantile_4	EpoR+Bcl-xLQuantile_1	5.9607
40400	EpoR+Bcl-xL	48	579.212	2.76284	19050.7	4.27991	EpoR+Bcl-xLQuantile_5	EpoR+Bcl-xLQuantile_2	3.49425
40423	EpoR+Bcl-xL	48	747.2	2.87344	17406.8	4.24072	EpoR+Bcl-xLQuantile_5	EpoR+Bcl-xLQuantile_3	5.07396
40425	EpoR+Bcl-xL	48	573.729	2.75871	4882.45	3.68864	EpoR+Bcl-xLQuantile_2	EpoR+Bcl-xLQuantile_2	4.01361
40451	EpoR+Bcl-xL	48	425.656	2.62906	4638.08	3.66634	EpoR+Bcl-xLQuantile_2	EpoR+Bcl-xLQuantile_1	2.96187
40454	EpoR+Bcl-xL	48	618.649	2.79144	1114.76	3.04718	EpoR+Bcl-xLQuantile_1	EpoR+Bcl-xLQuantile_2	6.18942
40471	EpoR+Bcl-xL	48	529.089	2.72353	4036.25	3.60598	EpoR+Bcl-xLQuantile_2	EpoR+Bcl-xLQuantile_2	7.38918
40482	EpoR+Bcl-xL	48	543.3	2.73504	28291	4.45165	EpoR+Bcl-xLQuantile_5	EpoR+Bcl-xLQuantile_2	4.39457
40487	EpoR+Bcl-xL	48	3790.9	3.57874	10910.5	4.03785	EpoR+Bcl-xLQuantile_4	EpoR+Bcl-xLQuantile_5	4.82976
40492	EpoR+Bcl-xL	48	1736.31	3.23963	3446.68	3.5374	EpoR+Bcl-xLQuantile_2	EpoR+Bcl-xLQuantile_5	4.89112
40524	EpoR+Bcl-xL	48	495.832	2.69533	1877.47	3.27357	EpoR+Bcl-xLQuantile_1	EpoR+Bcl-xLQuantile_1	5.19484
40601	EpoR+Bcl-xL	48	471.058	2.67307	2945.22	3.46912	EpoR+Bcl-xLQuantile_2	EpoR+Bcl-xLQuantile_1	6.47075
40609	EpoR+Bcl-xL	48	699.315	2.84467	4019.36	3.60416	EpoR+Bcl-xLQuantile_2	EpoR+Bcl-xLQuantile_3	4.7682
40620	EpoR+Bcl-xL	48	697.05	2.84326	7777.1	3.89082	EpoR+Bcl-xLQuantile_3	EpoR+Bcl-xLQuantile_3	5.72871
40648	EpoR+Bcl-xL	48	2317.14	3.36495	5514.67	3.74152	EpoR+Bcl-xLQuantile_3	EpoR+Bcl-xLQuantile_5	4.33158
40651	EpoR+Bcl-xL	48	556.042	2.74511	10124.1	4.00536	EpoR+Bcl-xLQuantile_4	EpoR+Bcl-xLQuantile_2	4.64447
40690	EpoR+Bcl-xL	48	859.13	2.93406	16940.1	4.22892	EpoR+Bcl-xLQuantile_5	EpoR+Bcl-xLQuantile_4	4.14141
40702	EpoR+Bcl-xL	48	561.153	2.74908	1963.12	3.29295	EpoR+Bcl-xLQuantile_1	EpoR+Bcl-xLQuantile_2	3.88499
40724	EpoR+Bcl-xL	48	508.485	2.70628	14119	4.1498	EpoR+Bcl-xLQuantile_4	EpoR+Bcl-xLQuantile_1	5.19484
40737	EpoR+Bcl-xL	48	706.861	2.84933	4480.86	3.65136	EpoR+Bcl-xLQuantile_2	EpoR+Bcl-xLQuantile_3	7.54514
40739	EpoR+Bcl-xL	48	558.44	2.74698	10476.1	4.0202	EpoR+Bcl-xLQuantile_4	EpoR+Bcl-xLQuantile_2	5.55259
40769	EpoR+Bcl-xL	48	1135.3	3.05511	8616.77	3.93534	EpoR+Bcl-xLQuantile_3	EpoR+Bcl-xLQuantile_4	4.51993
40808	EpoR+Bcl-xL	48	988.75	2.99509	20138.4	4.30403	EpoR+Bcl-xLQuantile_5	EpoR+Bcl-xLQuantile_4	4.64447
40815	EpoR+Bcl-xL	48	1097.05	3.04023	5805.42	3.76383	EpoR+Bcl-xLQuantile_3	EpoR+Bcl-xLQuantile_4	5.78702
40847	EpoR+Bcl-xL	48	637.034	2.80416	9750.31	3.98902	EpoR+Bcl-xLQuantile_4	EpoR+Bcl-xLQuantile_2	5.55259
40886	EpoR+Bcl-xL	48	767.5	2.88508	2128.75	3.32812	EpoR+Bcl-xLQuantile_1	EpoR+Bcl-xLQuantile_3	5.3149
40898	EpoR+Bcl-xL	48	484.744	2.68551	3443.89	3.53705	EpoR+Bcl-xLQuantile_2	EpoR+Bcl-xLQuantile_1	3.82038
40911	EpoR+Bcl-xL	48	808.058	2.90744	5053.69	3.70361	EpoR+Bcl-xLQuantile_3	EpoR+Bcl-xLQuantile_3	4.89112
40920	EpoR+Bcl-xL	48	957.615	2.98119	15729.4	4.19671	EpoR+Bcl-xLQuantile_4	EpoR+Bcl-xLQuantile_4	5.3149
40948	EpoR+Bcl-xL	48	1035.24	3.01504	55942.7	4.74774	EpoR+Bcl-xLQuantile_5	EpoR+Bcl-xLQuantile_4	5.9607
40965	EpoR+Bcl-xL	48	516.812	2.71333	1713.38	3.23385	EpoR+Bcl-xLQuantile_1	EpoR+Bcl-xLQuantile_1	3.36238
40998	EpoR+Bcl-xL	48	666.333	2.82369	3387	3.52982	EpoR+Bcl-xLQuantile_2	EpoR+Bcl-xLQuantile_3	5.01322
41001	EpoR+Bcl-xL	48	485.913	2.68656	2059.52	3.31377	EpoR+Bcl-xLQuantile_1	EpoR+Bcl-xLQuantile_1	4.89112
41003	EpoR+Bcl-xL	48	1126.02	3.05155	11302.2	4.05316	EpoR+Bcl-xLQuantile_4	EpoR+Bcl-xLQuantile_4	7.69928
[truncated: 20,717 more rows]
