# Supplementary material for: EpoR stimulates rapid cycling and larger red cells during mouse and human erythropoiesis
Source: Nat Commun. 2021 Dec 17;12:7334. doi: 10.1038/s41467-021-27562-4 (PMC8683474; doi:10.1038/s41467-021-27562-4)
Supplement: Supplementary file 3 — Source Data [file 41467_2021_27562_MOESM3_ESM.zip › Source_Data/Extended Data Figure 10 source data.xlsx]

## Sheet: ED_Figure10
	KO t=0 h		Bcl-xL t=16 to 20 h		Bcl-xL t=24 to 27 h		Bcl-xL t=40 to 44 h		Bcl-xL t=46 to 52 h		EpoR t=16 to 20 h		EpoR t=24-27 h		EpoR t=40 to 44 h		EpoR t=46 to 52 h
	Mean	SEM	Mean	SEM	Mean	SEM	Mean	SEM	Mean	SEM	Mean	SEM	Mean	SEM	Mean	SEM	Mean	SEM
p57	57.435	13.5522	3.141	0.236699	1.96224	0.31955	2.58369	1.34655	1.99139	0.382428	2.97019	0.518265	1		0.986183	0.211457	0.872317	0.327723
p27	1.74709	0.356638	1.51618	0.272168	2.63326	0.402028	7.44595	1.3295	11.6925	0.802903	0.647703	0.12782	1		5.03343	0.858077	8.12515	2.40357
GATA1	0.435815	0.167167	0.667032	0.137443	0.682203	0.165775	0.535736	0.182239	0.912772	0.230762	0.757471	0.0867354	1		0.554223	0.176319	0.931311	0.0554343
GATA-1	0.817404		4.51182		3.74324		5.63395		2.39477		4.5966		1		4.10236		1.93632
Hbb1	0.0141832	0.00313247	0.455809	0.117587	1.12103	0.329647	6.18801	1.99906	5.10793	2.22385	0.431925	0.138634	1		7.09363	1.00691	7.04566	0.504424
Band3	0.0426144	0.0106041	0.0890067	0.0395579	1.31404	0.434793	4.56386	2.43232	5.21224	3.94714	0.0816991	0.029113	1		4.5802	0.583844	6.80326	1.86415
Alas2	0.0771628				0.500208				0.745545				1				1.75183
ALAS2	1.75465				1.8924								1				4.73725
PU.1			0.898683	0.218072	1.39688	0.26591	3.80148	1.9878	2.09327	0.379741	1.07179	0.177477	1		0.810305	0.146897	1.20711	0.055148
Tal1	0.9903	0.594565	0.672515	0.344485	0.679339	0.0811769	1.21666	0.504831	0.707628	0.0313394	0.701006	0.388317	1		1.6144	0.458929	1.07924	0.82958
LMO2	1.10424	0.658789	1.77919	1.3744	0.467415	0.155487	0.882298	0.139651	0.167539		1.00696	0.141018	1		0.842776	0.0925558	0.303055
LMO2	1.82456				1.24293								1				0.165125
GATA2	0.693193	0.306807	1.50707		0.69597		2.09688		2.068		3.07539		1		1.25649		0.887477
NFE2	2.77961	2.57263	0.590332	0.114953	2.56439	1.83597	2.4007	0.947731	0.868578	0.438318	0.621426	0.0120937	1		2.1742	0.351157	1.50022	0.423905
Cyclin D1	38.0483	16.0181	4.83907	2.75854	1.68526	0.865218	5.84284	0.443489	1.64284	0.883575	3.79844	2.14949	1		1.72597	0.378967	1.21275	0.103527
Cyclin D2	0.862989	0.431137	1.561	0.481142	0.80829	0.135824	1.58095	0.36215	0.501874	0.10651	1.79677	0.739491	1		0.839087	0.130653	0.855427	0.285534
Cyclin D3	15.4133	15.015	1.13587	0.373855	1.0208	0.311205	4.2915	2.62342	1.52488		0.642007	0.356391	1		2.55271	0.753839	1.03461
Cyclin E1	0.673636	0.281775	0.861918	0.13025	0.826653	0.0769787	1.4865	1.09971	0.187108		1.40979	0.554531	1		1.0157	0.598424	0.206272
Cyclin E2	0.575421	0.575209	0.750954	0.0178723	0.533539	0.311598	0.865871	0.227846	0.331936		0.473475	0.0057603	1		0.520075	0.213145	0.314836
CyclinA2	0.2712	0.104298	1.20952		1.67347	0.0528538	0.616881		1.2389		2.34212		1		1.2512		1.28398
CD71	0.006651		0.30937		0.529215		0.711295		0.673864		0.542544		1		1.41219		0.188429
CD71	0.207894		0.105884		0.269398		0.532456				0.248938		1		0.473699
p16ink4a	0.946783		0.918262				0.762731		7.58514		9.40209		1				9.6482
p18ink4c	0.706186		0.505795		2.38928		3.35385		3.42844		0.111359		1		5.561		4.56129
p19ink4d	2.49682		3.00893		4.25334		5.20742		5.90726		2.2612		1		4.22489		8.53318
p21	0.318606	0.245978	0.764047	0.0907183	0.640972	0.36836	1.71678	0.087311	1.92943	1.60496	0.684304	0.0126092	1		2.18144	0.345079	2.2181	1.16746
E2F2	0.655649		0.756883		2.28143		2.13985		3.84662		1.08641		1		5.80252		9.94859
E2F4	0.659039		1.12843		1.40775		0.431762		0.259552		1.67293		1		0.872702		0.563271
cdk2	1.01883	0.30665	1.51753		2.21456	0.207277	0.662095		0.751403		2.61596		1		1.21946		0.33795
cdk4	1.59238	0.730238	1.03917		0.866961	0.157866	0.214508		0.15141		2.26319		1		0.313494		0.251393
cdk6	2.49594	1.3043	1.56494		0.972005	0.190126	0.452977		0.410666		1.95885		1		0.433949		0.585949
cdk6	2.08308				0.411011								1
DNMT1	1.98932	1.26627	0.982612		1.2944	0.763459	0.418903		0.535187	0.18905	0.890172		1		0.587695		0.922777	0.386255
Bcl-xL			3.03343		23.7233		15.5754				1.05161		1		3.14509
Cdc25a			0.693203		0.331681		1.39987				0.594909		1		0.445297
Cdc25b			0.889922		23.9305		5.83843				12.4189		1		32.2456
Cdc25c			0.618438		1.06278		3.2259				1.97948		1		3.27753
