# Supplementary material for: EpoR stimulates rapid cycling and larger red cells during mouse and human erythropoiesis
Source: Nat Commun. 2021 Dec 17;12:7334. doi: 10.1038/s41467-021-27562-4 (PMC8683474; doi:10.1038/s41467-021-27562-4)
Supplement: Supplementary file 3 — Source Data [file 41467_2021_27562_MOESM3_ESM.zip › Source_Data/Extended Data Figure 8 source data.xlsx]

## Sheet: ED_Figure 8
	Viable cell number (%)):
Time (h)	Wild type										EpoR Experiment 1										EpoR Experiment 2
0	82	82	79								37	41	40								45	65	67
24	89	89	89	87	91	91					79	64	74								72	74	64
48	86	92	84	86	92	84					84	85	80								90	92	90
72	65	74	56	73	64	69					85	67	65								67	71	77
