# Supplementary material for: EpoR stimulates rapid cycling and larger red cells during mouse and human erythropoiesis
Source: Nat Commun. 2021 Dec 17;12:7334. doi: 10.1038/s41467-021-27562-4 (PMC8683474; doi:10.1038/s41467-021-27562-4)
Supplement: Supplementary file 3 — Source Data [file 41467_2021_27562_MOESM3_ESM.zip › Source_Data/Extended Data Figure 7 source data.xlsx]

## Sheet: ED_Figure7a
Epor gene expression
	Whole Fetal Liver			Ter119- Lin- Enriched FL			Ter119- Lin- SCF/IL3/Epo t=15h			Ter119- Lin- SCF/IL3 t=15h			S0			S1			S2			Epor Experiment 1			Epor Experiment 2
	4.98209	3.67285		2.41359	9.05616		5.70437	5.851	5.0731	5.57286	9.22479	7.4211	1	0.829751	1.53739	2.21476	4.16948	9.39732	14.2969	10.757		51.0457			48.6348

## Sheet: ED_Figure7b-d
Object Number	Sample	Timepoint	CD71_Intensity	CD71_intensity_log	Nuclear Offset	Cell Diameter
6	KB_1-10	48	3247.74	3.51158	0.521613	2.23241
19	KB_1-10	48	11178.8	4.04839	0.216488	9.54296
20	KB_1-10	48	7652.58	3.88381	0.576451	4.84031
29	KB_1-10	48	14447	4.15978	0.370141	6.23331
31	KB_1-10	48	4536.56	3.65673	0.688412	3.62498
32	KB_1-10	48	5738.84	3.75882	0.740859	2.63915
34	KB_1-10	48	22938.2	4.36056	0.15085	7.04633
51	KB_1-10	48	4081.97	3.61087	0.219012	6.96702
56	KB_1-10	48	9303.58	3.96865	1.14021	2.12962
60	KB_1-10	48	19824.9	4.29721	0.277736	8.95281
61	KB_1-10	48	10756.1	4.03165	0.431271	5.02064
63	KB_1-10	48	3716.5	3.57013	0.308827	5.11014
67	KB_1-10	48	821.472	2.91459	16.5756	0.203587
68	KB_1-10	48	10574.4	4.02426	0.465297	6.14957
70	KB_1-10	48	10789.4	4.033	0.329725	9.02016
73	KB_1-10	48	16874.4	4.22723	0.295075	5.11014
74	KB_1-10	48	663.81	2.82204	-1.80314	-1.74726
75	KB_1-10	48	11321	4.05389	0.195592	11.0981
79	KB_1-10	48	10451.9	4.0192	0.244516	6.56383
88	KB_1-10	48	14273.7	4.15454	0.182371	8.18278
97	KB_1-10	48	22647.6	4.35502	0.330589	8.679
111	KB_1-10	48	19112.6	4.28132	0.456972	5.63783
121	KB_1-10	48	4484.46	3.65171	1.22442	2.73972
126	KB_1-10	48	17298.8	4.23801	0.228489	6.3166
129	KB_1-10	48	6212.96	3.7933	2.77094	1.39766
133	KB_1-10	48	2334.56	3.3682	0.592042	3.62498
134	KB_1-10	48	3072.05	3.48743	0.333386	5.02064
140	KB_1-10	48	9425.2	3.97429	0.462128	5.4637
141	KB_1-10	48	11524	4.0616	0.28531	9.21953
173	KB_1-10	48	9768.9	3.98985	0.507216	5.19919
176	KB_1-10	48	4597.21	3.66249	2.09403	1.60901
180	KB_1-10	48	20002.1	4.30108	0.641519	6.64536
188	KB_1-10	48	2726.48	3.4356	0.554489	2.73972
191	KB_1-10	48	17403.1	4.24063	0.138545	10.7259
194	KB_1-10	48	2915.55	3.46472	0.203302	2.43666
201	KB_1-10	48	16167.3	4.20864	0.249049	8.46899
204	KB_1-10	48	1311.79	3.11786	1.58517	1.81858
208	KB_1-10	48	5625.41	3.75015	0.846866	2.83986
215	KB_1-10	48	20121.2	4.30365	0.184124	10.3896
218	KB_1-10	48	4117.73	3.61466	0.464227	4.74948
225	KB_1-10	48	5175.17	3.71392	0.188385	4.65821
227	KB_1-10	48	11737.1	4.06956	0.218982	9.2851
228	KB_1-10	48	6927.23	3.84056	0.339274	7.51287
231	KB_1-10	48	7309.67	3.8639	1.79828	1.81858
234	KB_1-10	48	17584	4.24512	0.184087	10.5035
235	KB_1-10	48	6311.12	3.80011	0.721527	3.72112
237	KB_1-10	48	9987.2	3.99944	0.320841	6.39946
238	KB_1-10	48	20354.9	4.30867	0.189626	5.98076
240	KB_1-10	48	9934.3	3.99714	0.559638	5.11014
244	KB_1-10	48	783.452	2.89401	-2.41709	-1.51111
256	KB_1-10	48	10995.5	4.04121	0.348061	7.04633
267	KB_1-10	48	6897.14	3.83867	0.809786	3.0388
283	KB_1-10	48	4335.34	3.63702	3.02233	1.29133
290	KB_1-10	48	13869	4.14205	0.449392	6.56383
297	KB_1-10	48	5377.88	3.73061	0.574991	5.55099
299	KB_1-10	48	19625.9	4.29283	0.618926	5.28781
308	KB_1-10	48	6687.5	3.82526	0.609803	5.28781
316	KB_1-10	48	736.478	2.86716	-9.32994	-0.3569
322	KB_1-10	48	4394.44	3.6429	0.553336	5.37598
337	KB_1-10	48	13284.5	4.12335	0.341208	4.93069
339	KB_1-10	48	8398.43	3.9242	0.0919529	8.11012
342	KB_1-10	48	22709.6	4.35621	0.298242	7.81504
348	KB_1-10	48	11601.8	4.06453	0.862844	4.47434
350	KB_1-10	48	3959.39	3.59763	0.254496	8.95281
355	KB_1-10	48	53860.1	4.73127	0.139905	11.8672
358	KB_1-10	48	19090.7	4.28082	0.170578	9.60632
361	KB_1-10	48	13365.8	4.12599	0.222803	6.48187
365	KB_1-10	48	8017.28	3.90403	0.448894	5.02064
375	KB_1-10	48	17929.3	4.25356	0.265513	9.21953
378	KB_1-10	48	7775.85	3.89075	0.364602	3.72112
381	KB_1-10	48	12256	4.08835	0.13087	10.2155
382	KB_1-10	48	25465.7	4.40596	0.202905	8.81679
392	KB_1-10	48	3514.68	3.54589	0.713243	3.1376
395	KB_1-10	48	17001.4	4.23049	0.201104	9.60632
405	KB_1-10	48	5202.76	3.71623	0.589568	3.81682
406	KB_1-10	48	26809.5	4.42829	0.200624	11.9988
407	KB_1-10	48	39562.4	4.59728	0.199892	10.274
411	KB_1-10	48	15215.1	4.18227	0.378258	5.81018
418	KB_1-10	48	31157.4	4.49356	0.126453	11.9988
420	KB_1-10	48	18364.3	4.26398	0.177699	9.2851
422	KB_1-10	48	4113.04	3.61416	0.496868	4.65821
423	KB_1-10	48	17015.6	4.23085	0.208415	5.72423
429	KB_1-10	48	10475	4.02015	0.382136	4.74948
433	KB_1-10	48	8073.97	3.90709	0.412011	4.84031
435	KB_1-10	48	16315	4.21259	0.304677	7.35913
445	KB_1-10	48	15802.2	4.19872	0.434544	4.84031
450	KB_1-10	48	723.84	2.85964	12.5825	0.203587
455	KB_1-10	48	28276.3	4.45142	0.701094	5.4637
462	KB_1-10	48	5609.42	3.74892	0.104041	8.88502
472	KB_1-10	48	110	2.04139	-3.51056	-1.16019
486	KB_1-10	48	16833.2	4.22617	0.505924	7.96346
488	KB_1-10	48	17356.6	4.23946	0.138208	11.3998
490	KB_1-10	48	19564.9	4.29148	0.398737	4.10127
496	KB_1-10	48	14424.3	4.15909	0.24741	6.48187
499	KB_1-10	48	22482.2	4.35184	0.160252	8.18278
507	KB_1-10	48	2355.91	3.37216	0.651906	3.1376
508	KB_1-10	48	12710.3	4.10416	0.228895	10.5035
509	KB_1-10	48	3527.25	3.54744	0.463267	4.84031
513	KB_1-10	48	13018.2	4.11455	0.119754	10.2155
525	KB_1-10	48	4760.45	3.67765	0.0118698	11.6855
527	KB_1-10	48	20530.5	4.3124	0.360757	8.32677
533	KB_1-10	48	14400.1	4.15836	0.293858	7.43622
536	KB_1-10	48	2976.45	3.4737	0.849029	3.43135
541	KB_1-10	48	11182.1	4.04852	0.168073	10.2155
544	KB_1-10	48	1209.97	3.08278	36.7929	0.0923754
557	KB_1-10	48	7112.71	3.85203	0.195046	8.74812
558	KB_1-10	48	17257.8	4.23699	0.486023	6.23331
574	KB_1-10	48	15575.8	4.19245	0.379143	5.89569
585	KB_1-10	48	12116.9	4.08339	0.490158	8.18278
586	KB_1-10	48	9226.64	3.96504	0.219408	6.96702
588	KB_1-10	48	13054	4.11574	0.326322	5.98076
601	KB_1-10	48	8614.13	3.93521	0.258815	9.35023
610	KB_1-10	48	987.587	2.99458	2.71318	1.18455
614	KB_1-10	48	15906.3	4.20157	0.243684	7.66484
621	KB_1-10	48	574.8	2.75952	10.0437	0.314355
626	KB_1-10	48	10657.8	4.02767	0.32772	3.91208
641	KB_1-10	48	29057.2	4.46325	0.174456	11.7772
646	KB_1-10	48	1328.88	3.12348	-14.1415	-0.243916
647	KB_1-10	48	12320.1	4.09061	0.279729	8.60944
648	KB_1-10	48	8068.17	3.90677	0.29165	8.11012
650	KB_1-10	48	8509.98	3.92993	0.308849	6.39946
655	KB_1-10	48	22590	4.35392	0.152973	8.11012
656	KB_1-10	48	3695.01	3.56762	0.290193	7.28159
658	KB_1-10	48	21920.2	4.34084	0.413386	5.4637
660	KB_1-10	48	9961.75	3.99834	0.336907	7.51287
665	KB_1-10	48	1696	3.22943	2.46062	0.644
667	KB_1-10	48	8569.82	3.93297	0.207285	6.39946
668	KB_1-10	48	10868.8	4.03618	0.200198	12.1264
674	KB_1-10	48	12293.2	4.08966	0.197825	4.65821
689	KB_1-10	48	7807.52	3.89251	0.198579	10.8345
696	KB_1-10	48	23169.5	4.36492	0.533256	6.96702
705	KB_1-10	48	13025.4	4.11479	0.28367	9.7317
707	KB_1-10	48	19698.9	4.29444	0.206483	6.72644
709	KB_1-10	48	12831.3	4.10827	0.0990463	7.20361
715	KB_1-10	48	10153.2	4.0066	0.552364	7.12519
724	KB_1-10	48	18277.9	4.26193	0.379569	8.03701
743	KB_1-10	48	1855.62	3.26849	1.81804	1.50356
747	KB_1-10	48	2217.98	3.34596	2.98544	0.861548
751	KB_1-10	48	14399.4	4.15834	0.498097	5.4637
752	KB_1-10	48	17802	4.25047	0.293069	5.37598
757	KB_1-10	48	3307.18	3.51946	1.20513	1.9227
761	KB_1-10	48	11886.2	4.07504	0.420704	4.84031
763	KB_1-10	48	15129.7	4.17983	0.202799	8.03701
765	KB_1-10	48	4777.25	3.67918	0.383857	4.10127
768	KB_1-10	48	14943.3	4.17445	0.256352	7.20361
773	KB_1-10	48	21333.1	4.32905	0.264112	6.14957
780	KB_1-10	48	868.69	2.93886	-5.69482	-0.584196
785	KB_1-10	48	14617	4.16486	0.247792	7.74016
795	KB_1-10	48	5040	3.70243	0.749759	3.52839
798	KB_1-10	48	10221.8	4.00953	0.239739	6.48187
802	KB_1-10	48	12875.2	4.10976	0.723432	5.02064
804	KB_1-10	48	17189.6	4.23527	0.56189	6.56383
812	KB_1-10	48	8350.6	3.92172	0.412354	4.74948
817	KB_1-10	48	11781.7	4.07121	0.166147	10.2155
824	KB_1-10	48	27714.5	4.44271	0.246174	9.54296
825	KB_1-10	48	12247.3	4.08804	0.198965	6.23331
826	KB_1-10	48	7279.12	3.86208	0.284071	7.43622
829	KB_1-10	48	13628.6	4.13445	0.0965893	10.274
831	KB_1-10	48	11917.2	4.07617	0.253584	4.38174
832	KB_1-10	48	7150	3.85431	1.9949	1.60901
839	KB_1-10	48	11227.9	4.0503	0.240136	5.37598
853	KB_1-10	48	6671.27	3.82421	0.481204	4.38174
858	KB_1-10	48	955.5	2.98023	-144.23	-0.0192788
864	KB_1-10	48	1608.49	3.20642	1.52386	1.18455
865	KB_1-10	48	10823.1	4.03435	0.307374	4.74948
866	KB_1-10	48	3248.75	3.51172	2.28065	1.81858
874	KB_1-10	48	18053.7	4.25657	0.131386	10.5035
875	KB_1-10	48	137.292	2.13764	-1.54183	-1.98519
884	KB_1-10	48	12887.5	4.11017	0.271886	12.4471
890	KB_1-10	48	3086.81	3.48951	0.497248	4.74948
901	KB_1-10	48	25911.7	4.4135	0.218616	5.28781
903	KB_1-10	48	8245.16	3.9162	0.331068	6.14957
910	KB_1-10	48	3015.13	3.47931	0.991602	3.62498
915	KB_1-10	48	11461.4	4.05924	0.290126	6.64536
916	KB_1-10	48	9795.63	3.99103	0.462231	5.28781
919	KB_1-10	48	1293.53	3.11178	1.81003	1.60901
931	KB_1-10	48	3426.96	3.53491	1.43043	2.63915
939	KB_1-10	48	14063.3	4.14809	0.455832	4.84031
952	KB_1-10	48	27292.4	4.43604	0.191694	8.255
958	KB_1-10	48	5986.16	3.77715	0.462668	7.28159
960	KB_1-10	48	7575.54	3.87941	0.534384	4.47434
964	KB_1-10	48	3540.92	3.54912	0.396982	5.63783
968	KB_1-10	48	836.719	2.92258	-11.1717	-0.243916
970	KB_1-10	48	27968.7	4.44667	0.112	8.46899
971	KB_1-10	48	41098	4.61382	0.122984	11.301
974	KB_1-10	48	27010.7	4.43154	0.256061	10.1566
976	KB_1-10	48	1248.35	3.09634	2.1335	1.07732
977	KB_1-10	48	8475.71	3.92818	0.371232	5.89569
985	KB_1-10	48	18953.7	4.27769	0.588411	4.47434
987	KB_1-10	48	11790.9	4.07155	0.221349	9.47916
997	KB_1-10	48	3728.8	3.57157	0.666943	3.43135
1001	KB_1-10	48	11062.8	4.04386	0.21267	7.66484
1005	KB_1-10	48	15116.3	4.17945	0.38663	4.65821
1007	KB_1-10	48	6708.76	3.82664	0.405277	6.14957
1010	KB_1-10	48	14045.1	4.14752	0.256822	7.66484
1015	KB_1-10	48	7510.38	3.87566	0.431115	5.28781
1022	KB_1-10	48	11329.4	4.05421	1.13349	5.28781
1026	KB_1-10	48	12225.1	4.08725	0.192129	7.28159
1035	KB_1-10	48	13754.1	4.13843	0.497401	5.55099
1041	KB_1-10	48	3278.17	3.51563	0.219351	4.28869
1049	KB_1-10	48	14852	4.17178	0.267431	7.43622
1050	KB_1-10	48	7307.3	3.86376	0.41361	6.48187
1051	KB_1-10	48	13947.6	4.1445	0.163372	6.96702
1052	KB_1-10	48	3282.88	3.51625	0.704276	4.38174
1053	KB_1-10	48	46064.3	4.66336	0.307535	9.21953
1054	KB_1-10	48	20999.1	4.3222	0.315885	4.65821
1055	KB_1-10	48	4307.14	3.63419	0.807808	2.93955
1063	KB_1-10	48	265.856	2.42465	-1.73586	-1.74726
1071	KB_1-10	48	795.611	2.9007	-24.025	-0.131376
1075	KB_1-10	48	11707.2	4.06845	0.289537	6.48187
1076	KB_1-10	48	15472.4	4.18956	0.213339	11.639
1078	KB_1-10	48	50582.9	4.704	0.25973	9.02016
1098	KB_1-10	48	25494.1	4.40644	0.170934	10.1566
1099	KB_1-10	48	10070.4	4.00305	0.351765	3.62498
1105	KB_1-10	48	29012.6	4.46259	0.205852	6.48187
1106	KB_1-10	48	11847.5	4.07363	0.320083	5.19919
1114	KB_1-10	48	2996.7	3.47664	0.625018	4.0069
1118	KB_1-10	48	1447.01	3.16047	13.6614	0.203587
1121	KB_1-10	48	9350.68	3.97084	0.298185	8.74812
1124	KB_1-10	48	25212.5	4.40162	0.219075	7.81504
1125	KB_1-10	48	35766.9	4.55348	0.151218	11.6855
1128	KB_1-10	48	14454	4.15999	0.415195	5.37598
1133	KB_1-10	48	8002.98	3.90325	0.262573	7.66484
1139	KB_1-10	48	5265.84	3.72147	2.6632	0.969658
1149	KB_1-10	48	31014	4.49156	0.130693	9.79373
1150	KB_1-10	48	5362.88	3.7294	0.473468	4.56649
1153	KB_1-10	48	17073.4	4.23232	0.96454	4.47434
1156	KB_1-10	48	17626	4.24615	0.368508	9.54296
1161	KB_1-10	48	18802.6	4.27422	0.146644	9.66923
1168	KB_1-10	48	23532.2	4.37166	0.036641	7.88947
1169	KB_1-10	48	8071.86	3.90697	0.202575	5.19919
1171	KB_1-10	48	3456.94	3.53869	3.2582	1.18455
1173	KB_1-10	48	6363.56	3.8037	0.272976	7.81504
1187	KB_1-10	48	22262	4.34756	0.246622	8.679
1190	KB_1-10	48	13151.5	4.11898	0.391877	5.98076
1195	KB_1-10	48	16439.3	4.21588	0.175162	9.2851
1198	KB_1-10	48	24441.8	4.38813	0.139221	7.96346
1205	KB_1-10	48	14488.2	4.16101	0.245376	7.74016
1233	KB_1-10	48	15047.9	4.17748	0.341913	6.14957
1234	KB_1-10	48	6609.73	3.82018	0.61716	4.38174
1249	KB_1-10	48	18808.4	4.27435	1.07327	4.0069
1252	KB_1-10	48	2306.72	3.36299	0.76857	3.0388
1254	KB_1-10	48	7839.02	3.89426	0.342575	5.81018
1267	KB_1-10	48	13822.3	4.14058	0.234659	10.0374
1270	KB_1-10	48	13868.5	4.14203	0.340621	8.53944
1272	KB_1-10	48	11717.4	4.06883	0.604463	4.47434
1273	KB_1-10	48	4484.86	3.65175	0.411942	4.84031
1278	KB_1-10	48	28980.5	4.46211	0.107232	9.21953
1285	KB_1-10	48	4308.28	3.6343	0.394744	7.58908
1286	KB_1-10	48	5309.68	3.72507	0.781266	2.73972
1289	KB_1-10	48	19493.4	4.28989	0.134751	11.9553
1291	KB_1-10	48	18181.7	4.25963	0.574252	3.72112
1295	KB_1-10	48	10836.3	4.03488	0.35666	6.72644
1296	KB_1-10	48	13046.1	4.11548	0.24296	6.48187
1298	KB_1-10	48	11530.3	4.06184	0.660594	6.23331
1304	KB_1-10	48	11694.9	4.06799	0.606062	3.91208
1312	KB_1-10	48	18581.8	4.26909	0.179799	8.11012
1315	KB_1-10	48	1123.13	3.05043	10.7311	0.314355
1317	KB_1-10	48	22558.3	4.35331	0.0899276	8.679
1326	KB_1-10	48	8371.13	3.92278	0.333604	3.81682
1330	KB_1-10	48	4522.44	3.65537	0.495127	4.38174
1331	KB_1-10	48	13444.4	4.12854	0.238719	6.06539
1332	KB_1-10	48	17841.9	4.25144	0.204992	10.0374
1336	KB_1-10	48	17393.1	4.24038	0.166538	10.671
1339	KB_1-10	48	4433.83	3.64678	0.573829	4.10127
1340	KB_1-10	48	4663.03	3.66867	2.72311	1.39766
1348	KB_1-10	48	11047.7	4.04327	0.267598	6.3166
1354	KB_1-10	48	5049.93	3.70329	0.514041	5.02064
1362	KB_1-10	48	23420.8	4.3696	0.172195	8.46899
1364	KB_1-10	48	5745.86	3.75936	0.685907	3.62498
1370	KB_1-10	48	15301.1	4.18472	0.169707	7.04633
1401	KB_1-10	48	3470.43	3.54038	0.579292	4.28869
1402	KB_1-10	48	7105.21	3.85158	0.487262	3.0388
1403	KB_1-10	48	10002.7	4.00012	1.05615	3.0388
1407	KB_1-10	48	9997.94	3.99991	0.348566	7.66484
1409	KB_1-10	48	15697.5	4.19583	0.171411	10.671
1420	KB_1-10	48	6165.61	3.78998	0.404723	3.23596
1439	KB_1-10	48	1173.75	3.06958	5.28054	0.534561
1450	KB_1-10	48	14283.3	4.15483	0.204534	10.0374
1454	KB_1-10	48	19732.4	4.29518	0.301323	8.18278
1457	KB_1-10	48	6974.87	3.84354	0.40049	4.65821
1459	KB_1-10	48	12322.6	4.0907	0.106388	11.4968
1463	KB_1-10	48	5247.74	3.71997	0.394484	7.35913
1471	KB_1-10	48	2925.3	3.46617	0.384346	3.23596
1475	KB_1-10	48	1438.39	3.15788	1.078	2.63915
1481	KB_1-10	48	26547	4.42401	0.370895	6.64536
1487	KB_1-10	48	5592	3.74757	0.526481	5.02064
1490	KB_1-10	48	16033.5	4.20503	0.489142	3.62498
1494	KB_1-10	48	16621.5	4.22067	0.365208	7.74016
1496	KB_1-10	48	1759.15	3.2453	5.1153	0.644
1502	KB_1-10	48	17242.4	4.2366	0.915401	5.63783
1512	KB_1-10	48	11205.9	4.04945	0.195878	9.91645
1515	KB_1-10	48	4381.12	3.64159	2.31724	1.07732
1520	KB_1-10	48	17629.4	4.24624	0.227548	10.7804
1523	KB_1-10	48	15969.8	4.2033	0.164863	6.80707
1528	KB_1-10	48	15251.2	4.1833	0.0897785	8.81679
1532	KB_1-10	48	8644.1	3.93672	0.201818	10.8345
1533	KB_1-10	48	15456.2	4.1891	0.359359	5.81018
1536	KB_1-10	48	10010	4.00043	0.263243	10.3896
1542	KB_1-10	48	5039.61	3.7024	0.50693	3.33388
1558	KB_1-10	48	1229.45	3.08971	-22.4735	-0.131376
1560	KB_1-10	48	6713.88	3.82697	0.942034	3.81682
1562	KB_1-10	48	31690.1	4.50092	0.117163	10.274
1565	KB_1-10	48	7164.13	3.85516	0.460285	7.12519
1568	KB_1-10	48	20343.3	4.30842	0.183495	6.39946
1570	KB_1-10	48	391.8	2.59306	-3.4913	-1.04411
1573	KB_1-10	48	10586.6	4.02476	0.154854	6.14957
1595	KB_1-10	48	16070.6	4.20603	0.251426	8.11012
1604	KB_1-10	48	15661.4	4.19483	0.108058	9.47916
1605	KB_1-10	48	23043.8	4.36255	0.139717	9.47916
1608	KB_1-10	48	6569.08	3.8175	0.550458	3.81682
1609	KB_1-10	48	10435	4.01849	0.226681	9.54296
1611	KB_1-10	48	3008.12	3.4783	3.33426	1.07732
1612	KB_1-10	48	5698.12	3.75573	0.258599	10.1566
1622	KB_1-10	48	14378.6	4.15772	0.190055	8.53944
1641	KB_1-10	48	7724.97	3.8879	0.499036	4.38174
1646	KB_1-10	48	16333.6	4.21308	0.429563	6.96702
1647	KB_1-10	48	17733.1	4.24879	0.51879	9.91645
1648	KB_1-10	48	13602.6	4.13362	0.15551	6.06539
1654	KB_1-10	48	9010.15	3.95473	0.192243	10.9412
1665	KB_1-10	48	12173	4.0854	0.328449	8.74812
1667	KB_1-10	48	8332.29	3.92076	0.516223	2.43666
1670	KB_1-10	48	5416.06	3.73368	0.0900518	3.72112
1672	KB_1-10	48	12106.7	4.08303	0.20314	8.46899
1673	KB_1-10	48	10597.8	4.02522	0.584631	5.19919
1676	KB_1-10	48	20424.8	4.31016	0.348716	8.88502
1690	KB_1-10	48	2821.62	3.4505	3.07595	1.18455
1695	KB_1-10	48	4394.56	3.64291	1.26035	2.93955
1696	KB_1-10	48	18600.3	4.26952	0.221143	9.41492
1698	KB_1-10	48	25489.7	4.40636	0.202445	8.88502
1700	KB_1-10	48	15965.6	4.20319	0.137014	9.47916
1708	KB_1-10	48	10886.5	4.03689	1.50917	2.43666
1709	KB_1-10	48	12543.1	4.0984	0.489382	3.62498
1711	KB_1-10	48	10669.6	4.02815	0.66534	5.37598
1714	KB_1-10	48	2578.21	3.41132	19.9	0.203587
1716	KB_1-10	48	8094.69	3.9082	0.398385	6.3166
1717	KB_1-10	48	4227.52	3.62609	1.32318	2.12962
1718	KB_1-10	48	2895.16	3.46167	1.52713	1.9227
1723	KB_1-10	48	1558.77	3.19278	1.15077	2.43666
1725	KB_1-10	48	2580.69	3.41174	2.59345	1.60901
1726	KB_1-10	48	18996.5	4.27867	0.442563	5.55099
1754	KB_1-10	48	2422.74	3.38431	5.04953	0.644
1758	KB_1-10	48	11330.1	4.05423	0.232008	10.0374
1760	KB_1-10	48	23481.1	4.37072	0.126916	8.88502
1770	KB_1-10	48	10594.2	4.02507	0.334251	8.03701
1780	KB_1-10	48	10941.4	4.03907	0.416262	4.74948
1782	KB_1-10	48	26254.5	4.4192	0.250815	9.2851
1785	KB_1-10	48	50564.4	4.70384	0.106242	10.7804
1790	KB_1-10	48	6735.99	3.8284	0.29025	5.72423
1794	KB_1-10	48	21687.7	4.33621	0.171189	7.28159
1808	KB_1-10	48	7801.8	3.89219	0.430268	5.98076
1810	KB_1-10	48	11029.5	4.04256	0.472505	5.37598
1829	KB_1-10	48	13177.7	4.11984	0.572843	6.06539
1831	KB_1-10	48	21825.4	4.33896	0.174447	10.0972
1833	KB_1-10	48	12758.8	4.10581	0.490643	6.14957
1835	KB_1-10	48	15244	4.1831	0.673863	5.28781
1846	KB_1-10	48	16830.1	4.22609	0.489269	9.08706
1851	KB_1-10	48	19632.7	4.29298	0.128563	9.2851
1861	KB_1-10	48	7516.44	3.87601	0.450676	7.58908
1866	KB_1-10	48	6937.84	3.84122	0.244045	10.7804
1868	KB_1-10	48	17709.8	4.24821	0.205345	7.12519
1870	KB_1-10	48	1122.1	3.05003	1.62935	2.23241
1877	KB_1-10	48	73012.9	4.8634	0.551321	11.4968
1878	KB_1-10	48	-347.933	NA	-0.73123	-4.07916
1882	KB_1-10	48	3379.83	3.5289	1.18252	2.23241
1883	KB_1-10	48	11700.9	4.06822	0.254455	7.51287
1884	KB_1-10	48	1571.07	3.1962	-24.566	-0.131376
1885	KB_1-10	48	10774.3	4.03239	0.278937	9.08706
1891	KB_1-10	48	2252.85	3.35273	1.08607	2.02638
1895	KB_1-10	48	33307.4	4.52254	0.557095	8.60944
1896	KB_1-10	48	8182.76	3.9129	0.223544	8.03701
1904	KB_1-10	48	5069.34	3.70495	0.623652	3.62498
1914	KB_1-10	48	7129.99	3.85309	0.397117	6.80707
1916	KB_1-10	48	5084.85	3.70628	0.244057	4.1952
1918	KB_1-10	48	30204.1	4.48007	0.183196	8.88502
1920	KB_1-10	48	4005.75	3.60268	0.47982	4.65821
1929	KB_1-10	48	716.659	2.85531	-3.48488	-0.928464
1930	KB_1-10	48	10328.2	4.01403	0.355312	6.23331
1931	KB_1-10	48	14442.9	4.15966	0.177773	8.32677
1932	KB_1-10	48	7862.37	3.89555	0.234471	8.60944
1935	KB_1-10	48	31427.5	4.49731	0.135719	12.6691
1948	KB_1-10	48	11565.5	4.06317	0.6129	5.55099
1949	KB_1-10	48	42707.3	4.6305	0.0822009	10.8345
1951	KB_1-10	48	25342.2	4.40384	0.137585	8.255
1954	KB_1-10	48	17148	4.23421	0.29103	8.60944
1957	KB_1-10	48	635.597	2.80318	-9.23886	-0.3569
1972	KB_1-10	48	14066.4	4.14818	0.298859	6.48187
1974	KB_1-10	48	15755.9	4.19744	0.199679	9.2851
1976	KB_1-10	48	7161.33	3.85499	0.635512	5.19919
1977	KB_1-10	48	6382.24	3.80497	0.169835	8.46899
1988	KB_1-10	48	18392.2	4.26463	0.236372	5.98076
1992	KB_1-10	48	11502.4	4.06079	0.27126	10.2155
1993	KB_1-10	48	53364.9	4.72726	0.0899493	11.4968
1994	KB_1-10	48	18406.8	4.26498	0.27042	6.39946
1997	KB_1-10	48	932.2	2.96951	-3.18036	-0.584196
2001	KB_1-10	48	30837.1	4.48907	0.178661	12.0417
2005	KB_1-10	48	11882.3	4.0749	0.491414	6.23331
2007	KB_1-10	48	-155.515	NA	-4.43423	-6.30119
2008	KB_1-10	48	3929.72	3.59436	1.03042	2.93955
2009	KB_1-10	48	3242.12	3.51083	0.767265	3.43135
2013	KB_1-10	48	30355.8	4.48224	0.184416	11.639
2015	KB_1-10	48	2375.46	3.37575	16.7342	0.203587
2029	KB_1-10	48	10995.7	4.04122	0.337262	4.28869
2032	KB_1-10	48	12279	4.08916	0.439392	5.89569
2044	KB_1-10	48	-209.231	NA	-1.54423	-2.34541
2052	KB_1-10	48	5823.19	3.76516	0.790702	2.93955
2054	KB_1-10	48	7860.72	3.89546	0.845023	5.19919
2066	KB_1-10	48	6423.87	3.8078	0.389583	3.52839
2072	KB_1-10	48	7756.14	3.88965	0.120524	8.18278
2074	KB_1-10	48	8591.86	3.93409	0.636141	4.0069
2078	KB_1-10	48	13139.2	4.11857	0.203534	7.35913
2080	KB_1-10	48	7184.96	3.85642	0.553449	4.38174
2081	KB_1-10	48	23696.4	4.37468	0.185895	7.88947
2083	KB_1-10	48	20142.7	4.30412	0.203972	9.7317
2084	KB_1-10	48	19317	4.28594	0.223747	8.74812
2098	KB_1-10	48	10282.2	4.01208	0.573163	4.65821
2099	KB_1-10	48	23572.8	4.37241	0.266658	7.28159
2104	KB_1-10	48	21396.9	4.33035	0.0639657	11.9988
2105	KB_1-10	48	5434.18	3.73513	1.01474	2.23241
2106	KB_1-10	48	20950	4.32118	0.32384	8.11012
2114	KB_1-10	48	11563.3	4.06308	0.273975	9.85531
2120	KB_1-10	48	1627.87	3.21162	3.46475	0.644
2124	KB_1-10	48	2812.26	3.44905	3.90431	0.861548
2133	KB_1-10	48	29058.3	4.46327	0.792423	6.3166
2140	KB_1-10	48	6861.86	3.83644	0.336888	4.0069
2147	KB_1-10	48	20541.9	4.31264	0.126827	8.3981
2156	KB_1-10	48	2932.73	3.46727	0.549611	4.38174
2165	KB_1-10	48	8110.13	3.90903	0.297219	9.15352
2168	KB_1-10	48	15936.3	4.20239	0.326877	8.32677
2172	KB_1-10	48	22848.2	4.35885	0.646664	6.23331
2174	KB_1-10	48	14672.9	4.16651	0.326136	7.66484
2182	KB_1-10	48	1675.15	3.22405	2.87541	0.969658
2183	KB_1-10	48	12511.6	4.09731	0.24295	6.88727
2198	KB_1-10	48	14464.2	4.1603	0.359353	6.14957
2204	KB_1-10	48	4328.16	3.6363	0.490241	3.62498
2205	KB_1-10	48	3509.67	3.54527	0.477682	4.56649
2212	KB_1-10	48	9831.35	3.99261	0.349701	4.74948
2222	KB_1-10	48	12492.4	4.09664	1.09471	4.10127
2235	KB_1-10	48	2697.55	3.43097	30.6058	0.0923754
2241	KB_1-10	48	31323.9	4.49588	0.205705	11.639
2242	KB_1-10	48	29334.8	4.46738	0.218374	8.679
2243	KB_1-10	48	12206.5	4.08659	0.253331	5.63783
2244	KB_1-10	48	328.5	2.51654	-2.9853	-1.04411
2249	KB_1-10	48	13472.7	4.12945	0.687265	5.4637
2251	KB_1-10	48	19002	4.2788	0.372294	5.63783
2253	KB_1-10	48	19495.3	4.28993	0.0124252	9.85531
2258	KB_1-10	48	11200	4.04922	0.538105	5.28781
2266	KB_1-10	48	17829.1	4.25113	0.254583	9.54296
2274	KB_1-10	48	27558	4.44025	0.214574	8.60944
2279	KB_1-10	48	14751.9	4.16885	0.232689	10.1566
2290	KB_1-10	48	19977.7	4.30055	0.297629	5.28781
2293	KB_1-10	48	9778.03	3.99025	0.394692	5.19919
2308	KB_1-10	48	13531.7	4.13135	0.172369	11.0462
2312	KB_1-10	48	1853.1	3.2679	2.62291	0.861548
2316	KB_1-10	48	17318.9	4.23852	0.842802	5.02064
2317	KB_1-10	48	10598.9	4.02526	0.11553	5.98076
2329	KB_1-10	48	9106.5	3.95935	0.456588	7.35913
2332	KB_1-10	48	21697.1	4.3364	0.213151	11.9988
2341	KB_1-10	48	11554.7	4.06276	0.335598	5.63783
2345	KB_1-10	48	1743.83	3.2415	0.735281	4.1952
2351	KB_1-10	48	1290.9	3.11089	4.0606	0.644
2356	KB_1-10	48	3611.75	3.55772	1.77773	1.9227
2357	KB_1-10	48	7531.52	3.87688	0.450188	4.47434
2375	KB_1-10	48	7055.55	3.84853	0.75915	3.23596
2385	KB_1-10	48	7388.07	3.86853	0.362364	5.4637
2390	KB_1-10	48	14837.4	4.17136	0.179842	8.88502
2393	KB_1-10	48	33855.6	4.52963	0.149422	8.81679
2397	KB_1-10	48	14945.6	4.17451	0.142645	9.7317
2414	KB_1-10	48	2598.62	3.41474	1.05712	3.52839
2423	KB_1-10	48	9449.85	3.97542	0.353307	6.88727
2425	KB_1-10	48	10645.7	4.02717	0.2412	6.23331
2426	KB_1-10	48	4729.17	3.67478	0.625012	4.84031
2430	KB_1-10	48	2905.86	3.46327	0.786554	3.62498
2437	KB_1-10	48	15433.3	4.18846	0.219442	9.2851
2438	KB_1-10	48	12052.9	4.08109	0.248342	5.63783
2445	KB_1-10	48	18900.8	4.27648	0.245594	6.23331
2447	KB_1-10	48	2742.73	3.43818	0.843402	3.1376
2450	KB_1-10	48	25182.5	4.4011	0.407202	5.11014
2464	KB_1-10	48	2813.5	3.44925	2.23323	1.29133
2468	KB_1-10	48	9846.71	3.99329	0.278502	8.95281
2471	KB_1-10	48	10884.9	4.03683	0.559396	3.81682
2473	KB_1-10	48	4732.58	3.6751	0.219575	8.18278
2480	KB_1-10	48	15983.2	4.20366	0.243496	5.55099
2484	KB_1-10	48	10154.9	4.00668	0.388046	6.23331
2495	KB_1-10	48	29.1411	1.46451	-2.79915	-2.10482
2498	KB_1-10	48	6564.45	3.8172	0.793934	3.52839
2500	KB_1-10	48	5687.9	3.75495	2.25815	1.60901
2501	KB_1-10	48	23678.7	4.37436	0.315916	5.37598
2503	KB_1-10	48	119.888	2.07878	-1.5144	-1.98519
2504	KB_1-10	48	11720.1	4.06893	0.248935	6.48187
2506	KB_1-10	48	49357.7	4.69335	0.10339	10.9412
2509	KB_1-10	48	4198	3.62304	0.630631	4.1952
2515	KB_1-10	48	12658.9	4.1024	0.31184	6.64536
2517	KB_1-10	48	5755.69	3.7601	0.219906	8.81679
2519	KB_1-10	48	33204.8	4.5212	0.215885	9.2851
2520	KB_1-10	48	14649.1	4.16581	0.255401	12.0843
2532	KB_1-10	48	11479.8	4.05994	0.156596	10.274
2534	KB_1-10	48	28088.3	4.44853	0.150742	11.3998
2537	KB_1-10	48	12477.1	4.09611	0.169618	11.1495
2541	KB_1-10	48	6091.06	3.78469	0.438308	5.63783
2543	KB_1-10	48	13514.9	4.13081	0.196915	6.39946
2545	KB_1-10	48	14914.7	4.17361	0.691894	5.81018
2554	KB_1-10	48	2018.68	3.30507	1.62614	2.23241
2555	KB_1-10	48	5153.8	3.71213	1.39983	2.33476
2563	KB_1-10	48	10364.4	4.01555	0.122429	10.6156
2566	KB_1-10	48	19251.6	4.28447	0.220303	7.20361
2573	KB_1-10	48	15366.6	4.18658	0.234032	8.88502
2575	KB_1-10	48	26400.2	4.42161	0.341327	5.89569
2580	KB_1-10	48	3860.76	3.58667	0.534374	4.93069
2582	KB_1-10	48	1571.89	3.19642	3.74358	0.644
2583	KB_1-10	48	8724.99	3.94076	0.384576	5.55099
2598	KB_1-10	48	3908.22	3.59198	0.588143	3.0388
2600	KB_1-10	48	3106.03	3.49221	0.555133	4.65821
2602	KB_1-10	48	1884.54	3.27521	1.91711	1.50356
2604	KB_1-10	48	2287.17	3.3593	2.43234	1.29133
2609	KB_1-10	48	4404.72	3.64392	0.171227	6.56383
2615	KB_1-10	48	12654	4.10223	0.212797	9.79373
2626	KB_1-10	48	21908.9	4.34062	0.351332	6.64536
2631	KB_1-10	48	16272.8	4.21146	0.574575	5.98076
2633	KB_1-10	48	16464.4	4.21654	0.282414	7.96346
2642	KB_1-10	48	14978.6	4.17547	0.149437	9.21953
2649	KB_1-10	48	11461.9	4.05925	0.389906	6.72644
2650	KB_1-10	48	8039.99	3.90526	0.503354	6.96702
2651	KB_1-10	48	11017.1	4.04207	0.346122	5.37598
2661	KB_1-10	48	2933.39	3.46737	2.61493	1.50356
2666	KB_1-10	48	5512.12	3.74132	0.473574	4.1952
2669	KB_1-10	48	29863.4	4.47514	0.16109	6.56383
2671	KB_1-10	48	9113.83	3.9597	0.300743	8.255
2673	KB_1-10	48	13166.9	4.11948	0.248273	11.1495
2674	KB_1-10	48	2543.41	3.40542	1.0532	2.53813
2706	KB_1-10	48	14840.7	4.17145	0.397914	6.23331
2710	KB_1-10	48	5093.78	3.70704	0.497755	5.02064
2718	KB_1-10	48	8170.16	3.91223	0.402335	4.93069
2725	KB_1-10	48	23073.6	4.36312	0.278052	7.81504
2728	KB_1-10	48	9672.87	3.98556	0.979319	4.47434
2731	KB_1-10	48	18604.6	4.26962	0.13514	5.98076
2735	KB_1-10	48	922.054	2.96476	-2.77185	-0.928464
2741	KB_1-10	48	7341.93	3.86581	0.220331	9.2851
2748	KB_1-10	48	4670	3.66932	0.493935	2.83986
2750	KB_1-10	48	15106.6	4.17917	0.253324	11.4485
2754	KB_1-10	48	19233.3	4.28405	0.168309	8.46899
2756	KB_1-10	48	18113.7	4.25801	0.19277	7.04633
2766	KB_1-10	48	6284.88	3.7983	0.473092	4.1952
2768	KB_1-10	48	12641.8	4.10181	0.32974	6.56383
2769	KB_1-10	48	5085.18	3.70631	0.4714	2.93955
2773	KB_1-10	48	12049.6	4.08097	0.0775237	9.60632
2775	KB_1-10	48	13384.5	4.1266	0.168585	5.81018
2780	KB_1-10	48	13704.9	4.13688	0.237686	8.18278
2791	KB_1-10	48	13213	4.121	0.444539	6.23331
2795	KB_1-10	48	1971.45	3.29479	0.852315	3.43135
2801	KB_1-10	48	4139.32	3.61693	2.53265	1.18455
2803	KB_1-10	48	2355.38	3.37206	5.01657	0.644
2806	KB_1-10	48	4884.54	3.68882	1.13253	3.72112
2813	KB_1-10	48	7767.25	3.89027	0.254848	8.46899
2814	KB_1-10	48	5156.51	3.71236	2.14379	1.71402
2815	KB_1-10	48	904.091	2.95621	2.02822	1.29133
2816	KB_1-10	48	16390	4.21458	0.342113	6.64536
2819	KB_1-10	48	6353.4	3.80301	0.825569	2.93955
2826	KB_1-10	48	14818.1	4.17079	0.179038	6.3166
2832	KB_1-10	48	5200.59	3.71605	1.05058	2.53813
2834	KB_1-10	48	4405.67	3.64401	0.767805	2.43666
2850	KB_1-10	48	20845.9	4.31902	0.132366	8.32677
2851	KB_1-10	48	23237.4	4.36619	0.348573	7.66484
2853	KB_1-10	48	50439.4	4.70277	0.170158	11.2004
2854	KB_1-10	48	5057.79	3.70396	0.616571	3.1376
2864	KB_1-10	48	6789.29	3.83182	2.15077	1.81858
2869	KB_1-10	48	9978.02	3.99904	0.287259	10.3896
2871	KB_1-10	48	8942.29	3.95145	0.386941	5.72423
2872	KB_1-10	48	17319.3	4.23853	0.176682	8.60944
2873	KB_1-10	48	8908.73	3.94982	0.217349	10.8345
2875	KB_1-10	48	12339.1	4.09128	0.331189	8.11012
2879	KB_1-10	48	15588	4.19279	0.15354	9.79373
2880	KB_1-10	48	44150.7	4.64494	0.131266	11.0981
2883	KB_1-10	48	33965.3	4.53104	0.164962	10.0972
2886	KB_1-10	48	17051.5	4.23176	0.298292	5.28781
2887	KB_1-10	48	5730.2	3.75817	0.409206	5.63783
2899	KB_1-10	48	8658.4	3.93744	1.5052	2.33476
2900	KB_1-10	48	12306.8	4.09015	0.337307	4.38174
2910	KB_1-10	48	17565.9	4.24467	0.83397	4.38174
2918	KB_1-10	48	37320.2	4.57194	0.141433	12.7395
2920	KB_1-10	48	9796.85	3.99109	0.31045	6.48187
2932	KB_1-10	48	1177.31	3.07089	-7.24386	-0.3569
2934	KB_1-10	48	3465.97	3.53983	9.11708	0.424679
2940	KB_1-10	48	11784.3	4.0713	0.530684	5.37598
2942	KB_1-10	48	13040.2	4.11528	0.265044	8.95281
2947	KB_1-10	48	18678.1	4.27133	0.312995	6.56383
2950	KB_1-10	48	14894.6	4.17303	0.21193	8.74812
2951	KB_1-10	48	4637.41	3.66628	2.17307	1.29133
2962	KB_1-10	48	10540.8	4.02287	0.30331	4.74948
2963	KB_1-10	48	17975.6	4.25468	0.190064	6.06539
2968	KB_1-10	48	2650.54	3.42333	1.65663	3.72112
2971	KB_1-10	48	11990.4	4.07883	0.0719771	11.1495
2977	KB_1-10	48	24964.3	4.39732	0.293283	8.11012
2978	KB_1-10	48	16804.1	4.22541	0.183736	9.41492
2981	KB_1-10	48	2949.5	3.46975	0.756366	2.93955
2993	KB_1-10	48	13271.1	4.12291	0.213828	9.41492
2995	KB_1-10	48	12815.3	4.10773	0.190068	9.02016
2997	KB_1-10	48	12994.2	4.11375	0.267489	8.255
3006	KB_1-10	48	6554.13	3.81652	1.77011	1.9227
3029	KB_1-10	48	1626.21	3.21118	3.099	0.752996
3031	KB_1-10	48	22952.8	4.36084	0.572766	5.37598
3032	KB_1-10	48	4633.23	3.66588	0.609003	4.28869
3035	KB_1-10	48	975.754	2.98934	-3.07996	-1.04411
3037	KB_1-10	48	4701.84	3.67227	0.486954	4.47434
3044	KB_1-10	48	14100.4	4.14923	0.445521	3.52839
3054	KB_1-10	48	23306.5	4.36748	0.361192	8.53944
3063	KB_1-10	48	8599.39	3.93447	0.560354	5.37598
3064	KB_1-10	48	11668.5	4.06702	0.594636	5.19919
3066	KB_1-10	48	3279.77	3.51584	1.45041	1.71402
3078	KB_1-10	48	19838.4	4.29751	0.372506	5.37598
3086	KB_1-10	48	1432.54	3.15611	1.61816	1.81858
3087	KB_1-10	48	2608.87	3.41645	0.694478	5.02064
3090	KB_1-10	48	15063.1	4.17792	0.147217	9.2851
3092	KB_1-10	48	7833.72	3.89397	0.719244	3.23596
3097	KB_1-10	48	26688.7	4.42633	0.160608	6.14957
3102	KB_1-10	48	23517.8	4.3714	0.142372	10.9412
3106	KB_1-10	48	9299.09	3.96844	0.419344	8.11012
3117	KB_1-10	48	18663.5	4.27099	0.464587	7.66484
3125	KB_1-10	48	24418.4	4.38772	0.254319	4.65821
3130	KB_1-10	48	15595.7	4.193	0.19953	10.1566
3134	KB_1-10	48	18922.2	4.27697	0.265446	6.96702
3136	KB_1-10	48	14454.4	4.16	0.301165	5.37598
3139	KB_1-10	48	6169.08	3.79022	0.278106	5.11014
3147	KB_1-10	48	23011.5	4.36195	0.190284	12.0417
3156	KB_1-10	48	24295.7	4.38553	0.225266	7.58908
3158	KB_1-10	48	23485.1	4.37079	0.167292	10.5598
3161	KB_1-10	48	16917.2	4.22833	0.290945	9.91645
3167	KB_1-10	48	8783.76	3.94368	0.264468	9.54296
3172	KB_1-10	48	4398.75	3.64333	0.972252	2.43666
3175	KB_1-10	48	6329.54	3.80137	3.10923	1.29133
3181	KB_1-10	48	5111.57	3.70855	0.236956	4.65821
3185	KB_1-10	48	1433.88	3.15651	2.2302	1.29133
3186	KB_1-10	48	20838.2	4.31886	0.883547	6.3166
3188	KB_1-10	48	5281.38	3.72275	1.07254	2.53813
3199	KB_1-10	48	4306.88	3.63416	0.678233	3.52839
3200	KB_1-10	48	10030.4	4.00132	0.966419	5.11014
3209	KB_1-10	48	5051.13	3.70339	0.45891	4.0069
3217	KB_1-10	48	11223.3	4.05012	0.41214	4.84031
3230	KB_1-10	48	23397.3	4.36917	0.758969	7.66484
3231	KB_1-10	48	23023.6	4.36217	0.152475	10.8345
3234	KB_1-10	48	13435.6	4.12826	0.227452	9.7317
3235	KB_1-10	48	26150	4.41747	0.26068	11.2509
3240	KB_1-10	48	4968.33	3.69621	0.304588	5.55099
3246	KB_1-10	48	3972.43	3.59906	4.46746	0.752996
3247	KB_1-10	48	24947	4.39702	0.407055	5.63783
3251	KB_1-10	48	1571.48	3.19631	1.91314	1.39766
3254	KB_1-10	48	2472.14	3.39307	0.459544	3.33388
3259	KB_1-10	48	17938.4	4.25378	0.224249	8.32677
3260	KB_1-10	48	19729.5	4.29512	0.289897	9.35023
3263	KB_1-10	48	6672.89	3.82431	0.373752	6.06539
3270	KB_1-10	48	19401.7	4.28784	0.152557	9.66923
3276	KB_1-10	48	24070.2	4.38148	0.196241	8.32677
3277	KB_1-10	48	17485.8	4.24269	0.115912	9.08706
3278	KB_1-10	48	13652.6	4.13522	0.602312	3.81682
3286	KB_1-10	48	14000.7	4.14615	0.237164	9.60632
3290	KB_1-10	48	19430.1	4.28848	1.05355	4.56649
3292	KB_1-10	48	6603.17	3.81975	0.200449	6.64536
3297	KB_1-10	48	11043.1	4.04309	0.887105	2.93955
3301	KB_1-10	48	12295	4.08973	0.212896	9.35023
3307	KB_1-10	48	618.522	2.79135	-11.7298	-0.3569
3308	KB_1-10	48	30211.9	4.48018	0.26975	8.53944
3312	KB_1-10	48	10694.8	4.02917	0.518897	5.72423
3316	KB_1-10	48	644.299	2.80909	-2.52265	-1.27672
3317	KB_1-10	48	19558.1	4.29133	0.554598	6.3166
3318	KB_1-10	48	2857.44	3.45598	0.667452	3.23596
3321	KB_1-10	48	8618.33	3.93542	0.228586	8.53944
3327	KB_1-10	48	11302.5	4.05317	0.55471	3.91208
3332	KB_1-10	48	13564.8	4.13241	0.457156	6.06539
3334	KB_1-10	48	18581	4.26907	1.12092	3.91208
3335	KB_1-10	48	19625.1	4.29281	0.396406	7.51287
3342	KB_1-10	48	10321.2	4.01373	0.919765	4.56649
3343	KB_1-10	48	9582.12	3.98146	0.941005	4.47434
3350	KB_1-10	48	25103.3	4.39973	0.171358	8.32677
3354	KB_1-10	48	10054.6	4.00237	0.159764	7.51287
3364	KB_1-10	48	6832.82	3.8346	0.668214	3.23596
3367	KB_1-10	48	12972	4.11301	0.280239	3.1376
3370	KB_1-10	48	48335.2	4.68426	0.209389	12.5229
3375	KB_1-10	48	8250.78	3.9165	0.252776	6.14957
3380	KB_1-10	48	11360.3	4.05539	0.504654	4.38174
3381	KB_1-10	48	14003.8	4.14625	0.245474	5.4637
3389	KB_1-10	48	9543.8	3.97972	0.520201	4.56649
3394	KB_1-10	48	13649.9	4.13513	0.74883	4.65821
3412	KB_1-10	48	6044.74	3.78138	0.336638	4.56649
3413	KB_1-10	48	13705.7	4.1369	0.488048	5.81018
3424	KB_1-10	48	18262.6	4.26156	0.215517	8.60944
3428	KB_1-10	48	7358	3.86676	1.10959	4.38174
3434	KB_1-10	48	22172.5	4.34582	0.239782	9.79373
3436	KB_1-10	48	7489.78	3.87447	0.540363	3.81682
3440	KB_1-10	48	5027.24	3.70133	0.927055	1.29133
3443	KB_1-10	48	13304.8	4.12401	0.242084	10.0374
3448	KB_1-10	48	2388.38	3.3781	0.777233	3.81682
3450	KB_1-10	48	2084.68	3.31904	12.4759	0.203587
3454	KB_1-10	48	28169.7	4.44978	0.131723	11.9115
3461	KB_1-10	48	3636.57	3.56069	0.819144	3.1376
3467	KB_1-10	48	1787.44	3.25223	8.98179	0.314355
3469	KB_1-10	48	4267.54	3.63018	0.362456	4.84031
3472	KB_1-10	48	3387.3	3.52985	0.691156	2.53813
3473	KB_1-10	48	-174.806	NA	-2.02289	-1.74726
3488	KB_1-10	48	5982.31	3.77687	0.304677	7.12519
3491	KB_1-10	48	2361.59	3.37321	1.64929	1.07732
3496	KB_1-10	48	1401.06	3.14646	-196.165	-0.0192788
3497	KB_1-10	48	6018.59	3.7795	1.29516	3.23596
3499	KB_1-10	48	6626.34	3.82127	0.127096	11.9115
3502	KB_1-10	48	8962.83	3.95245	0.75545	3.91208
3503	KB_1-10	48	15944.7	4.20262	0.320289	5.55099
3516	KB_1-10	48	2788.64	3.44539	0.926025	2.33476
3521	KB_1-10	48	3100.37	3.49141	0.813514	3.23596
3523	KB_1-10	48	13993.5	4.14593	0.112591	9.66923
3525	KB_1-10	48	1952.12	3.29051	2.88388	1.07732
3528	KB_1-10	48	23274.4	4.36688	0.221927	11.1495
3531	KB_1-10	48	19780.8	4.29624	0.791562	5.81018
3532	KB_1-10	48	29647	4.47198	0.50323	6.39946
3534	KB_1-10	48	13432.3	4.12815	0.136622	11.3998
3535	KB_1-10	48	2470.1	3.39271	0.908597	2.02638
3543	KB_1-10	48	21501.6	4.33247	0.234672	8.46899
3544	KB_1-10	48	17736.7	4.24887	0.240877	6.80707
3545	KB_1-10	48	30937.1	4.49048	0.243238	9.21953
3560	KB_1-10	48	8269.42	3.91748	0.170822	6.06539
3561	KB_1-10	48	2716.35	3.43399	1.11014	1.81858
3571	KB_1-10	48	15015.8	4.17655	0.279389	9.66923
3578	KB_1-10	48	17099.8	4.23299	0.258145	6.23331
3597	KB_1-10	48	7857.45	3.89528	0.460637	4.1952
3604	KB_1-10	48	6550.38	3.81627	2.17071	2.12962
3609	KB_1-10	48	19347.9	4.28663	0.198611	8.88502
3614	KB_1-10	48	3730.09	3.57172	0.4509	5.19919
3615	KB_1-10	48	20739.4	4.3168	0.257243	6.56383
3618	KB_1-10	48	14154.3	4.15089	0.819141	5.4637
3620	KB_1-10	48	15233.4	4.1828	0.332345	6.80707
3622	KB_1-10	48	2942.54	3.46872	0.872864	3.23596
3627	KB_1-10	48	12688	4.10339	0.263884	8.11012
3630	KB_1-10	48	14965.9	4.1751	0.110809	10.4468
3637	KB_1-10	48	7359.43	3.86684	0.449312	5.63783
3639	KB_1-10	48	10008	4.00035	0.310794	6.3166
3645	KB_1-10	48	25725.6	4.41036	0.243982	8.18278
3647	KB_1-10	48	9157.54	3.96178	2.25143	1.60901
3648	KB_1-10	48	15612.6	4.19348	0.246482	6.06539
3656	KB_1-10	48	10361.2	4.01541	1.61021	2.23241
3657	KB_1-10	48	11400.4	4.05692	0.173913	6.23331
3670	KB_1-10	48	5274.95	3.72222	0.35321	7.28159
3675	KB_1-10	48	11536	4.06206	0.212448	8.60944
3676	KB_1-10	48	4650.38	3.66749	0.524307	4.47434
3679	KB_1-10	48	4341.82	3.63767	0.602454	2.12962
3680	KB_1-10	48	287.946	2.45931	-2.887	-1.27672
3681	KB_1-10	48	19198.2	4.28326	0.39073	6.56383
3685	KB_1-10	48	10977.1	4.04049	0.320582	8.88502
3692	KB_1-10	48	11149.4	4.04725	0.216736	12.0417
3697	KB_1-10	48	13521.4	4.13102	0.539706	4.84031
3698	KB_1-10	48	105.957	2.02513	-1.38027	-2.46637
3700	KB_1-10	48	11759.2	4.07038	0.372336	7.28159
3703	KB_1-10	48	7824.53	3.89346	0.693324	5.72423
3707	KB_1-10	48	5020.83	3.70078	0.573266	4.38174
3713	KB_1-10	48	6860.86	3.83638	0.28348	9.60632
3719	KB_1-10	48	12508.9	4.09722	0.156063	10.2155
3720	KB_1-10	48	18920.7	4.27694	0.766988	6.23331
3721	KB_1-10	48	4437.78	3.64717	0.366736	2.23241
3723	KB_1-10	48	6904.63	3.83914	0.339233	6.48187
3735	KB_1-10	48	6146.37	3.78862	0.384175	5.11014
3736	KB_1-10	48	20997	4.32216	0.647339	5.11014
3739	KB_1-10	48	8982.87	3.95341	0.168093	9.15352
3743	KB_1-10	48	733.5	2.8654	1.63502	2.63915
3744	KB_1-10	48	9294.01	3.9682	0.324296	5.89569
3746	KB_1-10	48	4334.52	3.63694	1.23958	1.9227
3752	KB_1-10	48	10671.1	4.02821	1.17586	3.23596
3754	KB_1-10	48	12818.4	4.10783	0.277705	7.20361
3767	KB_1-10	48	16162.9	4.20852	0.573388	3.43135
3768	KB_1-10	48	18273.2	4.26181	0.253504	6.39946
3774	KB_1-10	48	13694.5	4.13655	0.253238	8.679
3778	KB_1-10	48	21114.1	4.32457	0.228361	8.95281
3780	KB_1-10	48	2618.04	3.41798	0.683196	4.28869
3789	KB_1-10	48	15359.8	4.18639	0.554565	3.62498
3791	KB_1-10	48	4757.15	3.67735	0.311148	9.97715
3793	KB_1-10	48	386.667	2.58734	-1.10933	-3.32549
3797	KB_1-10	48	22033.3	4.34308	0.15286	7.96346
3800	KB_1-10	48	6353.45	3.80301	0.215174	5.19919
3802	KB_1-10	48	11295.2	4.0529	0.169961	11.4968
3813	KB_1-10	48	26488.5	4.42306	0.113449	11.2004
3814	KB_1-10	48	12664.3	4.10258	0.150055	5.63783
3815	KB_1-10	48	6764.61	3.83024	0.623445	2.43666
3816	KB_1-10	48	15581.1	4.1926	0.72218	5.4637
3824	KB_1-10	48	5745.4	3.75932	0.234217	6.64536
3825	KB_1-10	48	8092.26	3.90807	1.2201	3.43135
3826	KB_1-10	48	10850.6	4.03546	0.516611	4.74948
3831	KB_1-10	48	3362.37	3.52664	0.509733	4.65821
3838	KB_1-10	48	1373.07	3.13769	6.6948	0.424679
3842	KB_1-10	48	11433.8	4.05819	0.238579	9.91645
3853	KB_1-10	48	1459.01	3.16406	1.38377	1.71402
3857	KB_1-10	48	10299.3	4.01281	0.357261	6.64536
3860	KB_1-10	48	42276.3	4.6261	0.093951	11.9988
3863	KB_1-10	48	39000.4	4.59107	0.282172	8.95281
3864	KB_1-10	48	9555.5	3.98025	0.840597	5.28781
3867	KB_1-10	48	7178.57	3.85604	0.247896	7.88947
3868	KB_1-10	48	7188.25	3.85662	0.549939	4.56649
3876	KB_1-10	48	3393.84	3.53069	2.05978	1.60901
3880	KB_1-10	48	9411.91	3.97368	0.42877	6.39946
3884	KB_1-10	48	24477.3	4.38876	0.470719	8.3981
3885	KB_1-10	48	24234.5	4.38443	0.18507	9.54296
3901	KB_1-10	48	4041	3.60649	-1.69865	-2.2249
3903	KB_1-10	48	5391.15	3.73168	0.351003	8.11012
3905	KB_1-10	48	15902.3	4.20146	0.326926	9.02016
3907	KB_1-10	48	4352.6	3.63875	2.47659	1.50356
3910	KB_1-10	48	46544.4	4.66787	0.559055	9.2851
3911	KB_1-10	48	26261.6	4.41932	0.622448	7.04633
3912	KB_1-10	48	7939.87	3.89981	0.388932	6.88727
3913	KB_1-10	48	9958.22	3.99818	0.324266	5.55099
3928	KB_1-10	48	15252.3	4.18333	0.164331	8.18278
3929	KB_1-10	48	12103.2	4.0829	0.393102	4.74948
3930	KB_1-10	48	10251.5	4.01079	0.252026	5.02064
3940	KB_1-10	48	15844.1	4.19987	0.250783	8.11012
3948	KB_1-10	48	18163.6	4.2592	0.312758	6.23331
3955	KB_1-10	48	10819.2	4.03419	0.216567	10.5598
3963	KB_1-10	48	18678.7	4.27135	0.251245	10.1566
3970	KB_1-10	48	10755.3	4.03162	0.33001	4.74948
3973	KB_1-10	48	7038.25	3.84746	0.332915	6.14957
3983	KB_1-10	48	15791.5	4.19842	0.366688	11.0462
3984	KB_1-10	48	7105.4	3.85159	0.43066	6.72644
3997	KB_1-10	48	14558.8	4.16312	0.198547	6.72644
4002	KB_1-10	48	9573.04	3.98105	0.466779	6.06539
4004	KB_1-10	48	5184.95	3.71474	0.684328	3.33388
4015	KB_1-10	48	19609.7	4.29247	0.272578	8.95281
4028	KB_1-10	48	9676.12	3.9857	0.472175	3.43135
4029	KB_1-10	48	1566	3.19479	0.832063	2.83986
4032	KB_1-10	48	10625.3	4.02634	0.560726	3.91208
4035	KB_1-10	48	14687.1	4.16694	0.345258	8.11012
4037	KB_1-10	48	22307.6	4.34845	0.799776	6.3166
4046	KB_1-10	48	16874.8	4.22724	0.314875	5.63783
4049	KB_1-10	48	23256.2	4.36654	0.254322	8.18278
4053	KB_1-10	48	5032.89	3.70182	0.365465	3.91208
4055	KB_1-10	48	11259.5	4.05152	0.191639	10.6156
4058	KB_1-10	48	24312.5	4.38583	0.418632	7.58908
4059	KB_1-10	48	11757.8	4.07033	0.234729	7.12519
4064	KB_1-10	48	16544	4.21864	0.236258	8.46899
4084	KB_1-10	48	947.5	2.97658	2.93784	0.969658
4085	KB_1-10	48	5766.63	3.76092	0.644926	2.63915
4087	KB_1-10	48	13414.4	4.12757	0.309351	8.60944
4089	KB_1-10	48	1901.33	3.27906	2.48442	0.861548
4099	KB_1-10	48	4314.87	3.63497	0.283213	5.37598
4103	KB_1-10	48	6662.27	3.82362	0.185	7.35913
4107	KB_1-10	48	2749.88	3.43931	0.910419	1.50356
4112	KB_1-10	48	759.333	2.88043	-5.43735	-0.584196
4115	KB_1-10	48	13994.3	4.14595	0.450869	5.55099
4116	KB_1-10	48	13409.4	4.12741	0.311547	6.56383
4125	KB_1-10	48	5739.24	3.75885	0.263433	4.0069
4138	KB_1-10	48	9630.02	3.98363	0.267077	9.08706
4139	KB_1-10	48	22220.9	4.34676	0.197095	8.46899
4144	KB_1-10	48	3550.4	3.55028	0.496673	2.33476
4151	KB_1-10	48	18109.8	4.25791	0.297336	6.88727
4152	KB_1-10	48	5045.64	3.70292	0.488238	4.56649
4174	KB_1-10	48	5670.96	3.75366	0.331618	7.43622
4176	KB_1-10	48	19244.5	4.28431	0.199472	9.02016
4177	KB_1-10	48	16270.4	4.2114	0.727725	5.89569
4178	KB_1-10	48	7362.88	3.86705	0.984384	4.65821
4184	KB_1-10	48	21072.5	4.32372	0.270466	7.43622
4189	KB_1-10	48	2248.53	3.3519	0.498818	4.84031
4190	KB_1-10	48	4363.17	3.6398	0.511949	5.02064
4194	KB_1-10	48	22929.2	4.36039	0.152217	9.2851
4205	KB_1-10	48	8753.22	3.94217	0.214426	6.72644
4228	KB_1-10	48	16042.3	4.20527	0.291347	9.02016
4244	KB_1-10	48	20161	4.30451	0.311628	8.03701
4247	KB_1-10	48	11067.7	4.04406	0.252906	8.3981
4248	KB_1-10	48	4531.21	3.65621	0.589228	4.56649
4250	KB_1-10	48	6495.2	3.81259	0.281737	8.18278
4265	KB_1-10	48	6051.69	3.78188	0.379164	6.06539
4267	KB_1-10	48	13892.2	4.14277	0.550836	5.4637
4271	KB_1-10	48	22628.5	4.35466	0.804731	4.93069
4273	KB_1-10	48	7407.88	3.86969	0.534783	4.38174
4274	KB_1-10	48	15742.1	4.19706	0.588473	4.47434
4275	KB_1-10	48	8133.81	3.91029	0.415248	6.39946
4285	KB_1-10	48	18070.6	4.25697	0.156264	6.80707
4299	KB_1-10	48	3164.9	3.50036	0.754329	3.43135
4304	KB_1-10	48	9671.76	3.98551	0.194863	11.3998
4308	KB_1-10	48	42231.8	4.62564	0.261335	10.9412
4325	KB_1-10	48	25120.2	4.40002	0.161589	9.47916
4330	KB_1-10	48	10903.9	4.03758	0.268298	10.3896
4334	KB_1-10	48	17865.2	4.25201	0.172017	10.5598
4347	KB_1-10	48	22475.7	4.35171	0.329048	4.56649
4352	KB_1-10	48	382.765	2.58293	-2.07883	-1.27672
4353	KB_1-10	48	2451.03	3.38935	0.704518	3.1376
4356	KB_1-10	48	16293.7	4.21202	0.872712	5.63783
4357	KB_1-10	48	4068.07	3.60939	0.703878	3.43135
4360	KB_1-10	48	12656.6	4.10232	0.0669294	6.72644
4364	KB_1-10	48	9408.11	3.9735	0.155715	7.74016
4367	KB_1-10	48	17563.5	4.24461	0.361695	6.96702
4372	KB_1-10	48	10009.8	4.00042	0.2302	9.47916
4376	KB_1-10	48	17710.3	4.24823	0.643944	4.56649
4386	KB_1-10	48	12473.2	4.09598	0.784496	5.28781
4388	KB_1-10	48	19300	4.28556	0.225734	10.1566
4389	KB_1-10	48	942.63	2.97434	5.81002	0.534561
4403	KB_1-10	48	13216.7	4.12112	0.390938	5.02064
4409	KB_1-10	48	17850.7	4.25165	0.0352618	11.1495
4414	KB_1-10	48	14581.8	4.16381	0.296808	7.20361
4424	KB_1-10	48	5021.6	3.70084	0.443054	6.80707
4425	KB_1-10	48	21147.5	4.32526	0.300709	9.2851
4435	KB_1-10	48	3109.69	3.49272	1.10683	1.39766
4440	KB_1-10	48	3455.4	3.5385	0.603546	5.11014
4446	KB_1-10	48	8633.02	3.93616	1.03698	2.83986
4448	KB_1-10	48	28575	4.45599	0.1444	8.60944
4449	KB_1-10	48	18843.9	4.27517	0.887646	6.48187
4462	KB_1-10	48	12363	4.09212	0.41356	5.28781
4463	KB_1-10	48	2862.88	3.4568	0.776499	4.65821
4465	KB_1-10	48	30291	4.48131	0.186514	9.7317
4467	KB_1-10	48	10007.7	4.00033	0.341448	3.62498
4472	KB_1-10	48	4340.71	3.63756	1.45006	2.63915
4476	KB_1-10	48	17273.2	4.23737	0.119257	10.2155
4483	KB_1-10	48	14143.4	4.15056	0.409314	6.64536
4484	KB_1-10	48	9589.25	3.98178	0.822715	2.93955
4497	KB_1-10	48	8075.84	3.90719	0.192528	7.51287
4498	KB_1-10	48	20266.3	4.30677	0.275642	6.64536
4505	KB_1-10	48	8996.26	3.95406	0.361349	6.56383
4523	KB_1-10	48	10483.7	4.02051	0.300062	6.72644
4524	KB_1-10	48	3435.76	3.53602	0.772464	2.43666
4537	KB_1-10	48	10788.8	4.03297	0.787146	3.23596
4539	KB_1-10	48	48118.3	4.68231	0.233378	9.15352
4542	KB_1-10	48	916.995	2.96237	3.70195	0.644
4545	KB_1-10	48	8075.02	3.90714	1.75658	1.60901
4550	KB_1-10	48	25593.3	4.40813	0.209098	10.1566
4551	KB_1-10	48	11193.8	4.04898	0.194453	9.97715
4552	KB_1-10	48	3716	3.57008	1.18487	2.53813
4554	KB_1-10	48	12992.5	4.11369	0.306744	8.255
4559	KB_1-10	48	10482.9	4.02048	0.337922	4.28869
4562	KB_1-10	48	4490.85	3.65233	0.391486	6.48187
4570	KB_1-10	48	13057.8	4.11587	0.360898	7.35913
4576	KB_1-10	48	5201.21	3.7161	1.05994	2.73972
4577	KB_1-10	48	3426.55	3.53486	0.42726	5.02064
4587	KB_1-10	48	14252.3	4.15389	0.333824	5.37598
4590	KB_1-10	48	5620.31	3.74976	0.371314	6.80707
4598	KB_1-10	48	10089.2	4.00385	0.255622	6.06539
4601	KB_1-10	48	9326.42	3.96972	0.237536	7.58908
4604	KB_1-10	48	20118.4	4.30359	0.332993	8.11012
4624	KB_1-10	48	6912.94	3.83966	0.313264	7.04633
4628	KB_1-10	48	15153.9	4.18052	0.371477	7.43622
4632	KB_1-10	48	8229.08	3.91535	0.23484	7.51287
4633	KB_1-10	48	4127.33	3.61567	1.50311	2.02638
4639	KB_1-10	48	8014.11	3.90386	0.413018	3.62498
4662	KB_1-10	48	49115	4.69121	0.147958	9.79373
4666	KB_1-10	48	5282.27	3.72282	0.45361	5.02064
4667	KB_1-10	48	-194.836	NA	-4.09544	-6.30119
4673	KB_1-10	48	19237	4.28414	0.178713	11.0981
4674	KB_1-10	48	27581.8	4.44062	0.103554	9.02016
4681	KB_1-10	48	3729	3.57159	2.90948	1.50356
4685	KB_1-10	48	11981	4.07849	0.170305	9.79373
4686	KB_1-10	48	7563.2	3.87871	0.338484	3.81682
4691	KB_1-10	48	11832	4.07306	0.428856	8.18278
4704	KB_1-10	48	1624.86	3.21082	13.0234	0.203587
4708	KB_1-10	48	8923.07	3.95051	0.414148	8.95281
4711	KB_1-10	48	16905.3	4.22802	0.315205	8.03701
4713	KB_1-10	48	18682.7	4.27144	0.435673	4.38174
4716	KB_1-10	48	13049.7	4.1156	0.45054	5.63783
4724	KB_1-10	48	17433.5	4.24139	0.147272	5.19919
4736	KB_1-10	48	10800	4.03342	0.485236	4.93069
4748	KB_1-10	48	2524.67	3.4022	5.19415	0.752996
4758	KB_1-10	48	11342.3	4.0547	0.853255	2.93955
4761	KB_1-10	48	18482.1	4.26675	0.708774	4.56649
4769	KB_1-10	48	17804.6	4.25053	0.188316	9.35023
4775	KB_1-10	48	19832.6	4.29738	0.242665	8.46899
4778	KB_1-10	48	4803.03	3.68152	0.362915	6.48187
4792	KB_1-10	48	11528.9	4.06179	0.247952	9.15352
4799	KB_1-10	48	13028.4	4.11489	0.314661	6.3166
4807	KB_1-10	48	1348.76	3.12993	0.507428	4.56649
4808	KB_1-10	48	10450.8	4.01915	0.335402	5.98076
4815	KB_1-10	48	8967.33	3.95266	0.287734	5.63783
4817	KB_1-10	48	18779.8	4.27369	0.252142	4.74948
4821	KB_1-10	48	38167.6	4.58169	0.106088	8.88502
4822	KB_1-10	48	11728.4	4.06924	0.434259	5.11014
4839	KB_1-10	48	6899.23	3.8388	0.156313	7.96346
4840	KB_1-10	48	18121.1	4.25818	0.227309	6.64536
4844	KB_1-10	48	7389.52	3.86862	0.522653	4.47434
4848	KB_1-10	48	5542.09	3.74367	0.364224	3.72112
4850	KB_1-10	48	24064.8	4.38138	0.189293	11.2004
4853	KB_1-10	48	21066.6	4.32359	1.07865	5.63783
4854	KB_1-10	48	25972.5	4.41451	0.205464	7.66484
4855	KB_1-10	48	484.807	2.68557	-2.06475	-1.39369
4860	KB_1-10	48	4959.13	3.69541	0.279406	7.35913
4863	KB_1-10	48	31852.7	4.50315	0.288785	8.81679
4869	KB_1-10	48	27734.8	4.44303	0.245426	10.0972
4870	KB_1-10	48	19670.6	4.29382	0.178837	10.1566
4881	KB_1-10	48	5860.06	3.7679	0.894543	2.73972
4895	KB_1-10	48	3528.5	3.54759	5.04128	0.644
4897	KB_1-10	48	4074.27	3.61005	0.701908	3.1376
4908	KB_1-10	48	6234.59	3.79481	0.657395	3.62498
4911	KB_1-10	48	8884.06	3.94861	0.224175	7.96346
4912	KB_1-10	48	3977.16	3.59957	0.38122	5.98076
4917	KB_1-10	48	5403.34	3.73266	1.68578	3.1376
4932	KB_1-10	48	1233.34	3.09108	0.60084	2.02638
4933	KB_1-10	48	11946.3	4.07723	0.135	4.84031
4949	KB_1-10	48	3919.54	3.59324	2.34257	1.71402
4961	KB_1-10	48	19653.7	4.29344	0.342269	5.89569
4970	KB_1-10	48	6871.96	3.83708	0.663373	4.56649
4971	KB_1-10	48	16785	4.22492	0.236595	9.02016
4977	KB_1-10	48	6984.96	3.84416	0.229724	4.84031
4981	KB_1-10	48	2283.49	3.3586	1.09449	2.53813
4982	KB_1-10	48	4876.75	3.68813	2.49922	2.43666
4985	KB_1-10	48	7659.56	3.8842	0.367544	6.80707
4986	KB_1-10	48	22347.3	4.34923	0.043448	8.74812
4988	KB_1-10	48	13520.5	4.13099	0.236606	9.35023
5005	KB_1-10	48	10838.3	4.03496	0.391392	3.62498
5009	KB_1-10	48	1461.5	3.1648	2.0806	1.50356
5014	KB_1-10	48	24856.4	4.39544	0.207352	9.91645
5018	KB_1-10	48	12395.1	4.09325	0.499172	3.81682
5019	KB_1-10	48	23818.8	4.37692	0.373762	6.72644
5024	KB_1-10	48	13172	4.11965	0.221795	6.96702
5026	KB_1-10	48	3105.64	3.49215	0.309485	5.98076
5035	KB_1-10	48	6237.47	3.79501	0.284756	8.60944
5038	KB_1-10	48	22912.8	4.36008	0.289545	7.88947
5046	KB_1-10	48	7932.72	3.89942	0.188478	5.89569
5050	KB_1-10	48	46321.7	4.66578	0.115693	11.301
5061	KB_1-10	48	4107.87	3.61362	1.50777	1.71402
5072	KB_1-10	48	4137.5	3.61674	2.12632	1.81858
5080	KB_1-10	48	894.491	2.95158	-3.12685	-0.928464
5085	KB_1-10	48	9143.58	3.96112	0.596109	4.10127
5098	KB_1-10	48	17011.5	4.23074	1.04031	5.4637
5100	KB_1-10	48	1101.27	3.04189	-2.97572	-0.813265
5105	KB_1-10	48	11074.4	4.04432	0.281148	5.4637
5118	KB_1-10	48	6926.96	3.84054	0.293514	6.64536
5120	KB_1-10	48	2809.25	3.44859	1.99009	1.29133
5121	KB_1-10	48	-224.562	NA	-2.94047	-1.86601
5123	KB_1-10	48	28457.5	4.4542	0.086174	10.3896
5129	KB_1-10	48	24983.7	4.39766	0.219154	11.7316
5130	KB_1-10	48	3676.15	3.56539	1.208	1.50356
5131	KB_1-10	48	11275.1	4.05212	0.919701	4.47434
5137	KB_1-10	48	19766.7	4.29594	0.418977	5.89569
5139	KB_1-10	48	661.481	2.82052	-3.64454	-0.813265
5140	KB_1-10	48	8187.26	3.91314	0.435428	3.43135
5155	KB_1-10	48	6390.24	3.80552	1.33199	2.23241
5157	KB_1-10	48	10847.6	4.03533	0.356237	7.04633
5161	KB_1-10	48	123.75	2.09255	-1.93987	-1.74726
5168	KB_1-10	48	15786.7	4.19829	0.730279	3.43135
5175	KB_1-10	48	24871.1	4.39569	0.529527	3.52839
5178	KB_1-10	48	5229.44	3.71845	0.258151	6.23331
5180	KB_1-10	48	43781.8	4.64129	0.0643099	8.95281
5182	KB_1-10	48	15811.4	4.19897	0.409143	5.4637
5183	KB_1-10	48	5222.56	3.71788	0.375717	4.74948
5185	KB_1-10	48	21273.4	4.32784	0.775431	4.93069
5199	KB_1-10	48	28079.5	4.44839	0.515401	6.23331
5206	KB_1-10	48	24688.4	4.39249	0.379868	9.54296
5209	KB_1-10	48	1301.44	3.11442	11.7391	0.314355
5212	KB_1-10	48	1589.99	3.20139	1.84393	1.18455
5215	KB_1-10	48	22113.9	4.34466	0.737525	4.47434
5216	KB_1-10	48	6350.9	3.80284	0.369261	3.72112
5220	KB_1-10	48	3101.97	3.49164	0.886478	2.83986
5227	KB_1-10	48	15563.4	4.19211	0.246784	8.81679
5228	KB_1-10	48	16006.2	4.20429	0.204937	6.96702
5238	KB_1-10	48	13379.3	4.12643	0.117454	6.64536
5249	KB_1-10	48	11889.4	4.07516	0.334543	6.56383
5250	KB_1-10	48	16977.3	4.22987	0.270606	8.03701
5254	KB_1-10	48	15438.3	4.1886	0.443958	6.06539
5261	KB_1-10	48	2483.44	3.39505	7.45683	0.534561
5265	KB_1-10	48	6166.32	3.79003	0.556509	4.0069
5269	KB_1-10	48	13785.5	4.13942	0.268013	5.98076
5270	KB_1-10	48	19880.2	4.29842	0.202869	9.41492
5272	KB_1-10	48	4688.4	3.67102	2.78524	1.50356
5274	KB_1-10	48	45936	4.66215	0.105673	12.9721
5282	KB_1-10	48	3143.88	3.49747	0.509056	4.84031
5287	KB_1-10	48	13181.1	4.11995	0.136646	6.3166
5291	KB_1-10	48	4497.44	3.65297	1.5239	1.39766
5298	KB_1-10	48	4214.9	3.62479	0.307182	7.51287
5300	KB_1-10	48	6238.46	3.79508	1.16532	3.43135
5301	KB_1-10	48	12461.8	4.09558	0.93335	5.4637
5302	KB_1-10	48	13779.6	4.13924	0.308377	6.72644
5303	KB_1-10	48	9350.74	3.97085	1.08397	4.0069
5309	KB_1-10	48	1632.2	3.21277	19.875	0.203587
5313	KB_1-10	48	10930.9	4.03866	0.499876	4.56649
5323	KB_1-10	48	5202.27	3.71619	0.950964	3.1376
5331	KB_1-10	48	5600.31	3.74821	0.548805	3.72112
5335	KB_1-10	48	7529.16	3.87675	0.288717	9.66923
5337	KB_1-10	48	26409.2	4.42175	0.476287	5.98076
5348	KB_1-10	48	8702.19	3.93963	0.376661	4.74948
5358	KB_1-10	48	18991.1	4.27855	0.688696	4.56649
5363	KB_1-10	48	17178.1	4.23498	0.284725	8.95281
5365	KB_1-10	48	2644.08	3.42227	0.735217	3.52839
5376	KB_1-10	48	8788.87	3.94393	1.38355	2.02638
5381	KB_1-10	48	5144.38	3.71133	0.466955	4.28869
5383	KB_1-10	48	14277.5	4.15465	0.0993047	6.06539
5386	KB_1-10	48	6606.66	3.81998	0.646288	3.0388
5398	KB_1-10	48	8137.69	3.9105	0.406345	5.81018
5399	KB_1-10	48	21783.1	4.33812	0.0909413	6.39946
5401	KB_1-10	48	12032.9	4.08037	0.438559	4.47434
5402	KB_1-10	48	5899.02	3.77078	0.296606	8.32677
5413	KB_1-10	48	5638.01	3.75113	0.215695	10.7804
5416	KB_1-10	48	13575.5	4.13275	0.184686	12.2092
5420	KB_1-10	48	18188.1	4.25979	0.502658	4.84031
5421	KB_1-10	48	14196.8	4.15219	0.586984	4.0069
5423	KB_1-10	48	2970.4	3.47282	0.504345	4.56649
5431	KB_1-10	48	19523.1	4.29055	0.424272	5.4637
5435	KB_1-10	48	11280.2	4.05232	1.29081	2.83986
5436	KB_1-10	48	21395.1	4.33031	0.512173	6.14957
5438	KB_1-10	48	13932.9	4.14404	0.449967	7.81504
5441	KB_1-10	48	7592.1	3.88036	0.56	3.81682
5445	KB_1-10	48	3098.67	3.49117	0.374498	5.37598
5450	KB_1-10	48	16009.7	4.20438	0.038391	9.7317
5453	KB_1-10	48	5181.24	3.71443	0.523905	4.28869
5457	KB_1-10	48	20321.3	4.30795	0.0768416	9.60632
5468	KB_1-10	48	4239.96	3.62736	0.583819	4.38174
5470	KB_1-10	48	7210.69	3.85798	0.167712	7.20361
5472	KB_1-10	48	17569.1	4.24475	0.868629	3.62498
5473	KB_1-10	48	14951.4	4.17468	0.36103	5.63783
5474	KB_1-10	48	3422.96	3.5344	0.901722	2.02638
5482	KB_1-10	48	22388.1	4.35002	0.196607	8.95281
5486	KB_1-10	48	33265.2	4.52199	0.170274	11.5446
5489	KB_1-10	48	3356.44	3.52588	2.80377	1.39766
5490	KB_1-10	48	9128.76	3.96041	1.20533	3.0388
5499	KB_1-10	48	1069.81	3.02931	4.22832	1.18455
5532	KB_1-10	48	11258.9	4.0515	0.837463	4.84031
5535	KB_1-10	48	8591.83	3.93409	0.158253	9.66923
5540	KB_1-10	48	2941.49	3.46857	1.48512	1.71402
5541	KB_1-10	48	32654.5	4.51394	0.183965	11.6855
5547	KB_1-10	48	5470.72	3.73804	0.456522	5.37598
5553	KB_1-10	48	9006	3.95453	0.116144	9.97715
5556	KB_1-10	48	8553.31	3.93213	0.322586	7.88947
5558	KB_1-10	48	17917.7	4.25328	0.303941	6.88727
5562	KB_1-10	48	20868.8	4.3195	0.103442	10.2155
5565	KB_1-10	48	13781.6	4.1393	0.19727	6.72644
5567	KB_1-10	48	2103.58	3.32296	0.96489	2.63915
5568	KB_1-10	48	81.1562	1.90932	-3.45104	-6.30119
5580	KB_1-10	48	10439.4	4.01868	0.425142	4.56649
5581	KB_1-10	48	15451.4	4.18897	0.348498	5.63783
5586	KB_1-10	48	22848.6	4.35886	0.19823	9.97715
5598	KB_1-10	48	24410.2	4.38757	0.205079	10.7259
5610	KB_1-10	48	91.9038	1.96333	-1.10857	-2.34541
5611	KB_1-10	48	9110.16	3.95953	0.64705	2.93955
5614	KB_1-10	48	8752.66	3.94214	0.592181	3.52839
5615	KB_1-10	48	9886.34	3.99504	0.190897	9.47916
5619	KB_1-10	48	18913	4.27676	0.200528	5.98076
5624	KB_1-10	48	29476.2	4.46947	0.368115	8.88502
5625	KB_1-10	48	4824.25	3.68343	0.452631	2.93955
5636	KB_1-10	48	22869.5	4.35926	0.360665	7.74016
5640	KB_1-10	48	1733.29	3.23887	2.83873	0.861548
5641	KB_1-10	48	21682.7	4.33611	0.286063	7.81504
5649	KB_1-10	48	16624.1	4.22074	0.222166	8.3981
5661	KB_1-10	48	19467.1	4.2893	0.182955	8.60944
5664	KB_1-10	48	5736.65	3.75866	0.490605	4.47434
5670	KB_1-10	48	4515.17	3.65467	0.613508	4.0069
5671	KB_1-10	48	14819.6	4.17084	0.249531	6.3166
5672	KB_1-10	48	15803.6	4.19876	0.0769771	10.6156
5675	KB_1-10	48	38771.7	4.58851	0.247721	10.2155
5676	KB_1-10	48	48.4135	1.68497	-0.979697	-3.32549
5677	KB_1-10	48	16239.9	4.21058	0.389746	5.02064
5681	KB_1-10	48	13873.4	4.14218	1.02867	4.28869
5682	KB_1-10	48	12032.8	4.08036	0.774225	5.11014
5691	KB_1-10	48	6845.04	3.83538	0.669348	5.72423
5693	KB_1-10	48	2964.54	3.47196	3.76943	0.752996
5694	KB_1-10	48	8163.54	3.91188	1.16163	4.1952
5696	KB_1-10	48	419.116	2.62233	-1.38115	-1.86601
5698	KB_1-10	48	19245	4.28432	0.084713	10.9412
5701	KB_1-10	48	15035.7	4.17712	0.227164	7.43622
5707	KB_1-10	48	13238.1	4.12182	0.284931	9.2851
5709	KB_1-10	48	3027.55	3.48109	0.609186	4.47434
5715	KB_1-10	48	21270.1	4.32777	0.758956	5.37598
5729	KB_1-10	48	3330	3.52244	2.2748	1.60901
5734	KB_1-10	48	8831.77	3.94605	0.626368	3.81682
5735	KB_1-10	48	1345.21	3.12879	3.60941	0.752996
5741	KB_1-10	48	2017.5	3.30481	7.4886	0.534561
5743	KB_1-10	48	12796.1	4.10708	0.20916	9.91645
5747	KB_1-10	48	16616.1	4.22053	0.18978	6.56383
5749	KB_1-10	48	25145.2	4.40046	0.808272	4.93069
5759	KB_1-10	48	12543.5	4.09842	0.319519	8.32677
5761	KB_1-10	48	786.787	2.89586	-4.27677	-6.30119
5776	KB_1-10	48	18962.1	4.27789	0.122512	7.81504
5797	KB_1-10	48	14025.2	4.14691	0.181862	10.671
5802	KB_1-10	48	23354.5	4.36837	0.240586	4.47434
5803	KB_1-10	48	30906.3	4.49005	0.659378	9.91645
5806	KB_1-10	48	3384.6	3.52951	0.559673	4.56649
5811	KB_1-10	48	1660.92	3.22035	8.8201	0.424679
5815	KB_1-10	48	12865.4	4.10942	0.140964	11.301
5816	KB_1-10	48	12815.3	4.10773	0.211451	9.2851
5817	KB_1-10	48	3685.77	3.56653	1.87569	1.50356
5826	KB_1-10	48	18044.5	4.25635	0.210377	6.88727
5828	KB_1-10	48	28138.8	4.44931	0.162309	10.8881
5830	KB_1-10	48	15976.4	4.20348	0.210558	8.95281
5832	KB_1-10	48	12623.5	4.10118	0.500394	6.3166
5833	KB_1-10	48	14744	4.16861	0.220391	7.58908
5838	KB_1-10	48	15320	4.18526	0.349397	8.679
5842	KB_1-10	48	14506.7	4.16157	0.174585	6.14957
5843	KB_1-10	48	16340.8	4.21327	0.233057	9.02016
5850	KB_1-10	48	23443.9	4.37003	0.808825	5.28781
5851	KB_1-10	48	11336.1	4.05447	0.231365	6.56383
5860	KB_1-10	48	15390.4	4.18725	0.299938	9.47916
5862	KB_1-10	48	13355.6	4.12566	0.246785	9.91645
5869	KB_1-10	48	7029.16	3.8469	0.561252	4.28869
5870	KB_1-10	48	10793.4	4.03316	0.476526	4.84031
5874	KB_1-10	48	24728.9	4.39321	0.229929	5.72423
5886	KB_1-10	48	5820	3.76492	1.04962	2.63915
5892	KB_1-10	48	3616.5	3.55829	1.05466	1.9227
5893	KB_1-10	48	29233.3	4.46588	0.754265	6.06539
5894	KB_1-10	48	13321.3	4.12455	0.292471	7.35913
5899	KB_1-10	48	3139.79	3.4969	0.977094	3.33388
5903	KB_1-10	48	21821.2	4.33888	0.346522	6.48187
5905	KB_1-10	48	7926.77	3.8991	0.395962	6.88727
5906	KB_1-10	48	2994.4	3.47631	0.911707	2.93955
5907	KB_1-10	48	5972.22	3.77614	0.231897	5.11014
5911	KB_1-10	48	6403.09	3.80639	1.42543	2.02638
5913	KB_1-10	48	4609.9	3.66369	1.07026	2.33476
5914	KB_1-10	48	7579.5	3.87964	0.268774	6.80707
5918	KB_1-10	48	1962.3	3.29277	0.888918	2.63915
5921	KB_1-10	48	3393.89	3.5307	0.656308	2.83986
5922	KB_1-10	48	16454.2	4.21628	0.40359	5.37598
5930	KB_1-10	48	11932.6	4.07673	0.390505	5.02064
5938	KB_1-10	48	12904.5	4.11074	0.115879	9.7317
5939	KB_1-10	48	17062.8	4.23205	0.621693	4.84031
5942	KB_1-10	48	2717.31	3.43414	3.07666	1.39766
5943	KB_1-10	48	20181.8	4.30496	0.139068	7.66484
5945	KB_1-10	48	21873.1	4.33991	0.188297	11.8224
5946	KB_1-10	48	17818.4	4.25087	0.234946	10.4468
5947	KB_1-10	48	11963.1	4.07784	0.196405	5.72423
5948	KB_1-10	48	3805.54	3.58042	0.932561	2.93955
5952	KB_1-10	48	4028.7	3.60517	0.299725	4.28869
5955	KB_1-10	48	58576.4	4.76772	0.160298	10.7804
5959	KB_1-10	48	18140.1	4.25864	0.24372	5.81018
5964	KB_1-10	48	24796	4.39438	0.223924	8.3981
5969	KB_1-10	48	3835.95	3.58387	0.274707	7.12519
5972	KB_1-10	48	20886.2	4.31986	0.107283	9.79373
5981	KB_1-10	48	10968.8	4.04016	0.249827	9.97715
5988	KB_1-10	48	11487.6	4.06023	1.4571	3.43135
5991	KB_1-10	48	8271.56	3.91759	0.9256	4.28869
6003	KB_1-10	48	16546.8	4.21871	0.173669	9.2851
6007	KB_1-10	48	9360.33	3.97129	0.233759	8.11012
6014	KB_1-10	48	4184.41	3.62163	1.04559	2.73972
6019	KB_1-10	48	980.458	2.99143	-4.88276	-0.698509
6021	KB_1-10	48	6585.5	3.81859	0.608826	4.0069
6031	KB_1-10	48	7019.69	3.84632	0.358364	4.74948
6043	KB_1-10	48	5026.25	3.70124	0.270919	4.56649
6046	KB_1-10	48	11263	4.05165	0.999199	5.55099
6055	KB_1-10	48	23188.1	4.36527	0.208054	9.60632
6061	KB_1-10	48	6180.97	3.79106	0.323483	6.3166
6069	KB_1-10	48	2263.56	3.35479	0.713952	3.52839
6073	KB_1-10	48	11112.2	4.0458	0.229411	7.12519
6078	KB_1-10	48	6068.35	3.78307	0.318075	6.64536
6080	KB_1-10	48	12442.8	4.09492	0.17025	7.96346
6081	KB_1-10	48	4946.75	3.69432	0.532138	4.47434
6083	KB_1-10	48	15330.7	4.18556	0.18494	6.23331
6097	KB_1-10	48	13896.8	4.14291	0.305785	9.21953
6101	KB_1-10	48	17239.4	4.23652	0.159592	9.91645
6102	KB_1-10	48	8266.56	3.91732	0.217068	9.54296
6107	KB_1-10	48	4862.4	3.68685	0.529896	4.38174
6109	KB_1-10	48	3503.55	3.54451	4.52415	0.644
6123	KB_1-10	48	21539.9	4.33324	0.186415	10.0972
6126	KB_1-10	48	2510.81	3.39981	0.599355	3.43135
6148	KB_1-10	48	2170.68	3.3366	1.11501	2.43666
6152	KB_1-10	48	72369.6	4.85956	0.107135	12.0417
6153	KB_1-10	48	6634.04	3.82178	0.688769	2.93955
6158	KB_1-10	48	42137.6	4.62467	0.0702493	10.8345
6164	KB_1-10	48	9691.94	3.98641	0.219607	5.19919
6166	KB_1-10	48	6288.66	3.79856	0.0580909	7.58908
6167	KB_1-10	48	3805.29	3.58039	0.346953	5.4637
6173	KB_1-10	48	7027.77	3.84682	0.315665	5.89569
6176	KB_1-10	48	12921.4	4.11131	0.205989	8.11012
6178	KB_1-10	48	13834.8	4.14097	0.259398	8.255
6182	KB_1-10	48	1222.93	3.0874	2.14657	1.50356
6183	KB_1-10	48	17422.9	4.24112	0.269753	8.53944
6184	KB_1-10	48	11862.2	4.07417	0.354809	9.15352
6204	KB_1-10	48	17898	4.2528	0.284355	9.02016
6206	KB_1-10	48	7589.22	3.8802	0.522477	6.39946
6207	KB_1-10	48	10904.4	4.0376	0.233157	10.8345
6216	KB_1-10	48	11661.7	4.06676	0.537369	3.91208
6221	KB_1-10	48	12748.4	4.10546	1.1551	2.63915
6233	KB_1-10	48	8233.99	3.91561	0.334955	5.72423
6236	KB_1-10	48	10698.9	4.02934	0.162502	5.81018
6238	KB_1-10	48	20710.3	4.31619	0.156271	10.671
6251	KB_1-10	48	40132.2	4.60349	0.302821	11.2004
6253	KB_1-10	48	5428.91	3.73471	1.07848	2.12962
6262	KB_1-10	48	27764.9	4.4435	0.021778	12.4852
6267	KB_1-10	48	10712.6	4.0299	0.299852	6.3166
6276	KB_1-10	48	40411.4	4.6065	0.323076	10.7804
6284	KB_1-10	48	2665.66	3.42581	0.762183	2.93955
6287	KB_1-10	48	5052.52	3.70351	0.387118	3.52839
6295	KB_1-10	48	31066.8	4.4923	0.444629	6.3166
6297	KB_1-10	48	20281.4	4.3071	0.312365	7.51287
6305	KB_1-10	48	14870.6	4.17233	0.192753	6.80707
6324	KB_1-10	48	22053	4.34347	0.165182	11.7316
6339	KB_1-10	48	12561.3	4.09904	0.273372	7.43622
6342	KB_1-10	48	15564.5	4.19214	0.235196	8.3981
6343	KB_1-10	48	9748.96	3.98896	0.157924	6.39946
6348	KB_1-10	48	5405.75	3.73286	0.616249	3.62498
6351	KB_1-10	48	12121.4	4.08355	0.402293	5.02064
6353	KB_1-10	48	7400.5	3.86926	0.27539	5.37598
6355	KB_1-10	48	7371.94	3.86758	0.283234	6.80707
6360	KB_1-10	48	16654.7	4.22154	0.258608	9.60632
6362	KB_1-10	48	36622	4.56374	0.149274	11.0981
6364	KB_1-10	48	6963	3.8428	0.484149	6.80707
6366	KB_1-10	48	8514.99	3.93018	0.243066	8.81679
6369	KB_1-10	48	12169.8	4.08528	0.219419	8.32677
6372	KB_1-10	48	1776.83	3.24965	-24.0458	-0.131376
6374	KB_1-10	48	19660.8	4.2936	0.734851	5.28781
6376	KB_1-10	48	3317.76	3.52085	0.628059	3.33388
6390	KB_1-10	48	15212	4.18219	0.260381	10.332
6391	KB_1-10	48	25088.4	4.39947	0.171173	10.8345
6398	KB_1-10	48	41188.7	4.61478	0.374995	10.7804
6403	KB_1-10	48	20361.5	4.30881	0.47675	4.84031
6408	KB_1-10	48	3168.62	3.50087	1.07008	2.53813
6416	KB_1-10	48	16521.7	4.21805	0.188054	8.53944
6419	KB_1-10	48	5981.12	3.77678	0.253175	4.10127
6454	KB_1-10	48	6565.98	3.8173	0.319555	5.37598
6457	KB_1-10	48	8309.26	3.91956	0.235253	6.48187
6460	KB_1-10	48	10534.7	4.02262	0.253415	6.06539
6464	KB_1-10	48	19839.9	4.29754	0.24438	10.8881
6486	KB_1-10	48	22248.6	4.3473	0.28239	6.88727
6489	KB_1-10	48	4994.59	3.6985	0.998969	2.63915
6493	KB_1-10	48	10502.6	4.0213	0.23785	11.0981
6500	KB_1-10	48	14855.8	4.1719	0.278551	5.81018
6501	KB_1-10	48	21176.2	4.32585	0.254309	8.53944
6508	KB_1-10	48	2852.54	3.45523	0.508692	4.38174
6510	KB_1-10	48	5096.82	3.7073	2.11589	1.39766
6512	KB_1-10	48	45594	4.65891	0.17372	11.0462
6513	KB_1-10	48	14144.8	4.1506	0.257389	8.81679
6514	KB_1-10	48	2745.47	3.43862	0.516666	4.93069
6521	KB_1-10	48	3347.31	3.5247	0.556926	4.84031
6522	KB_1-10	48	17554.1	4.24438	0.34324	8.95281
6523	KB_1-10	48	11561.5	4.06301	0.258838	7.51287
6526	KB_1-10	48	16133.8	4.20774	0.172733	9.02016
6529	KB_1-10	48	104.685	2.01988	-1.13955	-2.58777
6531	KB_1-10	48	13987.5	4.14574	0.345874	6.23331
6532	KB_1-10	48	3078.26	3.48831	0.366153	3.91208
6536	KB_1-10	48	647.581	2.81129	-22.9654	-0.131376
6537	KB_1-10	48	13404.3	4.12724	0.252526	9.91645
6540	KB_1-10	48	5782.85	3.76214	0.84095	2.83986
6542	KB_1-10	48	26552.6	4.42411	0.178691	12.7395
6544	KB_1-10	48	9524.72	3.97885	0.347231	5.81018
6549	KB_1-10	48	17434.6	4.24141	0.403237	6.23331
6551	KB_1-10	48	16928.9	4.22863	0.17837	10.3896
6552	KB_1-10	48	40542.9	4.60791	0.179501	9.85531
6554	KB_1-10	48	1683.25	3.22615	1.27208	1.9227
6556	KB_1-10	48	5937.42	3.7736	0.973518	2.23241
6560	KB_1-10	48	10123.2	4.00532	0.347906	6.72644
6561	KB_1-10	48	26052.5	4.41585	0.281807	7.66484
6562	KB_1-10	48	11667.3	4.06697	0.17265	7.28159
6567	KB_1-10	48	12580.1	4.09969	0.641192	3.91208
6573	KB_1-10	48	905.594	2.95693	-187.407	-0.0192788
6578	KB_1-10	48	8423.8	3.92551	0.59497	4.28869
6584	KB_1-10	48	-232.921	NA	-4.02964	-6.30119
6591	KB_1-10	48	19870.8	4.29821	0.315474	7.35913
6598	KB_1-10	48	5634.27	3.75084	0.497946	4.47434
6602	KB_1-10	48	17044.3	4.23158	0.267994	6.80707
6603	KB_1-10	48	37436.8	4.5733	0.343311	8.74812
6604	KB_1-10	48	29555.8	4.47064	0.507773	8.60944
6606	KB_1-10	48	4002.62	3.60234	0.914196	2.93955
6620	KB_1-10	48	8431.5	3.9259	1.45945	2.63915
6637	KB_1-10	48	6707.17	3.82654	0.820224	5.4637
6640	KB_1-10	48	5043.07	3.70269	2.3895	1.29133
6644	KB_1-10	48	5876.27	3.7691	0.382639	5.72423
6648	KB_1-10	48	18304.8	4.26256	0.710836	6.64536
6653	KB_1-10	48	12974.5	4.11309	0.449421	4.47434
6654	KB_1-10	48	10872.2	4.03632	0.179207	9.2851
6658	KB_1-10	48	34376.9	4.53627	0.149329	13.0952
6663	KB_1-10	48	65646.5	4.81721	0.20118	12.0843
6667	KB_1-10	48	12655.6	4.10228	0.255803	9.2851
6668	KB_1-10	48	19119	4.28147	0.594815	5.28781
6669	KB_1-10	48	5200.82	3.71607	0.267638	7.43622
6670	KB_1-10	48	2445.17	3.38831	0.920135	2.93955
6672	KB_1-10	48	2804.95	3.44793	0.424935	6.23331
6675	KB_1-10	48	3624	3.55919	0.611086	3.72112
6679	KB_1-10	48	12143.1	4.08433	0.345198	8.32677
6689	KB_1-10	48	8015.86	3.90395	0.939896	3.43135
6699	KB_1-10	48	1626.92	3.21137	12.8639	0.314355
6706	KB_1-10	48	17365.6	4.23969	0.285084	5.28781
6709	KB_1-10	48	9471.83	3.97643	0.296108	7.35913
6713	KB_1-10	48	18167.2	4.25929	0.236021	8.95281
6717	KB_1-10	48	19819.7	4.2971	0.222733	11.2004
6720	KB_1-10	48	18488.6	4.2669	0.361233	5.89569
6737	KB_1-10	48	8570.1	3.93299	0.312653	7.43622
6740	KB_1-10	48	6131.25	3.78755	1.56939	2.23241
6749	KB_1-10	48	13806.2	4.14008	0.527098	6.64536
6752	KB_1-10	48	1179.08	3.07154	-13.0076	-0.243916
6757	KB_1-10	48	8241.47	3.916	0.232355	6.88727
6758	KB_1-10	48	19527.7	4.29065	0.196752	9.15352
6759	KB_1-10	48	2377	3.37603	5.64612	0.424679
6761	KB_1-10	48	5571.75	3.74599	0.263775	6.06539
6763	KB_1-10	48	8872.35	3.94804	0.213159	10.1566
6765	KB_1-10	48	29750.4	4.47349	0.114431	12.0843
6768	KB_1-10	48	16499.6	4.21747	0.514434	4.65821
6773	KB_1-10	48	5428.38	3.73467	0.707631	3.23596
6776	KB_1-10	48	17000.7	4.23047	1.04112	2.73972
6778	KB_1-10	48	10460	4.01953	0.279188	7.12519
6780	KB_1-10	48	11248.8	4.05111	0.220733	9.41492
6791	KB_1-10	48	15959.1	4.20301	0.136261	4.74948
6792	KB_1-10	48	25261.8	4.40246	0.1668	9.91645
6794	KB_1-10	48	23508.8	4.37123	0.214901	9.7317
6797	KB_1-10	48	13415.3	4.1276	0.185702	9.47916
6798	KB_1-10	48	16651.4	4.22145	0.32102	7.12519
6805	KB_1-10	48	7513.61	3.87585	0.417917	5.19919
6811	KB_1-10	48	17252.2	4.23684	0.445339	4.65821
6815	KB_1-10	48	14139.1	4.15042	0.355309	6.14957
6817	KB_1-10	48	9214.03	3.96445	0.102717	10.0972
6818	KB_1-10	48	6939.2	3.84131	1.66976	1.9227
6827	KB_1-10	48	18787.6	4.27387	0.243804	7.04633
6836	KB_1-10	48	13319.9	4.1245	0.274438	6.06539
6841	KB_1-10	48	4852.36	3.68595	0.432931	5.28781
6845	KB_1-10	48	6666.38	3.82389	0.240829	6.64536
6848	KB_1-10	48	10346.6	4.0148	0.205075	6.39946
6862	KB_1-10	48	4576	3.66049	0.862311	2.93955
6872	KB_1-10	48	3623.67	3.55915	0.452625	4.56649
6876	KB_1-10	48	16019.2	4.20464	0.278482	6.56383
6878	KB_1-10	48	26287.1	4.41974	0.232422	11.4485
6879	KB_1-10	48	12319.1	4.09058	0.200287	5.72423
6880	KB_1-10	48	5102.48	3.70778	0.462147	5.98076
6882	KB_1-10	48	11292.4	4.05279	0.583964	6.06539
6889	KB_1-10	48	18610.5	4.26976	0.165416	5.81018
6891	KB_1-10	48	17164.7	4.23464	0.279781	6.39946
6893	KB_1-10	48	16568.1	4.21927	0.298492	7.12519
6896	KB_1-10	48	2196.56	3.34174	1.77019	1.39766
6901	KB_1-10	48	16582.8	4.21966	0.132265	5.28781
6902	KB_1-10	48	14187	4.15189	0.124488	7.74016
6903	KB_1-10	48	1686.33	3.22694	1.76137	1.50356
6904	KB_1-10	48	17366.3	4.23971	0.177252	10.1566
6906	KB_1-10	48	6020.5	3.77963	0.889	3.43135
6911	KB_1-10	48	5374.2	3.73031	0.609453	3.72112
6912	KB_1-10	48	12825	4.10806	0.376198	5.4637
6914	KB_1-10	48	8879.21	3.94837	0.342273	5.81018
6915	KB_1-10	48	3467.96	3.54007	0.583781	3.91208
6916	KB_1-10	48	13760.1	4.13862	0.236119	7.28159
6917	KB_1-10	48	4647.44	3.66721	0.772911	3.1376
6923	KB_1-10	48	19510.8	4.29027	0.202383	6.64536
6928	KB_1-10	48	25594.2	4.40814	0.250529	10.1566
6935	KB_1-10	48	2305.11	3.36269	1.1217	2.53813
6948	KB_1-10	48	26449	4.42241	0.197205	10.332
6955	KB_1-10	48	3457.37	3.53875	1.25465	2.23241
6961	KB_1-10	48	18078.9	4.25717	0.310112	6.80707
6962	KB_1-10	48	14920.8	4.17379	0.367676	6.56383
6963	KB_1-10	48	6202.97	3.7926	0.383501	5.28781
6971	KB_1-10	48	6402.94	3.80638	0.194111	8.11012
6972	KB_1-10	48	11850.3	4.07373	0.317339	5.89569
6975	KB_1-10	48	20102.8	4.30326	0.130129	11.2509
6976	KB_1-10	48	7191.91	3.85684	0.883216	4.10127
6977	KB_1-10	48	12772	4.10626	0.516958	6.88727
6988	KB_1-10	48	37379.6	4.57263	0.126063	9.91645
6997	KB_1-10	48	20871	4.31954	0.224162	9.60632
7001	KB_1-10	48	26999.7	4.43136	0.21139	9.91645
7005	KB_1-10	48	1693.5	3.22879	0.618879	3.72112
7009	KB_1-10	48	16870	4.22712	0.746893	6.39946
7019	KB_1-10	48	9628.17	3.98354	0.308452	6.56383
7026	KB_1-10	48	16005.5	4.20427	0.689009	5.4637
7027	KB_1-10	48	25943.5	4.41403	0.431671	5.72423
7033	KB_1-10	48	21188.8	4.32611	0.385118	8.32677
7034	KB_1-10	48	4600.82	3.66284	0.76377	2.23241
7035	KB_1-10	48	1986.35	3.29806	2.06461	1.39766
7044	KB_1-10	48	2938.78	3.46817	1.19541	2.12962
7046	KB_1-10	48	12304.6	4.09007	0.277533	5.28781
7049	KB_1-10	48	7884.37	3.89677	0.398298	6.80707
7050	KB_1-10	48	7537.68	3.87724	-1.82273	-1.04411
7063	KB_1-10	48	9740.29	3.98857	0.504665	5.19919
7064	KB_1-10	48	12522.8	4.0977	0.586203	6.06539
7074	KB_1-10	48	6385.69	3.80521	0.558008	4.10127
7077	KB_1-10	48	11603	4.06457	0.580177	6.88727
7078	KB_1-10	48	25377.7	4.40445	0.280291	7.88947
7083	KB_1-10	48	13269	4.12284	0.610536	5.98076
7096	KB_1-10	48	13853.5	4.14156	0.293698	7.28159
7097	KB_1-10	48	23095.7	4.36353	0.213217	9.02016
7100	KB_1-10	48	6378.06	3.80469	0.587823	4.47434
7104	KB_1-10	48	19610.4	4.29249	0.265557	8.46899
7107	KB_1-10	48	3805.58	3.58042	0.623084	3.62498
7108	KB_1-10	48	10165.8	4.00714	0.285945	5.89569
7117	KB_1-10	48	-42.2885	NA	-1.18614	-2.70962
7130	KB_1-10	48	20436.2	4.3104	0.2599	7.58908
7131	KB_1-10	48	14768.7	4.16934	0.343066	7.35913
7154	KB_1-10	48	3191.56	3.504	0.366315	5.19919
7156	KB_1-10	48	6668.86	3.82405	0.45886	3.33388
7158	KB_1-10	48	40833	4.61101	0.191596	9.41492
7164	KB_1-10	48	11861.7	4.07415	0.293635	8.18278
7166	KB_1-10	48	12268.6	4.08879	0.461269	7.04633
7171	KB_1-10	48	18819.9	4.27462	0.224023	9.60632
7173	KB_1-10	48	14077.1	4.14851	0.341233	5.37598
7174	KB_1-10	48	2111.84	3.32466	1.75374	1.71402
7181	KB_1-10	48	369.389	2.56748	-2.41461	-1.27672
7201	KB_1-10	48	17505.9	4.24318	0.939986	5.37598
7203	KB_1-10	48	5034.77	3.70198	0.631976	3.43135
7204	KB_1-10	48	21215.5	4.32665	0.386977	6.14957
7211	KB_1-10	48	14034.4	4.14719	0.766042	5.55099
7212	KB_1-10	48	11125.3	4.04631	0.377889	8.88502
7213	KB_1-10	48	1741.54	3.24093	0.726669	4.10127
7214	KB_1-10	48	14674.9	4.16658	0.247055	8.46899
7215	KB_1-10	48	35303.8	4.54782	0.134306	11.639
7224	KB_1-10	48	8017.87	3.90406	1.03201	2.93955
7226	KB_1-10	48	12818.8	4.10785	0.134492	10.332
7230	KB_1-10	48	2993.06	3.47612	1.13995	2.43666
7234	KB_1-10	48	43058.8	4.63406	0.158068	12.0843
7240	KB_1-10	48	11428.1	4.05797	0.137874	6.48187
7241	KB_1-10	48	3501.32	3.54423	1.70747	2.02638
7249	KB_1-10	48	25108.8	4.39983	0.0915476	9.15352
7250	KB_1-10	48	1446.94	3.16045	14.3606	0.203587
7255	KB_1-10	48	2905.01	3.46315	0.564187	2.93955
7260	KB_1-10	48	10382.3	4.01629	0.495055	6.06539
7267	KB_1-10	48	369.11	2.56716	-2.13939	-1.62896
7274	KB_1-10	48	2218.32	3.34602	2.73513	1.07732
7278	KB_1-10	48	4661.51	3.66853	0.348415	4.93069
7285	KB_1-10	48	2181.13	3.33868	0.883415	2.73972
7286	KB_1-10	48	18545.8	4.26825	0.171031	10.0374
7294	KB_1-10	48	39052.4	4.59165	0.0768636	9.60632
7298	KB_1-10	48	13250.3	4.12222	0.456952	4.38174
7303	KB_1-10	48	19440.6	4.28871	0.278718	7.88947
7310	KB_1-10	48	11281	4.05235	0.353383	6.39946
7322	KB_1-10	48	9410.82	3.97363	0.557905	4.0069
7324	KB_1-10	48	6968	3.84311	1.35379	1.9227
7327	KB_1-10	48	5954.4	3.77484	0.484748	4.56649
7332	KB_1-10	48	21821.3	4.33888	0.244351	9.02016
7335	KB_1-10	48	7666.27	3.88458	0.261494	7.66484
7339	KB_1-10	48	6794.23	3.83214	0.569393	7.51287
7340	KB_1-10	48	25566.9	4.40768	0.144478	10.7259
7346	KB_1-10	48	5969.12	3.77591	0.455235	5.81018
7347	KB_1-10	48	10410.2	4.01746	0.323463	7.58908
7348	KB_1-10	48	9064.42	3.95734	0.557604	5.55099
7351	KB_1-10	48	2456.1	3.39025	1.0041	2.93955
7357	KB_1-10	48	31502.5	4.49834	0.331166	7.51287
7359	KB_1-10	48	8397.79	3.92416	0.361132	5.72423
7365	KB_1-10	48	25567.7	4.40769	0.370251	5.98076
7376	KB_1-10	48	11710.4	4.06857	0.386731	6.48187
7387	KB_1-10	48	9.21212	0.96436	-4.14046	-6.30119
7395	KB_1-10	48	2973	3.47319	1.03826	2.33476
7397	KB_1-10	48	7750.33	3.88932	0.316695	5.11014
7398	KB_1-10	48	11225.4	4.0502	1.331	2.12962
7407	KB_1-10	48	33296	4.52239	0.467881	9.35023
7409	KB_1-10	48	4485.13	3.65178	1.50701	2.33476
7412	KB_1-10	48	37195.6	4.57049	0.564431	10.2155
7413	KB_1-10	48	4343.72	3.63786	0.366544	6.23331
7414	KB_1-10	48	6238.6	3.79509	0.296026	3.81682
7428	KB_1-10	48	34047.1	4.53208	0.105354	9.85531
7429	KB_1-10	48	1034.38	3.01468	-152.656	-0.0192788
7447	KB_1-10	48	19169.9	4.28262	0.395209	5.72423
7448	KB_1-10	48	6349.25	3.80272	0.309122	7.51287
7449	KB_1-10	48	26371	4.42113	0.167251	10.0374
7450	KB_1-10	48	18817.3	4.27456	0.201364	10.8345
7453	KB_1-10	48	4259.88	3.6294	0.576969	5.37598
7455	KB_1-10	48	15516.6	4.1908	0.145799	9.7317
7461	KB_1-10	48	30326	4.48182	0.403904	10.0972
7469	KB_1-10	48	9257.54	3.9665	0.285797	9.91645
7481	KB_1-10	48	2267.5	3.35555	0.770155	2.93955
7483	KB_1-10	48	6595.34	3.81924	1.98311	1.60901
7493	KB_1-10	48	8052.69	3.90594	0.774018	2.83986
7502	KB_1-10	48	19396.9	4.28773	0.177246	10.4468
7503	KB_1-10	48	6949.52	3.84195	0.296856	7.43622
7504	KB_1-10	48	3752.91	3.57437	0.765539	3.72112
7507	KB_1-10	48	5032.26	3.70176	0.334119	6.39946
7511	KB_1-10	48	4734.27	3.67525	1.37788	1.60901
7512	KB_1-10	48	12969.9	4.11294	0.486209	4.28869
7513	KB_1-10	48	4071.94	3.6098	0.646848	3.81682
7515	KB_1-10	48	13485.8	4.12988	0.916846	4.56649
7517	KB_1-10	48	15514.4	4.19073	0.354673	6.72644
7518	KB_1-10	48	16229	4.21029	0.502329	5.81018
7523	KB_1-10	48	13701.3	4.13676	0.215659	5.63783
7526	KB_1-10	48	1954.34	3.291	38.4035	0.0923754
7527	KB_1-10	48	11491.7	4.06039	0.303401	7.04633
7532	KB_1-10	48	6200.7	3.79244	0.595386	3.91208
7540	KB_1-10	48	28544.2	4.45552	0.238229	8.11012
7544	KB_1-10	48	13359.6	4.12579	0.364815	5.63783
7546	KB_1-10	48	8964.44	3.95252	0.541924	5.37598
7548	KB_1-10	48	19823.2	4.29717	0.217108	7.51287
7572	KB_1-10	48	1270.91	3.10412	3.35718	0.861548
7574	KB_1-10	48	22251.7	4.34736	0.23146	11.639
7577	KB_1-10	48	10527.3	4.02232	0.164796	8.88502
7579	KB_1-10	48	30405	4.48295	0.32029	8.53944
7582	KB_1-10	48	1366.01	3.13545	-8.23821	-0.243916
7584	KB_1-10	48	26466.7	4.4227	0.169795	10.9412
7586	KB_1-10	48	1679.38	3.22515	0.694893	2.73972
7589	KB_1-10	48	22286.3	4.34804	0.382498	5.72423
7593	KB_1-10	48	5404.85	3.73278	0.621901	3.72112
7610	KB_1-10	48	17314.9	4.23842	0.528012	3.62498
7612	KB_1-10	48	80410.6	4.90531	0.165986	12.168
7616	KB_1-10	48	42593.6	4.62934	0.332419	11.9553
7622	KB_1-10	48	5469.92	3.73798	0.52026	5.02064
7623	KB_1-10	48	1161.89	3.06517	2.05034	0.969658
7626	KB_1-10	48	10306.1	4.01309	0.261228	7.43622
7627	KB_1-10	48	10045.8	4.00199	0.070343	9.7317
7636	KB_1-10	48	9579.9	3.98136	0.440731	5.81018
7637	KB_1-10	48	3415	3.53339	1.38947	2.83986
7644	KB_1-10	48	7302.23	3.86346	0.827296	2.73972
7651	KB_1-10	48	11927.5	4.07655	0.329546	6.96702
7654	KB_1-10	48	3282.05	3.51614	0.299869	8.81679
7663	KB_1-10	48	7288.37	3.86263	0.269412	6.48187
7664	KB_1-10	48	16075.4	4.20616	0.195774	10.5035
7671	KB_1-10	48	6593.52	3.81912	0.131086	11.5921
7679	KB_1-10	48	9398.25	3.97305	0.371209	6.72644
7680	KB_1-10	48	16814.5	4.22568	0.137638	9.08706
7681	KB_1-10	48	7111.08	3.85194	0.390121	5.81018
7683	KB_1-10	48	3524.62	3.54711	0.589799	3.62498
7684	KB_1-10	48	1870.57	3.27197	9.52277	0.314355
7686	KB_1-10	48	16296.1	4.21208	0.690077	5.98076
7689	KB_1-10	48	361.7	2.55835	-1.84311	-1.62896
7691	KB_1-10	48	15613.3	4.1935	0.195432	10.5598
7694	KB_1-10	48	7150.22	3.85432	0.450216	6.06539
7696	KB_1-10	48	29648.4	4.472	0.0774727	9.66923
7703	KB_1-10	48	21493.6	4.33231	0.273249	7.88947
7707	KB_1-10	48	20628	4.31446	0.558966	5.63783
7711	KB_1-10	48	15191.4	4.1816	0.376967	5.19919
7712	KB_1-10	48	3695.75	3.5677	3.64844	1.07732
7715	KB_1-10	48	9618.23	3.9831	0.284951	6.14957
7718	KB_1-10	48	11675	4.06726	0.121683	9.47916
7726	KB_1-10	48	18361.2	4.2639	0.362277	6.39946
7728	KB_1-10	48	5111.75	3.70857	0.786919	2.12962
7729	KB_1-10	48	7729.85	3.88817	0.504162	5.89569
7740	KB_1-10	48	23417	4.36953	0.161864	8.11012
7741	KB_1-10	48	11533.2	4.06195	0.618828	4.93069
7747	KB_1-10	48	9237.52	3.96556	0.293361	8.255
7751	KB_1-10	48	5393.87	3.7319	1.51094	2.02638
7752	KB_1-10	48	14271.6	4.15447	0.353502	5.11014
7755	KB_1-10	48	6243.75	3.79545	0.255238	7.74016
7760	KB_1-10	48	5052.7	3.70352	0.390473	4.84031
7762	KB_1-10	48	148.692	2.17229	-3.86949	-6.30119
7763	KB_1-10	48	12233.5	4.08755	0.365195	6.14957
7770	KB_1-10	48	15707.1	4.1961	0.247606	7.96346
7773	KB_1-10	48	5902.17	3.77101	0.205729	4.84031
7786	KB_1-10	48	20508	4.31192	0.389944	5.28781
7788	KB_1-10	48	20793.1	4.31792	0.167219	11.4485
7790	KB_1-10	48	9247.06	3.966	0.232633	9.85531
7792	KB_1-10	48	12919.4	4.11124	0.339968	7.51287
7801	KB_1-10	48	6221.41	3.79389	1.46088	2.43666
7804	KB_1-10	48	8277.33	3.91789	0.38238	5.11014
7816	KB_1-10	48	12550.6	4.09867	0.505569	5.55099
7820	KB_1-10	48	19725.8	4.29504	0.190754	10.3896
7829	KB_1-10	48	6488.47	3.81214	1.47691	2.83986
7830	KB_1-10	48	21707.1	4.3366	0.0274664	9.47916
7832	KB_1-10	48	12486	4.09642	0.431396	8.95281
7836	KB_1-10	48	4272.73	3.63071	0.166765	7.66484
7837	KB_1-10	48	35356.9	4.54847	0.476642	9.60632
7839	KB_1-10	48	16309	4.21243	0.155496	6.14957
7846	KB_1-10	48	23864.9	4.37776	0.124201	9.66923
7849	KB_1-10	48	5238.76	3.71923	0.355831	6.56383
7856	KB_1-10	48	20144.4	4.30415	0.878447	5.28781
7860	KB_1-10	48	2949.37	3.46973	0.436908	3.52839
7861	KB_1-10	48	18514.7	4.26752	0.385315	5.02064
7874	KB_1-10	48	3664.32	3.56399	0.949501	3.0388
7881	KB_1-10	48	631.74	2.80054	-4.1764	-0.698509
7882	KB_1-10	48	3145.23	3.49765	0.76037	3.1376
7899	KB_1-10	48	720.841	2.85784	-2.80306	-0.813265
7906	KB_1-10	48	22909.5	4.36002	0.311723	9.21953
7914	KB_1-10	48	13837.5	4.14106	0.182054	10.0972
7915	KB_1-10	48	5544.55	3.74387	0.937682	2.02638
7919	KB_1-10	48	26389.4	4.42143	0.205274	10.6156
7920	KB_1-10	48	8804.61	3.94471	1.68615	2.33476
7935	KB_1-10	48	2375.48	3.37575	1.0094	2.23241
7937	KB_1-10	48	13372.8	4.12622	0.075154	6.14957
7948	KB_1-10	48	16428.1	4.21559	0.180348	10.332
7954	KB_1-10	48	63087.9	4.79995	0.050193	12.0417
7964	KB_1-10	48	4308.37	3.63431	1.18294	2.23241
7965	KB_1-10	48	30910	4.4901	0.118174	11.8672
7966	KB_1-10	48	18661.9	4.27096	0.156969	11.2004
7975	KB_1-10	48	1791.16	3.25314	0.742503	3.23596
7976	KB_1-10	48	8567.19	3.93284	0.335735	6.56383
7978	KB_1-10	48	11539.8	4.0622	0.277639	11.1495
7985	KB_1-10	48	45442.2	4.65746	0.467786	6.88727
7991	KB_1-10	48	6799.43	3.83247	0.551341	4.93069
8000	KB_1-10	48	24957.6	4.3972	0.259859	9.47916
8003	KB_1-10	48	1266.36	3.10256	0.982839	2.43666
8005	KB_1-10	48	12988.2	4.11355	0.277738	7.04633
8007	KB_1-10	48	16048.2	4.20543	0.412024	6.06539
8008	KB_1-10	48	9014.43	3.95494	0.12351	7.96346
8013	KB_1-10	48	14925.1	4.17392	0.241091	7.58908
8022	KB_1-10	48	4645.96	3.66708	1.2412	2.63915
8026	KB_1-10	48	30201.5	4.48003	0.33831	11.0462
8028	KB_1-10	48	8638.77	3.93645	0.243358	9.41492
8038	KB_1-10	48	10869.3	4.0362	0.272372	7.12519
8041	KB_1-10	48	12836.5	4.10845	0.852411	4.84031
8044	KB_1-10	48	9704.7	3.98698	0.204157	7.66484
8057	KB_1-10	48	6211.36	3.79319	0.410867	2.53813
8058	KB_1-10	48	27383.1	4.43748	0.421146	7.96346
8063	KB_1-10	48	12913.3	4.11104	0.367034	6.06539
8070	KB_1-10	48	12950.5	4.11229	0.237151	10.6156
8071	KB_1-10	48	3014.16	3.47917	0.492665	4.47434
8073	KB_1-10	48	44066.5	4.64411	0.263586	9.85531
8077	KB_1-10	48	9071.45	3.95768	0.464937	4.47434
8081	KB_1-10	48	18863.4	4.27562	0.0603848	10.332
8085	KB_1-10	48	9072.58	3.95773	0.619761	5.37598
8087	KB_1-10	48	19042.5	4.27972	0.12264	10.671
8091	KB_1-10	48	285.519	2.45563	-0.791066	-3.32549
8098	KB_1-10	48	6173.16	3.79051	1.78362	1.9227
8100	KB_1-10	48	520.609	2.71651	-1.83572	-1.62896
8101	KB_1-10	48	10198.5	4.00853	0.218336	5.81018
8102	KB_1-10	48	12857.8	4.10917	0.361661	6.39946
8111	KB_1-10	48	11392.4	4.05662	0.800427	4.1952
8112	KB_1-10	48	15363.8	4.1865	0.169051	10.0374
8116	KB_1-10	48	8954.32	3.95203	0.259741	6.14957
8117	KB_1-10	48	21476.5	4.33196	0.256557	9.66923
8120	KB_1-10	48	2005.9	3.30231	0.922167	2.93955
8133	KB_1-10	48	15963.6	4.20313	0.519468	4.0069
8136	KB_1-10	48	4203.53	3.62361	0.0701407	10.5598
8137	KB_1-10	48	2395.16	3.37934	0.694483	3.0388
8142	KB_1-10	48	9301.19	3.96854	0.803984	5.81018
8145	KB_1-10	48	18395.4	4.26471	0.662929	3.81682
8150	KB_1-10	48	7479.66	3.87388	0.447079	6.72644
8161	KB_1-10	48	22922.1	4.36025	0.109048	9.21953
8162	KB_1-10	48	23480.4	4.37071	0.199438	10.274
8163	KB_1-10	48	5404.82	3.73278	0.257676	6.14957
8167	KB_1-10	48	9139.17	3.96091	0.360672	7.51287
8170	KB_1-10	48	3662.3	3.56375	1.02149	2.53813
8173	KB_1-10	48	10735.4	4.03082	0.346326	5.28781
8174	KB_1-10	48	388.263	2.58913	-3.97158	-0.470327
8175	KB_1-10	48	9665.92	3.98524	0.183024	10.8345
8194	KB_1-10	48	9717.33	3.98755	0.161673	9.91645
8196	KB_1-10	48	15193.2	4.18165	0.200019	7.35913
8197	KB_1-10	48	35599.1	4.55144	0.53738	8.60944
8201	KB_1-10	48	4717.77	3.67374	2.80805	1.18455
8202	KB_1-10	48	44028.5	4.64373	0.14985	12.7395
8230	KB_1-10	48	24102.2	4.38206	0.275725	8.255
8231	KB_1-10	48	8061.36	3.90641	0.556096	5.28781
8232	KB_1-10	48	23256.9	4.36655	0.284245	5.37598
8247	KB_1-10	48	7884.61	3.89678	0.943566	2.43666
8260	KB_1-10	48	2610.12	3.41666	7.67936	0.424679
8283	KB_1-10	48	4274.76	3.63091	0.210775	4.38174
8284	KB_1-10	48	8062.85	3.90649	0.0608294	9.02016
8287	KB_1-10	48	11274.9	4.05211	0.192475	5.98076
8297	KB_1-10	48	1859.08	3.2693	1.48546	1.81858
8303	KB_1-10	48	10986.7	4.04087	0.0954416	6.3166
8319	KB_1-10	48	11980.7	4.07848	0.047055	6.48187
8329	KB_1-10	48	7848.87	3.89481	0.211615	4.56649
8331	KB_1-10	48	5440.64	3.73565	1.87392	2.12962
8335	KB_1-10	48	6469.42	3.81087	0.34225	6.72644
8336	KB_1-10	48	30256	4.48081	0.152863	10.5598
8338	KB_1-10	48	27062	4.43236	0.892731	5.4637
8341	KB_1-10	48	13406.7	4.12732	0.172632	5.11014
8344	KB_1-10	48	8846.44	3.94677	0.286195	7.12519
8350	KB_1-10	48	15580.5	4.19258	0.205615	12.0843
8351	KB_1-10	48	9710.42	3.98724	0.457612	5.89569
8353	KB_1-10	48	3395.31	3.53088	0.68463	4.65821
8357	KB_1-10	48	188.824	2.27606	-4.09542	-6.30119
8361	KB_1-10	48	19915.8	4.2992	0.421221	5.02064
8367	KB_1-10	48	11396.5	4.05677	0.221267	6.72644
8372	KB_1-10	48	11636.2	4.06581	0.581509	4.74948
8379	KB_1-10	48	24910.4	4.39638	0.129555	10.274
8383	KB_1-10	48	19671.3	4.29383	0.194868	8.95281
8394	KB_1-10	48	2367.43	3.37428	1.7562	1.50356
8403	KB_1-10	48	9614.93	3.98295	0.367221	6.14957
8406	KB_1-10	48	26102.2	4.41668	0.272372	8.03701
8413	KB_1-10	48	17532.2	4.24384	0.676664	5.72423
8419	KB_1-10	48	18624	4.27007	0.176789	7.12519
8426	KB_1-10	48	55007	4.74042	0.157429	11.3998
8433	KB_1-10	48	19888.1	4.29859	0.262952	11.0462
8440	KB_1-10	48	6894.46	3.8385	0.289997	5.11014
8442	KB_1-10	48	4156.79	3.61876	0.353345	6.3166
8445	KB_1-10	48	14063.8	4.1481	0.191265	9.02016
8447	KB_1-10	48	21870.8	4.33986	0.422684	3.81682
8453	KB_1-10	48	14524.4	4.1621	0.0674916	4.65821
8460	KB_1-10	48	28961.3	4.46182	0.161743	11.5446
8462	KB_1-10	48	14899.8	4.17318	0.201686	8.60944
8463	KB_1-10	48	6085.18	3.78427	0.245971	7.81504
8469	KB_1-10	48	4858	3.68646	0.807464	3.43135
8470	KB_1-10	48	1485.42	3.17185	2.39228	1.81858
8471	KB_1-10	48	14087.8	4.14884	0.642916	5.72423
8472	KB_1-10	48	5697.93	3.75572	0.535056	3.81682
8475	KB_1-10	48	6104	3.78561	0.407083	6.14957
8479	KB_1-10	48	45330.5	4.65639	0.719866	9.91645
8484	KB_1-10	48	28979.9	4.4621	0.208884	7.12519
8485	KB_1-10	48	4609.75	3.66368	0.822665	2.93955
8488	KB_1-10	48	5985.73	3.77712	0.455776	4.65821
8495	KB_1-10	48	4384.41	3.64191	0.676502	3.81682
8504	KB_1-10	48	2525.2	3.4023	0.651897	3.33388
8506	KB_1-10	48	9486.41	3.9771	0.383692	5.72423
8510	KB_1-10	48	4322.89	3.63577	0.88137	3.0388
8513	KB_1-10	48	33487	4.52488	0.108049	9.97715
8532	KB_1-10	48	1685.87	3.22682	1.46328	1.81858
8537	KB_1-10	48	19027	4.27937	0.0744921	8.3981
8538	KB_1-10	48	14156.2	4.15095	0.372645	5.19919
8539	KB_1-10	48	3590	3.55509	4.01741	0.752996
8540	KB_1-10	48	9243	3.96581	0.526271	4.38174
8543	KB_1-10	48	17329.3	4.23878	0.228878	10.5598
8546	KB_1-10	48	15324.5	4.18539	0.81185	5.11014
8550	KB_1-10	48	8585.92	3.93379	0.373596	4.93069
8553	KB_1-10	48	4542.53	3.6573	0.457701	4.47434
8556	KB_1-10	48	13409.4	4.12741	0.45814	5.11014
8557	KB_1-10	48	24908.3	4.39634	0.614586	5.72423
8561	KB_1-10	48	16177.2	4.2089	0.458291	6.14957
8575	KB_1-10	48	5118.6	3.70915	1.03846	2.12962
8576	KB_1-10	48	7307.95	3.8638	0.562437	3.91208
8577	KB_1-10	48	6287.83	3.7985	0.445254	5.37598
8580	KB_1-10	48	12488	4.09649	0.458629	3.81682
8581	KB_1-10	48	5536.25	3.74322	0.388755	6.3166
8583	KB_1-10	48	7427.28	3.87083	0.367016	5.55099
8595	KB_1-10	48	14436.8	4.15947	0.174845	9.66923
8606	KB_1-10	48	17662.1	4.24704	0.263179	8.03701
8608	KB_1-10	48	19260.3	4.28466	0.213775	10.2155
8609	KB_1-10	48	14284.9	4.15488	0.301876	7.35913
8617	KB_1-10	48	5557.36	3.74487	0.32638	5.72423
8629	KB_1-10	48	18113.4	4.258	0.186335	5.28781
8634	KB_1-10	48	12965.9	4.1128	0.258029	7.12519
8642	KB_1-10	48	10346.9	4.01481	0.23596	7.66484
8645	KB_1-10	48	2632.05	3.42029	0.909066	2.23241
8652	KB_1-10	48	9253.25	3.96629	0.188558	10.8345
8655	KB_1-10	48	12088.9	4.08239	0.239283	10.5035
8659	KB_1-10	48	21076.2	4.32379	0.234883	6.88727
8662	KB_1-10	48	4047.8	3.60722	0.470327	5.4637
8666	KB_1-10	48	9809.09	3.99163	0.24258	5.02064
8667	KB_1-10	48	6828.74	3.83434	0.687452	2.63915
8671	KB_1-10	48	11292.3	4.05278	0.360983	6.96702
8673	KB_1-10	48	7781.6	3.89107	0.393961	5.19919
8681	KB_1-10	48	4580.52	3.66092	0.461281	4.47434
8682	KB_1-10	48	12569.4	4.09932	0.573498	7.35913
8690	KB_1-10	48	17189.8	4.23527	1.04436	3.81682
8691	KB_1-10	48	7.64167	0.883188	-2.19676	-1.51111
8696	KB_1-10	48	4374.14	3.64089	0.50623	5.89569
8697	KB_1-10	48	13604.6	4.13369	0.449782	5.72423
8700	KB_1-10	48	778.667	2.89135	-4.0106	-0.928464
8705	KB_1-10	48	18093.8	4.25753	0.118226	7.96346
8708	KB_1-10	48	10962.3	4.0399	1.09543	4.1952
8711	KB_1-10	48	16507.9	4.21769	0.225858	5.28781
8714	KB_1-10	48	10881	4.03667	0.146568	9.66923
8720	KB_1-10	48	9475.17	3.97659	0.367806	5.55099
8732	KB_1-10	48	9317.97	3.96932	0.626173	3.43135
8733	KB_1-10	48	24727.4	4.39318	0.893818	5.19919
8734	KB_1-10	48	39798.7	4.59987	0.151706	10.9939
8737	KB_1-10	48	7307.6	3.86377	0.0763543	10.0374
8744	KB_1-10	48	7312.43	3.86406	0.510173	4.1952
8758	KB_1-10	48	14788.8	4.16993	0.231286	13.0651
8765	KB_1-10	48	27041.2	4.43203	0.158947	8.3981
8768	KB_1-10	48	1451.48	3.16181	0.859552	1.39766
8771	KB_1-10	48	19089.4	4.28079	0.65826	5.55099
8792	KB_1-10	48	23329.2	4.3679	0.350057	7.04633
8795	KB_1-10	48	26922	4.43011	0.205123	6.96702
8798	KB_1-10	48	9939.88	3.99738	0.314143	7.28159
8808	KB_1-10	48	3056.61	3.48524	0.694476	3.0388
8821	KB_1-10	48	11018.7	4.04213	0.429148	5.11014
8824	KB_1-10	48	16706.5	4.22289	0.207648	9.79373
8827	KB_1-10	48	13884.3	4.14253	0.537784	3.62498
8829	KB_1-10	48	16396.1	4.21474	0.339386	4.74948
8835	KB_1-10	48	11103.4	4.04546	0.671072	5.11014
8856	KB_1-10	48	10421.1	4.01791	1.09213	2.83986
8864	KB_1-10	48	16269.3	4.21137	0.405302	5.4637
8875	KB_1-10	48	1403.74	3.14729	-15.2785	-0.131376
8877	KB_1-10	48	15515.1	4.19075	0.559365	5.02064
8878	KB_1-10	48	1649.26	3.21729	-4.6124	-0.470327
8879	KB_1-10	48	13863.8	4.14188	0.201114	12.8418
8881	KB_1-10	48	11625.4	4.06541	0.5174	4.10127
8883	KB_1-10	48	9819.73	3.9921	0.105548	10.2155
8897	KB_1-10	48	10832	4.03471	0.314897	7.12519
8899	KB_1-10	48	15545.1	4.19159	0.209132	6.06539
8902	KB_1-10	48	3755.34	3.57465	0.919503	2.53813
8909	KB_1-10	48	10191.4	4.00823	0.192736	10.1566
8912	KB_1-10	48	9698.7	3.98671	0.589867	3.81682
8936	KB_1-10	48	1731.38	3.23839	2.57461	1.18455
8942	KB_1-10	48	3260.97	3.51335	0.983752	1.60901
8948	KB_1-10	48	1038.42	3.01637	3.3872	0.969658
8963	KB_1-10	48	12312.7	4.09035	0.188457	7.58908
8967	KB_1-10	48	35824.6	4.55418	0.0478781	10.9412
8972	KB_1-10	48	456.548	2.65949	-3.36163	-1.16019
8981	KB_1-10	48	23199.9	4.36549	0.676408	8.81679
8982	KB_1-10	48	19996.6	4.30096	0.23026	9.47916
8983	KB_1-10	48	15194.6	4.18169	0.189628	8.3981
8986	KB_1-10	48	28834.4	4.45991	0.19406	9.54296
8991	KB_1-10	48	4296.97	3.63316	0.387275	6.64536
8992	KB_1-10	48	41988.4	4.62313	0.0175305	12.7045
8996	KB_1-10	48	7845.43	3.89462	0.361604	6.14957
9000	KB_1-10	48	15001.8	4.17614	0.177631	11.639
9005	KB_1-10	48	9437.53	3.97486	0.278363	6.56383
9006	KB_1-10	48	2382.71	3.37707	1.3239	1.50356
9016	KB_1-10	48	19848.9	4.29774	0.198282	9.02016
9022	KB_1-10	48	10932.7	4.03873	0.200884	7.88947
9024	KB_1-10	48	4640.38	3.66655	0.608688	5.55099
9041	KB_1-10	48	13374.1	4.12626	0.283057	12.5229
9048	KB_1-10	48	10982.2	4.04069	0.226014	9.7317
9059	KB_1-10	48	3356.88	3.52594	1.09447	1.60901
9060	KB_1-10	48	2498.13	3.39761	1.01348	2.63915
9065	KB_1-10	48	11249.8	4.05115	0.338961	6.56383
9066	KB_1-10	48	22154.3	4.34546	0.186145	9.41492
9067	KB_1-10	48	12931	4.11163	0.46475	6.48187
9069	KB_1-10	48	12792	4.10694	0.147686	9.21953
9071	KB_1-10	48	7260.15	3.86095	0.194079	8.46899
9072	KB_1-10	48	316.685	2.50063	-3.55131	-1.16019
9076	KB_1-10	48	8269.04	3.91746	0.095889	9.47916
9090	KB_1-10	48	20514.8	4.31207	0.232733	7.88947
9096	KB_1-10	48	13367.6	4.12605	0.298224	8.46899
9101	KB_1-10	48	-62.7273	NA	-1.03337	-2.83191
9103	KB_1-10	48	6471.65	3.81101	1.53558	2.43666
9119	KB_1-10	48	109.154	2.03804	-2.63473	-1.39369
9120	KB_1-10	48	37104	4.56942	0.197372	10.274
9122	KB_1-10	48	2239.92	3.35023	1.03459	2.93955
9125	KB_1-10	48	20032.7	4.30174	0.671129	5.98076
9126	KB_1-10	48	9074.46	3.95782	0.259056	9.2851
9128	KB_1-10	48	11448.2	4.05874	0.534184	3.52839
9130	KB_1-10	48	32323	4.50951	0.634742	6.96702
9131	KB_1-10	48	21766.5	4.33779	0.190382	6.14957
9133	KB_1-10	48	8916.27	3.95018	0.593474	4.74948
9134	KB_1-10	48	991.906	2.99647	-17.0134	-0.131376
9136	KB_1-10	48	2461.56	3.39121	1.03501	2.73972
9142	KB_1-10	48	-271.399	NA	-1.1851	-2.83191
9154	KB_1-10	48	6757.56	3.82979	0.531773	5.81018
9158	KB_1-10	48	7165.5	3.85525	0.291155	8.11012
9159	KB_1-10	48	8723.06	3.94067	0.277164	4.1952
9161	KB_1-10	48	16163.3	4.20853	0.503625	6.56383
9166	KB_1-10	48	11681.4	4.0675	0.221083	6.14957
9171	KB_1-10	48	13559.9	4.13226	0.128456	11.3506
9172	KB_1-10	48	15858.2	4.20025	0.414686	6.14957
9178	KB_1-10	48	15323.6	4.18536	0.198464	9.2851
9182	KB_1-10	48	23217.5	4.36581	0.224059	8.88502
9191	KB_1-10	48	7342.06	3.86582	0.546147	4.56649
9196	KB_1-10	48	2466.43	3.39207	6.60183	0.314355
9206	KB_1-10	48	5121.85	3.70943	0.193206	6.80707
9216	KB_1-10	48	33688.5	4.52748	0.136616	9.85531
9217	KB_1-10	48	13568.9	4.13254	0.353174	8.81679
9219	KB_1-10	48	15674.4	4.19519	0.411976	5.98076
9238	KB_1-10	48	16413.5	4.2152	0.21667	9.85531
9241	KB_1-10	48	18728.6	4.2725	0.322259	5.98076
9247	KB_1-10	48	21354.7	4.32949	0.130649	8.88502
9253	KB_1-10	48	3801.63	3.57997	1.77569	2.02638
9272	KB_1-10	48	3062.25	3.48604	1.1267	2.02638
9274	KB_1-10	48	5248.95	3.72007	0.494711	4.38174
9284	KB_1-10	48	988.206	2.99485	-3.93132	-6.30119
9288	KB_1-10	48	14733.1	4.16829	0.314846	5.19919
9300	KB_1-10	48	5633.75	3.7508	0.251913	6.80707
9304	KB_1-10	48	9552.56	3.98012	0.420124	5.72423
9305	KB_1-10	48	9853.71	3.9936	0.386851	6.64536
9318	KB_1-10	48	977.192	2.98998	1.77399	1.50356
9322	KB_1-10	48	807.062	2.90691	0.511154	7.12519
9324	KB_1-10	48	8535.85	3.93125	1.11085	2.53813
9326	KB_1-10	48	38658.7	4.58725	0.206145	11.0981
9328	KB_1-10	48	21558	4.33361	0.177992	9.2851
9329	KB_1-10	48	13021.2	4.11465	0.111209	10.0972
9331	KB_1-10	48	6110.17	3.78605	1.00433	2.12962
9335	KB_1-10	48	18119.1	4.25814	0.6256	8.81679
9336	KB_1-10	48	18546.4	4.26826	0.307219	6.64536
9337	KB_1-10	48	64088.7	4.80678	0.152901	12.168
9338	KB_1-10	48	33724.7	4.52795	0.168399	10.9412
9339	KB_1-10	48	9585.06	3.9816	0.240191	9.91645
9342	KB_1-10	48	21088.8	4.32405	0.104113	8.88502
9345	KB_1-10	48	3251.95	3.51214	3.04755	1.29133
9347	KB_1-10	48	17125.1	4.23363	0.251018	6.14957
9366	KB_1-10	48	14301.2	4.15537	0.133318	5.19919
9367	KB_1-10	48	19136.3	4.28186	0.384851	3.72112
9368	KB_1-10	48	1938.13	3.28738	9.39287	0.424679
9376	KB_1-10	48	4790.78	3.68041	0.907616	3.33388
9388	KB_1-10	48	16109.9	4.20709	0.141651	6.80707
9389	KB_1-10	48	10919.9	4.03822	0.334586	7.66484
9392	KB_1-10	48	5197.95	3.71583	0.710789	3.62498
9397	KB_1-10	48	4394.64	3.64292	1.24867	1.60901
9399	KB_1-10	48	7594.41	3.88049	0.192375	4.56649
9400	KB_1-10	48	4596.43	3.66242	0.574248	4.56649
9403	KB_1-10	48	1798.7	3.25496	1.47566	1.07732
9406	KB_1-10	48	3129.74	3.49551	0.510801	4.38174
9409	KB_1-10	48	7556.4	3.87831	0.203019	9.85531
9411	KB_1-10	48	35229.6	4.54691	0.191437	9.79373
9413	KB_1-10	48	13718.7	4.13731	0.20964	10.8881
9417	KB_1-10	48	10833	4.03475	0.220272	6.48187
9421	KB_1-10	48	19058.4	4.28009	0.26293	7.28159
9427	KB_1-10	48	19857.7	4.29793	0.183966	5.98076
9430	KB_1-10	48	9241.33	3.96573	0.173178	8.255
9436	KB_1-10	48	5046.4	3.70298	1.16743	2.02638
9437	KB_1-10	48	8684.43	3.93874	0.168287	10.332
9442	KB_1-10	48	420.552	2.62382	-2.81171	-1.16019
9447	KB_1-10	48	16759.6	4.22426	0.481828	6.39946
9449	KB_1-10	48	14345.9	4.15673	0.59617	5.02064
9450	KB_1-10	48	20387.9	4.30937	0.386539	5.55099
9453	KB_1-10	48	10309.5	4.01324	0.684732	3.62498
9464	KB_1-10	48	18265.1	4.26162	0.136582	7.58908
9474	KB_1-10	48	5995.39	3.77782	0.448931	4.38174
9476	KB_1-10	48	20670.3	4.31535	0.132881	9.91645
9482	KB_1-10	48	16041.9	4.20526	0.680188	5.28781
9484	KB_1-10	48	25354.4	4.40405	0.142395	10.9412
9485	KB_1-10	48	8518.62	3.93037	0.274657	8.53944
9486	KB_1-10	48	13716.1	4.13723	0.244575	8.95281
9490	KB_1-10	48	2449.02	3.38899	2.9341	1.07732
9492	KB_1-10	48	20113.1	4.30348	0.165735	5.19919
9500	KB_1-10	48	2175.44	3.33755	5.00815	0.534561
9501	KB_1-10	48	18254.6	4.26137	0.309158	6.72644
9502	KB_1-10	48	10311.4	4.01332	0.37183	5.72423
9508	KB_1-10	48	4448.19	3.64818	0.586776	3.81682
9527	KB_1-10	48	7772.93	3.89058	0.178592	7.88947
9532	KB_1-10	48	16710.8	4.223	0.777591	5.4637
9535	KB_1-10	48	4332.98	3.63679	0.330427	5.55099
9539	KB_1-10	48	8860.94	3.94748	0.816134	3.52839
9543	KB_1-10	48	11085	4.04474	0.258505	8.95281
9551	KB_1-10	48	1005.8	3.00251	9.63618	0.314355
9555	KB_1-10	48	1464	3.16554	-6.36228	-0.584196
9556	KB_1-10	48	11632.6	4.06568	0.572573	3.23596
9558	KB_1-10	48	15876.4	4.20075	0.441017	5.28781
9568	KB_1-10	48	42742.3	4.63086	0.591403	9.7317
9570	KB_1-10	48	39445.7	4.596	0.192693	12.9721
9571	KB_1-10	48	20231.1	4.30602	0.279617	6.88727
9578	KB_1-10	48	5076.37	3.70555	0.294345	7.04633
9587	KB_1-10	48	11929.1	4.07661	0.0961313	6.80707
9588	KB_1-10	48	2497.19	3.39745	0.806254	3.1376
9589	KB_1-10	48	67515.7	4.8294	0.225067	10.4468
9596	KB_1-10	48	5755.34	3.76007	0.331254	6.3166
9597	KB_1-10	48	11645	4.06614	0.299689	6.72644
9601	KB_1-10	48	11127	4.04638	0.204323	7.04633
9604	KB_1-10	48	15253.2	4.18336	0.279669	8.81679
9606	KB_1-10	48	10578.9	4.02444	0.276037	7.74016
9611	KB_1-10	48	10259.8	4.01114	0.485978	5.11014
9612	KB_1-10	48	14000.8	4.14615	0.413381	4.74948
9622	KB_1-10	48	21692.6	4.33631	0.159548	9.60632
9623	KB_1-10	48	1358.4	3.13303	-4.7382	-0.584196
9625	KB_1-10	48	9872.57	3.99443	0.809663	3.0388
9627	KB_1-10	48	10017.2	4.00075	0.226841	9.08706
9632	KB_1-10	48	15821	4.19924	0.190667	8.81679
9637	KB_1-10	48	15116.2	4.17944	0.217452	9.02016
9642	KB_1-10	48	8720.4	3.94054	0.305894	10.274
9649	KB_1-10	48	21846.7	4.33939	0.148693	10.2155
9651	KB_1-10	48	4882.52	3.68864	0.475545	2.83986
9654	KB_1-10	48	34808.6	4.54169	0.226357	13.0952
9656	KB_1-10	48	14119.6	4.14982	0.154466	10.8881
9674	KB_1-10	48	4888.41	3.68917	1.23343	2.43666
9675	KB_1-10	48	12664	4.10257	0.913488	4.28869
9682	KB_1-10	48	17506.5	4.2432	0.351295	8.81679
9687	KB_1-10	48	15550.9	4.19176	0.14156	6.3166
9692	KB_1-10	48	12407.1	4.09367	0.514985	5.19919
9693	KB_1-10	48	1337.25	3.12621	-6.32779	-0.470327
9698	KB_1-10	48	27274.9	4.43576	0.205981	7.51287
9700	KB_1-10	48	7062.66	3.84897	0.348736	4.1952
9702	KB_1-10	48	18945.3	4.2775	0.419142	5.37598
9708	KB_1-10	48	24164.2	4.38317	0.222431	9.66923
9719	KB_1-10	48	5782.91	3.76215	0.56051	4.65821
9721	KB_1-10	48	16822	4.22588	0.224046	8.03701
9725	KB_1-10	48	28701.6	4.45791	0.18166	10.671
9727	KB_1-10	48	8103.62	3.90868	0.16838	6.64536
9734	KB_1-10	48	12357.9	4.09194	0.611807	6.48187
9745	KB_1-10	48	18869	4.27575	0.147594	8.32677
9750	KB_1-10	48	7382.24	3.86819	0.194186	10.0972
[truncated: 85,717 more rows]

## Sheet: ED_Figure7e
Viable cell number following EpoR or Bcl-xL retroviral transduction
Time (h)	Epor Undiluted			Epor 1:5 Dilution			Epor 1:10 Dilution			Bcl-xL Undiluted			Bcl-xL 1:5 Dilution			Bcl-xL 1:10 Dilution
0	46778.8	26739.5	26739.5	34842.8	34842.8	17453.5	17758.7	24810	21284.4	25763	57426.8	40093.4	40263.2	25585.3	40263.2	30219	16808.9	16808.9
24	256116	111996	208076	200744	241040	281337	389116	478954	269515	69402.9	55331.3	55331.3	72617.1	126969	90771.4	95366.8	63538.8	69974.6
48	218896	237026	291750	220954	220954	165715	750148	407581	305685	45610.5	58616.4	55319.9	95039.4	219425	109713	180602	199890	133435

## Sheet: ED_Figure7f
Cell Viability
Time (h)	Epor Undiluted			Epor 1:5 Dilution			Epor 1:10 Dilution			Bcl-xL Undiluted			Bcl-xL 1:5 Dilution			Bcl-xL 1:10 Dilution
0	34	20	31	24	40	19	29	25	46	33	48	31	52	29	50	50	23	20
24	42	25	54	71	60	74	76	67	47	53	46	59	67	64	65	54	77	50
48	38	50	44	60	43	45	81	67	60	33	38	59	59	79	83	79	55	61
