# Supplementary material for: EpoR stimulates rapid cycling and larger red cells during mouse and human erythropoiesis
Source: Nat Commun. 2021 Dec 17;12:7334. doi: 10.1038/s41467-021-27562-4 (PMC8683474; doi:10.1038/s41467-021-27562-4)
Supplement: Supplementary file 3 — Source Data [file 41467_2021_27562_MOESM3_ESM.zip › Source_Data/Figure 3 source data.xlsx]

## Sheet: Figure 3b
	Relative S phase speed, virus= EpoR		Relative S phase speed, virus= Bcl-xL
Time (h)	Average	SEM	Average	SEM
0	1.49852	0.315299	1	0
9	1.26042	0.327259	0.643284	0.0734306
19	0.620395	0.289365	0.500743	0.216384
	% in S phase, virus= EpoR		% in S phase, virus= Bcl-xL
Time (h)	Average	SEM	Average	SEM
0	65.975	6.8928	68.96	4.2015
9	68.7	4.1	55.0667	3.31679
19	40.6	3.1	29.25	6.15
	% in G1 phase, virus= EpoR		% in G1 phase, virus= Bcl-xL
Time (h)	Average	SEM	Average	SEM
0	26.925	6.93426	23.7	5.06919
9	27.05	4.25	37.5	5.7
19	54.4	4.4	66.3	6.5

## Sheet: Figure 3d
Relative S phase speed at t= 9hr:
	Retrovirus: EpoR				mean	Retrovirus: Bcl-xL					mean
Control	0.936822	2.20253	0.725763	1.17655	1.26042	0.875149	0.651346	0.846391	0.514344	0.561054	0.689657
Fe-SIH	0.832537	2.77842	0.738585	0.956842	1.3266	0.94861	0.70565	0.922568	0.592842	0.589481	0.75183
dN	0.929769	1.13981	0.725763	0.930832	0.931544	0.594318	0.604212	0.679636	0.919945		0.699528
CD71	0.989989	1.57943	0.925768		1.16506	0.60099	0.695108	0.922568			0.739555

## Sheet: Figure 3e
% of cells in S phasea t t=9 hr:
Condition:	Retrovirus: EpoR		mean	Retrovirus: Bcl-xL			mean
Control	64.6	72.8	68.7	51.7	51.8	61.7	55.0667
Fe-SIH	61.7	71.1	66.4	51.1	54.9	60.8	55.6
dN	65.4	71	68.2	53.6	64.3		58.95
CD71	68.2	71.2	69.7	57.7	67		62.35
