# Supplementary material for: EpoR stimulates rapid cycling and larger red cells during mouse and human erythropoiesis
Source: Nat Commun. 2021 Dec 17;12:7334. doi: 10.1038/s41467-021-27562-4 (PMC8683474; doi:10.1038/s41467-021-27562-4)
Supplement: Supplementary file 3 — Source Data [file 41467_2021_27562_MOESM3_ESM.zip › Source_Data/Figure 6 source data.xlsx]

## Sheet: Figure 6b
Cell Diameter data for t=0h				Cell Diameter data for S1 at t=48h					Cell Diameter data for S2 at t=48h					Cell Diameter data for S3 at t=48h					Reticulocyte Diameter data at t=48h
Object Number	Sample	Diameter		Object Number	Epo Concentration	Timepoint	Cell Diameter		Object Number	Epo Concentration	Timepoint	Cell Diameter		Object Number	Epo Concentration	Timepoint	Cell Diameter		Object Number	Epo Concentration	Timepoint	Reticulocyte Diameter
10	t=0	6.2461		65	0.01	48	8.0518		6	0.01	48	5.1345		1	0.01	48	6.85605		13	0.01	48	5.19484
12	t=0	9.57929		191	0.01	48	5.72871		16	0.01	48	3.82038		2	0.01	48	5.78702		14	0.01	48	4.45735
21	t=0	3.49425		242	0.01	48	4.33158		18	0.01	48	5.9607		20	0.01	48	6.96431		54	0.01	48	5.78702
22	t=0	10.9927		343	0.01	48	6.35883		122	0.01	48	7.17837		25	0.01	48	4.89112		59	0.01	48	3.75556
28	t=0	4.33158		382	0.01	48	5.55259		169	0.01	48	7.38918		40	0.01	48	6.74698		68	0.01	48	4.51993
32	t=0	9.22935		388	0.01	48	8.68001		223	0.01	48	5.19484		43	0.01	48	6.6371		104	0.01	48	3.36238
33	t=0	10.1201		395	0.01	48	6.5264		229	0.01	48	8.00205		44	0.01	48	9.09476		131	0.01	48	4.205
38	t=0	5.55259		542	0.01	48	6.91028		241	0.01	48	7.17837		57	0.01	48	9.91619		145	0.01	48	6.5264
41	t=0	10.5509		621	0.01	48	4.64447		244	0.01	48	6.07547		58	0.01	48	6.41489		146	0.01	48	5.67021
44	t=0	8.91246		649	0.01	48	5.78702		302	0.01	48	8.00205		83	0.01	48	5.9607		222	0.01	48	6.2461
49	t=0	8.0518		654	0.01	48	9.70715		324	0.01	48	6.13255		89	0.01	48	7.59673		227	0.01	48	5.55259
53	t=0	9.31805		659	0.01	48	5.78702		346	0.01	48	8.63291		93	0.01	48	4.51993		256	0.01	48	4.01361
58	t=0	10.4744		669	0.01	48	5.67021		448	0.01	48	4.2684		101	0.01	48	8.63291		261	0.01	48	4.95227
59	t=0	5.1345		816	0.01	48	5.9607		566	0.01	48	5.78702		113	0.01	48	5.84511		292	0.01	48	4.39457
62	t=0	9.18469		818	0.01	48	5.25497		605	0.01	48	6.91028		115	0.01	48	6.07547		299	0.01	48	4.45735
65	t=0	10.9927		873	0.01	48	8.34602		607	0.01	48	5.07396		125	0.01	48	8.24876		305	0.01	48	4.14141
68	t=0	10.3582		883	0.01	48	5.90301		627	0.01	48	5.6115		144	0.01	48	8.00205		306	0.01	48	3.62531
75	t=0	4.70644		918	0.01	48	6.91028		638	0.01	48	6.30256		147	0.01	48	6.18942		307	0.01	48	5.37463
91	t=0	7.07175		1010	0.01	48	5.78702		661	0.01	48	5.78702		151	0.01	48	4.33158		438	0.01	48	4.51993
98	t=0	9.40595		1054	0.01	48	4.95227		707	0.01	48	7.44137		155	0.01	48	4.5823		447	0.01	48	4.39457
103	t=0	5.90301		1096	0.01	48	4.205		714	0.01	48	6.13255		174	0.01	48	7.12516		470	0.01	48	4.7682
106	t=0	5.19484		1203	0.01	48	6.13255		751	0.01	48	4.51993		177	0.01	48	5.72871		471	0.01	48	4.45735
107	t=0	8.68001		1220	0.01	48	8.49038		784	0.01	48	6.96431		178	0.01	48	6.58185		528	0.01	48	4.45735
108	t=0	4.33158		1264	0.01	48	6.74698		931	0.01	48	5.25497		180	0.01	48	5.6115		529	0.01	48	3.75556
117	t=0	9.83319		1290	0.01	48	5.49347		1046	0.01	48	3.9494		181	0.01	48	5.67021		565	0.01	48	4.70644
120	t=0	8.63291		1378	0.01	48	5.3149		1152	0.01	48	7.80102		185	0.01	48	9.2738		570	0.01	48	4.51993
122	t=0	8.44246		1438	0.01	48	4.95227		1222	0.01	48	4.7682		188	0.01	48	5.37463		571	0.01	48	4.2684
123	t=0	10.2796		1476	0.01	48	6.85605		1296	0.01	48	7.59673		193	0.01	48	5.84511		606	0.01	48	4.51993
131	t=0	10.7755		1551	0.01	48	7.28418		1361	0.01	48	4.70644		196	0.01	48	5.25497		612	0.01	48	3.9494
132	t=0	6.5264		1660	0.01	48	5.43415		1384	0.01	48	5.90301		199	0.01	48	5.43415		724	0.01	48	5.01322
136	t=0	8.53809		1850	0.01	48	5.55259		1468	0.01	48	6.30256		200	0.01	48	6.58185		742	0.01	48	6.01818
140	t=0	5.19484		1865	0.01	48	6.35883		1485	0.01	48	8.68001		207	0.01	48	6.85605		745	0.01	48	4.89112
148	t=0	9.91619		2039	0.01	48	3.55988		1503	0.01	48	5.49347		211	0.01	48	5.6115		758	0.01	48	4.14141
149	t=0	10.7386		2169	0.01	48	6.80162		1594	0.01	48	7.12516		218	0.01	48	5.25497		802	0.01	48	3.9494
160	t=0	6.5264		2212	0.01	48	6.18942		1689	0.01	48	5.6115		236	0.01	48	6.6371		806	0.01	48	5.3149
161	t=0	8.7736		2217	0.01	48	3.82038		1700	0.01	48	6.18942		239	0.01	48	4.45735		817	0.01	48	5.19484
162	t=0	8.72691		2318	0.01	48	4.7682		1766	0.01	48	7.90194		245	0.01	48	5.84511		859	0.01	48	2.69079
168	t=0	7.28418		2389	0.01	48	8.5856		1780	0.01	48	6.58185		251	0.01	48	8.63291		868	0.01	48	5.25497
170	t=0	8.68001		2453	0.01	48	6.5264		1834	0.01	48	6.07547		262	0.01	48	6.6371		870	0.01	48	5.25497
171	t=0	7.54514		2492	0.01	48	7.38918		1878	0.01	48	5.1345		266	0.01	48	4.39457		919	0.01	48	2.27806
182	t=0	6.35883		2541	0.01	48	5.6115		1908	0.01	48	5.78702		268	0.01	48	4.95227		930	0.01	48	3.42842
184	t=0	4.70644		2558	0.01	48	6.58185		1958	0.01	48	4.64447		270	0.01	48	7.12516		956	0.01	48	4.2684
186	t=0	5.3149		2600	0.01	48	5.6115		2011	0.01	48	6.69214		274	0.01	48	6.6371		959	0.01	48	4.89112
206	t=0	9.22935		2616	0.01	48	7.90194		2023	0.01	48	4.51993		296	0.01	48	9.13983		985	0.01	48	5.1345
210	t=0	6.35883		2737	0.01	48	5.1345		2040	0.01	48	6.01818		304	0.01	48	6.69214		987	0.01	48	3.55988
212	t=0	5.9607		2857	0.01	48	6.5264		2073	0.01	48	5.55259		318	0.01	48	5.78702		1088	0.01	48	4.7682
214	t=0	6.85605		2898	0.01	48	5.25497		2095	0.01	48	7.80102		331	0.01	48	5.90301		1105	0.01	48	4.82976
217	t=0	8.7736		2903	0.01	48	9.18469		2124	0.01	48	7.80102		347	0.01	48	5.01322		1119	0.01	48	5.07396
221	t=0	4.7682		2957	0.01	48	5.01322		2146	0.01	48	5.37463		362	0.01	48	7.54514		1126	0.01	48	4.51993
222	t=0	8.7736		3040	0.01	48	6.69214		2172	0.01	48	5.19484		363	0.01	48	6.6371		1187	0.01	48	3.62531
223	t=0	11.1682		3134	0.01	48	3.36238		2199	0.01	48	5.25497		367	0.01	48	7.38918		1188	0.01	48	4.82976
224	t=0	11.0282		3202	0.01	48	6.30256		2208	0.01	48	3.88499		368	0.01	48	7.80102		1190	0.01	48	5.07396
225	t=0	6.30256		3224	0.01	48	3.09619		2294	0.01	48	5.37463		371	0.01	48	7.9521		1205	0.01	48	4.14141
232	t=0	11.0282		3266	0.01	48	8.39434		2312	0.01	48	6.18942		384	0.01	48	4.14141		1265	0.01	48	5.3149
233	t=0	6.74698		3309	0.01	48	6.80162		2397	0.01	48	7.33678		387	0.01	48	5.67021		1315	0.01	48	3.49425
235	t=0	10.2796		3354	0.01	48	6.07547		2444	0.01	48	6.07547		396	0.01	48	5.43415		1381	0.01	48	3.82038
236	t=0	5.1345		3361	0.01	48	4.95227		2460	0.01	48	5.37463		398	0.01	48	5.84511		1426	0.01	48	5.49347
237	t=0	8.24876		3371	0.01	48	6.6371		2488	0.01	48	6.13255		402	0.01	48	6.85605		1494	0.01	48	5.6115
238	t=0	10.4744		3393	0.01	48	6.30256		2495	0.01	48	4.89112		403	0.01	48	6.41489		1523	0.01	48	5.55259
241	t=0	10.0798		3470	0.01	48	5.49347		2547	0.01	48	7.6481		458	0.01	48	3.82038		1569	0.01	48	5.07396
244	t=0	8.15069		3485	0.01	48	4.33158		2550	0.01	48	5.90301		482	0.01	48	5.49347		1747	0.01	48	4.2684
245	t=0	10.319		3595	0.01	48	6.6371		2564	0.01	48	5.49347		483	0.01	48	6.35883		1788	0.01	48	3.29614
246	t=0	10.5888		3641	0.01	48	4.70644		2675	0.01	48	7.07175		491	0.01	48	7.28418		1799	0.01	48	5.6115
249	t=0	10.2003		3863	0.01	48	6.18942		2703	0.01	48	5.55259		494	0.01	48	7.01813		1820	0.01	48	3.22969
251	t=0	4.07761		3942	0.01	48	5.07396		2706	0.01	48	6.01818		502	0.01	48	7.12516		1869	0.01	48	4.39457
257	t=0	3.16304		3958	0.01	48	6.35883		2774	0.01	48	5.72871		514	0.01	48	8.00205		1871	0.01	48	5.01322
267	t=0	7.75025		3959	0.01	48	7.07175		2789	0.01	48	5.25497		518	0.01	48	7.44137		1890	0.01	48	4.2684
270	t=0	8.53809		4014	0.01	48	4.89112		2843	0.01	48	6.30256		519	0.01	48	5.72871		1894	0.01	48	4.82976
271	t=0	11.0635		4030	0.01	48	3.88499		2896	0.01	48	8.0518		536	0.01	48	5.6115		1962	0.01	48	5.07396
275	t=0	6.74698		4176	0.01	48	10.0392		2908	0.01	48	9.40595		539	0.01	48	4.7682		1984	0.01	48	5.07396
276	t=0	4.82976		4423	0.01	48	5.3149		2940	0.01	48	5.3149		547	0.01	48	6.41489		2000	0.01	48	4.205
277	t=0	11.6954		4501	0.01	48	8.49038		2958	0.01	48	4.5823		572	0.01	48	5.90301		2060	0.01	48	5.19484
290	t=0	9.57929		4642	0.01	48	5.55259		3032	0.01	48	6.2461		578	0.01	48	8.0518		2067	0.01	48	5.3149
297	t=0	10.7014		4716	0.01	48	5.07396		3104	0.01	48	5.49347		589	0.01	48	6.69214		2099	0.01	48	5.90301
300	t=0	6.6371		4730	0.01	48	9.3621		3106	0.01	48	5.84511		599	0.01	48	6.18942		2110	0.01	48	4.2684
311	t=0	11.1682		4770	0.01	48	6.58185		3144	0.01	48	5.78702		611	0.01	48	5.19484		2135	0.01	48	4.70644
315	t=0	9.57929		4784	0.01	48	5.72871		3212	0.01	48	4.51993		614	0.01	48	6.85605		2177	0.01	48	5.25497
317	t=0	5.25497		4967	0.01	48	5.6115		3214	0.01	48	4.45735		618	0.01	48	7.17837		2193	0.01	48	4.14141
327	t=0	4.205		5069	0.01	48	6.30256		3215	0.01	48	8.63291		620	0.01	48	6.47075		2202	0.01	48	4.51993
328	t=0	9.74937		5139	0.01	48	6.13255		3228	0.01	48	9.70715		628	0.01	48	5.6115		2205	0.01	48	5.01322
329	t=0	11.3049		5242	0.01	48	4.5823		3271	0.01	48	5.6115		633	0.01	48	7.12516		2317	0.01	48	4.07761
338	t=0	3.55988		5273	0.01	48	6.01818		3348	0.01	48	6.5264		646	0.01	48	5.6115		2342	0.01	48	6.2461
340	t=0	12.2262		5360	0.01	48	3.62531		3401	0.01	48	5.3149		650	0.01	48	8.19982		2403	0.01	48	4.51993
344	t=0	5.19484		5385	0.01	48	7.49336		3422	0.01	48	8.39434		653	0.01	48	7.01813		2413	0.01	48	4.5823
351	t=0	8.53809		5433	0.01	48	5.49347		3444	0.01	48	6.30256		655	0.01	48	6.18942		2418	0.01	48	5.78702
354	t=0	10.2401		5734	0.01	48	4.51993		3481	0.01	48	3.88499		662	0.01	48	4.14141		2485	0.01	48	4.95227
355	t=0	11.664		5748	0.01	48	5.37463		3495	0.01	48	5.43415		673	0.01	48	3.9494		2497	0.01	48	4.51993
360	t=0	11.8494		5798	0.01	48	5.25497		3534	0.01	48	8.00205		680	0.01	48	6.2461		2525	0.01	48	4.95227
364	t=0	9.18469		5890	0.01	48	4.89112		3538	0.01	48	5.07396		681	0.01	48	9.09476		2569	0.01	48	5.78702
365	t=0	8.91246		6089	0.01	48	9.87479		3577	0.01	48	5.6115		685	0.01	48	7.59673		2570	0.01	48	4.70644
366	t=0	6.30256		6302	0.01	48	4.39457		3589	0.01	48	6.41489		688	0.01	48	3.75556		2592	0.01	48	4.14141
367	t=0	4.39457		6322	0.01	48	5.72871		3593	0.01	48	6.91028		703	0.01	48	5.37463		2604	0.01	48	5.25497
373	t=0	4.51993		6364	0.01	48	4.82976		3597	0.01	48	5.1345		710	0.01	48	5.01322		2609	0.01	48	5.37463
375	t=0	4.45735		6367	0.01	48	5.1345		3688	0.01	48	9.66473		719	0.01	48	5.1345		2633	0.01	48	5.3149
385	t=0	9.09476		6505	0.01	48	5.37463		3701	0.01	48	7.01813		720	0.01	48	6.18942		2654	0.01	48	4.51993
391	t=0	4.2684		6596	0.01	48	7.54514		3938	0.01	48	6.30256		721	0.01	48	8.63291		2655	0.01	48	6.01818
393	t=0	8.72691		6627	0.01	48	5.6115		3969	0.01	48	5.37463		726	0.01	48	5.67021		2665	0.01	48	3.88499
404	t=0	8.63291		6672	0.01	48	6.07547		3977	0.01	48	4.39457		732	0.01	48	7.59673		2674	0.01	48	5.55259
406	t=0	8.29749		6702	0.01	48	6.2461		4006	0.01	48	5.01322		734	0.01	48	5.1345		2690	0.01	48	3.82038
411	t=0	10.5888		6728	0.01	48	5.72871		4043	0.01	48	5.19484		737	0.01	48	6.74698		2723	0.01	48	4.5823
415	t=0	10.9211		6772	0.01	48	6.85605		4107	0.01	48	5.43415		744	0.01	48	7.54514		2734	0.01	48	4.7682
418	t=0	3.82038		6780	0.01	48	8.0518		4170	0.01	48	5.6115		755	0.01	48	6.41489		2740	0.01	48	5.25497
420	t=0	9.22935		6822	0.01	48	5.67021		4217	0.01	48	6.41489		756	0.01	48	5.9607		2742	0.01	48	3.55988
422	t=0	10.2796		6873	0.01	48	5.67021		4232	0.01	48	5.72871		760	0.01	48	5.9607		2803	0.01	48	5.67021
426	t=0	8.44246		6953	0.01	48	7.23138		4271	0.01	48	8.7736		764	0.01	48	7.07175		2814	0.01	48	4.2684
431	t=0	11.2369		7184	0.01	48	5.55259		4283	0.01	48	6.47075		765	0.01	48	6.69214		2816	0.01	48	5.25497
437	t=0	4.45735		7212	0.01	48	5.49347		4317	0.01	48	6.01818		768	0.01	48	4.45735		2819	0.01	48	5.3149
441	t=0	7.01813		7273	0.01	48	7.44137		4340	0.01	48	6.07547		780	0.01	48	6.47075		2873	0.01	48	5.1345
445	t=0	12.2537		7478	0.01	48	7.28418		4343	0.01	48	6.85605		782	0.01	48	6.69214		2977	0.01	48	4.5823
457	t=0	10.8487		7636	0.01	48	5.3149		4386	0.01	48	7.17837		785	0.01	48	8.29749		2985	0.01	48	4.82976
459	t=0	11.8796		7641	0.01	48	8.53809		4424	0.01	48	5.90301		797	0.01	48	7.07175		2998	0.01	48	5.37463
460	t=0	5.01322		7659	0.01	48	6.91028		4470	0.01	48	8.24876		805	0.01	48	8.24876		3005	0.01	48	3.09619
467	t=0	7.69928		7687	0.01	48	4.33158		4520	0.01	48	7.85158		822	0.01	48	7.38918		3118	0.01	48	3.88499
475	t=0	6.58185		7717	0.01	48	6.30256		4534	0.01	48	4.7682		825	0.01	48	6.41489		3121	0.01	48	5.6115
481	t=0	6.07547		7775	0.01	48	5.19484		4544	0.01	48	6.47075		831	0.01	48	6.01818		3141	0.01	48	5.01322
482	t=0	9.62211		7778	0.01	48	4.70644		4545	0.01	48	5.9607		850	0.01	48	7.80102		3142	0.01	48	4.89112
484	t=0	6.5264		8087	0.01	48	6.01818		4557	0.01	48	4.89112		865	0.01	48	7.33678		3161	0.01	48	5.55259
494	t=0	9.83319		8139	0.01	48	5.78702		4567	0.01	48	8.44246		881	0.01	48	6.69214		3163	0.01	48	4.205
496	t=0	4.07761		8225	0.01	48	4.205		4585	0.01	48	7.85158		882	0.01	48	8.10134		3186	0.01	48	3.9494
497	t=0	10.2401		8364	0.01	48	8.53809		4624	0.01	48	7.54514		887	0.01	48	5.37463		3207	0.01	48	4.2684
498	t=0	9.79138		8621	0.01	48	3.29614		4657	0.01	48	4.95227		892	0.01	48	5.72871		3240	0.01	48	4.45735
502	t=0	3.82038		8624	0.01	48	7.59673		4709	0.01	48	5.37463		900	0.01	48	6.30256		3355	0.01	48	5.9607
506	t=0	8.24876		8678	0.01	48	4.5823		4710	0.01	48	5.90301		908	0.01	48	8.10134		3359	0.01	48	5.49347
513	t=0	5.01322		8684	0.01	48	5.9607		4732	0.01	48	5.67021		949	0.01	48	5.6115		3369	0.01	48	3.75556
515	t=0	9.66473		8788	0.01	48	7.28418		4769	0.01	48	6.69214		953	0.01	48	6.30256		3374	0.01	48	4.64447
523	t=0	4.33158		8789	0.01	48	4.39457		4791	0.01	48	6.5264		957	0.01	48	6.07547		3387	0.01	48	5.19484
524	t=0	10.9927		8792	0.01	48	5.25497		4794	0.01	48	5.9607		962	0.01	48	5.49347		3522	0.01	48	4.51993
530	t=0	7.6481		8950	0.01	48	4.89112		4795	0.01	48	5.1345		965	0.01	48	8.82009		3530	0.01	48	4.70644
533	t=0	11.1682		8955	0.01	48	4.14141		4828	0.01	48	6.07547		968	0.01	48	5.3149		3531	0.01	48	5.19484
543	t=0	9.3621		8984	0.01	48	4.95227		4839	0.01	48	5.3149		977	0.01	48	4.7682		3543	0.01	48	3.22969
557	t=0	8.34602		9009	0.01	48	5.43415		4877	0.01	48	5.55259		990	0.01	48	7.80102		3550	0.01	48	4.7682
566	t=0	10.6266		9050	0.01	48	5.49347		4913	0.01	48	8.82009		991	0.01	48	5.3149		3575	0.01	48	5.6115
570	t=0	7.33678		9051	0.01	48	6.5264		4946	0.01	48	8.29749		993	0.01	48	6.41489		3591	0.01	48	5.19484
573	t=0	6.91028		9074	0.01	48	7.33678		4952	0.01	48	5.49347		1002	0.01	48	4.5823		3604	0.01	48	4.64447
581	t=0	9.57929		9219	0.01	48	4.70644		4953	0.01	48	5.01322		1003	0.01	48	6.58185		3616	0.01	48	3.88499
584	t=0	8.0518		9393	0.01	48	6.35883		4969	0.01	48	4.7682		1009	0.01	48	7.54514		3617	0.01	48	6.01818
592	t=0	6.85605		9525	0.01	48	5.6115		5007	0.01	48	6.30256		1024	0.01	48	4.89112		3630	0.01	48	4.5823
602	t=0	6.2461		9653	0.01	48	5.01322		5027	0.01	48	4.70644		1028	0.01	48	5.37463		3636	0.01	48	3.49425
605	t=0	4.82976		9720	0.01	48	5.84511		5033	0.01	48	5.01322		1031	0.01	48	5.01322		3656	0.01	48	3.82038
613	t=0	3.82038		9742	0.01	48	5.78702		5110	0.01	48	3.75556		1065	0.01	48	5.01322		3692	0.01	48	5.37463
615	t=0	5.07396		9747	0.01	48	5.6115		5200	0.01	48	7.54514		1079	0.01	48	5.25497		3735	0.01	48	2.13886
618	t=0	9.31805		9845	0.01	48	5.72871		5298	0.01	48	4.70644		1082	0.01	48	6.30256		3780	0.01	48	4.14141
619	t=0	9.22935		9959	0.01	48	5.43415		5349	0.01	48	6.58185		1086	0.01	48	9.79138		3807	0.01	48	3.69054
624	t=0	10.9211		10075	0.01	48	4.33158		5358	0.01	48	6.74698		1091	0.01	48	6.01818		3841	0.01	48	4.01361
626	t=0	10.4359		10124	0.01	48	4.95227		5412	0.01	48	7.23138		1103	0.01	48	8.39434		3871	0.01	48	5.01322
628	t=0	11.2369		10274	0.01	48	4.5823		5428	0.01	48	5.49347		1121	0.01	48	4.64447		3895	0.01	48	5.07396
636	t=0	4.89112		10315	0.01	48	6.85605		5465	0.01	48	5.25497		1127	0.01	48	4.64447		3926	0.01	48	4.2684
637	t=0	10.5128		10468	0.01	48	5.49347		5476	0.01	48	8.72691		1130	0.01	48	6.5264		3944	0.01	48	5.37463
638	t=0	9.57929		10477	0.01	48	6.58185		5510	0.01	48	6.58185		1156	0.01	48	6.18942		3980	0.01	48	5.19484
640	t=0	10.957		10540	0.01	48	6.07547		5554	0.01	48	7.33678		1158	0.01	48	3.49425		4056	0.01	48	3.88499
643	t=0	4.64447		10552	0.01	48	6.47075		5696	0.01	48	7.59673		1162	0.01	48	4.33158		4084	0.01	48	4.7682
659	t=0	10.7386		10706	0.01	48	8.10134		5728	0.01	48	5.43415		1182	0.01	48	7.23138		4112	0.01	48	4.7682
667	t=0	5.25497		10767	0.01	48	5.07396		5747	0.01	48	8.24876		1186	0.01	48	5.01322		4121	0.01	48	4.205
668	t=0	6.41489		10838	0.01	48	6.35883		5756	0.01	48	5.19484		1191	0.01	48	4.07761		4128	0.01	48	5.25497
678	t=0	4.01361		10841	0.01	48	7.07175		5783	0.01	48	7.01813		1192	0.01	48	5.43415		4130	0.01	48	5.67021
679	t=0	6.5264		10845	0.01	48	5.90301		5817	0.01	48	4.5823		1196	0.01	48	8.10134		4138	0.01	48	5.55259
680	t=0	9.57929		10849	0.01	48	7.17837		5829	0.01	48	6.35883		1209	0.01	48	5.78702		4165	0.01	48	2.48534
681	t=0	9.49302		10916	0.01	48	5.07396		5902	0.01	48	4.82976		1215	0.01	48	6.58185		4168	0.01	48	4.5823
682	t=0	4.33158		11009	0.01	48	5.3149		5981	0.01	48	4.7682		1216	0.01	48	6.13255		4169	0.01	48	3.69054
697	t=0	11.1682		11097	0.01	48	9.13983		6053	0.01	48	7.75025		1224	0.01	48	6.41489		4234	0.01	48	4.5823
701	t=0	10.4744		11210	0.01	48	8.34602		6064	0.01	48	6.85605		1232	0.01	48	6.13255		4286	0.01	48	3.69054
704	t=0	5.07396		11300	0.01	48	3.88499		6092	0.01	48	4.70644		1235	0.01	48	6.58185		4311	0.01	48	3.9494
706	t=0	9.70715		11368	0.01	48	9.2738		6106	0.01	48	5.43415		1256	0.01	48	7.33678		4331	0.01	48	4.51993
709	t=0	8.44246		11446	0.01	48	6.85605		6168	0.01	48	6.41489		1261	0.01	48	5.49347		4352	0.01	48	5.07396
710	t=0	7.33678		11466	0.01	48	8.19982		6169	0.01	48	4.89112		1263	0.01	48	5.1345		4370	0.01	48	5.3149
712	t=0	11.7266		11474	0.01	48	5.37463		6216	0.01	48	4.64447		1268	0.01	48	7.23138		4425	0.01	48	4.07761
716	t=0	4.64447		11477	0.01	48	7.07175		6236	0.01	48	5.19484		1270	0.01	48	5.37463		4461	0.01	48	4.82976
719	t=0	10.2401		11500	0.01	48	4.7682		6424	0.01	48	8.15069		1276	0.01	48	6.35883		4465	0.01	48	6.01818
723	t=0	5.25497		11706	0.01	48	5.6115		6454	0.01	48	4.70644		1289	0.01	48	6.41489		4503	0.01	48	6.30256
724	t=0	11.4383		11870	0.01	48	4.70644		6501	0.01	48	6.30256		1314	0.01	48	7.44137		4504	0.01	48	5.43415
726	t=0	9.91619		11892	0.01	48	3.9494		6515	0.01	48	5.78702		1316	0.01	48	7.23138		4532	0.01	48	4.89112
728	t=0	9.00402		11942	0.01	48	4.33158		6557	0.01	48	5.72871		1325	0.01	48	5.3149		4629	0.01	48	3.69054
732	t=0	4.33158		11943	0.01	48	5.90301		6597	0.01	48	4.82976		1327	0.01	48	4.64447		4638	0.01	48	3.42842
734	t=0	10.319		11967	0.01	48	7.07175		6727	0.01	48	6.13255		1335	0.01	48	6.2461		4673	0.01	48	4.82976
735	t=0	10.3971		11972	0.01	48	4.205		6736	0.01	48	8.39434		1340	0.01	48	9.31805		4743	0.01	48	4.64447
736	t=0	5.9607		12043	0.01	48	6.18942		6809	0.01	48	5.49347		1343	0.01	48	6.13255		4750	0.01	48	5.19484
743	t=0	5.1345		12150	0.01	48	4.95227		6858	0.01	48	7.07175		1352	0.01	48	5.72871		4844	0.01	48	3.69054
745	t=0	8.63291		12168	0.01	48	4.39457		6894	0.01	48	5.6115		1354	0.01	48	7.38918		4845	0.01	48	4.89112
760	t=0	3.75556		12265	0.01	48	4.51993		6896	0.01	48	6.5264		1364	0.01	48	6.74698		4855	0.01	48	4.07761
765	t=0	7.54514		12360	0.01	48	8.44246		6979	0.01	48	5.01322		1371	0.01	48	6.13255		4938	0.01	48	4.82976
766	t=0	7.49336		12428	0.01	48	8.15069		6982	0.01	48	5.3149		1387	0.01	48	5.72871		4939	0.01	48	4.89112
768	t=0	11.0635		12452	0.01	48	6.96431		7047	0.01	48	8.86638		1427	0.01	48	5.90301		4992	0.01	48	5.3149
770	t=0	10.4744		12527	0.01	48	6.18942		7065	0.01	48	6.41489		1431	0.01	48	5.37463		4998	0.01	48	3.42842
777	t=0	8.49038		12541	0.01	48	5.90301		7165	0.01	48	5.25497		1432	0.01	48	7.33678		5041	0.01	48	4.2684
781	t=0	7.12516		12613	0.01	48	5.67021		7334	0.01	48	3.55988		1433	0.01	48	6.5264		5051	0.01	48	4.7682
782	t=0	5.84511		12841	0.01	48	6.30256		7360	0.01	48	3.62531		1447	0.01	48	5.67021		5064	0.01	48	4.33158
783	t=0	4.89112		12864	0.01	48	6.6371		7382	0.01	48	4.51993		1449	0.01	48	4.45735		5079	0.01	48	6.18942
790	t=0	4.07761		12879	0.01	48	8.29749		7435	0.01	48	3.9494		1451	0.01	48	6.85605		5119	0.01	48	5.19484
791	t=0	9.00402		12936	0.01	48	9.13983		7449	0.01	48	7.07175		1462	0.01	48	4.82976		5157	0.01	48	4.89112
792	t=0	5.9607		13144	0.01	48	7.80102		7451	0.01	48	5.72871		1464	0.01	48	8.24876		5243	0.01	48	3.88499
793	t=0	9.70715		13242	0.01	48	5.37463		7468	0.01	48	6.35883		1465	0.01	48	5.49347		5247	0.01	48	5.25497
814	t=0	5.19484		13273	0.01	48	6.2461		7601	0.01	48	4.39457		1469	0.01	48	5.90301		5259	0.01	48	4.7682
817	t=0	6.96431		13326	0.01	48	5.49347		7638	0.01	48	4.70644		1474	0.01	48	8.91246		5270	0.01	48	4.70644
819	t=0	4.14141		13372	0.01	48	4.14141		7639	0.01	48	7.38918		1480	0.01	48	5.37463		5280	0.01	48	3.49425
820	t=0	4.205		13383	0.01	48	5.55259		7704	0.01	48	4.64447		1497	0.01	48	7.23138		5300	0.01	48	5.55259
821	t=0	8.53809		13496	0.01	48	5.49347		7712	0.01	48	4.89112		1499	0.01	48	6.35883		5306	0.01	48	4.45735
822	t=0	11.9394		13550	0.01	48	5.43415		7874	0.01	48	4.82976		1501	0.01	48	8.29749		5327	0.01	48	3.02913
826	t=0	7.59673		13559	0.01	48	4.01361		7922	0.01	48	5.01322		1526	0.01	48	6.35883		5328	0.01	48	3.62531
827	t=0	10.2003		13605	0.01	48	4.205		7930	0.01	48	7.9521		1534	0.01	48	5.25497		5336	0.01	48	4.64447
832	t=0	11.5685		13633	0.01	48	7.69928		7958	0.01	48	9.04949		1554	0.01	48	6.2461		5363	0.01	48	4.7682
840	t=0	9.13983		13661	0.01	48	5.67021		8035	0.01	48	6.74698		1581	0.01	48	6.5264		5411	0.01	48	5.90301
842	t=0	1.64522		13782	0.01	48	4.205		8045	0.01	48	5.01322		1583	0.01	48	5.49347		5429	0.01	48	5.78702
843	t=0	6.74698		13835	0.01	48	5.84511		8083	0.01	48	5.1345		1584	0.01	48	6.69214		5457	0.01	48	4.70644
846	t=0	3.42842		13840	0.01	48	6.2461		8126	0.01	48	5.78702		1589	0.01	48	6.30256		5513	0.01	48	4.33158
848	t=0	5.67021		14133	0.01	48	5.6115		8236	0.01	48	5.43415		1595	0.01	48	6.5264		5528	0.01	48	5.19484
850	t=0	8.72691		14149	0.01	48	4.5823		8247	0.01	48	6.2461		1596	0.01	48	7.85158		5566	0.01	48	4.45735
851	t=0	9.04949		14196	0.01	48	6.13255		8253	0.01	48	6.85605		1602	0.01	48	5.49347		5570	0.01	48	4.45735
860	t=0	6.96431		14299	0.01	48	7.33678		8262	0.01	48	8.95834		1610	0.01	48	4.45735		5583	0.01	48	3.82038
863	t=0	7.80102		14308	0.01	48	9.62211		8267	0.01	48	4.82976		1612	0.01	48	5.67021		5598	0.01	48	3.88499
868	t=0	11.5038		14669	0.01	48	7.33678		8343	0.01	48	6.85605		1615	0.01	48	5.1345		5611	0.01	48	5.72871
869	t=0	9.87479		14784	0.01	48	5.37463		8392	0.01	48	8.49038		1626	0.01	48	7.01813		5674	0.01	48	5.49347
870	t=0	10.7755		14870	0.01	48	5.49347		8405	0.01	48	5.01322		1627	0.01	48	6.41489		5724	0.01	48	4.82976
884	t=0	5.3149		14945	0.01	48	5.07396		8420	0.01	48	5.07396		1632	0.01	48	7.28418		5739	0.01	48	4.2684
888	t=0	8.44246		15015	0.01	48	7.23138		8455	0.01	48	5.25497		1640	0.01	48	7.44137		5799	0.01	48	5.43415
891	t=0	4.95227		15189	0.01	48	4.51993		8529	0.01	48	7.12516		1647	0.01	48	7.69928		5810	0.01	48	3.9494
898	t=0	5.43415		15241	0.01	48	7.17837		8539	0.01	48	8.29749		1650	0.01	48	5.55259		5840	0.01	48	4.82976
899	t=0	10.319		15247	0.01	48	9.13983		8543	0.01	48	4.7682		1654	0.01	48	6.01818		5845	0.01	48	5.72871
905	t=0	3.29614		15268	0.01	48	5.78702		8563	0.01	48	5.72871		1661	0.01	48	4.95227		5848	0.01	48	3.75556
909	t=0	4.95227		15334	0.01	48	4.14141		8585	0.01	48	8.7736		1662	0.01	48	8.15069		5851	0.01	48	5.6115
910	t=0	4.14141		15355	0.01	48	4.64447		8640	0.01	48	5.72871		1664	0.01	48	6.35883		5872	0.01	48	4.82976
916	t=0	10.5128		15495	0.01	48	4.70644		8681	0.01	48	7.23138		1677	0.01	48	6.30256		5904	0.01	48	4.51993
921	t=0	9.3621		15559	0.01	48	5.3149		8693	0.01	48	6.85605		1686	0.01	48	8.91246		5909	0.01	48	4.7682
924	t=0	7.28418		15578	0.01	48	4.70644		8772	0.01	48	4.07761		1691	0.01	48	5.6115		5989	0.01	48	4.95227
926	t=0	4.39457		15630	0.01	48	5.3149		8787	0.01	48	6.6371		1692	0.01	48	6.5264		5996	0.01	48	5.07396
928	t=0	8.00205		15712	0.01	48	5.37463		8793	0.01	48	5.19484		1708	0.01	48	4.45735		6040	0.01	48	4.5823
933	t=0	7.6481		15973	0.01	48	6.85605		8808	0.01	48	5.78702		1722	0.01	48	6.47075		6047	0.01	48	5.01322
935	t=0	9.04949		16002	0.01	48	6.80162		8823	0.01	48	7.90194		1737	0.01	48	6.41489		6084	0.01	48	4.205
939	t=0	9.00402		16072	0.01	48	5.72871		8850	0.01	48	7.54514		1749	0.01	48	5.72871		6155	0.01	48	4.01361
942	t=0	9.49302		16192	0.01	48	4.205		8915	0.01	48	5.84511		1751	0.01	48	5.72871		6163	0.01	48	5.25497
948	t=0	12.2262		16211	0.01	48	8.0518		8941	0.01	48	8.5856		1759	0.01	48	6.5264		6217	0.01	48	5.07396
956	t=0	3.75556		16437	0.01	48	4.89112		8963	0.01	48	7.28418		1765	0.01	48	7.17837		6231	0.01	48	5.67021
959	t=0	4.95227		16525	0.01	48	6.18942		8991	0.01	48	4.2684		1767	0.01	48	8.39434		6259	0.01	48	3.55988
965	t=0	6.01818		16580	0.01	48	5.3149		9025	0.01	48	5.72871		1781	0.01	48	6.6371		6344	0.01	48	4.95227
969	t=0	6.2461		16639	0.01	48	6.2461		9033	0.01	48	7.07175		1795	0.01	48	5.07396		6383	0.01	48	4.205
970	t=0	7.17837		17050	0.01	48	4.5823		9068	0.01	48	6.5264		1798	0.01	48	5.19484		6441	0.01	48	5.19484
972	t=0	3.42842		17052	0.01	48	5.9607		9107	0.01	48	5.84511		1800	0.01	48	6.69214		6449	0.01	48	3.69054
973	t=0	10.7014		17083	0.01	48	7.33678		9182	0.01	48	5.19484		1803	0.01	48	4.33158		6470	0.01	48	4.95227
975	t=0	7.38918		17090	0.01	48	7.38918		9188	0.01	48	4.2684		1832	0.01	48	7.23138		6542	0.01	48	4.89112
978	t=0	6.5264		17302	0.01	48	4.5823		9205	0.01	48	7.75025		1841	0.01	48	7.6481		6571	0.01	48	3.75556
981	t=0	8.34602		17589	0.01	48	4.51993		9218	0.01	48	4.205		1847	0.01	48	5.9607		6598	0.01	48	3.42842
982	t=0	8.5856		17655	0.01	48	5.19484		9257	0.01	48	6.30256		1891	0.01	48	6.41489		6609	0.01	48	6.85605
992	t=0	3.55988		17748	0.01	48	4.95227		9270	0.01	48	8.0518		1897	0.01	48	6.6371		6639	0.01	48	4.205
994	t=0	4.45735		17873	0.01	48	5.67021		9286	0.01	48	5.72871		1898	0.01	48	5.78702		6656	0.01	48	5.19484
1003	t=0	6.07547		17904	0.01	48	5.37463		9312	0.01	48	4.89112		1905	0.01	48	6.18942		6678	0.01	48	5.6115
1004	t=0	7.90194		17918	0.01	48	5.72871		9353	0.01	48	5.78702		1930	0.01	48	5.19484		6691	0.01	48	4.64447
1014	t=0	4.95227		17972	0.01	48	5.49347		9356	0.01	48	4.82976		1932	0.01	48	7.90194		6713	0.01	48	3.62531
1017	t=0	10.1201		17980	0.01	48	4.39457		9488	0.01	48	7.59673		1936	0.01	48	4.95227		6723	0.01	48	5.43415
1031	t=0	6.5264		18058	0.01	48	6.74698		9500	0.01	48	5.9607		1942	0.01	48	6.13255		6729	0.01	48	3.36238
1035	t=0	6.74698		18083	0.01	48	6.13255		9516	0.01	48	5.37463		1946	0.01	48	5.01322		6754	0.01	48	6.13255
1046	t=0	3.88499		18233	0.01	48	3.88499		9543	0.01	48	6.01818		1947	0.01	48	5.9607		6759	0.01	48	4.205
1060	t=0	3.9494		18251	0.01	48	4.95227		9579	0.01	48	6.01818		1948	0.01	48	6.13255		6784	0.01	48	5.67021
1066	t=0	11.3385		18274	0.01	48	5.6115		9598	0.01	48	7.38918		1952	0.01	48	5.37463		6791	0.01	48	3.29614
1072	t=0	10.5128		18315	0.01	48	6.6371		9665	0.01	48	8.49038		1957	0.01	48	9.13983		6826	0.01	48	4.14141
1081	t=0	9.40595		18394	0.01	48	5.19484		9667	0.01	48	4.64447		1960	0.01	48	5.72871		6831	0.01	48	4.07761
1086	t=0	5.3149		18422	0.01	48	5.49347		9670	0.01	48	5.67021		1963	0.01	48	5.49347		6851	0.01	48	4.14141
1102	t=0	-0.816289		18440	0.01	48	7.23138		9787	0.01	48	5.55259		1967	0.01	48	4.45735		6864	0.01	48	4.45735
1111	t=0	3.82038		18470	0.01	48	5.25497		9794	0.01	48	4.45735		1971	0.01	48	6.01818		6933	0.01	48	4.51993
1112	t=0	5.72871		18486	0.01	48	6.96431		9826	0.01	48	8.15069		1973	0.01	48	7.49336		6937	0.01	48	3.16304
1118	t=0	8.39434		18535	0.01	48	6.96431		9832	0.01	48	3.82038		1979	0.01	48	6.85605		6970	0.01	48	3.75556
1125	t=0	10.2003		18676	0.01	48	7.12516		9834	0.01	48	6.80162		1981	0.01	48	4.51993		6973	0.01	48	4.33158
1131	t=0	7.12516		18864	0.01	48	6.30256		9835	0.01	48	6.30256		2016	0.01	48	7.9521		6985	0.01	48	4.205
1134	t=0	6.91028		18886	0.01	48	6.80162		9921	0.01	48	6.01818		2018	0.01	48	6.2461		7012	0.01	48	5.25497
1135	t=0	4.82976		18921	0.01	48	7.49336		9923	0.01	48	6.58185		2021	0.01	48	7.90194		7030	0.01	48	4.45735
1137	t=0	7.01813		18951	0.01	48	4.89112		9926	0.01	48	5.90301		2030	0.01	48	7.28418		7083	0.01	48	4.07761
1139	t=0	10.319		19036	0.01	48	6.07547		9930	0.01	48	6.69214		2034	0.01	48	7.01813		7094	0.01	48	4.5823
1142	t=0	8.00205		19044	0.01	48	5.43415		9936	0.01	48	5.3149		2056	0.01	48	7.12516		7099	0.01	48	4.64447
1146	t=0	5.49347		19294	0.01	48	7.75025		9939	0.01	48	6.13255		2057	0.01	48	6.41489		7111	0.01	48	4.205
1153	t=0	5.90301		19360	0.01	48	5.90301		9951	0.01	48	6.13255		2062	0.01	48	3.69054		7137	0.01	48	3.62531
1159	t=0	5.72871		19361	0.01	48	3.42842		9972	0.01	48	5.01322		2069	0.01	48	4.14141		7149	0.01	48	4.89112
1169	t=0	10.6641		19402	0.01	48	5.6115		10015	0.01	48	5.43415		2070	0.01	48	7.75025		7162	0.01	48	4.07761
1171	t=0	10.5128		19500	0.01	48	5.07396		10023	0.01	48	7.6481		2080	0.01	48	8.91246		7169	0.01	48	3.82038
1173	t=0	8.95834		19507	0.01	48	7.59673		10035	0.01	48	5.49347		2111	0.01	48	6.07547		7176	0.01	48	5.6115
1174	t=0	10.957		19536	0.01	48	3.16304		10054	0.01	48	6.35883		2113	0.01	48	6.91028		7177	0.01	48	5.25497
1177	t=0	9.70715		19610	0.01	48	7.44137		10099	0.01	48	6.01818		2114	0.01	48	6.80162		7238	0.01	48	6.01818
1183	t=0	3.88499		19620	0.01	48	7.9521		10125	0.01	48	4.7682		2127	0.01	48	4.07761		7291	0.01	48	3.82038
1189	t=0	9.70715		19675	0.01	48	7.49336		10148	0.01	48	6.07547		2137	0.01	48	5.90301		7343	0.01	48	5.37463
1204	t=0	11.5038		19729	0.01	48	5.37463		10169	0.01	48	7.12516		2140	0.01	48	6.2461		7353	0.01	48	3.75556
1206	t=0	10.5128		19791	0.01	48	4.14141		10178	0.01	48	4.64447		2142	0.01	48	5.07396		7354	0.01	48	4.01361
1209	t=0	9.53626		19840	0.01	48	5.1345		10195	0.01	48	5.01322		2144	0.01	48	6.35883		7377	0.01	48	5.19484
1211	t=0	7.59673		19862	0.01	48	5.07396		10243	0.01	48	8.19982		2150	0.01	48	5.25497		7384	0.01	48	5.19484
1212	t=0	9.44959		19956	0.01	48	8.44246		10266	0.01	48	4.64447		2167	0.01	48	6.30256		7409	0.01	48	4.89112
1213	t=0	7.07175		20021	0.01	48	7.9521		10334	0.01	48	6.74698		2173	0.01	48	6.85605		7424	0.01	48	4.70644
1222	t=0	8.34602		20034	0.01	48	6.80162		10406	0.01	48	6.58185		2179	0.01	48	6.41489		7438	0.01	48	4.07761
1227	t=0	8.34602		20122	0.01	48	7.33678		10436	0.01	48	4.33158		2185	0.01	48	5.84511		7515	0.01	48	3.82038
1231	t=0	9.79138		20130	0.01	48	7.59673		10486	0.01	48	4.33158		2188	0.01	48	7.01813		7551	0.01	48	4.51993
1234	t=0	9.40595		20160	0.01	48	6.41489		10491	0.01	48	7.6481		2197	0.01	48	8.39434		7556	0.01	48	4.07761
1238	t=0	4.45735		20293	0.01	48	7.23138		10493	0.01	48	6.96431		2213	0.01	48	8.24876		7560	0.01	48	6.47075
1252	t=0	5.37463		20419	0.01	48	4.95227		10563	0.01	48	6.30256		2221	0.01	48	6.5264		7584	0.01	48	4.70644
1254	t=0	6.13255		20476	0.01	48	5.19484		10574	0.01	48	9.53626		2235	0.01	48	3.82038		7595	0.01	48	5.37463
1268	t=0	5.49347		20491	0.01	48	6.80162		10622	0.01	48	6.5264		2241	0.01	48	5.1345		7637	0.01	48	3.02913
1271	t=0	3.75556		20610	0.01	48	7.9521		10632	0.01	48	5.49347		2254	0.01	48	4.07761		7675	0.01	48	5.49347
1273	t=0	8.53809		20649	0.01	48	5.72871		10637	0.01	48	5.49347		2255	0.01	48	6.41489		7676	0.01	48	4.39457
1274	t=0	7.01813		20832	0.01	48	4.33158		10693	0.01	48	5.19484		2257	0.01	48	6.07547		7684	0.01	48	4.01361
1276	t=0	9.83319		20904	0.01	48	5.43415		10739	0.01	48	7.28418		2258	0.01	48	5.49347		7734	0.01	48	3.62531
1279	t=0	11.6323		20964	0.01	48	4.95227		10745	0.01	48	7.80102		2263	0.01	48	5.78702		7741	0.01	48	4.14141
1280	t=0	6.74698		20972	0.01	48	6.91028		10762	0.01	48	6.01818		2268	0.01	48	7.90194		7745	0.01	48	5.49347
1283	t=0	8.5856		21055	0.01	48	5.37463		10790	0.01	48	6.35883		2289	0.01	48	7.80102		7764	0.01	48	4.70644
1284	t=0	9.2738		21118	0.01	48	6.85605		10882	0.01	48	7.07175		2290	0.01	48	7.6481		7792	0.01	48	6.01818
1290	t=0	9.62211		21131	0.01	48	6.41489		10963	0.01	48	6.58185		2297	0.01	48	4.7682		7795	0.01	48	5.6115
1294	t=0	9.83319		21149	0.01	48	7.49336		10984	0.01	48	4.14141		2301	0.01	48	5.90301		7912	0.01	48	4.5823
1295	t=0	3.88499		21155	0.01	48	7.69928		11005	0.01	48	4.39457		2302	0.01	48	7.01813		7921	0.01	48	5.25497
1299	t=0	9.83319		21215	0.01	48	9.74937		11013	0.01	48	5.90301		2309	0.01	48	4.82976		7928	0.01	48	3.69054
1306	t=0	10.9211		21244	0.01	48	4.7682		11035	0.01	48	4.01361		2313	0.01	48	4.7682		7939	0.01	48	4.5823
1307	t=0	4.82976		21445	0.01	48	6.74698		11073	0.01	48	4.33158		2316	0.01	48	8.10134		8073	0.01	48	3.49425
1309	t=0	8.63291		21475	0.01	48	5.90301		11081	0.01	48	6.69214		2319	0.01	48	6.18942		8088	0.01	48	5.1345
1310	t=0	5.25497		21504	0.01	48	6.74698		11219	0.01	48	4.7682		2330	0.01	48	5.25497		8127	0.01	48	6.47075
1312	t=0	5.55259		21522	0.01	48	4.89112		11222	0.01	48	6.47075		2332	0.01	48	6.5264		8145	0.01	48	4.70644
1314	t=0	5.25497		21537	0.01	48	6.07547		11253	0.01	48	5.01322		2333	0.01	48	6.13255		8161	0.01	48	6.13255
1315	t=0	6.30256		21551	0.01	48	8.44246		11278	0.01	48	4.7682		2334	0.01	48	6.01818		8175	0.01	48	6.07547
1322	t=0	11.372		21660	0.01	48	8.5856		11282	0.01	48	6.18942		2349	0.01	48	4.64447		8220	0.01	48	5.1345
1326	t=0	4.7682		21707	0.01	48	9.79138		11288	0.01	48	6.35883		2366	0.01	48	5.72871		8222	0.01	48	5.1345
1327	t=0	7.75025		21852	0.01	48	5.3149		11321	0.01	48	7.28418		2370	0.01	48	5.43415		8261	0.01	48	6.01818
1332	t=0	6.69214		21877	0.01	48	7.33678		11399	0.01	48	7.23138		2377	0.01	48	7.44137		8279	0.01	48	4.5823
1335	t=0	9.2738		21941	0.01	48	9.22935		11400	0.01	48	5.55259		2383	0.01	48	7.33678		8295	0.01	48	4.39457
1338	t=0	10.5509		22013	0.01	48	7.59673		11463	0.01	48	7.23138		2386	0.01	48	8.34602		8331	0.01	48	6.13255
1340	t=0	6.5264		22135	0.01	48	4.89112		11612	0.01	48	6.35883		2398	0.01	48	7.07175		8341	0.01	48	4.7682
1341	t=0	5.43415		22160	0.01	48	6.96431		11653	0.01	48	6.18942		2400	0.01	48	6.41489		8342	0.01	48	6.13255
1345	t=0	4.64447		22553	0.01	48	6.58185		11691	0.01	48	4.45735		2407	0.01	48	6.2461		8345	0.01	48	5.55259
1350	t=0	10.2401		22654	0.01	48	6.30256		11715	0.01	48	4.5823		2409	0.01	48	7.12516		8366	0.01	48	4.205
1360	t=0	7.75025		22661	0.01	48	7.17837		11756	0.01	48	7.12516		2428	0.01	48	6.91028		8443	0.01	48	5.67021
1367	t=0	4.95227		22838	0.01	48	4.45735		11795	0.01	48	6.13255		2434	0.01	48	5.84511		8505	0.01	48	5.72871
1373	t=0	5.78702		22869	0.01	48	6.35883		11797	0.01	48	6.69214		2440	0.01	48	5.72871		8557	0.01	48	4.33158
1374	t=0	5.43415		22870	0.01	48	5.3149		11855	0.01	48	5.67021		2442	0.01	48	5.01322		8587	0.01	48	3.49425
1376	t=0	10.319		22965	0.01	48	5.37463		11884	0.01	48	4.95227		2452	0.01	48	6.18942		8601	0.01	48	4.33158
1382	t=0	6.35883		23171	0.01	48	8.49038		11888	0.01	48	7.90194		2465	0.01	48	7.6481		8636	0.01	48	4.2684
1385	t=0	11.1335		23265	0.01	48	4.205		11898	0.01	48	5.72871		2478	0.01	48	4.82976		8637	0.01	48	3.62531
1386	t=0	10.7014		23351	0.01	48	4.07761		11900	0.01	48	4.7682		2483	0.01	48	6.2461		8641	0.01	48	5.07396
1392	t=0	7.54514		23377	0.01	48	7.59673		11930	0.01	48	5.78702		2489	0.01	48	5.1345		8682	0.01	48	6.35883
1396	t=0	8.7736		23380	0.01	48	9.44959		12101	0.01	48	4.5823		2493	0.01	48	6.01818		8740	0.01	48	4.7682
1397	t=0	5.07396		23459	0.01	48	5.43415		12120	0.01	48	6.01818		2496	0.01	48	5.67021		8807	0.01	48	3.36238
1399	t=0	7.59673		23564	0.01	48	5.3149		12193	0.01	48	5.72871		2498	0.01	48	8.44246		8876	0.01	48	5.72871
1400	t=0	7.28418		23619	0.01	48	4.5823		12209	0.01	48	5.07396		2508	0.01	48	6.5264		8880	0.01	48	5.43415
1404	t=0	8.5856		23856	0.01	48	4.64447		12226	0.01	48	4.14141		2515	0.01	48	7.80102		8906	0.01	48	5.07396
1409	t=0	7.9521		23917	0.01	48	3.49425		12252	0.01	48	6.6371		2526	0.01	48	6.30256		8926	0.01	48	3.09619
1413	t=0	9.62211		23944	0.01	48	7.33678		12304	0.01	48	5.49347		2543	0.01	48	8.24876		8943	0.01	48	3.82038
1416	t=0	8.91246		23972	0.01	48	4.5823		12319	0.01	48	7.80102		2552	0.01	48	7.33678		8997	0.01	48	5.07396
1417	t=0	4.01361		24035	0.01	48	4.01361		12341	0.01	48	6.6371		2562	0.01	48	5.78702		9016	0.01	48	3.42842
1426	t=0	8.95834		24087	0.01	48	6.58185		12385	0.01	48	6.69214		2578	0.01	48	6.13255		9017	0.01	48	5.1345
1427	t=0	9.18469		24120	0.01	48	9.00402		12392	0.01	48	4.64447		2587	0.01	48	6.13255		9071	0.01	48	5.1345
1433	t=0	9.04949		24191	0.01	48	7.80102		12658	0.01	48	5.6115		2619	0.01	48	9.53626		9121	0.01	48	4.82976
1437	t=0	8.86638		24236	0.01	48	9.57929		12690	0.01	48	7.17837		2627	0.01	48	8.44246		9158	0.01	48	3.42842
1444	t=0	11.5685		24291	0.01	48	7.07175		12964	0.01	48	6.5264		2630	0.01	48	7.07175		9174	0.01	48	4.70644
1448	t=0	9.18469		24319	0.01	48	5.01322		12986	0.01	48	7.38918		2634	0.01	48	8.00205		9195	0.01	48	6.47075
1449	t=0	4.89112		24373	0.01	48	8.00205		13084	0.01	48	6.2461		2637	0.01	48	5.9607		9221	0.01	48	4.70644
1452	t=0	6.85605		24588	0.01	48	5.25497		13101	0.01	48	8.49038		2672	0.01	48	4.2684		9279	0.01	48	4.2684
1457	t=0	9.83319		24638	0.01	48	4.205		13148	0.01	48	6.30256		2680	0.01	48	5.9607		9320	0.01	48	5.43415
1458	t=0	10.1201		24662	0.01	48	4.5823		13150	0.01	48	4.5823		2698	0.01	48	7.54514		9380	0.01	48	4.14141
1460	t=0	7.33678		24726	0.01	48	10.3582		13158	0.01	48	7.75025		2699	0.01	48	5.55259		9384	0.01	48	4.89112
1463	t=0	7.6481		24752	0.01	48	6.91028		13160	0.01	48	7.90194		2704	0.01	48	5.67021		9461	0.01	48	4.33158
1467	t=0	4.7682		24800	0.01	48	5.3149		13170	0.01	48	8.7736		2705	0.01	48	4.70644		9494	0.01	48	4.2684
1475	t=0	6.5264		24862	0.01	48	6.5264		13207	0.01	48	5.84511		2708	0.01	48	5.3149		9509	0.01	48	3.55988
1479	t=0	8.91246		24904	0.01	48	8.34602		13214	0.01	48	5.84511		2709	0.01	48	9.31805		9560	0.01	48	4.89112
1495	t=0	9.70715		24971	0.01	48	7.75025		13217	0.01	48	5.25497		2711	0.01	48	3.36238		9573	0.01	48	5.67021
1496	t=0	8.39434		24973	0.01	48	7.07175		13246	0.01	48	7.90194		2712	0.01	48	6.18942		9614	0.01	48	3.36238
1497	t=0	10.3971		24992	0.01	48	10.1603		13283	0.01	48	6.18942		2715	0.01	48	6.30256		9655	0.01	48	5.9607
1504	t=0	9.40595		25179	0.01	48	6.85605		13357	0.01	48	5.49347		2726	0.01	48	7.17837		9692	0.01	48	5.43415
1511	t=0	10.2003		25188	0.01	48	8.34602		13421	0.01	48	6.2461		2727	0.01	48	8.15069		9722	0.01	48	4.39457
1514	t=0	10.9211		25668	0.01	48	4.7682		13442	0.01	48	6.58185		2729	0.01	48	5.3149		9781	0.01	48	4.89112
1516	t=0	8.44246		25730	0.01	48	4.14141		13446	0.01	48	4.33158		2739	0.01	48	6.74698		9825	0.01	48	5.37463
1520	t=0	9.04949		25771	0.01	48	6.47075		13494	0.01	48	7.49336		2748	0.01	48	6.5264		9862	0.01	48	4.2684
1528	t=0	2.41645		25778	0.01	48	8.95834		13514	0.01	48	5.90301		2755	0.01	48	5.90301		9864	0.01	48	4.89112
1531	t=0	7.90194		25836	0.01	48	8.5856		13558	0.01	48	4.64447		2769	0.01	48	6.35883		9870	0.01	48	4.5823
1533	t=0	10.319		25899	0.01	48	4.82976		13596	0.01	48	5.1345		2770	0.01	48	5.1345		9874	0.01	48	4.51993
1540	t=0	4.33158		25910	0.01	48	10.0798		13631	0.01	48	4.01361		2778	0.01	48	6.41489		9889	0.01	48	5.07396
1542	t=0	3.69054		26069	0.01	48	5.84511		13818	0.01	48	7.85158		2784	0.01	48	7.6481		9900	0.01	48	4.51993
1544	t=0	10.9211		26151	0.01	48	4.82976		13819	0.01	48	4.5823		2788	0.01	48	5.3149		9924	0.01	48	5.43415
1550	t=0	3.9494		26199	0.01	48	8.82009		13877	0.01	48	6.6371		2790	0.01	48	6.07547		9931	0.01	48	4.5823
1556	t=0	10.0392		26232	0.01	48	4.51993		13922	0.01	48	3.82038		2791	0.01	48	6.74698		9944	0.01	48	4.39457
1557	t=0	9.95739		26257	0.01	48	6.18942		13962	0.01	48	6.5264		2792	0.01	48	7.12516		9957	0.01	48	4.70644
1558	t=0	4.33158		26277	0.01	48	5.72871		13984	0.01	48	5.90301		2795	0.01	48	6.69214		9979	0.01	48	4.205
1560	t=0	9.40595		26297	0.01	48	5.49347		14062	0.01	48	7.54514		2799	0.01	48	6.85605		9989	0.01	48	5.37463
1562	t=0	8.34602		26333	0.01	48	7.90194		14075	0.01	48	6.30256		2802	0.01	48	5.1345		9992	0.01	48	5.25497
1564	t=0	11.7884		26380	0.01	48	6.01818		14112	0.01	48	6.30256		2805	0.01	48	5.55259		10018	0.01	48	5.19484
1567	t=0	8.24876		26433	0.01	48	6.18942		14144	0.01	48	4.39457		2807	0.01	48	8.7736		10094	0.01	48	4.2684
1568	t=0	3.82038		26441	0.01	48	5.72871		14170	0.01	48	4.45735		2820	0.01	48	6.91028		10109	0.01	48	5.3149
1576	t=0	9.57929		26530	0.01	48	5.67021		14177	0.01	48	6.07547		2828	0.01	48	5.67021		10111	0.01	48	4.14141
1580	t=0	9.40595		26579	0.01	48	5.3149		14182	0.01	48	8.91246		2837	0.01	48	5.01322		10123	0.01	48	4.2684
1582	t=0	8.39434		26680	0.01	48	6.13255		14186	0.01	48	5.9607		2853	0.01	48	3.62531		10160	0.01	48	3.16304
1585	t=0	6.07547		26731	0.01	48	9.57929		14412	0.01	48	6.01818		2858	0.01	48	6.41489		10162	0.01	48	5.49347
1586	t=0	4.64447		26770	0.01	48	7.80102		14453	0.01	48	6.01818		2860	0.01	48	6.30256		10227	0.01	48	5.43415
1590	t=0	4.33158		26772	0.01	48	6.30256		14508	0.01	48	6.13255		2863	0.01	48	8.91246		10245	0.01	48	6.01818
1600	t=0	8.95834		26899	0.01	48	6.2461		14585	0.01	48	6.2461		2864	0.01	48	7.28418		10271	0.01	48	5.07396
1602	t=0	8.10134		26920	0.01	48	5.3149		14631	0.01	48	5.90301		2882	0.01	48	6.69214		10297	0.01	48	3.9494
1605	t=0	4.01361		26927	0.01	48	5.90301		14649	0.01	48	5.49347		2890	0.01	48	4.39457		10371	0.01	48	3.9494
1611	t=0	5.3149		27085	0.01	48	8.19982		14757	0.01	48	5.84511		2892	0.01	48	7.12516		10372	0.01	48	4.07761
1614	t=0	5.78702		27276	0.01	48	5.67021		14761	0.01	48	5.49347		2912	0.01	48	4.95227		10383	0.01	48	4.07761
1615	t=0	8.68001		27344	0.01	48	7.28418		14802	0.01	48	6.5264		2918	0.01	48	9.40595		10395	0.01	48	3.88499
1621	t=0	4.2684		27456	0.01	48	5.07396		14830	0.01	48	6.80162		2919	0.01	48	6.07547		10469	0.01	48	4.70644
1625	t=0	4.51993		27495	0.01	48	8.44246		14856	0.01	48	9.04949		2925	0.01	48	5.1345		10482	0.01	48	3.82038
1627	t=0	4.07761		27570	0.01	48	6.30256		14920	0.01	48	8.0518		2926	0.01	48	6.01818		10544	0.01	48	4.205
1645	t=0	4.82976		27605	0.01	48	5.3149		14930	0.01	48	5.49347		2928	0.01	48	5.6115		10626	0.01	48	5.25497
1646	t=0	8.29749		27647	0.01	48	5.37463		14981	0.01	48	4.70644		2941	0.01	48	4.82976		10644	0.01	48	3.55988
1650	t=0	10.319		27697	0.01	48	5.67021		15013	0.01	48	5.1345		2942	0.01	48	5.84511		10659	0.01	48	5.6115
1659	t=0	8.7736		27757	0.01	48	7.80102		15180	0.01	48	5.01322		2959	0.01	48	6.13255		10681	0.01	48	4.45735
1674	t=0	3.82038		27838	0.01	48	6.07547		15200	0.01	48	6.74698		2964	0.01	48	8.91246		10776	0.01	48	2.62251
1679	t=0	9.22935		27854	0.01	48	9.04949		15220	0.01	48	5.49347		2969	0.01	48	7.17837		10777	0.01	48	4.205
1701	t=0	9.04949		27987	0.01	48	9.57929		15243	0.01	48	4.89112		2983	0.01	48	5.01322		10782	0.01	48	5.01322
1704	t=0	9.18469		28014	0.01	48	6.41489		15392	0.01	48	5.3149		3008	0.01	48	6.2461		10784	0.01	48	6.01818
1709	t=0	8.0518		28018	0.01	48	4.70644		15431	0.01	48	5.3149		3024	0.01	48	6.47075		10834	0.01	48	4.64447
1713	t=0	9.74937		28160	0.01	48	5.1345		15435	0.01	48	9.22935		3031	0.01	48	5.67021		10853	0.01	48	5.43415
1716	t=0	9.2738		28190	0.01	48	5.07396		15440	0.01	48	6.58185		3048	0.01	48	6.35883		10856	0.01	48	4.7682
1720	t=0	10.885		28323	0.01	48	5.25497		15480	0.01	48	6.07547		3060	0.01	48	5.37463		10872	0.01	48	3.62531
1724	t=0	8.10134		28355	0.01	48	6.5264		15541	0.01	48	8.95834		3063	0.01	48	5.90301		10881	0.01	48	5.37463
1731	t=0	9.95739		28405	0.01	48	5.43415		15562	0.01	48	6.5264		3067	0.01	48	8.7736		10885	0.01	48	4.89112
1732	t=0	8.82009		28772	0.01	48	6.80162		15568	0.01	48	6.35883		3073	0.01	48	5.25497		10909	0.01	48	4.64447
1736	t=0	10.319		28934	0.01	48	6.2461		15603	0.01	48	4.64447		3075	0.01	48	7.44137		10921	0.01	48	2.96187
1743	t=0	5.3149		29351	0.01	48	5.55259		15620	0.01	48	6.5264		3091	0.01	48	7.01813		10939	0.01	48	4.14141
1746	t=0	10.2796		29452	0.01	48	7.07175		15635	0.01	48	6.91028		3093	0.01	48	6.35883		10979	0.01	48	4.64447
1747	t=0	10.9927		29493	0.01	48	6.85605		15683	0.01	48	6.18942		3096	0.01	48	5.90301		11034	0.01	48	5.37463
1753	t=0	9.18469		29497	0.01	48	6.2461		15700	0.01	48	8.15069		3115	0.01	48	5.3149		11040	0.01	48	4.95227
1760	t=0	8.10134		29819	0.01	48	4.64447		15753	0.01	48	5.01322		3116	0.01	48	6.30256		11120	0.01	48	5.43415
1761	t=0	5.49347		29854	0.01	48	4.70644		15862	0.01	48	6.58185		3120	0.01	48	4.205		11158	0.01	48	3.75556
1764	t=0	8.34602		29859	0.01	48	7.85158		15873	0.01	48	5.9607		3127	0.01	48	6.58185		11168	0.01	48	4.64447
1771	t=0	5.1345		29883	0.01	48	4.7682		16019	0.01	48	4.95227		3128	0.01	48	6.80162		11183	0.01	48	5.01322
1774	t=0	4.64447		30000	0.01	48	5.1345		16050	0.01	48	5.49347		3131	0.01	48	4.205		11201	0.01	48	2.55403
1775	t=0	7.33678		30032	0.01	48	6.47075		16060	0.01	48	7.12516		3139	0.01	48	5.78702		11254	0.01	48	4.39457
1778	t=0	9.74937		30057	0.01	48	4.205		16106	0.01	48	5.37463		3160	0.01	48	7.12516		11313	0.01	48	4.95227
1779	t=0	5.01322		30109	0.01	48	5.6115		16107	0.01	48	4.45735		3165	0.01	48	6.30256		11350	0.01	48	4.39457
1781	t=0	5.25497		30171	0.01	48	4.07761		16140	0.01	48	3.29614		3166	0.01	48	4.39457		11385	0.01	48	4.7682
1782	t=0	10.5128		30213	0.01	48	5.67021		16228	0.01	48	4.14141		3176	0.01	48	9.74937		11401	0.01	48	3.49425
1783	t=0	7.59673		30252	0.01	48	6.6371		16249	0.01	48	6.30256		3177	0.01	48	7.12516		11417	0.01	48	3.49425
1784	t=0	9.18469		30349	0.01	48	4.7682		16268	0.01	48	7.38918		3179	0.01	48	6.13255		11441	0.01	48	4.205
1786	t=0	11.0282		30374	0.01	48	8.29749		16269	0.01	48	4.64447		3190	0.01	48	5.55259		11447	0.01	48	3.16304
1790	t=0	9.40595		30375	0.01	48	6.85605		16350	0.01	48	6.5264		3191	0.01	48	5.37463		11462	0.01	48	3.69054
1794	t=0	10.5888		30456	0.01	48	9.62211		16394	0.01	48	6.74698		3192	0.01	48	5.78702		11473	0.01	48	5.72871
1795	t=0	9.99838		30683	0.01	48	5.67021		16409	0.01	48	7.54514		3194	0.01	48	5.3149		11494	0.01	48	5.37463
1802	t=0	4.70644		30831	0.01	48	8.34602		16531	0.01	48	7.17837		3201	0.01	48	5.3149		11558	0.01	48	6.13255
1803	t=0	8.68001		31057	0.01	48	8.19982		16601	0.01	48	4.95227		3204	0.01	48	6.74698		11562	0.01	48	5.1345
1815	t=0	3.88499		31100	0.01	48	3.22969		16676	0.01	48	3.88499		3209	0.01	48	5.72871		11598	0.01	48	4.01361
1822	t=0	9.57929		31124	0.01	48	7.01813		16801	0.01	48	8.44246		3210	0.01	48	8.72691		11618	0.01	48	4.205
1834	t=0	3.9494		31197	0.01	48	4.33158		16825	0.01	48	5.84511		3218	0.01	48	4.14141		11656	0.01	48	4.95227
1855	t=0	8.91246		31206	0.01	48	7.01813		16830	0.01	48	5.90301		3229	0.01	48	5.55259		11667	0.01	48	3.49425
1859	t=0	8.29749		31248	0.01	48	5.49347		16846	0.01	48	7.69928		3247	0.01	48	6.18942		11744	0.01	48	4.51993
1863	t=0	11.6954		31278	0.01	48	6.01818		16865	0.01	48	5.6115		3249	0.01	48	5.6115		11768	0.01	48	6.30256
1880	t=0	3.82038		31304	0.01	48	6.07547		16872	0.01	48	6.74698		3259	0.01	48	6.07547		11772	0.01	48	4.14141
1886	t=0	7.59673		31408	0.01	48	5.1345		16914	0.01	48	6.6371		3268	0.01	48	5.37463		11786	0.01	48	3.49425
1888	t=0	8.91246		31436	0.01	48	5.6115		16971	0.01	48	5.55259		3274	0.01	48	4.51993		11807	0.01	48	5.3149
1893	t=0	8.7736		31467	0.01	48	4.82976		16987	0.01	48	6.47075		3278	0.01	48	6.96431		11854	0.01	48	2.96187
1904	t=0	7.44137		31653	0.01	48	5.07396		17034	0.01	48	5.9607		3279	0.01	48	7.9521		11886	0.01	48	5.25497
1905	t=0	5.90301		31745	0.01	48	4.89112		17036	0.01	48	6.80162		3280	0.01	48	6.74698		11901	0.01	48	4.89112
1908	t=0	9.3621		31748	0.01	48	7.17837		17056	0.01	48	7.23138		3304	0.01	48	6.13255		12018	0.01	48	5.67021
1913	t=0	9.40595		32008	0.01	48	5.43415		17110	0.01	48	5.25497		3307	0.01	48	8.29749		12063	0.01	48	4.51993
1919	t=0	8.29749		32106	0.01	48	6.6371		17127	0.01	48	4.89112		3323	0.01	48	9.31805		12070	0.01	48	4.14141
1927	t=0	9.62211		32343	0.1	48	7.85158		17156	0.01	48	6.13255		3324	0.01	48	6.13255		12075	0.01	48	3.88499
1928	t=0	8.82009		32458	0.1	48	4.64447		17165	0.01	48	6.2461		3337	0.01	48	8.68001		12078	0.01	48	3.42842
1934	t=0	10.8487		32611	0.1	48	5.37463		17326	0.01	48	6.5264		3367	0.01	48	6.6371		12084	0.01	48	4.64447
1937	t=0	7.44137		32715	0.1	48	6.41489		17340	0.01	48	5.72871		3377	0.01	48	6.69214		12087	0.01	48	3.9494
1939	t=0	9.18469		32751	0.1	48	6.35883		17428	0.01	48	5.19484		3384	0.01	48	4.95227		12099	0.01	48	4.33158
1940	t=0	10.7014		32865	0.1	48	6.2461		17495	0.01	48	6.96431		3395	0.01	48	7.07175		12114	0.01	48	5.6115
1943	t=0	5.84511		32874	0.1	48	5.19484		17519	0.01	48	5.07396		3403	0.01	48	6.30256		12118	0.01	48	4.5823
1945	t=0	5.07396		32895	0.1	48	5.3149		17531	0.01	48	5.07396		3404	0.01	48	6.35883		12126	0.01	48	4.82976
1957	t=0	9.91619		33004	0.1	48	6.13255		17587	0.01	48	5.90301		3413	0.01	48	4.39457		12128	0.01	48	6.35883
1962	t=0	4.89112		33164	0.1	48	5.6115		17590	0.01	48	6.18942		3414	0.01	48	7.07175		12132	0.01	48	5.78702
1972	t=0	6.41489		33190	0.1	48	7.28418		17641	0.01	48	7.23138		3416	0.01	48	5.43415		12135	0.01	48	4.205
1973	t=0	6.6371		33330	0.1	48	4.01361		17715	0.01	48	5.55259		3428	0.01	48	8.72691		12138	0.01	48	4.64447
1977	t=0	7.12516		33584	0.1	48	4.82976		17718	0.01	48	5.1345		3434	0.01	48	6.85605		12140	0.01	48	3.49425
1982	t=0	9.62211		33611	0.1	48	4.33158		17733	0.01	48	6.58185		3435	0.01	48	6.6371		12176	0.01	48	3.82038
1984	t=0	7.54514		33699	0.1	48	5.6115		17743	0.01	48	6.47075		3441	0.01	48	6.18942		12180	0.01	48	4.01361
1985	t=0	9.2738		33799	0.1	48	7.28418		17802	0.01	48	6.07547		3442	0.01	48	7.28418		12221	0.01	48	4.95227
1987	t=0	5.55259		33845	0.1	48	5.67021		17813	0.01	48	7.80102		3445	0.01	48	5.3149		12228	0.01	48	5.72871
1990	t=0	9.57929		33878	0.1	48	8.86638		17819	0.01	48	8.53809		3455	0.01	48	4.82976		12232	0.01	48	4.33158
1998	t=0	9.83319		33915	0.1	48	5.49347		17820	0.01	48	4.205		3456	0.01	48	7.44137		12235	0.01	48	4.51993
2000	t=0	7.17837		33989	0.1	48	9.53626		17843	0.01	48	5.43415		3459	0.01	48	5.72871		12249	0.01	48	4.5823
2002	t=0	9.83319		34129	0.1	48	4.07761		17848	0.01	48	6.07547		3461	0.01	48	4.7682		12258	0.01	48	4.33158
2003	t=0	7.80102		34167	0.1	48	7.01813		17851	0.01	48	5.19484		3472	0.01	48	6.01818		12315	0.01	48	3.09619
2005	t=0	6.69214		34168	0.1	48	6.69214		17922	0.01	48	6.35883		3478	0.01	48	6.07547		12342	0.01	48	6.2461
2007	t=0	3.82038		34183	0.1	48	8.15069		17923	0.01	48	7.01813		3479	0.01	48	4.64447		12375	0.01	48	4.51993
2009	t=0	9.57929		34212	0.1	48	6.30256		17941	0.01	48	5.01322		3487	0.01	48	7.75025		12451	0.01	48	4.33158
2022	t=0	11.3049		34250	0.1	48	4.51993		17974	0.01	48	4.39457		3504	0.01	48	5.90301		12490	0.01	48	4.07761
2023	t=0	4.89112		34280	0.1	48	6.01818		17994	0.01	48	6.30256		3513	0.01	48	6.5264		12521	0.01	48	3.88499
2028	t=0	9.74937		34308	0.1	48	5.25497		18007	0.01	48	4.07761		3514	0.01	48	6.2461		12536	0.01	48	3.55988
2031	t=0	10.957		34322	0.1	48	4.64447		18071	0.01	48	5.72871		3516	0.01	48	4.45735		12538	0.01	48	4.89112
2033	t=0	7.28418		34397	0.1	48	3.9494		18155	0.01	48	5.9607		3524	0.01	48	6.91028		12558	0.01	48	6.2461
2036	t=0	5.43415		34478	0.1	48	3.82038		18181	0.01	48	6.2461		3526	0.01	48	5.90301		12559	0.01	48	4.51993
2040	t=0	6.85605		34501	0.1	48	6.58185		18269	0.01	48	6.18942		3532	0.01	48	7.9521		12564	0.01	48	4.39457
2046	t=0	7.07175		34613	0.1	48	8.10134		18365	0.01	48	7.54514		3536	0.01	48	5.25497		12574	0.01	48	4.33158
2052	t=0	7.12516		34666	0.1	48	4.51993		18397	0.01	48	3.9494		3541	0.01	48	6.5264		12632	0.01	48	4.95227
2057	t=0	4.7682		34776	0.1	48	5.72871		18467	0.01	48	4.45735		3544	0.01	48	4.51993		12638	0.01	48	4.89112
2066	t=0	10.2401		34916	0.1	48	7.80102		18487	0.01	48	3.62531		3547	0.01	48	9.00402		12677	0.01	48	4.89112
2067	t=0	11.0986		34993	0.1	48	5.67021		18512	0.01	48	3.88499		3564	0.01	48	6.47075		12695	0.01	48	4.70644
2071	t=0	10.4744		34994	0.1	48	5.78702		18551	0.01	48	8.34602		3578	0.01	48	8.24876		12701	0.01	48	4.14141
2076	t=0	6.58185		35052	0.1	48	6.2461		18601	0.01	48	6.41489		3579	0.01	48	6.01818		12730	0.01	48	5.37463
2077	t=0	9.13983		35128	0.1	48	6.85605		18618	0.01	48	9.04949		3583	0.01	48	5.78702		12787	0.01	48	4.51993
2080	t=0	9.95739		35175	0.1	48	5.55259		18625	0.01	48	6.41489		3584	0.01	48	8.63291		12813	0.01	48	4.51993
2083	t=0	4.14141		35263	0.1	48	8.29749		18647	0.01	48	6.35883		3585	0.01	48	6.69214		12830	0.01	48	5.3149
2086	t=0	8.5856		35349	0.1	48	6.30256		18683	0.01	48	6.74698		3588	0.01	48	5.72871		12877	0.01	48	4.7682
2089	t=0	6.69214		35367	0.1	48	4.14141		18692	0.01	48	6.69214		3594	0.01	48	6.6371		12917	0.01	48	4.45735
2092	t=0	7.12516		35442	0.1	48	4.2684		18711	0.01	48	5.90301		3607	0.01	48	6.13255		12951	0.01	48	3.82038
2096	t=0	6.18942		35453	0.1	48	5.25497		18729	0.01	48	5.37463		3611	0.01	48	6.07547		12992	0.01	48	5.3149
2097	t=0	3.88499		35456	0.1	48	4.33158		18762	0.01	48	6.5264		3612	0.01	48	6.30256		12999	0.01	48	4.95227
2117	t=0	8.29749		35472	0.1	48	5.37463		18805	0.01	48	8.5856		3614	0.01	48	6.41489		13019	0.01	48	4.39457
2126	t=0	4.51993		35561	0.1	48	5.37463		18821	0.01	48	6.74698		3631	0.01	48	5.72871		13030	0.01	48	2.75886
2129	t=0	10.0392		35585	0.1	48	4.39457		18841	0.01	48	5.78702		3642	0.01	48	6.80162		13050	0.01	48	3.69054
2130	t=0	10.4359		35597	0.1	48	5.78702		18927	0.01	48	7.23138		3648	0.01	48	4.64447		13061	0.01	48	5.37463
2136	t=0	8.39434		35622	0.1	48	5.1345		18932	0.01	48	6.85605		3675	0.01	48	8.10134		13088	0.01	48	6.07547
2141	t=0	9.3621		35713	0.1	48	8.39434		18948	0.01	48	7.54514		3682	0.01	48	6.2461		13122	0.01	48	4.7682
2149	t=0	7.44137		35721	0.1	48	6.47075		19001	0.01	48	5.07396		3684	0.01	48	7.6481		13157	0.01	48	5.37463
2150	t=0	10.1201		35846	0.1	48	5.55259		19013	0.01	48	4.64447		3696	0.01	48	8.10134		13163	0.01	48	6.07547
2152	t=0	7.85158		36033	0.1	48	6.58185		19034	0.01	48	4.82976		3697	0.01	48	5.90301		13212	0.01	48	6.30256
2153	t=0	6.30256		36061	0.1	48	5.55259		19080	0.01	48	6.80162		3699	0.01	48	5.07396		13243	0.01	48	4.14141
2163	t=0	10.1201		36090	0.1	48	4.2684		19103	0.01	48	4.70644		3708	0.01	48	3.69054		13301	0.01	48	4.2684
2187	t=0	5.6115		36103	0.1	48	6.41489		19123	0.01	48	6.18942		3714	0.01	48	6.07547		13318	0.01	48	4.51993
2188	t=0	4.95227		36199	0.1	48	5.84511		19140	0.01	48	4.82976		3724	0.01	48	6.85605		13353	0.01	48	5.72871
2194	t=0	3.42842		36252	0.1	48	3.9494		19311	0.01	48	6.5264		3726	0.01	48	6.58185		13385	0.01	48	4.39457
2197	t=0	8.49038		36264	0.1	48	5.43415		19314	0.01	48	5.67021		3729	0.01	48	8.72691		13471	0.01	48	5.49347
2220	t=0	3.88499		36295	0.1	48	5.37463		19396	0.01	48	5.90301		3730	0.01	48	5.01322		13513	0.01	48	2.8944
2227	t=0	7.12516		36339	0.1	48	4.70644		19436	0.01	48	4.70644		3736	0.01	48	8.00205		13526	0.01	48	6.35883
2230	t=0	9.40595		36365	0.1	48	5.3149		19449	0.01	48	5.07396		3749	0.01	48	4.33158		13549	0.01	48	4.64447
2242	t=0	7.23138		36437	0.1	48	3.09619		19469	0.01	48	7.12516		3751	0.01	48	4.51993		13582	0.01	48	4.2684
2245	t=0	11.1682		36443	0.1	48	6.85605		19520	0.01	48	6.85605		3760	0.01	48	7.17837		13591	0.01	48	6.47075
2247	t=0	3.22969		36508	0.1	48	7.44137		19543	0.01	48	9.66473		3765	0.01	48	5.90301		13617	0.01	48	5.43415
2248	t=0	5.01322		36528	0.1	48	5.19484		19630	0.01	48	7.12516		3777	0.01	48	7.54514		13656	0.01	48	4.7682
2251	t=0	9.2738		36672	0.1	48	8.44246		19647	0.01	48	5.72871		3788	0.01	48	5.6115		13658	0.01	48	5.43415
2252	t=0	8.29749		36703	0.1	48	5.9607		19651	0.01	48	5.43415		3793	0.01	48	4.82976		13667	0.01	48	4.82976
2257	t=0	10.1201		36748	0.1	48	4.33158		19682	0.01	48	5.37463		3797	0.01	48	8.44246		13774	0.01	48	4.45735
2259	t=0	11.6005		36751	0.1	48	5.84511		19691	0.01	48	7.44137		3800	0.01	48	6.2461		13783	0.01	48	4.64447
2271	t=0	10.319		36752	0.1	48	3.69054		19704	0.01	48	9.31805		3801	0.01	48	6.96431		13801	0.01	48	3.55988
2275	t=0	11.2369		36969	0.1	48	4.39457		19719	0.01	48	5.1345		3803	0.01	48	7.75025		13850	0.01	48	5.3149
2278	t=0	8.44246		36977	0.1	48	7.6481		19735	0.01	48	5.6115		3828	0.01	48	4.39457		13853	0.01	48	4.95227
2282	t=0	5.9607		37043	0.1	48	5.72871		19779	0.01	48	6.58185		3829	0.01	48	6.47075		13855	0.01	48	3.9494
2284	t=0	11.1682		37136	0.1	48	5.72871		19812	0.01	48	5.25497		3830	0.01	48	5.01322		13878	0.01	48	4.39457
2296	t=0	9.66473		37176	0.1	48	5.49347		19818	0.01	48	6.01818		3833	0.01	48	4.89112		13960	0.01	48	4.45735
2305	t=0	5.07396		37192	0.1	48	9.13983		19823	0.01	48	7.12516		3836	0.01	48	5.78702		13980	0.01	48	3.9494
2308	t=0	10.0392		37283	0.1	48	6.47075		19925	0.01	48	5.25497		3843	0.01	48	5.43415		13987	0.01	48	5.55259
2309	t=0	10.2401		37362	0.1	48	5.55259		19937	0.01	48	5.25497		3847	0.01	48	8.0518		14012	0.01	48	4.70644
2312	t=0	10.3971		37457	0.1	48	4.14141		20068	0.01	48	6.58185		3862	0.01	48	5.67021		14027	0.01	48	4.64447
2313	t=0	9.31805		37502	0.1	48	6.18942		20071	0.01	48	6.07547		3872	0.01	48	7.01813		14064	0.01	48	6.07547
2333	t=0	4.01361		37534	0.1	48	4.205		20281	0.01	48	6.6371		3873	0.01	48	6.6371		14067	0.01	48	4.45735
2335	t=0	6.13255		37651	0.1	48	6.91028		20312	0.01	48	6.01818		3880	0.01	48	6.74698		14071	0.01	48	4.14141
2342	t=0	6.13255		37704	0.1	48	4.14141		20340	0.01	48	4.89112		3898	0.01	48	7.28418		14082	0.01	48	5.19484
2344	t=0	6.30256		37735	0.1	48	5.3149		20355	0.01	48	3.9494		3908	0.01	48	4.89112		14169	0.01	48	4.89112
2350	t=0	10.5128		37865	0.1	48	4.14141		20360	0.01	48	5.67021		3917	0.01	48	7.6481		14178	0.01	48	5.37463
2361	t=0	8.5856		37891	0.1	48	4.2684		20408	0.01	48	7.9521		3921	0.01	48	5.01322		14197	0.01	48	5.01322
2364	t=0	9.22935		38179	0.1	48	5.49347		20418	0.01	48	8.82009		3935	0.01	48	7.6481		14216	0.01	48	4.64447
2371	t=0	5.07396		38219	0.1	48	7.12516		20486	0.01	48	4.70644		3939	0.01	48	6.74698		14219	0.01	48	4.45735
2372	t=0	7.28418		38441	0.1	48	6.96431		20495	0.01	48	5.25497		3946	0.01	48	5.43415		14284	0.01	48	4.5823
2373	t=0	9.2738		38512	0.1	48	5.49347		20565	0.01	48	6.6371		3947	0.01	48	4.39457		14296	0.01	48	5.07396
2374	t=0	9.31805		38525	0.1	48	4.2684		20606	0.01	48	5.67021		3953	0.01	48	6.41489		14336	0.01	48	5.72871
2382	t=0	9.31805		38596	0.1	48	4.5823		20625	0.01	48	7.28418		3963	0.01	48	7.54514		14359	0.01	48	4.33158
2384	t=0	7.17837		38609	0.1	48	5.25497		20641	0.01	48	5.9607		3971	0.01	48	7.49336		14360	0.01	48	3.75556
2388	t=0	7.80102		38632	0.1	48	5.07396		20677	0.01	48	6.80162		3979	0.01	48	8.7736		14392	0.01	48	4.39457
2405	t=0	10.885		38639	0.1	48	4.89112		20681	0.01	48	7.38918		3985	0.01	48	4.64447		14399	0.01	48	5.25497
2408	t=0	5.55259		38699	0.1	48	6.47075		20698	0.01	48	6.69214		3987	0.01	48	5.55259		14421	0.01	48	5.49347
2409	t=0	4.33158		38721	0.1	48	5.19484		20730	0.01	48	4.7682		3989	0.01	48	3.69054		14479	0.01	48	5.1345
2414	t=0	6.13255		38786	0.1	48	4.205		20739	0.01	48	5.67021		4002	0.01	48	6.80162		14524	0.01	48	5.90301
2416	t=0	8.0518		38904	0.1	48	8.0518		20844	0.01	48	5.01322		4005	0.01	48	5.67021		14557	0.01	48	6.01818
2417	t=0	8.44246		38905	0.1	48	4.2684		20874	0.01	48	5.6115		4011	0.01	48	5.49347		14604	0.01	48	4.64447
2421	t=0	7.69928		38970	0.1	48	5.07396		20937	0.01	48	5.1345		4015	0.01	48	8.68001		14620	0.01	48	4.07761
2428	t=0	11.0282		38984	0.1	48	5.6115		20979	0.01	48	6.58185		4031	0.01	48	6.13255		14622	0.01	48	6.13255
2432	t=0	2.96187		39004	0.1	48	3.75556		20992	0.01	48	6.01818		4041	0.01	48	6.07547		14648	0.01	48	5.72871
2433	t=0	8.39434		39023	0.1	48	6.13255		20994	0.01	48	5.07396		4046	0.01	48	4.64447		14658	0.01	48	2.06895
2435	t=0	8.44246		39083	0.1	48	6.91028		21054	0.01	48	5.49347		4050	0.01	48	6.69214		14685	0.01	48	4.95227
2440	t=0	5.78702		39227	0.1	48	5.67021		21121	0.01	48	6.13255		4058	0.01	48	5.78702		14706	0.01	48	4.39457
2443	t=0	9.3621		39255	0.1	48	6.5264		21146	0.01	48	8.15069		4081	0.01	48	6.35883		14738	0.01	48	6.30256
2445	t=0	4.89112		39257	0.1	48	5.19484		21164	0.01	48	4.64447		4085	0.01	48	6.58185		14765	0.01	48	5.72871
2451	t=0	8.49038		39293	0.1	48	5.72871		21203	0.01	48	8.00205		4099	0.01	48	5.01322		14768	0.01	48	4.82976
2452	t=0	8.34602		39366	0.1	48	5.55259		21267	0.01	48	6.13255		4100	0.01	48	5.37463		14773	0.01	48	4.64447
2454	t=0	4.89112		39673	0.1	48	6.41489		21299	0.01	48	4.95227		4111	0.01	48	6.35883		14786	0.01	48	4.2684
2455	t=0	7.33678		39736	0.1	48	9.00402		21414	0.01	48	5.9607		4129	0.01	48	6.85605		14809	0.01	48	4.7682
2462	t=0	8.63291		39988	0.1	48	5.37463		21417	0.01	48	6.35883		4137	0.01	48	5.19484		14811	0.01	48	4.01361
2466	t=0	12.691		40071	0.1	48	5.37463		21450	0.01	48	5.3149		4139	0.01	48	5.67021		14911	0.01	48	4.01361
2467	t=0	4.82976		40192	0.1	48	6.2461		21488	0.01	48	7.6481		4152	0.01	48	7.28418		14913	0.01	48	5.3149
2471	t=0	9.49302		40277	0.1	48	5.49347		21507	0.01	48	5.19484		4154	0.01	48	6.35883		14925	0.01	48	4.64447
2479	t=0	7.9521		40461	0.1	48	4.5823		21604	0.01	48	6.85605		4160	0.01	48	6.18942		14949	0.01	48	3.75556
2481	t=0	5.19484		40540	0.1	48	5.67021		21666	0.01	48	4.5823		4177	0.01	48	5.78702		14969	0.01	48	5.72871
2496	t=0	7.59673		40570	0.1	48	4.64447		21671	0.01	48	4.5823		4180	0.01	48	5.07396		14973	0.01	48	4.14141
2497	t=0	2.34736		40619	0.1	48	5.25497		21680	0.01	48	4.70644		4182	0.01	48	6.96431		14986	0.01	48	4.51993
2507	t=0	11.819		40752	0.1	48	9.40595		21752	0.01	48	4.95227		4184	0.01	48	4.95227		14992	0.01	48	4.33158
2513	t=0	5.49347		41001	0.1	48	5.19484		21784	0.01	48	5.72871		4186	0.01	48	4.7682		15049	0.01	48	4.45735
2515	t=0	6.01818		41015	0.1	48	6.01818		21797	0.01	48	5.72871		4193	0.01	48	6.96431		15052	0.01	48	5.43415
2519	t=0	10.5128		41031	0.1	48	5.49347		21850	0.01	48	4.5823		4198	0.01	48	6.5264		15053	0.01	48	5.37463
2520	t=0	12.0276		41061	0.1	48	5.72871		21884	0.01	48	5.84511		4204	0.01	48	6.5264		15072	0.01	48	4.01361
2525	t=0	8.24876		41065	0.1	48	4.95227		21922	0.01	48	5.55259		4210	0.01	48	5.1345		15073	0.01	48	4.45735
2528	t=0	7.90194		41074	0.1	48	6.47075		21951	0.01	48	6.6371		4220	0.01	48	3.88499		15091	0.01	48	4.39457
2529	t=0	7.12516		41216	0.1	48	6.35883		21984	0.01	48	5.19484		4227	0.01	48	7.54514		15117	0.01	48	4.7682
2532	t=0	5.72871		41498	0.1	48	4.39457		22012	0.01	48	5.78702		4233	0.01	48	8.5856		15123	0.01	48	6.30256
2536	t=0	4.45735		41535	0.1	48	5.9607		22038	0.01	48	4.5823		4239	0.01	48	6.01818		15124	0.01	48	3.55988
2538	t=0	6.41489		41670	0.1	48	5.43415		22047	0.01	48	6.30256		4246	0.01	48	5.67021		15135	0.01	48	5.3149
2541	t=0	6.47075		41704	0.1	48	5.72871		22049	0.01	48	5.1345		4253	0.01	48	8.68001		15186	0.01	48	3.82038
2543	t=0	10.2003		41830	0.1	48	8.82009		22151	0.01	48	5.25497		4256	0.01	48	6.91028		15217	0.01	48	4.39457
2545	t=0	4.2684		41836	0.1	48	7.17837		22154	0.01	48	6.58185		4258	0.01	48	8.5856		15253	0.01	48	4.7682
2557	t=0	7.17837		41941	0.1	48	5.19484		22172	0.01	48	6.07547		4261	0.01	48	9.44959		15258	0.01	48	5.01322
2568	t=0	10.7014		42059	0.1	48	5.37463		22385	0.01	48	7.90194		4262	0.01	48	8.10134		15281	0.01	48	5.1345
2572	t=0	8.91246		42143	0.1	48	4.89112		22421	0.01	48	8.7736		4268	0.01	48	8.44246		15297	0.01	48	5.19484
2574	t=0	8.91246		42157	0.1	48	7.28418		22424	0.01	48	6.18942		4287	0.01	48	4.82976		15424	0.01	48	4.64447
2580	t=0	4.89112		42238	0.1	48	6.18942		22542	0.01	48	5.72871		4290	0.01	48	9.09476		15462	0.01	48	4.51993
2581	t=0	7.59673		42307	0.1	48	4.205		22588	0.01	48	6.01818		4293	0.01	48	7.90194		15524	0.01	48	4.51993
2586	t=0	11.4711		42340	0.1	48	8.29749		22631	0.01	48	8.39434		4295	0.01	48	4.89112		15575	0.01	48	5.55259
2588	t=0	5.84511		42471	0.1	48	4.70644		22675	0.01	48	7.54514		4296	0.01	48	7.80102		15604	0.01	48	4.45735
2590	t=0	8.24876		42479	0.1	48	8.15069		22681	0.01	48	9.2738		4310	0.01	48	5.49347		15638	0.01	48	4.2684
2592	t=0	2.48534		42527	0.1	48	6.01818		22713	0.01	48	8.82009		4318	0.01	48	4.95227		15717	0.01	48	5.07396
2603	t=0	10.3971		42537	0.1	48	4.14141		22726	0.01	48	4.39457		4330	0.01	48	5.84511		15718	0.01	48	5.49347
2607	t=0	10.1603		42569	0.1	48	6.07547		22751	0.01	48	4.07761		4339	0.01	48	8.86638		15804	0.01	48	3.88499
2612	t=0	8.63291		42920	0.1	48	6.5264		22790	0.01	48	5.78702		4355	0.01	48	5.84511		15821	0.01	48	3.82038
2613	t=0	10.0392		43050	0.1	48	6.01818		22793	0.01	48	5.90301		4357	0.01	48	5.37463		15827	0.01	48	4.82976
2614	t=0	11.6954		43093	0.1	48	7.75025		22794	0.01	48	5.90301		4359	0.01	48	4.205		15938	0.01	48	4.51993
2617	t=0	9.87479		43237	0.1	48	4.14141		22815	0.01	48	7.44137		4366	0.01	48	5.90301		16007	0.01	48	4.33158
2622	t=0	9.22935		43313	0.1	48	7.59673		22837	0.01	48	6.13255		4378	0.01	48	7.38918		16011	0.01	48	5.07396
2624	t=0	4.14141		43326	0.1	48	8.5856		22849	0.01	48	6.30256		4381	0.01	48	6.80162		16022	0.01	48	4.01361
2631	t=0	4.39457		43414	0.1	48	4.01361		22862	0.01	48	5.25497		4384	0.01	48	5.84511		16046	0.01	48	5.49347
2633	t=0	6.5264		43488	0.1	48	4.82976		22892	0.01	48	7.69928		4395	0.01	48	5.3149		16068	0.01	48	4.95227
2637	t=0	9.83319		43490	0.1	48	6.5264		22903	0.01	48	6.07547		4402	0.01	48	6.2461		16090	0.01	48	4.7682
2644	t=0	4.01361		43637	0.1	48	4.7682		22946	0.01	48	6.30256		4403	0.01	48	7.33678		16136	0.01	48	4.33158
2648	t=0	9.3621		43644	0.1	48	4.33158		22971	0.01	48	6.58185		4405	0.01	48	3.82038		16148	0.01	48	5.1345
2653	t=0	6.91028		43683	0.1	48	4.07761		22975	0.01	48	7.01813		4415	0.01	48	6.01818		16199	0.01	48	4.70644
2657	t=0	5.19484		43718	0.1	48	4.95227		22989	0.01	48	3.9494		4422	0.01	48	5.6115		16239	0.01	48	4.70644
2659	t=0	4.5823		43757	0.1	48	6.13255		23086	0.01	48	6.6371		4428	0.01	48	6.5264		16258	0.01	48	5.55259
2671	t=0	3.75556		43851	0.1	48	5.43415		23123	0.01	48	5.49347		4433	0.01	48	8.10134		16264	0.01	48	4.205
2676	t=0	7.49336		43932	0.1	48	7.38918		23165	0.01	48	4.64447		4435	0.01	48	4.7682		16357	0.01	48	4.01361
2678	t=0	10.8487		43963	0.1	48	5.49347		23283	0.01	48	7.44137		4440	0.01	48	5.84511		16360	0.01	48	4.82976
2680	t=0	10.2401		43998	0.1	48	6.2461		23362	0.01	48	4.82976		4443	0.01	48	6.74698		16418	0.01	48	4.64447
2681	t=0	9.18469		44036	0.1	48	7.33678		23501	0.01	48	7.80102		4445	0.01	48	7.80102		16445	0.01	48	4.2684
2700	t=0	7.54514		44182	0.1	48	5.19484		23536	0.01	48	6.01818		4462	0.01	48	6.13255		16538	0.01	48	5.72871
2701	t=0	5.3149		44256	0.1	48	4.7682		23630	0.01	48	6.07547		4469	0.01	48	6.5264		16566	0.01	48	4.7682
2702	t=0	8.29749		44288	0.1	48	5.43415		23691	0.01	48	7.80102		4473	0.01	48	8.19982		16636	0.01	48	4.70644
2705	t=0	4.89112		44313	0.1	48	4.82976		23825	0.01	48	4.2684		4479	0.01	48	5.55259		16654	0.01	48	5.37463
2709	t=0	9.91619		44327	0.1	48	5.90301		23898	0.01	48	5.49347		4482	0.01	48	8.00205		16724	0.01	48	5.07396
2716	t=0	4.5823		44333	0.1	48	6.13255		23971	0.01	48	4.82976		4484	0.01	48	5.07396		16726	0.01	48	4.7682
2718	t=0	5.49347		44345	0.1	48	4.205		23978	0.01	48	6.47075		4495	0.01	48	6.2461		16744	0.01	48	5.3149
2721	t=0	3.82038		44492	0.1	48	5.1345		24020	0.01	48	5.67021		4497	0.01	48	5.9607		16757	0.01	48	4.33158
2724	t=0	4.39457		44521	0.1	48	5.37463		24026	0.01	48	5.9607		4499	0.01	48	6.69214		16770	0.01	48	5.19484
2727	t=0	5.9607		44592	0.1	48	5.55259		24044	0.01	48	8.19982		4507	0.01	48	5.43415		16802	0.01	48	3.9494
2730	t=0	11.4711		44668	0.1	48	4.5823		24115	0.01	48	3.55988		4513	0.01	48	4.45735		16855	0.01	48	5.43415
2732	t=0	9.3621		44722	0.1	48	5.9607		24171	0.01	48	6.2461		4519	0.01	48	5.72871		16879	0.01	48	5.84511
2735	t=0	4.95227		44740	0.1	48	7.6481		24194	0.01	48	3.22969		4539	0.01	48	7.75025		16900	0.01	48	4.01361
2738	t=0	3.9494		44769	0.1	48	7.9521		24215	0.01	48	4.5823		4552	0.01	48	6.5264		16901	0.01	48	5.9607
2746	t=0	5.67021		44775	0.1	48	6.85605		24230	0.01	48	4.70644		4558	0.01	48	7.49336		16961	0.01	48	3.75556
2749	t=0	7.23138		44811	0.1	48	5.25497		24232	0.01	48	7.49336		4563	0.01	48	6.96431		16964	0.01	48	4.39457
2752	t=0	10.2796		44870	0.1	48	8.34602		24259	0.01	48	8.24876		4565	0.01	48	5.84511		16972	0.01	48	3.36238
2756	t=0	5.37463		44971	0.1	48	4.51993		24377	0.01	48	7.6481		4569	0.01	48	6.5264		16996	0.01	48	5.49347
2761	t=0	7.90194		45058	0.1	48	7.9521		24433	0.01	48	4.64447		4574	0.01	48	9.04949		17033	0.01	48	4.7682
2765	t=0	4.39457		45171	0.1	48	7.07175		24444	0.01	48	7.38918		4580	0.01	48	9.00402		17137	0.01	48	4.14141
2767	t=0	10.2796		45187	0.1	48	6.6371		24471	0.01	48	5.72871		4582	0.01	48	7.85158		17226	0.01	48	3.88499
2768	t=0	10.5128		45199	0.1	48	5.49347		24574	0.01	48	8.24876		4588	0.01	48	6.74698		17228	0.01	48	5.1345
2771	t=0	7.38918		45383	0.1	48	2.96187		24577	0.01	48	6.18942		4589	0.01	48	4.89112		17230	0.01	48	5.25497
2776	t=0	10.7755		45414	0.1	48	4.51993		24599	0.01	48	7.38918		4593	0.01	48	4.45735		17257	0.01	48	3.9494
2785	t=0	3.9494		45631	0.1	48	5.01322		24610	0.01	48	4.39457		4599	0.01	48	6.01818		17316	0.01	48	5.55259
2786	t=0	5.25497		45712	0.1	48	8.00205		24619	0.01	48	3.69054		4606	0.01	48	4.01361		17325	0.01	48	5.49347
2788	t=0	8.91246		45715	0.1	48	5.43415		24675	0.01	48	5.07396		4611	0.01	48	5.01322		17346	0.01	48	6.6371
2800	t=0	10.2401		45748	0.1	48	4.64447		24677	0.01	48	4.95227		4612	0.01	48	5.19484		17377	0.01	48	5.90301
2802	t=0	11.9394		45756	0.1	48	5.67021		24713	0.01	48	8.19982		4613	0.01	48	5.9607		17421	0.01	48	4.39457
2803	t=0	11.0635		45773	0.1	48	6.30256		24716	0.01	48	5.72871		4618	0.01	48	5.90301		17444	0.01	48	6.01818
2806	t=0	11.0635		45817	0.1	48	7.23138		24781	0.01	48	5.90301		4621	0.01	48	5.1345		17467	0.01	48	4.07761
2808	t=0	11.3049		45857	0.1	48	7.90194		24879	0.01	48	6.13255		4634	0.01	48	7.12516		17470	0.01	48	3.02913
2821	t=0	8.53809		45858	0.1	48	6.6371		24905	0.01	48	7.69928		4641	0.01	48	4.5823		17510	0.01	48	5.78702
2825	t=0	6.18942		45883	0.1	48	5.9607		24936	0.01	48	3.75556		4665	0.01	48	7.07175		17518	0.01	48	5.9607
2826	t=0	10.2401		45913	0.1	48	4.33158		24961	0.01	48	6.18942		4675	0.01	48	5.78702		17530	0.01	48	5.43415
2832	t=0	10.4744		45933	0.1	48	7.38918		24975	0.01	48	4.5823		4681	0.01	48	5.90301		17534	0.01	48	5.01322
2834	t=0	9.40595		45937	0.1	48	9.49302		25052	0.01	48	6.13255		4691	0.01	48	5.49347		17544	0.01	48	3.75556
2840	t=0	5.19484		45945	0.1	48	6.5264		25136	0.01	48	5.37463		4693	0.01	48	8.72691		17557	0.01	48	5.37463
2843	t=0	10.6266		45963	0.1	48	5.6115		25139	0.01	48	5.19484		4700	0.01	48	6.01818		17591	0.01	48	3.75556
2846	t=0	7.28418		45974	0.1	48	4.89112		25203	0.01	48	4.5823		4702	0.01	48	4.89112		17631	0.01	48	2.8944
2849	t=0	6.6371		46016	0.1	48	5.43415		25253	0.01	48	6.41489		4726	0.01	48	6.80162		17684	0.01	48	6.2461
2850	t=0	4.33158		46027	0.1	48	4.7682		25271	0.01	48	4.7682		4736	0.01	48	7.54514		17727	0.01	48	3.22969
2851	t=0	10.8122		46044	0.1	48	4.89112		25345	0.01	48	4.51993		4749	0.01	48	6.30256		17746	0.01	48	6.13255
2857	t=0	4.45735		46091	0.1	48	8.29749		25389	0.01	48	9.22935		4751	0.01	48	6.18942		17773	0.01	48	6.30256
2867	t=0	8.44246		46102	0.1	48	6.80162		25442	0.01	48	4.64447		4752	0.01	48	9.00402		17778	0.01	48	4.5823
2871	t=0	6.07547		46111	0.1	48	4.33158		25454	0.01	48	5.25497		4761	0.01	48	8.44246		17782	0.01	48	3.82038
2873	t=0	5.43415		46173	0.1	48	6.69214		25457	0.01	48	8.39434		4765	0.01	48	7.44137		17793	0.01	48	4.82976
2874	t=0	9.18469		46179	0.1	48	7.6481		25474	0.01	48	5.3149		4775	0.01	48	5.49347		17806	0.01	48	4.89112
2890	t=0	4.205		46297	0.1	48	7.9521		25480	0.01	48	4.07761		4782	0.01	48	4.45735		17824	0.01	48	4.89112
2892	t=0	10.4359		46300	0.1	48	6.01818		25522	0.01	48	5.43415		4785	0.01	48	4.5823		17861	0.01	48	4.70644
2894	t=0	9.57929		46333	0.1	48	8.5856		25533	0.01	48	6.41489		4787	0.01	48	5.37463		17937	0.01	48	4.07761
2900	t=0	9.44959		46353	0.1	48	6.58185		25541	0.01	48	5.49347		4797	0.01	48	5.43415		17943	0.01	48	4.70644
2903	t=0	9.87479		46369	0.1	48	9.13983		25548	0.01	48	9.04949		4798	0.01	48	5.67021		17999	0.01	48	4.33158
2908	t=0	10.5509		46378	0.1	48	6.07547		25549	0.01	48	6.5264		4799	0.01	48	9.13983		18001	0.01	48	4.39457
2918	t=0	8.91246		46382	0.1	48	7.17837		25664	0.01	48	8.95834		4803	0.01	48	6.13255		18013	0.01	48	5.19484
2928	t=0	1.858		46390	0.1	48	6.85605		25702	0.01	48	5.1345		4811	0.01	48	7.33678		18014	0.01	48	5.37463
2933	t=0	9.44959		46427	0.1	48	4.89112		25748	0.01	48	5.01322		4818	0.01	48	8.00205		18114	0.01	48	4.33158
2939	t=0	6.6371		46433	0.1	48	4.89112		25839	0.01	48	5.9607		4822	0.01	48	4.7682		18146	0.01	48	4.14141
2941	t=0	8.10134		46468	0.1	48	6.07547		26056	0.01	48	6.58185		4832	0.01	48	4.64447		18166	0.01	48	5.37463
2943	t=0	9.91619		46478	0.1	48	5.6115		26071	0.01	48	6.85605		4849	0.01	48	6.47075		18189	0.01	48	5.3149
2944	t=0	10.0392		46496	0.1	48	6.5264		26110	0.01	48	6.74698		4852	0.01	48	7.44137		18192	0.01	48	5.1345
2949	t=0	10.2796		46562	0.1	48	6.18942		26229	0.01	48	7.6481		4853	0.01	48	6.6371		18193	0.01	48	4.07761
2953	t=0	5.01322		46591	0.1	48	5.84511		26238	0.01	48	7.17837		4861	0.01	48	8.24876		18235	0.01	48	5.55259
2955	t=0	9.44959		46600	0.1	48	6.41489		26267	0.01	48	4.2684		4864	0.01	48	4.82976		18248	0.01	48	4.95227
2956	t=0	9.00402		46626	0.1	48	4.89112		26295	0.01	48	8.00205		4865	0.01	48	7.80102		18253	0.01	48	4.33158
2960	t=0	9.95739		46627	0.1	48	7.12516		26332	0.01	48	5.6115		4872	0.01	48	5.3149		18263	0.01	48	3.75556
2961	t=0	8.49038		46645	0.1	48	7.6481		26370	0.01	48	7.9521		4873	0.01	48	8.49038		18305	0.01	48	5.25497
2970	t=0	8.19982		46664	0.1	48	5.25497		26376	0.01	48	6.74698		4880	0.01	48	7.01813		18328	0.01	48	3.9494
2974	t=0	7.01813		46672	0.1	48	7.59673		26448	0.01	48	5.01322		4886	0.01	48	9.70715		18336	0.01	48	5.84511
2985	t=0	9.44959		46729	0.1	48	8.7736		26455	0.01	48	4.51993		4891	0.01	48	5.43415		18358	0.01	48	4.33158
2986	t=0	8.53809		46743	0.1	48	8.86638		26467	0.01	48	7.17837		4895	0.01	48	7.49336		18412	0.01	48	5.72871
2989	t=0	10.885		46749	0.1	48	6.58185		26468	0.01	48	5.90301		4897	0.01	48	5.9607		18480	0.01	48	6.35883
2990	t=0	8.24876		46759	0.1	48	6.69214		26471	0.01	48	5.9607		4901	0.01	48	5.90301		18500	0.01	48	5.3149
2994	t=0	9.2738		46815	0.1	48	6.47075		26518	0.01	48	8.00205		4904	0.01	48	6.74698		18576	0.01	48	5.25497
2996	t=0	5.84511		46920	0.1	48	6.96431		26527	0.01	48	4.95227		4920	0.01	48	5.6115		18588	0.01	48	5.43415
2997	t=0	9.2738		46930	0.1	48	6.91028		26584	0.01	48	3.75556		4927	0.01	48	6.96431		18589	0.01	48	5.37463
2999	t=0	9.74937		46936	0.1	48	7.75025		26589	0.01	48	8.72691		4934	0.01	48	6.58185		18709	0.01	48	4.7682
3010	t=0	9.18469		46963	0.1	48	5.67021		26609	0.01	48	4.7682		4944	0.01	48	6.74698		18715	0.01	48	4.01361
3011	t=0	9.62211		47001	0.1	48	6.85605		26614	0.01	48	7.17837		4949	0.01	48	8.39434		18728	0.01	48	5.25497
3012	t=0	2.55403		47030	0.1	48	5.3149		26618	0.01	48	8.24876		4951	0.01	48	4.39457		18740	0.01	48	5.01322
3019	t=0	8.91246		47062	0.1	48	6.01818		26629	0.01	48	4.64447		4954	0.01	48	4.7682		18810	0.01	48	5.07396
3026	t=0	4.70644		47070	0.1	48	6.13255		26636	0.01	48	4.89112		4963	0.01	48	5.67021		18838	0.01	48	5.01322
3030	t=0	5.67021		47083	0.1	48	5.55259		26648	0.01	48	4.89112		4965	0.01	48	6.30256		18878	0.01	48	4.70644
3038	t=0	4.70644		47093	0.1	48	8.49038		26661	0.01	48	5.43415		4973	0.01	48	9.22935		18903	0.01	48	4.95227
3044	t=0	9.22935		47138	0.1	48	6.30256		26710	0.01	48	5.78702		4979	0.01	48	6.35883		18910	0.01	48	4.45735
3050	t=0	5.43415		47188	0.1	48	6.96431		26713	0.01	48	5.37463		4982	0.01	48	3.9494		18924	0.01	48	4.70644
3060	t=0	10.0798		47199	0.1	48	7.17837		26719	0.01	48	6.30256		4985	0.01	48	4.45735		18986	0.01	48	5.01322
3063	t=0	9.79138		47206	0.1	48	7.90194		26758	0.01	48	6.2461		5004	0.01	48	6.74698		19017	0.01	48	3.62531
3067	t=0	10.2401		47216	0.1	48	8.82009		26767	0.01	48	6.58185		5008	0.01	48	6.18942		19064	0.01	48	4.5823
3070	t=0	5.90301		47221	0.1	48	6.96431		26771	0.01	48	4.7682		5009	0.01	48	5.78702		19085	0.01	48	5.3149
3071	t=0	10.4359		47231	0.1	48	5.78702		26802	0.01	48	7.28418		5014	0.01	48	4.5823		19105	0.01	48	5.43415
3076	t=0	8.00205		47290	0.1	48	4.82976		26844	0.01	48	5.1345		5039	0.01	48	4.14141		19112	0.01	48	4.2684
3078	t=0	10.319		47292	0.1	48	5.78702		26853	0.01	48	7.17837		5044	0.01	48	5.55259		19127	0.01	48	5.19484
3087	t=0	9.31805		47296	0.1	48	4.70644		26916	0.01	48	4.5823		5046	0.01	48	5.19484		19158	0.01	48	4.95227
3088	t=0	9.53626		47326	0.1	48	6.47075		26925	0.01	48	7.44137		5049	0.01	48	6.2461		19161	0.01	48	6.13255
3090	t=0	3.69054		47356	0.1	48	4.39457		26950	0.01	48	4.45735		5066	0.01	48	6.47075		19171	0.01	48	2.75886
3091	t=0	8.24876		47360	0.1	48	7.6481		26968	0.01	48	5.78702		5081	0.01	48	5.01322		19217	0.01	48	3.29614
3093	t=0	4.39457		47405	0.1	48	7.80102		27024	0.01	48	8.5856		5083	0.01	48	5.55259		19242	0.01	48	4.95227
3097	t=0	3.9494		47408	0.1	48	7.85158		27123	0.01	48	8.44246		5088	0.01	48	8.72691		19293	0.01	48	6.01818
3101	t=0	11.2027		47420	0.1	48	5.49347		27127	0.01	48	6.85605		5100	0.01	48	8.24876		19296	0.01	48	4.45735
3103	t=0	8.82009		47422	0.1	48	8.29749		27145	0.01	48	7.07175		5104	0.01	48	6.35883		19303	0.01	48	3.9494
3109	t=0	2.62251		47426	0.1	48	7.49336		27148	0.01	48	4.70644		5106	0.01	48	5.9607		19323	0.01	48	5.19484
3111	t=0	7.80102		47441	0.1	48	4.45735		27218	0.01	48	7.17837		5111	0.01	48	4.45735		19357	0.01	48	4.70644
3123	t=0	10.8122		47469	0.1	48	5.72871		27221	0.01	48	7.75025		5123	0.01	48	6.58185		19422	0.01	48	5.25497
3127	t=0	7.28418		47481	0.1	48	5.19484		27224	0.01	48	5.6115		5146	0.01	48	6.91028		19423	0.01	48	4.7682
3128	t=0	5.72871		47495	0.1	48	6.30256		27248	0.01	48	6.30256		5149	0.01	48	4.89112		19549	0.01	48	5.01322
3138	t=0	10.4359		47502	0.1	48	4.7682		27275	0.01	48	4.39457		5150	0.01	48	5.19484		19567	0.01	48	4.07761
3140	t=0	10.7386		47522	0.1	48	8.39434		27279	0.01	48	5.25497		5184	0.01	48	6.07547		19572	0.01	48	3.75556
3141	t=0	9.62211		47547	0.1	48	4.95227		27289	0.01	48	8.00205		5187	0.01	48	5.1345		19579	0.01	48	3.49425
3142	t=0	9.18469		47579	0.1	48	9.91619		27303	0.01	48	5.25497		5189	0.01	48	5.84511		19641	0.01	48	4.95227
3148	t=0	8.34602		47583	0.1	48	4.89112		27314	0.01	48	5.49347		5192	0.01	48	4.51993		19702	0.01	48	4.01361
3158	t=0	7.9521		47592	0.1	48	4.89112		27352	0.01	48	5.90301		5193	0.01	48	5.6115		19721	0.01	48	5.37463
3167	t=0	7.12516		47642	0.1	48	6.91028		27384	0.01	48	6.18942		5199	0.01	48	7.38918		19825	0.01	48	4.07761
3169	t=0	10.0392		47643	0.1	48	5.72871		27441	0.01	48	6.74698		5201	0.01	48	4.01361		19869	0.01	48	4.70644
3170	t=0	7.28418		47646	0.1	48	5.1345		27450	0.01	48	7.28418		5205	0.01	48	4.39457		19910	0.01	48	4.64447
3171	t=0	9.18469		47665	0.1	48	4.70644		27483	0.01	48	6.30256		5207	0.01	48	6.96431		19940	0.01	48	4.45735
3188	t=0	7.90194		47692	0.1	48	4.45735		27487	0.01	48	7.54514		5228	0.01	48	5.78702		19974	0.01	48	5.78702
3192	t=0	9.57929		47699	0.1	48	7.85158		27490	0.01	48	7.07175		5229	0.01	48	5.55259		20013	0.01	48	3.88499
3200	t=0	4.7682		47703	0.1	48	6.85605		27537	0.01	48	6.35883		5235	0.01	48	6.91028		20019	0.01	48	4.14141
3201	t=0	8.44246		47708	0.1	48	5.72871		27539	0.01	48	6.80162		5245	0.01	48	5.67021		20033	0.01	48	4.89112
3207	t=0	10.9211		47724	0.1	48	6.47075		27559	0.01	48	5.84511		5250	0.01	48	7.33678		20065	0.01	48	4.95227
3208	t=0	7.33678		47747	0.1	48	6.13255		27573	0.01	48	5.1345		5255	0.01	48	5.72871		20083	0.01	48	4.7682
3210	t=0	4.45735		47761	0.1	48	5.49347		27589	0.01	48	4.70644		5262	0.01	48	6.01818		20154	0.01	48	4.205
3212	t=0	10.6266		47775	0.1	48	7.17837		27671	0.01	48	4.5823		5269	0.01	48	6.13255		20208	0.01	48	4.45735
3213	t=0	5.67021		47865	0.1	48	8.24876		27699	0.01	48	5.07396		5276	0.01	48	5.01322		20234	0.01	48	4.51993
3214	t=0	6.74698		47909	0.1	48	7.54514		27770	0.01	48	7.49336		5283	0.01	48	6.91028		20269	0.01	48	5.1345
3215	t=0	5.9607		47933	0.1	48	8.63291		27859	0.01	48	4.39457		5284	0.01	48	6.18942		20307	0.01	48	2.8944
3232	t=0	3.69054		47934	0.1	48	6.6371		27937	0.01	48	4.82976		5289	0.01	48	7.07175		20308	0.01	48	3.55988
3245	t=0	6.07547		47952	0.1	48	5.07396		27949	0.01	48	5.55259		5307	0.01	48	5.72871		20317	0.01	48	4.70644
3246	t=0	9.74937		47969	0.1	48	6.6371		27971	0.01	48	5.84511		5311	0.01	48	5.43415		20322	0.01	48	4.82976
3248	t=0	10.8487		47989	0.1	48	6.74698		28027	0.01	48	7.12516		5319	0.01	48	5.84511		20363	0.01	48	4.2684
3258	t=0	10.3971		47991	0.1	48	8.19982		28099	0.01	48	7.01813		5338	0.01	48	6.18942		20400	0.01	48	4.39457
3260	t=0	8.34602		47994	0.1	48	8.7736		28114	0.01	48	7.6481		5340	0.01	48	8.44246		20426	0.01	48	4.01361
3263	t=0	8.68001		48008	0.1	48	6.58185		28166	0.01	48	4.5823		5350	0.01	48	6.01818		20443	0.01	48	4.7682
3268	t=0	8.39434		48013	0.1	48	5.49347		28183	0.01	48	6.5264		5351	0.01	48	5.07396		20448	0.01	48	4.64447
3282	t=0	10.7014		48015	0.1	48	5.49347		28189	0.01	48	8.0518		5369	0.01	48	9.57929		20460	0.01	48	3.69054
3285	t=0	10.7755		48027	0.1	48	6.6371		28235	0.01	48	6.74698		5383	0.01	48	9.18469		20478	0.01	48	4.2684
3289	t=0	8.0518		48041	0.1	48	5.55259		28254	0.01	48	5.72871		5387	0.01	48	7.07175		20539	0.01	48	4.01361
3295	t=0	5.07396		48052	0.1	48	6.69214		28328	0.01	48	5.49347		5391	0.01	48	5.67021		20552	0.01	48	6.07547
3298	t=0	9.2738		48055	0.1	48	6.2461		28341	0.01	48	4.33158		5393	0.01	48	6.80162		20555	0.01	48	4.07761
3300	t=0	5.9607		48056	0.1	48	4.45735		28372	0.01	48	6.13255		5400	0.01	48	6.41489		20577	0.01	48	4.5823
3305	t=0	4.45735		48059	0.1	48	7.44137		28406	0.01	48	8.34602		5415	0.01	48	5.72871		20595	0.01	48	3.49425
3314	t=0	8.19982		48068	0.1	48	6.18942		28414	0.01	48	2.82674		5425	0.01	48	5.19484		20603	0.01	48	5.43415
3319	t=0	4.45735		48074	0.1	48	6.80162		28442	0.01	48	7.38918		5438	0.01	48	4.7682		20627	0.01	48	5.07396
3321	t=0	6.80162		48081	0.1	48	4.2684		28485	0.01	48	8.63291		5444	0.01	48	7.33678		20683	0.01	48	5.01322
3327	t=0	7.17837		48117	0.1	48	6.80162		28488	0.01	48	5.37463		5451	0.01	48	6.96431		20691	0.01	48	3.9494
3334	t=0	10.1201		48161	0.1	48	7.44137		28491	0.01	48	5.3149		5464	0.01	48	6.01818		20721	0.01	48	4.82976
3338	t=0	3.9494		48168	0.1	48	5.01322		28503	0.01	48	5.6115		5466	0.01	48	7.69928		20742	0.01	48	4.89112
3339	t=0	5.55259		48189	0.1	48	6.85605		28539	0.01	48	5.90301		5487	0.01	48	8.0518		20761	0.01	48	3.9494
3340	t=0	7.54514		48217	0.1	48	6.35883		28551	0.01	48	5.07396		5494	0.01	48	5.55259		20762	0.01	48	4.95227
3341	t=0	9.04949		48267	0.1	48	8.86638		28573	0.01	48	5.90301		5499	0.01	48	6.58185		20768	0.01	48	3.88499
3344	t=0	9.91619		48298	0.1	48	6.13255		28582	0.01	48	3.82038		5500	0.01	48	8.10134		20774	0.01	48	2.41645
3347	t=0	9.00402		48303	0.1	48	5.07396		28627	0.01	48	4.95227		5501	0.01	48	5.25497		20792	0.01	48	3.36238
3356	t=0	7.6481		48319	0.1	48	5.25497		28648	0.01	48	6.58185		5502	0.01	48	6.47075		20805	0.01	48	6.47075
3358	t=0	5.43415		48374	0.1	48	5.37463		28735	0.01	48	6.07547		5509	0.01	48	7.9521		20840	0.01	48	5.43415
3361	t=0	6.58185		48379	0.1	48	9.87479		28769	0.01	48	4.2684		5522	0.01	48	5.37463		20842	0.01	48	3.22969
3363	t=0	7.75025		48411	0.1	48	6.47075		28774	0.01	48	5.55259		5536	0.01	48	5.07396		20861	0.01	48	3.62531
3368	t=0	10.8487		48421	0.1	48	5.3149		28789	0.01	48	7.07175		5558	0.01	48	7.90194		20910	0.01	48	3.36238
3371	t=0	4.07761		48430	0.1	48	4.7682		28811	0.01	48	5.78702		5576	0.01	48	6.18942		20918	0.01	48	6.69214
3377	t=0	9.62211		48438	0.1	48	5.25497		28839	0.01	48	4.82976		5577	0.01	48	5.90301		20934	0.01	48	6.07547
3378	t=0	9.04949		48442	0.1	48	7.28418		28876	0.01	48	9.31805		5578	0.01	48	5.72871		20939	0.01	48	3.55988
3387	t=0	7.38918		48489	0.1	48	9.83319		28889	0.01	48	3.42842		5582	0.01	48	7.33678		20947	0.01	48	4.64447
3389	t=0	9.62211		48530	0.1	48	5.01322		28922	0.01	48	7.12516		5585	0.01	48	6.47075		20956	0.01	48	4.64447
3394	t=0	6.96431		48540	0.1	48	8.29749		28926	0.01	48	6.13255		5604	0.01	48	6.13255		20985	0.01	48	4.82976
3397	t=0	4.07761		48609	0.1	48	4.82976		28932	0.01	48	7.33678		5605	0.01	48	6.74698		21011	0.01	48	4.89112
3398	t=0	10.3582		48627	0.1	48	4.5823		29010	0.01	48	7.59673		5629	0.01	48	5.78702		21020	0.01	48	4.7682
3400	t=0	10.0798		48628	0.1	48	6.30256		29046	0.01	48	6.13255		5636	0.01	48	5.01322		21037	0.01	48	5.6115
3408	t=0	7.85158		48632	0.1	48	6.07547		29088	0.01	48	6.74698		5644	0.01	48	7.33678		21048	0.01	48	4.7682
3412	t=0	11.6954		48666	0.1	48	6.85605		29102	0.01	48	7.80102		5648	0.01	48	7.9521		21059	0.01	48	4.7682
3413	t=0	8.95834		48676	0.1	48	4.2684		29170	0.01	48	5.1345		5667	0.01	48	6.6371		21089	0.01	48	5.49347
3420	t=0	9.74937		48700	0.1	48	5.3149		29172	0.01	48	5.01322		5668	0.01	48	7.54514		21178	0.01	48	5.07396
3429	t=0	10.6641		48713	0.1	48	5.9607		29224	0.01	48	6.6371		5671	0.01	48	5.55259		21186	0.01	48	4.70644
3430	t=0	8.49038		48733	0.1	48	8.91246		29231	0.01	48	6.5264		5681	0.01	48	7.01813		21208	0.01	48	4.64447
3441	t=0	6.96431		48779	0.1	48	5.25497		29262	0.01	48	7.80102		5685	0.01	48	7.12516		21241	0.01	48	6.01818
3442	t=0	11.4383		48804	0.1	48	7.9521		29368	0.01	48	8.5856		5689	0.01	48	8.34602		21259	0.01	48	4.33158
3450	t=0	7.07175		48903	0.1	48	6.80162		29433	0.01	48	6.96431		5705	0.01	48	5.72871		21261	0.01	48	5.25497
3469	t=0	5.19484		48951	0.1	48	8.82009		29445	0.01	48	7.33678		5721	0.01	48	4.64447		21302	0.01	48	4.89112
3477	t=0	7.28418		48974	0.1	48	9.70715		29481	0.01	48	5.55259		5722	0.01	48	4.2684		21315	0.01	48	2.8944
3478	t=0	12.3352		49022	0.1	48	6.6371		29486	0.01	48	6.47075		5738	0.01	48	5.43415		21327	0.01	48	5.01322
3479	t=0	5.67021		49065	0.1	48	4.7682		29517	0.01	48	7.44137		5740	0.01	48	6.85605		21339	0.01	48	3.9494
3481	t=0	4.64447		49067	0.1	48	5.90301		29522	0.01	48	6.58185		5760	0.01	48	8.68001		21377	0.01	48	4.64447
3482	t=0	9.74937		49081	0.1	48	7.12516		29607	0.01	48	7.17837		5763	0.01	48	6.13255		21381	0.01	48	5.07396
3496	t=0	6.30256		49113	0.1	48	7.38918		29610	0.01	48	5.49347		5769	0.01	48	6.58185		21519	0.01	48	4.51993
3498	t=0	8.19982		49149	0.1	48	7.38918		29684	0.01	48	4.33158		5774	0.01	48	5.49347		21521	0.01	48	4.14141
3502	t=0	11.1682		49173	0.1	48	5.9607		29698	0.01	48	6.85605		5781	0.01	48	6.5264		21550	0.01	48	5.1345
3504	t=0	8.29749		49181	0.1	48	6.6371		29761	0.01	48	4.5823		5784	0.01	48	6.5264		21572	0.01	48	4.39457
3508	t=0	9.57929		49233	0.1	48	7.90194		29764	0.01	48	5.67021		5793	0.01	48	6.85605		21605	0.01	48	4.95227
3512	t=0	5.78702		49273	0.1	48	5.6115		29798	0.01	48	7.12516		5794	0.01	48	8.15069		21621	0.01	48	5.19484
3515	t=0	8.91246		49311	0.1	48	4.07761		29808	0.01	48	6.18942		5813	0.01	48	6.13255		21626	0.01	48	4.14141
3519	t=0	9.70715		49323	0.1	48	7.6481		29853	0.01	48	8.49038		5824	0.01	48	5.55259		21644	0.01	48	4.64447
3535	t=0	11.271		49330	0.1	48	7.85158		29912	0.01	48	6.69214		5825	0.01	48	7.85158		21685	0.01	48	5.19484
3536	t=0	8.82009		49377	0.1	48	9.83319		29982	0.01	48	6.07547		5828	0.01	48	6.18942		21728	0.01	48	6.5264
3541	t=0	4.89112		49411	0.1	48	6.2461		30006	0.01	48	6.30256		5842	0.01	48	5.3149		21775	0.01	48	3.82038
3546	t=0	11.3385		49438	0.1	48	6.5264		30027	0.01	48	7.28418		5844	0.01	48	8.15069		21786	0.01	48	4.95227
3554	t=0	8.5856		49458	0.1	48	6.2461		30042	0.01	48	7.33678		5846	0.01	48	6.18942		21801	0.01	48	4.39457
3555	t=0	10.7755		49465	0.1	48	6.13255		30107	0.01	48	4.5823		5849	0.01	48	6.30256		21834	0.01	48	3.69054
3556	t=0	7.44137		49476	0.1	48	6.58185		30193	0.01	48	8.29749		5852	0.01	48	5.3149		21864	0.01	48	5.43415
3561	t=0	9.00402		49479	0.1	48	5.6115		30200	0.01	48	4.7682		5855	0.01	48	6.74698		21903	0.01	48	3.9494
3571	t=0	9.99838		49536	0.1	48	6.01818		30224	0.01	48	7.28418		5861	0.01	48	4.89112		21923	0.01	48	5.90301
3576	t=0	9.91619		49564	0.1	48	6.35883		30225	0.01	48	6.13255		5873	0.01	48	6.47075		21931	0.01	48	4.14141
3578	t=0	10.1201		49585	0.1	48	5.78702		30276	0.01	48	5.19484		5875	0.01	48	6.58185		22053	0.01	48	6.2461
3579	t=0	4.2684		49625	0.1	48	4.70644		30295	0.01	48	6.2461		5883	0.01	48	5.90301		22063	0.01	48	5.6115
3580	t=0	2.34736		49637	0.1	48	4.33158		30340	0.01	48	5.84511		5886	0.01	48	7.80102		22066	0.01	48	3.9494
3587	t=0	9.09476		49642	0.1	48	5.72871		30361	0.01	48	7.54514		5911	0.01	48	7.23138		22117	0.01	48	3.69054
3593	t=0	8.91246		49643	0.1	48	6.2461		30450	0.01	48	6.18942		5922	0.01	48	7.12516		22139	0.01	48	5.1345
3595	t=0	8.82009		49651	0.1	48	6.18942		30464	0.01	48	5.72871		5927	0.01	48	4.95227		22192	0.01	48	4.39457
3604	t=0	9.2738		49686	0.1	48	6.2461		30468	0.01	48	3.9494		5940	0.01	48	6.35883		22207	0.01	48	3.49425
3606	t=0	11.5362		49690	0.1	48	6.5264		30539	0.01	48	6.35883		5943	0.01	48	5.1345		22211	0.01	48	5.49347
3607	t=0	7.28418		49695	0.1	48	6.58185		30586	0.01	48	7.38918		5950	0.01	48	7.12516		22233	0.01	48	5.19484
3613	t=0	9.83319		49731	0.1	48	5.25497		30681	0.01	48	5.72871		5951	0.01	48	5.84511		22294	0.01	48	4.51993
3615	t=0	9.49302		49754	0.1	48	4.33158		30735	0.01	48	4.64447		5965	0.01	48	5.9607		22353	0.01	48	5.3149
3618	t=0	12.2811		49775	0.1	48	6.6371		30910	0.01	48	7.49336		5973	0.01	48	7.90194		22361	0.01	48	5.1345
3625	t=0	4.45735		49795	0.1	48	6.2461		31017	0.01	48	6.96431		5983	0.01	48	5.01322		22402	0.01	48	5.25497
3626	t=0	6.30256		49804	0.1	48	9.53626		31157	0.01	48	8.15069		5985	0.01	48	5.84511		22428	0.01	48	5.6115
3631	t=0	9.3621		49816	0.1	48	8.72691		31163	0.01	48	6.18942		5987	0.01	48	7.59673		22442	0.01	48	5.3149
3634	t=0	9.13983		49861	0.1	48	6.30256		31192	0.01	48	5.72871		5988	0.01	48	5.9607		22445	0.01	48	5.01322
3635	t=0	6.2461		49976	0.1	48	6.6371		31236	0.01	48	6.74698		5991	0.01	48	5.07396		22512	0.01	48	4.14141
3640	t=0	8.68001		49989	0.1	48	5.19484		31289	0.01	48	8.24876		6004	0.01	48	4.70644		22535	0.01	48	6.01818
3644	t=0	11.3049		49999	0.1	48	6.18942		31291	0.01	48	4.33158		6006	0.01	48	6.01818		22550	0.01	48	4.33158
3646	t=0	8.7736		50023	0.1	48	6.47075		31300	0.01	48	5.43415		6014	0.01	48	3.88499		22551	0.01	48	4.64447
3652	t=0	11.4052		50030	0.1	48	5.37463		31314	0.01	48	6.80162		6023	0.01	48	7.12516		22579	0.01	48	6.69214
3655	t=0	8.44246		50036	0.1	48	8.10134		31322	0.01	48	4.39457		6036	0.01	48	5.6115		22585	0.01	48	5.07396
3660	t=0	9.2738		50039	0.1	48	6.47075		31350	0.01	48	4.14141		6037	0.01	48	7.49336		22600	0.01	48	4.39457
3664	t=0	4.01361		50055	0.1	48	5.6115		31379	0.01	48	8.53809		6041	0.01	48	5.6115		22607	0.01	48	3.62531
3667	t=0	4.95227		50060	0.1	48	7.07175		31495	0.01	48	4.51993		6044	0.01	48	3.88499		22620	0.01	48	3.9494
3682	t=0	9.09476		50141	0.1	48	5.6115		31569	0.01	48	5.6115		6051	0.01	48	6.58185		22636	0.01	48	3.75556
3697	t=0	6.07547		50151	0.1	48	4.5823		31595	0.01	48	8.00205		6052	0.01	48	5.1345		22642	0.01	48	5.07396
3703	t=0	4.33158		50155	0.1	48	6.30256		31661	0.01	48	5.43415		6065	0.01	48	7.01813		22645	0.01	48	4.7682
3712	t=0	3.09619		50177	0.1	48	4.45735		31689	0.01	48	4.5823		6068	0.01	48	6.18942		22666	0.01	48	4.89112
3713	t=0	8.39434		50183	0.1	48	6.91028		31737	0.01	48	8.0518		6079	0.01	48	7.12516		22687	0.01	48	4.205
3718	t=0	9.95739		50186	0.1	48	5.67021		31785	0.01	48	7.01813		6081	0.01	48	6.80162		22695	0.01	48	4.33158
3720	t=0	10.0798		50190	0.1	48	4.7682		31906	0.01	48	7.01813		6085	0.01	48	7.54514		22776	0.01	48	4.51993
3721	t=0	4.01361		50218	0.1	48	5.01322		31926	0.01	48	4.7682		6087	0.01	48	6.74698		22808	0.01	48	4.89112
3728	t=0	11.8796		50239	0.1	48	8.86638		31963	0.01	48	6.47075		6088	0.01	48	8.15069		22825	0.01	48	4.95227
3744	t=0	9.74937		50252	0.1	48	4.7682		31965	0.01	48	6.35883		6105	0.01	48	5.9607		22839	0.01	48	4.89112
3758	t=0	10.5128		50256	0.1	48	5.07396		31992	0.01	48	5.78702		6109	0.01	48	5.67021		22883	0.01	48	1.99884
3761	t=0	9.44959		50271	0.1	48	7.33678		31993	0.01	48	6.35883		6123	0.01	48	5.49347		22895	0.01	48	4.7682
3763	t=0	9.3621		50273	0.1	48	6.6371		32018	0.01	48	8.29749		6124	0.01	48	7.6481		22960	0.01	48	3.29614
3766	t=0	7.59673		50302	0.1	48	5.72871		32068	0.01	48	4.14141		6133	0.01	48	7.59673		22984	0.01	48	5.84511
3773	t=0	9.66473		50396	0.1	48	5.25497		32105	0.01	48	5.49347		6137	0.01	48	8.00205		23026	0.01	48	5.43415
3782	t=0	3.9494		50421	0.1	48	8.91246		32107	0.01	48	6.41489		6143	0.01	48	9.13983		23033	0.01	48	4.64447
3784	t=0	5.90301		50444	0.1	48	5.25497		32129	0.01	48	4.7682		6145	0.01	48	7.44137		23046	0.01	48	6.18942
3788	t=0	8.10134		50448	0.1	48	5.6115		32145	0.01	48	7.12516		6146	0.01	48	7.44137		23049	0.01	48	5.19484
3800	t=0	10.319		50554	0.1	48	5.67021		32175	0.01	48	7.49336		6148	0.01	48	6.01818		23059	0.01	48	5.3149
3802	t=0	9.00402		50607	0.1	48	6.30256		32189	0.01	48	5.90301		6153	0.01	48	7.17837		23065	0.01	48	5.43415
3804	t=0	7.75025		50643	0.1	48	5.37463		32278	0.01	48	5.1345		6167	0.01	48	7.6481		23083	0.01	48	4.51993
3807	t=0	9.62211		50656	0.1	48	6.13255		32370	0.1	48	6.35883		6172	0.01	48	5.49347		23087	0.01	48	5.72871
3809	t=0	8.29749		50690	0.1	48	7.85158		32414	0.1	48	7.54514		6175	0.01	48	7.75025		23129	0.01	48	4.2684
3811	t=0	11.3385		50691	0.1	48	6.35883		32430	0.1	48	5.1345		6185	0.01	48	4.51993		23214	0.01	48	5.01322
3812	t=0	10.3971		50695	0.1	48	7.33678		32437	0.1	48	4.7682		6193	0.01	48	6.07547		23243	0.01	48	4.39457
3814	t=0	5.9607		50703	0.1	48	4.5823		32563	0.1	48	6.41489		6197	0.01	48	6.6371		23257	0.01	48	3.82038
3816	t=0	8.95834		50725	0.1	48	5.67021		32582	0.1	48	7.54514		6203	0.01	48	6.69214		23319	0.01	48	4.89112
3820	t=0	8.19982		50727	0.1	48	6.2461		32601	0.1	48	5.49347		6214	0.01	48	5.90301		23337	0.01	48	4.64447
3821	t=0	3.69054		50741	0.1	48	5.67021		32609	0.1	48	4.7682		6223	0.01	48	7.6481		23376	0.01	48	6.01818
3822	t=0	8.7736		50769	0.1	48	8.19982		32621	0.1	48	5.01322		6232	0.01	48	6.6371		23415	0.01	48	5.07396
3826	t=0	8.49038		50777	0.1	48	8.29749		32684	0.1	48	5.01322		6244	0.01	48	7.07175		23424	0.01	48	5.90301
3829	t=0	4.64447		50808	0.1	48	6.85605		32766	0.1	48	5.6115		6246	0.01	48	6.07547		23448	0.01	48	4.07761
3832	t=0	6.30256		50824	0.1	48	7.17837		32852	0.1	48	4.82976		6247	0.01	48	4.205		23449	0.01	48	5.3149
3833	t=0	7.49336		50846	0.1	48	7.59673		32908	0.1	48	6.69214		6249	0.01	48	6.2461		23451	0.01	48	5.1345
3845	t=0	10.1603		50855	0.1	48	5.84511		32912	0.1	48	5.43415		6254	0.01	48	4.82976		23457	0.01	48	5.25497
3848	t=0	11.7266		50861	0.1	48	6.30256		32941	0.1	48	6.18942		6261	0.01	48	5.07396		23524	0.01	48	4.89112
3851	t=0	8.63291		50899	0.1	48	6.96431		32953	0.1	48	5.67021		6263	0.01	48	5.01322		23567	0.01	48	4.33158
3853	t=0	3.69054		50902	0.1	48	4.5823		33022	0.1	48	4.33158		6270	0.01	48	4.7682		23569	0.01	48	3.88499
3859	t=0	9.91619		50916	0.1	48	7.59673		33027	0.1	48	6.80162		6276	0.01	48	5.49347		23599	0.01	48	4.89112
3861	t=0	9.31805		50933	0.1	48	4.45735		33041	0.1	48	4.70644		6278	0.01	48	6.18942		23645	0.01	48	5.9607
3864	t=0	10.2796		50954	0.1	48	7.75025		33088	0.1	48	5.43415		6280	0.01	48	5.49347		23676	0.01	48	5.07396
3870	t=0	4.89112		50992	0.1	48	9.87479		33122	0.1	48	4.39457		6286	0.01	48	5.3149		23688	0.01	48	6.13255
3871	t=0	6.35883		51030	0.1	48	5.84511		33270	0.1	48	7.85158		6292	0.01	48	5.72871		23705	0.01	48	6.07547
3877	t=0	11.372		51043	0.1	48	4.39457		33273	0.1	48	6.85605		6301	0.01	48	6.69214		23716	0.01	48	4.39457
3881	t=0	7.54514		51067	0.1	48	5.55259		33282	0.1	48	5.49347		6324	0.01	48	5.55259		23723	0.01	48	4.64447
3882	t=0	8.0518		51112	0.1	48	6.07547		33342	0.1	48	8.44246		6336	0.01	48	5.6115		23757	0.01	48	3.75556
3883	t=0	8.44246		51135	0.1	48	4.5823		33352	0.1	48	5.37463		6338	0.01	48	7.28418		23806	0.01	48	6.58185
3886	t=0	7.54514		51146	0.1	48	5.43415		33472	0.1	48	5.1345		6353	0.01	48	6.58185		23816	0.01	48	5.25497
3887	t=0	8.15069		51160	0.1	48	7.17837		33486	0.1	48	4.70644		6365	0.01	48	9.44959		23826	0.01	48	4.14141
3891	t=0	6.35883		51173	0.1	48	5.07396		33488	0.1	48	4.70644		6366	0.01	48	6.13255		23829	0.01	48	4.89112
3894	t=0	9.2738		51231	0.1	48	8.0518		33515	0.1	48	4.07761		6379	0.01	48	6.41489		23867	0.01	48	3.82038
3898	t=0	9.13983		51282	0.1	48	6.01818		33551	0.1	48	6.74698		6382	0.01	48	6.2461		23887	0.01	48	4.7682
3901	t=0	11.271		51344	0.1	48	5.19484		33562	0.1	48	4.89112		6384	0.01	48	7.38918		23893	0.01	48	5.3149
3905	t=0	9.74937		51357	0.1	48	5.84511		33605	0.1	48	3.62531		6385	0.01	48	4.45735		23914	0.01	48	4.14141
3910	t=0	10.3971		51360	0.1	48	7.38918		33619	0.1	48	7.80102		6396	0.01	48	6.07547		23960	0.01	48	5.37463
3913	t=0	11.6323		51400	0.1	48	7.9521		33670	0.1	48	5.9607		6397	0.01	48	5.6115		23985	0.01	48	4.01361
3924	t=0	9.40595		51408	0.1	48	6.69214		33711	0.1	48	2.8944		6401	0.01	48	7.49336		24034	0.01	48	3.55988
3925	t=0	8.39434		51423	0.1	48	6.47075		33720	0.1	48	7.9521		6410	0.01	48	6.69214		24109	0.01	48	4.70644
3927	t=0	8.72691		51429	0.1	48	7.69928		33764	0.1	48	6.5264		6418	0.01	48	8.86638		24206	0.01	48	4.07761
3929	t=0	7.38918		51432	0.1	48	5.9607		33811	0.1	48	8.00205		6433	0.01	48	5.84511		24212	0.01	48	4.7682
3938	t=0	8.7736		51492	0.1	48	5.90301		33852	0.1	48	4.64447		6453	0.01	48	6.2461		24225	0.01	48	6.13255
3939	t=0	4.45735		51493	0.1	48	4.95227		33902	0.1	48	7.23138		6456	0.01	48	6.18942		24272	0.01	48	4.205
3942	t=0	7.23138		51499	0.1	48	6.41489		33909	0.1	48	4.64447		6472	0.01	48	6.5264		24289	0.01	48	5.78702
3948	t=0	9.40595		51507	0.1	48	5.55259		33911	0.1	48	6.74698		6477	0.01	48	5.3149		24316	0.01	48	4.82976
3950	t=0	5.67021		51513	0.1	48	4.51993		33958	0.1	48	5.49347		6482	0.01	48	5.78702		24371	0.01	48	4.51993
3966	t=0	8.0518		51535	0.1	48	8.00205		33964	0.1	48	3.75556		6486	0.01	48	7.01813		24389	0.01	48	5.07396
3970	t=0	4.39457		51537	0.1	48	5.9607		33997	0.1	48	5.67021		6493	0.01	48	7.44137		24430	0.01	48	4.45735
3974	t=0	9.00402		51573	0.1	48	8.39434		34102	0.1	48	7.75025		6500	0.01	48	3.16304		24435	0.01	48	6.30256
3977	t=0	10.6266		51579	0.1	48	8.5856		34139	0.1	48	4.95227		6504	0.01	48	4.95227		24436	0.01	48	5.25497
3978	t=0	4.51993		51595	0.1	48	7.38918		34142	0.1	48	5.84511		6506	0.01	48	5.07396		24443	0.01	48	4.7682
3979	t=0	10.6266		51640	0.1	48	8.19982		34197	0.1	48	5.78702		6508	0.01	48	6.41489		24452	0.01	48	4.64447
3981	t=0	7.69928		51645	0.1	48	6.18942		34210	0.1	48	5.78702		6520	0.01	48	5.90301		24476	0.01	48	4.39457
3983	t=0	11.2369		51688	0.1	48	5.6115		34361	0.1	48	8.24876		6522	0.01	48	5.43415		24489	0.01	48	5.07396
3985	t=0	9.04949		51713	0.1	48	5.49347		34381	0.1	48	5.78702		6524	0.01	48	5.78702		24517	0.01	48	5.19484
3991	t=0	4.33158		51718	0.1	48	8.0518		34384	0.1	48	5.9607		6535	0.01	48	7.49336		24521	0.01	48	5.78702
3992	t=0	8.44246		51731	0.1	48	8.53809		34431	0.1	48	3.62531		6543	0.01	48	5.78702		24525	0.01	48	6.30256
4004	t=0	10.0392		51763	0.1	48	7.75025		34502	0.1	48	3.16304		6549	0.01	48	6.07547		24528	0.01	48	4.45735
4006	t=0	10.5509		51782	0.1	48	8.0518		34544	0.1	48	4.64447		6564	0.01	48	5.25497		24556	0.01	48	4.7682
4013	t=0	11.9394		51786	0.1	48	4.64447		34555	0.1	48	6.96431		6567	0.01	48	9.22935		24568	0.01	48	6.01818
4015	t=0	8.10134		51788	0.1	48	5.84511		34654	0.1	48	6.6371		6579	0.01	48	4.39457		24600	0.01	48	5.67021
4016	t=0	9.13983		51826	0.1	48	7.49336		34683	0.1	48	5.84511		6584	0.01	48	7.6481		24613	0.01	48	5.37463
4023	t=0	6.41489		51841	0.1	48	6.41489		34745	0.1	48	6.5264		6585	0.01	48	6.01818		24645	0.01	48	3.49425
4033	t=0	6.74698		51888	0.1	48	5.49347		34786	0.1	48	5.9607		6593	0.01	48	7.6481		24659	0.01	48	4.95227
4034	t=0	8.91246		51912	0.1	48	7.54514		34922	0.1	48	5.01322		6610	0.01	48	5.1345		24674	0.01	48	4.51993
4041	t=0	7.9521		51959	0.1	48	4.7682		34964	0.1	48	5.90301		6620	0.01	48	5.84511		24693	0.01	48	5.55259
4045	t=0	10.3971		51960	0.1	48	8.00205		34998	0.1	48	7.17837		6628	0.01	48	5.78702		24721	0.01	48	5.43415
4049	t=0	8.39434		51961	0.1	48	4.39457		35023	0.1	48	5.84511		6633	0.01	48	9.40595		24796	0.01	48	4.7682
4060	t=0	6.30256		51977	0.1	48	5.01322		35079	0.1	48	5.72871		6638	0.01	48	6.13255		24815	0.01	48	4.45735
4065	t=0	10.2003		51983	0.1	48	8.53809		35084	0.1	48	7.49336		6648	0.01	48	5.67021		24836	0.01	48	5.9607
4066	t=0	7.6481		52027	0.1	48	6.35883		35140	0.1	48	5.37463		6659	0.01	48	6.74698		24866	0.01	48	3.75556
4069	t=0	11.0635		52029	0.1	48	6.6371		35149	0.1	48	5.67021		6667	0.01	48	6.6371		24867	0.01	48	4.01361
4071	t=0	12.1423		52045	0.1	48	7.01813		35189	0.1	48	7.6481		6674	0.01	48	6.30256		24927	0.01	48	5.1345
4087	t=0	8.86638		52051	0.1	48	5.9607		35329	0.1	48	6.13255		6675	0.01	48	4.45735		24935	0.01	48	4.95227
4089	t=0	4.205		52055	0.1	48	5.01322		35392	0.1	48	5.25497		6682	0.01	48	7.07175		24948	0.01	48	5.67021
4096	t=0	8.72691		52088	0.1	48	10.2401		35417	0.1	48	4.51993		6690	0.01	48	7.17837		24969	0.01	48	6.41489
4098	t=0	10.7014		52111	0.1	48	7.54514		35447	0.1	48	5.43415		6705	0.01	48	5.84511		24982	0.01	48	4.33158
4114	t=0	6.01818		52133	0.1	48	4.70644		35475	0.1	48	4.14141		6719	0.01	48	5.72871		24988	0.01	48	6.18942
4129	t=0	4.7682		52161	0.1	48	6.35883		35508	0.1	48	4.33158		6743	0.01	48	5.25497		24999	0.01	48	3.62531
4136	t=0	11.1682		52198	0.1	48	6.41489		35511	0.1	48	7.44137		6755	0.01	48	6.01818		25057	0.01	48	4.51993
4140	t=0	8.0518		52245	0.1	48	8.7736		35525	0.1	48	5.72871		6770	0.01	48	6.6371		25078	0.01	48	4.33158
4148	t=0	4.89112		52254	0.1	48	5.9607		35575	0.1	48	6.07547		6771	0.01	48	5.37463		25097	0.01	48	5.01322
4149	t=0	5.6115		52257	0.1	48	6.35883		35586	0.1	48	4.89112		6779	0.01	48	7.75025		25099	0.01	48	5.1345
4166	t=0	5.49347		52258	0.1	48	4.82976		35673	0.1	48	4.205		6793	0.01	48	5.6115		25101	0.01	48	4.14141
4173	t=0	11.0986		52349	0.1	48	6.96431		35701	0.1	48	9.44959		6801	0.01	48	5.43415		25120	0.01	48	4.89112
4174	t=0	6.69214		52381	0.1	48	8.44246		35732	0.1	48	6.96431		6804	0.01	48	6.13255		25178	0.01	48	6.13255
4187	t=0	5.19484		52401	0.1	48	5.6115		35793	0.1	48	5.07396		6805	0.01	48	6.35883		25190	0.01	48	3.62531
4192	t=0	9.22935		52460	0.1	48	8.19982		35814	0.1	48	4.07761		6806	0.01	48	7.59673		25194	0.01	48	5.1345
4194	t=0	7.01813		52475	0.1	48	5.6115		35881	0.1	48	4.82976		6814	0.01	48	5.72871		25246	0.01	48	4.14141
4198	t=0	9.2738		52480	0.1	48	8.72691		35883	0.1	48	4.95227		6816	0.01	48	5.78702		25263	0.01	48	4.07761
4199	t=0	10.885		52530	0.1	48	5.43415		35958	0.1	48	6.01818		6817	0.01	48	6.5264		25300	0.01	48	4.205
4200	t=0	9.31805		52556	0.1	48	6.07547		35974	0.1	48	2.48534		6819	0.01	48	5.3149		25318	0.01	48	4.2684
4205	t=0	4.33158		52566	0.1	48	8.68001		36018	0.1	48	7.9521		6823	0.01	48	8.49038		25339	0.01	48	5.19484
4206	t=0	9.2738		52594	0.1	48	6.91028		36084	0.1	48	7.80102		6824	0.01	48	7.85158		25360	0.01	48	5.78702
4217	t=0	6.30256		52604	0.1	48	5.6115		36137	0.1	48	5.19484		6846	0.01	48	5.55259		25461	0.01	48	6.07547
4218	t=0	8.63291		52633	0.1	48	6.30256		36184	0.1	48	4.2684		6847	0.01	48	6.6371		25471	0.01	48	6.35883
4225	t=0	6.85605		52640	0.1	48	8.91246		36271	0.1	48	6.6371		6860	0.01	48	6.41489		25481	0.01	48	4.39457
4236	t=0	10.957		52701	0.1	48	7.38918		36315	0.1	48	7.28418		6877	0.01	48	6.74698		25502	0.01	48	4.70644
4237	t=0	11.0635		52702	0.1	48	4.51993		36319	0.1	48	6.96431		6884	0.01	48	6.18942		25503	0.01	48	5.1345
4238	t=0	10.957		52704	0.1	48	4.7682		36350	0.1	48	6.13255		6890	0.01	48	5.90301		25534	0.01	48	6.2461
4240	t=0	4.45735		52708	0.1	48	6.58185		36361	0.1	48	5.72871		6891	0.01	48	4.70644		25557	0.01	48	4.70644
4262	t=0	9.53626		52710	0.1	48	8.34602		36371	0.1	48	6.69214		6895	0.01	48	6.2461		25562	0.01	48	4.39457
4268	t=0	10.0392		52719	0.1	48	8.24876		36373	0.1	48	6.80162		6898	0.01	48	8.44246		25563	0.01	48	5.25497
4273	t=0	9.74937		52736	0.1	48	8.0518		36412	0.1	48	5.19484		6904	0.01	48	6.18942		25570	0.01	48	3.88499
4281	t=0	7.9521		52750	0.1	48	5.72871		36426	0.1	48	5.72871		6915	0.01	48	9.3621		25588	0.01	48	3.75556
4283	t=0	9.13983		52782	0.1	48	6.41489		36454	0.1	48	5.19484		6917	0.01	48	4.95227		25690	0.01	48	4.95227
4290	t=0	10.0392		52788	0.1	48	6.35883		36456	0.1	48	5.37463		6918	0.01	48	4.7682		25734	0.01	48	3.82038
4292	t=0	8.34602		52794	0.1	48	7.17837		36497	0.1	48	9.40595		6919	0.01	48	6.96431		25752	0.01	48	5.37463
4294	t=0	11.4052		52835	0.1	48	8.0518		36513	0.1	48	5.55259		6928	0.01	48	5.49347		25761	0.01	48	4.82976
4298	t=0	10.5888		52864	0.1	48	7.33678		36517	0.1	48	4.33158		6951	0.01	48	6.69214		25767	0.01	48	5.19484
4299	t=0	9.87479		52867	0.1	48	6.41489		36557	0.1	48	6.35883		6954	0.01	48	6.30256		25789	0.01	48	5.6115
4304	t=0	9.62211		52879	0.1	48	9.09476		36577	0.1	48	6.30256		6956	0.01	48	5.6115		25800	0.01	48	4.95227
4311	t=0	10.885		52922	0.1	48	6.01818		36613	0.1	48	9.18469		6997	0.01	48	5.9607		25833	0.01	48	5.49347
4313	t=0	6.74698		52952	0.1	48	6.2461		36623	0.1	48	3.42842		6999	0.01	48	7.17837		25850	0.01	48	3.88499
4314	t=0	8.39434		52953	0.1	48	5.01322		36664	0.1	48	8.68001		7000	0.01	48	6.85605		25852	0.01	48	5.1345
4331	t=0	7.49336		52962	0.1	48	6.96431		36669	0.1	48	5.55259		7004	0.01	48	6.41489		25854	0.01	48	4.2684
4336	t=0	9.53626		52982	0.1	48	9.04949		36679	0.1	48	6.58185		7007	0.01	48	4.95227		25923	0.01	48	3.75556
4337	t=0	4.39457		52984	0.1	48	5.07396		36709	0.1	48	6.47075		7013	0.01	48	6.01818		25937	0.01	48	4.45735
4340	t=0	11.2027		52989	0.1	48	9.66473		36764	0.1	48	6.18942		7023	0.01	48	6.58185		25939	0.01	48	6.5264
4341	t=0	10.1603		52997	0.1	48	6.30256		36812	0.1	48	4.82976		7031	0.01	48	9.31805		25963	0.01	48	4.07761
4343	t=0	8.5856		53024	0.1	48	7.80102		36859	0.1	48	4.45735		7033	0.01	48	5.19484		26092	0.01	48	4.70644
4345	t=0	11.372		53042	0.1	48	6.80162		36875	0.1	48	5.01322		7039	0.01	48	4.07761		26102	0.01	48	5.78702
4346	t=0	9.62211		53043	0.1	48	5.3149		36890	0.1	48	5.84511		7040	0.01	48	8.86638		26127	0.01	48	4.64447
4349	t=0	4.7682		53092	0.1	48	7.9521		36905	0.1	48	7.12516		7055	0.01	48	5.90301		26134	0.01	48	4.07761
4361	t=0	11.1335		53108	0.1	48	10.0392		36972	0.1	48	4.14141		7057	0.01	48	6.35883		26165	0.01	48	4.7682
4365	t=0	11.7576		53116	0.1	48	4.89112		37019	0.1	48	8.39434		7059	0.01	48	6.18942		26176	0.01	48	3.36238
4366	t=0	7.90194		53124	0.1	48	6.80162		37020	0.1	48	6.6371		7073	0.01	48	5.19484		26197	0.01	48	4.89112
4367	t=0	8.86638		53126	0.1	48	5.37463		37037	0.1	48	5.49347		7090	0.01	48	5.37463		26230	0.01	48	4.89112
4369	t=0	9.49302		53133	0.1	48	4.64447		37052	0.1	48	8.00205		7093	0.01	48	7.12516		26280	0.01	48	4.07761
4373	t=0	9.22935		53137	0.1	48	8.19982		37154	0.1	48	6.35883		7096	0.01	48	4.95227		26304	0.01	48	4.07761
4374	t=0	8.19982		53176	0.1	48	4.07761		37256	0.1	48	6.5264		7098	0.01	48	6.18942		26359	0.01	48	5.9607
4377	t=0	8.34602		53230	0.1	48	5.37463		37352	0.1	48	5.6115		7119	0.01	48	6.35883		26374	0.01	48	4.95227
4378	t=0	6.07547		53249	0.1	48	6.07547		37373	0.1	48	6.47075		7128	0.01	48	7.38918		26459	0.01	48	4.89112
4379	t=0	9.18469		53285	0.1	48	5.72871		37388	0.1	48	4.5823		7130	0.01	48	6.58185		26462	0.01	48	5.55259
4384	t=0	3.88499		53294	0.1	48	7.6481		37470	0.1	48	5.01322		7132	0.01	48	8.72691		26466	0.01	48	4.14141
4388	t=0	9.99838		53343	0.1	48	8.49038		37527	0.1	48	5.6115		7153	0.01	48	4.70644		26476	0.01	48	6.5264
4392	t=0	10.319		53351	0.1	48	5.43415		37542	0.1	48	6.74698		7187	0.01	48	7.80102		26508	0.01	48	5.01322
4393	t=0	9.09476		53399	0.1	48	5.55259		37584	0.1	48	8.39434		7189	0.01	48	6.47075		26548	0.01	48	1.99884
4394	t=0	9.87479		53449	0.1	48	4.39457		37655	0.1	48	4.51993		7190	0.01	48	6.85605		26572	0.01	48	3.75556
4403	t=0	6.96431		53454	0.1	48	4.64447		37692	0.1	48	4.89112		7193	0.01	48	5.01322		26613	0.01	48	4.51993
4404	t=0	6.30256		53461	0.1	48	5.07396		37703	0.1	48	5.49347		7195	0.01	48	6.2461		26656	0.01	48	5.90301
4405	t=0	9.22935		53482	0.1	48	8.63291		37714	0.1	48	4.82976		7201	0.01	48	4.5823		26690	0.01	48	4.07761
4410	t=0	5.19484		53489	0.1	48	9.09476		37723	0.1	48	6.18942		7205	0.01	48	5.3149		26711	0.01	48	5.49347
4413	t=0	10.7755		53518	0.1	48	4.14141		37808	0.1	48	6.2461		7222	0.01	48	6.6371		26743	0.01	48	5.25497
4416	t=0	11.372		53519	0.1	48	7.49336		37837	0.1	48	5.67021		7234	0.01	48	4.7682		26803	0.01	48	6.41489
4421	t=0	9.99838		53523	0.1	48	8.95834		37881	0.1	48	7.17837		7246	0.01	48	6.07547		26829	0.01	48	5.84511
4422	t=0	5.37463		53528	0.1	48	5.55259		37911	0.1	48	4.45735		7257	0.01	48	5.67021		26856	0.01	48	4.205
4424	t=0	9.66473		53530	0.1	48	7.23138		37913	0.1	48	5.90301		7260	0.01	48	7.44137		26858	0.01	48	4.64447
4430	t=0	4.95227		53548	0.1	48	7.69928		37941	0.1	48	6.58185		7262	0.01	48	6.30256		26906	0.01	48	5.6115
4435	t=0	4.89112		53565	0.1	48	9.31805		37964	0.1	48	7.07175		7269	0.01	48	8.44246		26919	0.01	48	3.36238
4442	t=0	4.5823		53605	0.1	48	3.88499		38086	0.1	48	4.5823		7275	0.01	48	6.85605		26948	0.01	48	4.51993
4446	t=0	5.43415		53615	0.1	48	5.6115		38088	0.1	48	6.69214		7294	0.01	48	5.72871		26967	0.01	48	3.9494
4447	t=0	8.53809		53624	0.1	48	8.7736		38119	0.1	48	8.49038		7309	0.01	48	6.2461		26990	0.01	48	4.39457
4448	t=0	10.8122		53628	0.1	48	7.49336		38152	0.1	48	6.07547		7315	0.01	48	5.07396		26996	0.01	48	4.14141
4459	t=0	10.5509		53648	0.1	48	7.07175		38229	0.1	48	5.67021		7321	0.01	48	6.30256		26999	0.01	48	5.07396
4461	t=0	4.33158		53695	0.1	48	5.01322		38311	0.1	48	7.23138		7338	0.01	48	6.74698		27018	0.01	48	3.75556
4462	t=0	10.4359		53716	0.1	48	9.18469		38372	0.1	48	9.04949		7344	0.01	48	5.25497		27020	0.01	48	4.14141
4470	t=0	5.3149		53732	0.1	48	8.10134		38427	0.1	48	5.84511		7345	0.01	48	5.90301		27026	0.01	48	4.33158
4471	t=0	4.7682		53739	0.1	48	6.13255		38468	0.1	48	7.07175		7347	0.01	48	8.24876		27039	0.01	48	5.07396
4472	t=0	6.35883		53802	0.1	48	6.5264		38547	0.1	48	4.33158		7349	0.01	48	7.54514		27113	0.01	48	5.07396
4475	t=0	7.17837		53811	0.1	48	7.07175		38584	0.1	48	6.91028		7351	0.01	48	8.44246		27162	0.01	48	3.82038
4478	t=0	5.72871		53870	0.1	48	6.13255		38585	0.1	48	7.17837		7358	0.01	48	7.69928		27170	0.01	48	4.82976
4479	t=0	9.87479		53887	0.1	48	8.72691		38604	0.1	48	6.5264		7378	0.01	48	4.82976		27194	0.01	48	4.39457
4480	t=0	6.96431		53918	0.1	48	8.95834		38660	0.1	48	3.88499		7391	0.01	48	4.33158		27205	0.01	48	2.8944
4497	t=0	5.3149		53921	0.1	48	8.49038		38681	0.1	48	7.23138		7394	0.01	48	6.6371		27272	0.01	48	4.70644
4506	t=0	9.70715		53932	0.1	48	6.58185		38780	0.1	48	5.25497		7399	0.01	48	5.9607		27333	0.01	48	4.45735
4508	t=0	11.819		53933	0.1	48	7.69928		38802	0.1	48	5.55259		7402	0.01	48	4.2684		27339	0.01	48	4.205
4512	t=0	8.95834		53934	0.1	48	7.33678		38824	0.1	48	3.75556		7407	0.01	48	5.78702		27367	0.01	48	3.88499
4513	t=0	8.44246		53943	0.1	48	6.69214		38898	0.1	48	6.41489		7434	0.01	48	9.66473		27385	0.01	48	3.55988
4516	t=0	4.89112		53944	0.1	48	6.47075		38971	0.1	48	2.75886		7447	0.01	48	9.87479		27387	0.01	48	4.51993
4520	t=0	4.70644		53953	0.1	48	4.01361		38978	0.1	48	8.49038		7463	0.01	48	6.85605		27391	0.01	48	4.82976
4533	t=0	9.31805		53979	0.1	48	5.01322		39054	0.1	48	5.01322		7474	0.01	48	3.42842		27398	0.01	48	5.37463
4536	t=0	9.04949		54005	0.1	48	5.9607		39107	0.1	48	5.49347		7480	0.01	48	6.6371		27436	0.01	48	4.07761
4537	t=0	7.44137		54027	0.1	48	4.51993		39160	0.1	48	5.9607		7481	0.01	48	6.18942		27489	0.01	48	4.70644
4542	t=0	4.39457		54028	0.1	48	6.58185		39287	0.1	48	5.3149		7510	0.01	48	8.34602		27512	0.01	48	3.55988
4544	t=0	7.44137		54076	0.1	48	7.01813		39327	0.1	48	8.72691		7519	0.01	48	5.9607		27526	0.01	48	4.70644
4549	t=0	10.4359		54100	0.1	48	6.74698		39339	0.1	48	6.01818		7525	0.01	48	7.17837		27530	0.01	48	4.7682
4553	t=0	12.4925		54105	0.1	48	7.07175		39379	0.1	48	7.17837		7530	0.01	48	5.01322		27560	0.01	48	5.72871
4556	t=0	7.85158		54121	0.1	48	8.49038		39445	0.1	48	9.2738		7531	0.01	48	4.5823		27561	0.01	48	2.75886
4559	t=0	4.39457		54130	0.1	48	4.95227		39527	0.1	48	4.14141		7539	0.01	48	5.84511		27593	0.01	48	4.70644
4565	t=0	9.91619		54156	0.1	48	4.51993		39565	0.1	48	5.55259		7541	0.01	48	7.54514		27625	0.01	48	5.78702
4566	t=0	10.3971		54177	0.1	48	6.5264		39678	0.1	48	4.64447		7544	0.01	48	5.72871		27679	0.01	48	4.5823
4568	t=0	6.6371		54180	0.1	48	6.58185		39680	0.1	48	5.37463		7546	0.01	48	5.6115		27778	0.01	48	6.2461
4572	t=0	10.5128		54184	0.1	48	5.19484		39690	0.1	48	7.90194		7553	0.01	48	8.39434		27782	0.01	48	5.37463
4586	t=0	12.3884		54213	0.1	48	8.44246		39762	0.1	48	6.2461		7562	0.01	48	6.58185		27791	0.01	48	3.62531
4598	t=0	12.1423		54220	0.1	48	6.80162		39850	0.1	48	8.82009		7566	0.01	48	6.2461		27792	0.01	48	4.95227
4603	t=0	4.5823		54291	0.1	48	10.2003		39918	0.1	48	8.49038		7572	0.01	48	6.41489		27803	0.01	48	5.1345
4604	t=0	2.62251		54296	0.1	48	4.5823		39941	0.1	48	6.69214		7579	0.01	48	5.55259		27807	0.01	48	3.29614
4610	t=0	4.5823		54356	0.1	48	6.58185		39990	0.1	48	6.69214		7581	0.01	48	5.67021		27828	0.01	48	4.2684
4611	t=0	6.41489		54358	0.1	48	7.23138		40019	0.1	48	9.79138		7597	0.01	48	5.01322		27852	0.01	48	5.84511
4612	t=0	8.82009		54396	0.1	48	7.44137		40035	0.1	48	4.33158		7604	0.01	48	5.43415		27864	0.01	48	3.36238
4613	t=0	9.99838		54421	0.1	48	6.74698		40049	0.1	48	4.7682		7610	0.01	48	4.70644		27868	0.01	48	4.7682
4617	t=0	8.72691		54426	0.1	48	8.5856		40105	0.1	48	5.72871		7621	0.01	48	6.58185		27870	0.01	48	3.42842
4623	t=0	7.85158		54445	0.1	48	4.01361		40126	0.1	48	6.18942		7625	0.01	48	4.5823		27877	0.01	48	4.89112
4628	t=0	6.96431		54474	0.1	48	9.66473		40148	0.1	48	4.64447		7627	0.01	48	5.72871		27881	0.01	48	4.7682
4630	t=0	9.53626		54513	0.1	48	4.2684		40189	0.1	48	8.39434		7648	0.01	48	8.44246		27917	0.01	48	4.33158
4632	t=0	11.4383		54542	0.1	48	4.45735		40243	0.1	48	6.80162		7650	0.01	48	8.29749		27950	0.01	48	4.51993
4633	t=0	7.38918		54547	0.1	48	8.39434		40255	0.1	48	6.2461		7655	0.01	48	5.72871		27966	0.01	48	5.49347
4636	t=0	8.82009		54548	0.1	48	4.39457		40261	0.1	48	4.82976		7657	0.01	48	5.78702		28021	0.01	48	4.39457
4639	t=0	10.7755		54574	0.1	48	4.14141		40299	0.1	48	5.84511		7660	0.01	48	6.01818		28052	0.01	48	5.19484
4640	t=0	8.10134		54578	0.1	48	7.44137		40358	0.1	48	4.64447		7668	0.01	48	9.3621		28122	0.01	48	4.45735
4651	t=0	8.63291		54626	0.1	48	7.23138		40398	0.1	48	5.1345		7674	0.01	48	6.35883		28174	0.01	48	4.205
4655	t=0	7.17837		54643	0.1	48	4.51993		40425	0.1	48	5.67021		7680	0.01	48	6.01818		28181	0.01	48	4.01361
4657	t=0	6.69214		54704	0.1	48	7.12516		40466	0.1	48	6.01818		7685	0.01	48	5.84511		28258	0.01	48	5.19484
4660	t=0	9.09476		54705	0.1	48	7.44137		40571	0.1	48	7.9521		7699	0.01	48	5.90301		28296	0.01	48	6.41489
4676	t=0	4.7682		54715	0.1	48	5.67021		40638	0.1	48	5.90301		7707	0.01	48	9.13983		28311	0.01	48	5.37463
4677	t=0	5.67021		54721	0.1	48	8.63291		40651	0.1	48	7.23138		7709	0.01	48	7.28418		28315	0.01	48	4.64447
4678	t=0	8.00205		54746	0.1	48	8.10134		40689	0.1	48	8.00205		7735	0.01	48	4.89112		28333	0.01	48	5.25497
4683	t=0	9.13983		54755	0.1	48	6.85605		40771	0.1	48	6.91028		7736	0.01	48	6.58185		28549	0.01	48	4.89112
4685	t=0	4.82976		54794	0.1	48	6.5264		40866	0.1	48	6.35883		7739	0.01	48	5.67021		28562	0.01	48	4.70644
4688	t=0	6.5264		54822	0.1	48	4.95227		40927	0.1	48	6.80162		7744	0.01	48	5.72871		28576	0.01	48	6.41489
4689	t=0	6.41489		54826	0.1	48	7.54514		41006	0.1	48	5.37463		7758	0.01	48	7.33678		28620	0.01	48	4.64447
4695	t=0	11.5038		54858	0.1	48	6.6371		41412	0.1	48	5.78702		7770	0.01	48	7.01813		28661	0.01	48	3.49425
4698	t=0	5.43415		54868	0.1	48	3.16304		41585	0.1	48	6.41489		7782	0.01	48	5.19484		28663	0.01	48	5.67021
4701	t=0	8.15069		54931	0.1	48	8.44246		41715	0.1	48	5.84511		7801	0.01	48	5.01322		28687	0.01	48	3.75556
4704	t=0	6.96431		54932	0.1	48	4.5823		41775	0.1	48	5.07396		7808	0.01	48	5.37463		28689	0.01	48	4.01361
4708	t=0	3.09619		54946	0.1	48	8.00205		41788	0.1	48	4.51993		7817	0.01	48	6.69214		28691	0.01	48	5.01322
4713	t=0	5.37463		54957	0.1	48	6.13255		41942	0.1	48	7.49336		7831	0.01	48	6.35883		28706	0.01	48	4.39457
4722	t=0	6.85605		54965	0.1	48	8.29749		42036	0.1	48	5.90301		7849	0.01	48	5.67021		28709	0.01	48	5.78702
4723	t=0	9.83319		54986	0.1	48	4.39457		42086	0.1	48	7.69928		7851	0.01	48	6.69214		28718	0.01	48	4.2684
4725	t=0	10.8122		54993	0.1	48	6.41489		42118	0.1	48	9.2738		7858	0.01	48	5.49347		28720	0.01	48	3.55988
4727	t=0	4.51993		55013	0.1	48	5.90301		42121	0.1	48	5.72871		7862	0.01	48	4.70644		28727	0.01	48	4.39457
4729	t=0	10.3971		55024	0.1	48	6.80162		42162	0.1	48	5.25497		7866	0.01	48	6.30256		28737	0.01	48	5.19484
4733	t=0	9.53626		55026	0.1	48	7.23138		42247	0.1	48	4.51993		7880	0.01	48	6.35883		28760	0.01	48	3.82038
4739	t=0	3.69054		55030	0.1	48	7.69928		42337	0.1	48	4.82976		7883	0.01	48	5.49347		28782	0.01	48	4.39457
4740	t=0	7.90194		55035	0.1	48	6.6371		42425	0.1	48	6.6371		7893	0.01	48	5.72871		28785	0.01	48	4.07761
4742	t=0	9.04949		55054	0.1	48	4.89112		42616	0.1	48	6.18942		7913	0.01	48	5.84511		28803	0.01	48	5.78702
4745	t=0	6.35883		55093	0.1	48	5.1345		42630	0.1	48	3.88499		7916	0.01	48	7.33678		28805	0.01	48	5.3149
4751	t=0	11.4711		55100	0.1	48	8.72691		42635	0.1	48	6.58185		7927	0.01	48	4.95227		28816	0.01	48	5.19484
4753	t=0	10.8122		55149	0.1	48	4.45735		42788	0.1	48	5.49347		7932	0.01	48	5.49347		28831	0.01	48	4.70644
4754	t=0	6.47075		55159	0.1	48	7.38918		42809	0.1	48	8.24876		7937	0.01	48	6.35883		28841	0.01	48	4.45735
4762	t=0	11.271		55210	0.1	48	7.80102		42832	0.1	48	6.13255		7940	0.01	48	6.6371		28856	0.01	48	3.69054
4769	t=0	6.58185		55215	0.1	48	5.9607		42835	0.1	48	6.35883		7943	0.01	48	8.15069		28857	0.01	48	5.19484
4775	t=0	8.34602		55237	0.1	48	5.49347		42889	0.1	48	5.84511		7945	0.01	48	4.5823		28894	0.01	48	4.45735
4778	t=0	8.91246		55243	0.1	48	7.12516		43117	0.1	48	5.55259		7952	0.01	48	6.58185		28918	0.01	48	4.205
4783	t=0	4.51993		55270	0.1	48	4.51993		43179	0.1	48	5.78702		7959	0.01	48	6.74698		28936	0.01	48	4.51993
4786	t=0	9.09476		55271	0.1	48	6.35883		43384	0.1	48	6.6371		7961	0.01	48	7.44137		28983	0.01	48	4.51993
4787	t=0	6.69214		55371	0.1	48	5.25497		43441	0.1	48	6.58185		7962	0.01	48	5.3149		29003	0.01	48	4.89112
4793	t=0	7.49336		55374	0.1	48	6.74698		43454	0.1	48	4.39457		7964	0.01	48	4.70644		29012	0.01	48	4.45735
4795	t=0	8.82009		55400	0.1	48	5.9607		43470	0.1	48	4.01361		7986	0.01	48	4.95227		29030	0.01	48	5.72871
4805	t=0	3.9494		55416	0.1	48	7.9521		43493	0.1	48	8.15069		7993	0.01	48	5.01322		29041	0.01	48	6.5264
4831	t=0	3.62531		55446	0.1	48	6.80162		43508	0.1	48	9.18469		7994	0.01	48	4.95227		29152	0.01	48	4.39457
4836	t=0	9.13983		55507	0.1	48	7.59673		43515	0.1	48	4.95227		7996	0.01	48	6.07547		29218	0.01	48	4.89112
4837	t=0	7.6481		55524	0.1	48	6.01818		43534	0.1	48	4.2684		8004	0.01	48	5.84511		29223	0.01	48	3.09619
4864	t=0	12.0276		55543	0.1	48	6.58185		43540	0.1	48	4.89112		8005	0.01	48	7.28418		29259	0.01	48	4.89112
4865	t=0	7.6481		55556	0.1	48	5.67021		43702	0.1	48	5.90301		8014	0.01	48	6.18942		29275	0.01	48	4.51993
4866	t=0	6.5264		55581	0.1	48	5.3149		43841	0.1	48	5.25497		8029	0.01	48	6.41489		29284	0.01	48	5.1345
4883	t=0	10.319		55619	0.1	48	8.44246		43906	0.1	48	5.67021		8030	0.01	48	7.28418		29287	0.01	48	4.2684
4887	t=0	9.40595		55637	0.1	48	8.15069		43939	0.1	48	6.01818		8031	0.01	48	7.33678		29298	0.01	48	5.49347
4890	t=0	4.5823		55686	0.1	48	8.91246		44056	0.1	48	4.7682		8044	0.01	48	5.6115		29324	0.01	48	5.1345
4897	t=0	4.82976		55703	0.1	48	8.82009		44090	0.1	48	5.9607		8046	0.01	48	9.40595		29333	0.01	48	3.9494
4898	t=0	4.205		55709	0.1	48	9.53626		44134	0.1	48	5.90301		8052	0.01	48	4.39457		29338	0.01	48	3.88499
4902	t=0	9.09476		55737	0.1	48	7.33678		44177	0.1	48	6.91028		8054	0.01	48	8.15069		29344	0.01	48	2.48534
4913	t=0	10.3971		55739	0.1	48	5.72871		44203	0.1	48	7.54514		8063	0.01	48	7.59673		29361	0.01	48	5.43415
4923	t=0	12.1704		55785	0.1	48	5.1345		44214	0.1	48	7.75025		8070	0.01	48	7.17837		29367	0.01	48	4.33158
4925	t=0	5.07396		55794	0.1	48	8.44246		44222	0.1	48	6.6371		8077	0.01	48	6.58185		29372	0.01	48	4.95227
4926	t=0	3.82038		55803	0.1	48	6.41489		44301	0.1	48	5.3149		8082	0.01	48	6.96431		29426	0.01	48	4.89112
4928	t=0	5.43415		55806	0.1	48	6.6371		44319	0.1	48	7.07175		8085	0.01	48	5.3149		29446	0.01	48	4.7682
4930	t=0	5.9607		55844	0.1	48	9.2738		44320	0.1	48	5.07396		8100	0.01	48	5.72871		29470	0.01	48	3.49425
4938	t=0	10.1201		55850	0.1	48	6.2461		44321	0.1	48	4.5823		8102	0.01	48	4.205		29477	0.01	48	4.89112
4958	t=0	8.44246		55857	0.1	48	4.82976		44324	0.1	48	6.6371		8103	0.01	48	7.9521		29487	0.01	48	5.1345
4962	t=0	6.5264		55863	0.1	48	6.80162		44401	0.1	48	5.72871		8109	0.01	48	6.07547		29592	0.01	48	3.88499
4963	t=0	4.64447		55864	0.1	48	6.2461		44442	0.1	48	6.6371		8114	0.01	48	4.70644		29621	0.01	48	2.34736
4966	t=0	10.9927		55865	0.1	48	8.5856		44485	0.1	48	5.78702		8134	0.01	48	5.78702		29624	0.01	48	3.82038
4971	t=0	4.01361		55893	0.1	48	5.43415		44490	0.1	48	4.82976		8138	0.01	48	4.89112		29637	0.01	48	3.02913
4973	t=0	8.29749		55905	0.1	48	6.30256		44497	0.1	48	6.58185		8146	0.01	48	5.6115		29665	0.01	48	5.1345
4975	t=0	4.7682		55940	0.1	48	9.66473		44557	0.1	48	8.24876		8148	0.01	48	5.90301		29683	0.01	48	4.51993
4976	t=0	3.88499		55950	0.1	48	7.75025		44563	0.1	48	8.91246		8156	0.01	48	6.01818		29685	0.01	48	4.64447
4978	t=0	9.62211		55955	0.1	48	8.15069		44574	0.1	48	9.40595		8160	0.01	48	6.35883		29702	0.01	48	4.33158
4983	t=0	5.01322		55959	0.1	48	5.07396		44623	0.1	48	5.6115		8167	0.01	48	7.01813		29829	0.01	48	5.3149
4985	t=0	8.00205		55986	0.1	48	8.0518		44631	0.1	48	6.58185		8176	0.01	48	7.33678		29834	0.01	48	3.69054
4987	t=0	9.2738		56004	0.1	48	6.6371		44718	0.1	48	3.9494		8178	0.01	48	8.7736		29862	0.01	48	3.42842
4988	t=0	6.18942		56017	0.1	48	8.63291		44837	0.1	48	3.75556		8185	0.01	48	5.25497		29880	0.01	48	4.64447
4992	t=0	5.19484		56037	0.1	48	6.2461		44839	0.1	48	4.51993		8187	0.01	48	7.01813		29932	0.01	48	5.07396
4993	t=0	10.6641		56054	0.1	48	6.6371		44897	0.1	48	6.07547		8193	0.01	48	6.13255		29967	0.01	48	4.14141
4997	t=0	7.80102		56060	0.1	48	9.44959		44919	0.1	48	8.00205		8204	0.01	48	8.91246		30011	0.01	48	4.205
5000	t=0	4.45735		56062	0.1	48	7.38918		44961	0.1	48	8.29749		8213	0.01	48	6.30256		30043	0.01	48	5.07396
5002	t=0	10.6641		56069	0.1	48	5.9607		45038	0.1	48	7.90194		8215	0.01	48	7.80102		30049	0.01	48	4.205
5003	t=0	6.91028		56107	0.1	48	7.44137		45045	0.1	48	7.28418		8216	0.01	48	6.30256		30051	0.01	48	4.33158
5004	t=0	7.33678		56128	0.1	48	4.70644		45056	0.1	48	6.58185		8217	0.01	48	4.95227		30104	0.01	48	3.82038
5005	t=0	9.00402		56148	0.1	48	8.10134		45071	0.1	48	4.14141		8219	0.01	48	6.96431		30135	0.01	48	5.43415
5008	t=0	9.66473		56212	0.1	48	5.43415		45116	0.1	48	4.5823		8227	0.01	48	4.95227		30140	0.01	48	4.33158
5009	t=0	5.37463		56244	0.1	48	5.67021		45118	0.1	48	8.86638		8231	0.01	48	4.5823		30150	0.01	48	3.69054
5012	t=0	8.19982		56261	0.1	48	4.39457		45132	0.1	48	4.95227		8232	0.01	48	6.13255		30189	0.01	48	4.45735
5015	t=0	9.87479		56269	0.1	48	8.19982		45137	0.1	48	7.28418		8241	0.01	48	6.07547		30195	0.01	48	5.90301
5018	t=0	6.85605		56306	0.1	48	5.25497		45159	0.1	48	4.70644		8244	0.01	48	5.19484		30197	0.01	48	4.64447
5019	t=0	3.82038		56319	0.1	48	7.75025		45186	0.1	48	6.18942		8260	0.01	48	7.80102		30263	0.01	48	4.39457
5024	t=0	5.07396		56351	0.1	48	8.39434		45237	0.1	48	6.18942		8264	0.01	48	7.07175		30301	0.01	48	4.64447
5025	t=0	9.66473		56363	0.1	48	6.5264		45291	0.1	48	4.64447		8266	0.01	48	9.62211		30305	0.01	48	4.70644
5030	t=0	8.10134		56368	0.1	48	4.89112		45341	0.1	48	5.25497		8268	0.01	48	5.49347		30313	0.01	48	4.2684
5037	t=0	11.0635		56369	0.1	48	6.35883		45431	0.1	48	6.85605		8269	0.01	48	6.01818		30320	0.01	48	4.07761
5038	t=0	7.44137		56373	0.1	48	7.59673		45459	0.1	48	10.1201		8280	0.01	48	4.45735		30331	0.01	48	4.14141
5045	t=0	8.10134		56378	0.1	48	8.34602		45509	0.1	48	8.49038		8281	0.01	48	5.3149		30345	0.01	48	4.205
5046	t=0	10.2796		56402	0.1	48	4.95227		45519	0.1	48	5.07396		8285	0.01	48	5.90301		30384	0.01	48	6.01818
5048	t=0	11.9096		56414	0.1	48	5.3149		45595	0.1	48	7.28418		8296	0.01	48	4.64447		30425	0.01	48	4.39457
5050	t=0	7.12516		56426	0.1	48	8.82009		45619	0.1	48	5.55259		8300	0.01	48	4.2684		30437	0.01	48	3.88499
5058	t=0	5.9607		56437	0.1	48	5.19484		45621	0.1	48	3.49425		8301	0.01	48	6.6371		30506	0.01	48	4.95227
5059	t=0	4.82976		56439	0.1	48	7.33678		45694	0.1	48	6.13255		8306	0.01	48	8.10134		30536	0.01	48	5.72871
5067	t=0	8.72691		56493	0.1	48	5.55259		45714	0.1	48	6.07547		8309	0.01	48	5.3149		30567	0.01	48	4.205
5071	t=0	3.69054		56540	0.1	48	6.07547		45725	0.1	48	7.6481		8314	0.01	48	5.55259		30597	0.01	48	5.3149
5072	t=0	5.67021		56568	0.1	48	7.69928		45746	0.1	48	6.35883		8317	0.01	48	7.49336		30605	0.01	48	4.89112
5073	t=0	9.44959		56573	0.1	48	6.58185		45755	0.1	48	7.28418		8326	0.01	48	6.5264		30672	0.01	48	4.07761
5074	t=0	4.45735		56616	0.1	48	4.70644		45760	0.1	48	5.84511		8336	0.01	48	4.64447		30673	0.01	48	4.2684
5095	t=0	7.54514		56619	0.1	48	6.69214		45763	0.1	48	5.37463		8337	0.01	48	6.18942		30677	0.01	48	4.7682
5102	t=0	7.49336		56625	0.1	48	6.41489		45777	0.1	48	5.01322		8338	0.01	48	9.66473		30705	0.01	48	6.18942
5115	t=0	7.54514		56632	0.1	48	5.01322		45789	0.1	48	6.01818		8340	0.01	48	4.2684		30717	0.01	48	4.01361
5126	t=0	9.62211		56676	0.1	48	5.78702		45798	0.1	48	5.78702		8344	0.01	48	5.90301		30762	0.01	48	6.96431
5131	t=0	4.07761		56689	0.1	48	5.90301		45805	0.1	48	8.63291		8350	0.01	48	6.30256		30771	0.01	48	4.33158
5136	t=0	5.6115		56725	0.1	48	7.07175		45815	0.1	48	7.69928		8368	0.01	48	9.13983		30812	0.01	48	6.18942
5137	t=0	7.90194		56739	0.1	48	6.74698		45826	0.1	48	5.3149		8373	0.01	48	7.59673		30829	0.01	48	4.64447
5140	t=0	6.6371		56763	0.1	48	5.55259		45867	0.1	48	7.23138		8377	0.01	48	7.01813		30851	0.01	48	4.2684
5142	t=0	9.66473		56787	0.1	48	3.88499		45886	0.1	48	5.90301		8379	0.01	48	6.41489		30855	0.01	48	4.01361
5144	t=0	10.5509		56790	0.1	48	4.64447		45897	0.1	48	6.58185		8397	0.01	48	5.78702		30857	0.01	48	3.82038
5145	t=0	9.70715		56804	0.1	48	7.59673		45901	0.1	48	4.89112		8403	0.01	48	7.17837		30891	0.01	48	4.64447
5148	t=0	5.90301		56869	0.1	48	6.96431		45910	0.1	48	3.82038		8421	0.01	48	6.47075		30918	0.01	48	4.5823
5169	t=0	12.1139		56883	0.1	48	8.34602		45919	0.1	48	7.75025		8447	0.01	48	7.23138		30927	0.01	48	5.37463
5170	t=0	10.6641		56897	0.1	48	10.319		45983	0.1	48	7.44137		8452	0.01	48	4.33158		30943	0.01	48	3.22969
5175	t=0	8.34602		56910	0.1	48	5.90301		45997	0.1	48	5.07396		8459	0.01	48	5.07396		30961	0.01	48	5.3149
5177	t=0	10.9927		56926	0.1	48	6.85605		46001	0.1	48	6.6371		8462	0.01	48	4.45735		30976	0.01	48	5.25497
5179	t=0	6.85605		56934	0.1	48	4.5823		46019	0.1	48	5.19484		8469	0.01	48	5.01322		30987	0.01	48	4.39457
5182	t=0	3.88499		56936	0.1	48	5.19484		46046	0.1	48	4.2684		8473	0.01	48	3.75556		31010	0.01	48	4.205
5184	t=0	6.91028		56937	0.1	48	8.19982		46048	0.1	48	6.74698		8477	0.01	48	6.13255		31036	0.01	48	4.45735
5185	t=0	5.07396		56951	0.1	48	6.74698		46058	0.1	48	5.43415		8481	0.01	48	7.01813		31044	0.01	48	4.64447
5186	t=0	9.04949		56954	0.1	48	4.7682		46073	0.1	48	4.95227		8483	0.01	48	6.69214		31060	0.01	48	4.95227
5187	t=0	6.18942		57015	0.1	48	7.44137		46078	0.1	48	6.69214		8485	0.01	48	6.18942		31085	0.01	48	4.89112
5190	t=0	3.09619		57024	0.1	48	4.70644		46101	0.1	48	5.78702		8493	0.01	48	6.35883		31099	0.01	48	5.37463
5192	t=0	4.07761		57033	0.1	48	6.58185		46118	0.1	48	4.95227		8496	0.01	48	6.18942		31104	0.01	48	4.39457
5199	t=0	7.07175		57035	0.1	48	4.33158		46132	0.1	48	5.9607		8501	0.01	48	7.69928		31132	0.01	48	4.205
5203	t=0	9.40595		57043	0.1	48	4.64447		46144	0.1	48	6.6371		8506	0.01	48	6.18942		31160	0.01	48	6.35883
5212	t=0	8.63291		57060	0.1	48	6.58185		46161	0.1	48	5.25497		8517	0.01	48	6.01818		31169	0.01	48	5.07396
5214	t=0	8.49038		57066	0.1	48	7.38918		46166	0.1	48	4.7682		8542	0.01	48	5.55259		31209	0.01	48	3.88499
5218	t=0	10.5888		57068	0.1	48	8.95834		46167	0.1	48	7.59673		8551	0.01	48	6.35883		31212	0.01	48	3.62531
5226	t=0	9.00402		57113	0.1	48	5.9607		46181	0.1	48	6.13255		8552	0.01	48	6.58185		31213	0.01	48	5.37463
5229	t=0	9.87479		57133	0.1	48	5.55259		46226	0.1	48	7.49336		8569	0.01	48	4.07761		31223	0.01	48	5.43415
5231	t=0	10.2796		57171	0.1	48	8.34602		46232	0.1	48	4.33158		8581	0.01	48	4.7682		31247	0.01	48	5.49347
5243	t=0	9.2738		57172	0.1	48	7.33678		46258	0.1	48	4.95227		8600	0.01	48	6.35883		31293	0.01	48	4.39457
5249	t=0	10.319		57195	0.1	48	6.47075		46294	0.1	48	5.6115		8604	0.01	48	5.49347		31301	0.01	48	5.9607
5250	t=0	4.70644		57219	0.1	48	6.07547		46299	0.1	48	5.84511		8615	0.01	48	7.75025		31319	0.01	48	4.5823
5259	t=0	8.7736		57247	0.1	48	5.9607		46305	0.1	48	6.41489		8617	0.01	48	4.95227		31349	0.01	48	6.07547
5271	t=0	12.0566		57252	0.1	48	5.19484		46321	0.1	48	5.84511		8619	0.01	48	5.55259		31372	0.01	48	5.19484
5273	t=0	8.29749		57298	0.1	48	6.35883		46328	0.1	48	7.75025		8627	0.01	48	5.55259		31383	0.01	48	4.82976
5276	t=0	4.64447		57299	0.1	48	6.18942		46332	0.1	48	7.33678		8634	0.01	48	7.80102		31388	0.01	48	4.01361
5279	t=0	3.55988		57310	0.1	48	7.9521		46354	0.1	48	5.90301		8645	0.01	48	5.43415		31395	0.01	48	4.45735
5285	t=0	3.22969		57347	0.1	48	7.23138		46374	0.1	48	7.12516		8653	0.01	48	6.74698		31415	0.01	48	4.33158
5287	t=0	7.9521		57363	0.1	48	6.07547		46396	0.1	48	5.19484		8654	0.01	48	4.45735		31416	0.01	48	6.18942
5289	t=0	8.0518		57365	0.1	48	5.6115		46421	0.1	48	7.75025		8657	0.01	48	5.90301		31420	0.01	48	6.18942
5291	t=0	9.09476		57377	0.1	48	8.91246		46434	0.1	48	4.82976		8671	0.01	48	5.25497		31424	0.01	48	4.51993
5298	t=0	2.13886		57424	0.1	48	6.6371		46452	0.1	48	5.55259		8676	0.01	48	6.69214		31454	0.01	48	4.14141
5303	t=0	9.44959		57428	0.1	48	6.58185		46462	0.1	48	5.72871		8679	0.01	48	6.47075		31461	0.01	48	3.42842
5306	t=0	9.91619		57438	0.1	48	8.86638		46466	0.1	48	3.88499		8687	0.01	48	4.82976		31497	0.01	48	5.07396
5320	t=0	11.9096		57466	0.1	48	7.33678		46473	0.1	48	6.5264		8689	0.01	48	6.30256		31555	0.01	48	5.49347
5328	t=0	7.38918		57491	0.1	48	6.01818		46485	0.1	48	7.54514		8702	0.01	48	7.23138		31667	0.01	48	3.9494
5332	t=0	8.15069		57510	0.1	48	4.07761		46486	0.1	48	5.3149		8704	0.01	48	6.6371		31687	0.01	48	5.9607
5338	t=0	10.6266		57514	0.1	48	5.67021		46495	0.1	48	9.3621		8706	0.01	48	7.33678		31755	0.01	48	5.6115
5340	t=0	3.16304		57534	0.1	48	8.91246		46520	0.1	48	5.6115		8712	0.01	48	3.55988		31760	0.01	48	5.6115
5341	t=0	11.7884		57602	0.1	48	9.74937		46521	0.1	48	7.69928		8713	0.01	48	6.58185		31763	0.01	48	4.39457
5343	t=0	11.969		57605	0.1	48	6.58185		46532	0.1	48	7.17837		8716	0.01	48	7.07175		31769	0.01	48	6.30256
5344	t=0	5.3149		57607	0.1	48	4.70644		46546	0.1	48	4.82976		8719	0.01	48	5.84511		31777	0.01	48	3.36238
5352	t=0	4.95227		57619	0.1	48	7.9521		46553	0.1	48	7.9521		8725	0.01	48	8.44246		31815	0.01	48	5.55259
5354	t=0	4.64447		57622	0.1	48	6.07547		46572	0.1	48	6.41489		8739	0.01	48	6.2461		31915	0.01	48	4.33158
5361	t=0	8.15069		57632	0.1	48	7.90194		46648	0.1	48	6.30256		8744	0.01	48	6.80162		31952	0.01	48	5.01322
5374	t=0	8.00205		57661	0.1	48	6.6371		46683	0.1	48	5.72871		8752	0.01	48	5.9607		31976	0.01	48	3.88499
5377	t=0	5.01322		57671	0.1	48	7.17837		46686	0.1	48	4.39457		8763	0.01	48	5.07396		31982	0.01	48	5.6115
5386	t=0	8.63291		57681	0.1	48	5.90301		46697	0.1	48	5.67021		8790	0.01	48	6.41489		31983	0.01	48	4.95227
5388	t=0	4.51993		57730	0.1	48	5.3149		46698	0.1	48	4.45735		8813	0.01	48	7.49336		32020	0.01	48	5.01322
5391	t=0	5.43415		57742	0.1	48	6.74698		46702	0.1	48	7.90194		8817	0.01	48	7.44137		32057	0.01	48	4.14141
5392	t=0	2.48534		57748	0.1	48	5.67021		46710	0.1	48	5.01322		8819	0.01	48	8.44246		32065	0.01	48	4.45735
5395	t=0	8.91246		57762	0.1	48	5.55259		46723	0.1	48	3.82038		8825	0.01	48	6.2461		32066	0.01	48	4.89112
5398	t=0	11.9984		57826	0.1	48	5.01322		46731	0.1	48	6.80162		8828	0.01	48	4.82976		32086	0.01	48	4.5823
5407	t=0	10.1603		57903	0.1	48	6.47075		46746	0.1	48	5.25497		8833	0.01	48	5.90301		32095	0.01	48	5.01322
5416	t=0	11.6005		57908	0.1	48	7.6481		46756	0.1	48	5.25497		8836	0.01	48	6.47075		32109	0.01	48	5.67021
5419	t=0	4.5823		57955	0.1	48	5.49347		46765	0.1	48	7.59673		8839	0.01	48	6.58185		32142	0.01	48	4.70644
5440	t=0	8.0518		57974	0.1	48	10.2796		46793	0.1	48	4.45735		8847	0.01	48	7.44137		32156	0.01	48	3.75556
5443	t=0	5.6115		58000	0.1	48	6.47075		46823	0.1	48	4.01361		8854	0.01	48	5.43415		32158	0.01	48	4.89112
5444	t=0	4.7682		58034	0.1	48	8.44246		46835	0.1	48	6.2461		8869	0.01	48	6.69214		32181	0.01	48	3.88499
5445	t=0	10.7014		58076	0.1	48	5.1345		46845	0.1	48	3.9494		8870	0.01	48	5.90301		32232	0.01	48	5.07396
5449	t=0	9.87479		58085	0.1	48	5.3149		46849	0.1	48	7.33678		8887	0.01	48	5.01322		32255	0.01	48	4.5823
5450	t=0	4.82976		58120	0.1	48	5.67021		46887	0.1	48	5.84511		8889	0.01	48	7.75025		32284	0.01	48	5.37463
5460	t=0	11.6323		58123	0.1	48	6.41489		46913	0.1	48	6.30256		8891	0.01	48	4.64447		32344	0.1	48	5.37463
5464	t=0	9.00402		58164	0.1	48	5.84511		46923	0.1	48	6.01818		8896	0.01	48	6.2461		32367	0.1	48	6.74698
5472	t=0	6.18942		58173	0.1	48	5.19484		46937	0.1	48	3.62531		8899	0.01	48	5.3149		32404	0.1	48	4.2684
5474	t=0	8.53809		58236	0.1	48	6.2461		46967	0.1	48	6.30256		8901	0.01	48	5.25497		32532	0.1	48	5.67021
5479	t=0	9.79138		58296	0.1	48	7.28418		46982	0.1	48	6.30256		8903	0.01	48	5.37463		32538	0.1	48	5.78702
5492	t=0	7.9521		58299	0.1	48	4.39457		46999	0.1	48	4.95227		8925	0.01	48	4.82976		32542	0.1	48	3.62531
5493	t=0	4.7682		58311	0.1	48	6.74698		47019	0.1	48	8.82009		8928	0.01	48	6.35883		32596	0.1	48	3.29614
5495	t=0	9.79138		58323	0.1	48	6.74698		47044	0.1	48	6.85605		8929	0.01	48	8.39434		32622	0.1	48	4.01361
5496	t=0	8.63291		58381	0.1	48	4.82976		47047	0.1	48	6.2461		8935	0.01	48	4.205		32680	0.1	48	5.72871
5499	t=0	4.2684		58413	0.1	48	6.01818		47048	0.1	48	8.68001		8948	0.01	48	5.84511		32743	0.1	48	4.89112
5500	t=0	8.5856		58417	0.1	48	8.91246		47072	0.1	48	8.39434		8951	0.01	48	5.07396		32780	0.1	48	4.07761
5502	t=0	10.1201		58419	0.1	48	5.07396		47099	0.1	48	4.39457		8954	0.01	48	4.33158		32782	0.1	48	4.14141
5507	t=0	10.319		58453	0.1	48	7.38918		47129	0.1	48	8.15069		8958	0.01	48	6.58185		32812	0.1	48	3.88499
5511	t=0	11.271		58507	0.1	48	5.6115		47166	0.1	48	8.53809		8959	0.01	48	5.67021		32853	0.1	48	4.5823
5516	t=0	4.01361		58511	0.1	48	6.5264		47178	0.1	48	4.70644		8962	0.01	48	3.9494		32873	0.1	48	5.49347
5518	t=0	9.04949		58512	0.1	48	7.07175		47186	0.1	48	5.3149		8967	0.01	48	4.89112		32907	0.1	48	7.49336
5522	t=0	8.82009		58525	0.1	48	6.91028		47225	0.1	48	7.59673		8978	0.01	48	6.69214		32919	0.1	48	4.95227
5523	t=0	9.49302		58543	0.1	48	5.55259		47226	0.1	48	6.13255		8983	0.01	48	4.2684		32929	0.1	48	4.82976
5530	t=0	5.19484		58546	0.1	48	6.01818		47232	0.1	48	6.41489		8990	0.01	48	6.58185		32970	0.1	48	4.14141
5531	t=0	11.0986		58567	0.1	48	7.07175		47242	0.1	48	5.01322		8992	0.01	48	8.5856		33005	0.1	48	5.55259
5533	t=0	10.6641		58580	0.1	48	7.33678		47267	0.1	48	5.49347		8993	0.01	48	4.2684		33031	0.1	48	4.2684
5534	t=0	9.31805		58586	0.1	48	4.89112		47295	0.1	48	8.10134		9007	0.01	48	8.10134		33064	0.1	48	4.82976
5537	t=0	6.96431		58640	0.1	48	7.07175		47298	0.1	48	8.34602		9018	0.01	48	6.6371		33075	0.1	48	5.90301
5539	t=0	8.5856		58641	0.1	48	5.07396		47318	0.1	48	7.69928		9021	0.01	48	4.89112		33094	0.1	48	3.42842
5546	t=0	7.12516		58667	0.1	48	5.67021		47324	0.1	48	8.10134		9024	0.01	48	7.07175		33106	0.1	48	4.7682
5553	t=0	9.09476		58691	0.1	48	9.09476		47350	0.1	48	4.205		9029	0.01	48	4.07761		33107	0.1	48	6.18942
5554	t=0	5.01322		58703	0.1	48	7.12516		47363	0.1	48	7.28418		9045	0.01	48	4.89112		33126	0.1	48	4.2684
5558	t=0	8.24876		58730	0.1	48	6.5264		47368	0.1	48	6.80162		9048	0.01	48	8.63291		33177	0.1	48	2.75886
5568	t=0	7.01813		58750	0.1	48	4.51993		47371	0.1	48	8.24876		9073	0.01	48	5.6115		33224	0.1	48	5.43415
5572	t=0	4.205		58771	0.1	48	6.5264		47378	0.1	48	7.80102		9087	0.01	48	7.6481		33225	0.1	48	4.01361
5579	t=0	8.68001		58772	0.1	48	4.89112		47380	0.1	48	5.19484		9094	0.01	48	4.82976		33265	0.1	48	4.7682
5584	t=0	4.64447		58784	0.1	48	6.18942		47385	0.1	48	5.37463		9099	0.01	48	7.49336		33313	0.1	48	4.64447
5591	t=0	4.5823		58812	0.1	48	4.51993		47406	0.1	48	8.24876		9148	0.01	48	5.49347		33315	0.1	48	5.43415
5593	t=0	4.14141		58882	0.1	48	5.1345		47407	0.1	48	5.49347		9149	0.01	48	6.58185		33347	0.1	48	3.69054
5596	t=0	9.00402		58938	0.1	48	6.69214		47421	0.1	48	6.58185		9151	0.01	48	5.84511		33354	0.1	48	6.30256
5598	t=0	9.3621		58942	0.1	48	4.205		47437	0.1	48	7.69928		9153	0.01	48	5.6115		33362	0.1	48	7.23138
5605	t=0	6.91028		58944	0.1	48	9.74937		47449	0.1	48	4.82976		9159	0.01	48	5.78702		33393	0.1	48	4.64447
5606	t=0	5.84511		58973	0.1	48	7.85158		47450	0.1	48	5.43415		9168	0.01	48	6.80162		33406	0.1	48	5.49347
5612	t=0	10.2796		59017	0.1	48	6.41489		47453	0.1	48	6.58185		9172	0.01	48	6.69214		33462	0.1	48	3.55988
5620	t=0	4.39457		59020	0.1	48	6.69214		47485	0.1	48	7.01813		9208	0.01	48	7.54514		33505	0.1	48	3.9494
5621	t=0	9.18469		59040	0.1	48	9.04949		47487	0.1	48	6.13255		9211	0.01	48	6.96431		33538	0.1	48	7.44137
5623	t=0	9.87479		59075	0.1	48	5.49347		47494	0.1	48	7.33678		9214	0.01	48	7.6481		33602	0.1	48	4.01361
5627	t=0	11.2369		59076	0.1	48	6.91028		47499	0.1	48	4.7682		9217	0.01	48	5.6115		33606	0.1	48	4.82976
5632	t=0	9.49302		59107	0.1	48	4.2684		47503	0.1	48	7.49336		9232	0.01	48	7.6481		33655	0.1	48	5.9607
5633	t=0	10.3582		59111	0.1	48	7.59673		47535	0.1	48	5.9607		9235	0.01	48	5.55259		33656	0.1	48	5.19484
5636	t=0	8.63291		59127	0.1	48	5.90301		47560	0.1	48	8.72691		9242	0.01	48	3.02913		33697	0.1	48	3.29614
5639	t=0	8.5856		59128	0.1	48	6.74698		47564	0.1	48	5.78702		9250	0.01	48	7.01813		33761	0.1	48	4.51993
5640	t=0	3.36238		59175	0.1	48	6.01818		47591	0.1	48	7.59673		9260	0.01	48	5.55259		33786	0.1	48	3.62531
5642	t=0	7.90194		59177	0.1	48	7.01813		47617	0.1	48	3.69054		9273	0.01	48	6.30256		33794	0.1	48	4.82976
5646	t=0	4.51993		59191	0.1	48	4.89112		47626	0.1	48	6.18942		9278	0.01	48	4.70644		33801	0.1	48	2.8944
5654	t=0	4.45735		59233	0.1	48	4.64447		47631	0.1	48	5.72871		9284	0.01	48	8.00205		33804	0.1	48	5.01322
5661	t=0	4.07761		59241	0.1	48	7.07175		47635	0.1	48	5.49347		9285	0.01	48	5.72871		33822	0.1	48	7.38918
5677	t=0	12.3884		59265	0.1	48	6.2461		47648	0.1	48	6.91028		9294	0.01	48	6.35883		33880	0.1	48	4.89112
5680	t=0	7.17837		59278	0.1	48	3.62531		47656	0.1	48	4.07761		9298	0.01	48	5.49347		33895	0.1	48	5.9607
5684	t=0	10.8487		59283	0.1	48	7.07175		47657	0.1	48	7.17837		9303	0.01	48	5.9607		33917	0.1	48	4.7682
5685	t=0	7.90194		59310	0.1	48	7.85158		47718	0.1	48	6.85605		9307	0.01	48	6.5264		33922	0.1	48	4.205
5688	t=0	4.5823		59320	0.1	48	8.7736		47720	0.1	48	7.07175		9310	0.01	48	5.67021		33957	0.1	48	5.19484
5690	t=0	9.70715		59339	0.1	48	5.9607		47721	0.1	48	4.82976		9318	0.01	48	6.6371		33970	0.1	48	5.90301
5694	t=0	8.19982		59352	0.1	48	4.39457		47734	0.1	48	8.19982		9323	0.01	48	4.82976		33980	0.1	48	4.01361
5704	t=0	9.66473		59387	0.1	48	8.91246		47738	0.1	48	5.07396		9345	0.01	48	5.1345		34006	0.1	48	4.82976
5705	t=0	8.10134		59400	0.1	48	6.80162		47742	0.1	48	6.07547		9348	0.01	48	7.38918		34012	0.1	48	6.01818
5706	t=0	11.271		59435	0.1	48	7.44137		47751	0.1	48	4.7682		9352	0.01	48	6.69214		34013	0.1	48	5.25497
5716	t=0	6.41489		59490	0.1	48	6.69214		47756	0.1	48	5.43415		9354	0.01	48	8.00205		34015	0.1	48	4.7682
5733	t=0	5.55259		59493	0.1	48	4.51993		47779	0.1	48	5.84511		9372	0.01	48	7.23138		34020	0.1	48	4.64447
5735	t=0	9.40595		59534	0.1	48	5.72871		47782	0.1	48	7.23138		9375	0.01	48	5.6115		34029	0.1	48	4.205
5748	t=0	8.19982		59561	0.1	48	6.6371		47793	0.1	48	6.35883		9387	0.01	48	6.74698		34035	0.1	48	5.07396
5749	t=0	9.2738		59575	0.1	48	6.13255		47794	0.1	48	9.57929		9389	0.01	48	7.12516		34040	0.1	48	4.14141
5752	t=0	9.53626		59587	0.1	48	8.0518		47802	0.1	48	6.2461		9396	0.01	48	5.1345		34045	0.1	48	3.36238
5753	t=0	5.84511		59592	0.1	48	5.6115		47813	0.1	48	7.33678		9398	0.01	48	8.00205		34057	0.1	48	3.36238
5768	t=0	9.91619		59612	0.1	48	6.69214		47863	0.1	48	6.35883		9406	0.01	48	6.41489		34069	0.1	48	4.5823
5774	t=0	8.00205		59627	0.1	48	7.49336		47878	0.1	48	8.39434		9410	0.01	48	7.17837		34073	0.1	48	4.51993
5778	t=0	10.319		59646	0.1	48	7.28418		47886	0.1	48	5.43415		9413	0.01	48	7.17837		34093	0.1	48	6.13255
5782	t=0	5.19484		59654	0.1	48	6.01818		47917	0.1	48	7.07175		9419	0.01	48	4.7682		34138	0.1	48	3.9494
5786	t=0	6.01818		59671	0.1	48	4.70644		47921	0.1	48	5.78702		9424	0.01	48	7.01813		34172	0.1	48	5.84511
5807	t=0	7.59673		59721	0.1	48	5.19484		47941	0.1	48	8.29749		9439	0.01	48	6.5264		34186	0.1	48	4.64447
5810	t=0	4.2684		59724	0.1	48	4.95227		47974	0.1	48	8.29749		9446	0.01	48	8.72691		34257	0.1	48	5.3149
5818	t=0	10.8122		59729	0.1	48	6.74698		47988	0.1	48	6.5264		9448	0.01	48	5.07396		34292	0.1	48	5.72871
5823	t=0	3.16304		59739	0.1	48	4.89112		48002	0.1	48	7.17837		9449	0.01	48	5.1345		34305	0.1	48	5.1345
5839	t=0	6.58185		59818	0.1	48	9.44959		48021	0.1	48	5.07396		9454	0.01	48	5.3149		34360	0.1	48	4.33158
5842	t=0	9.57929		59844	0.1	48	6.74698		48026	0.1	48	5.72871		9460	0.01	48	7.90194		34440	0.1	48	5.6115
5843	t=0	9.13983		59849	0.1	48	4.45735		48033	0.1	48	6.96431		9473	0.01	48	4.64447		34465	0.1	48	5.01322
5844	t=0	10.885		59851	0.1	48	5.72871		48035	0.1	48	6.5264		9474	0.01	48	5.67021		34474	0.1	48	6.30256
5850	t=0	7.12516		59855	0.1	48	7.6481		48063	0.1	48	6.74698		9477	0.01	48	6.35883		34485	0.1	48	2.41645
5855	t=0	7.17837		59891	0.1	48	9.83319		48086	0.1	48	5.9607		9478	0.01	48	6.01818		34503	0.1	48	4.5823
5862	t=0	4.14141		59905	0.1	48	4.95227		48089	0.1	48	7.85158		9479	0.01	48	7.85158		34542	0.1	48	5.07396
5870	t=0	9.3621		59927	0.1	48	5.90301		48094	0.1	48	6.2461		9481	0.01	48	5.78702		34561	0.1	48	5.72871
5885	t=0	10.6641		59946	0.1	48	6.18942		48114	0.1	48	6.96431		9482	0.01	48	8.10134		34568	0.1	48	3.62531
5886	t=0	8.15069		59974	0.1	48	5.67021		48137	0.1	48	6.13255		9489	0.01	48	5.43415		34591	0.1	48	5.6115
5893	t=0	10.4744		60001	0.1	48	7.54514		48156	0.1	48	6.74698		9502	0.01	48	4.95227		34596	0.1	48	5.3149
5899	t=0	9.99838		60043	0.1	48	7.80102		48177	0.1	48	6.91028		9515	0.01	48	5.1345		34598	0.1	48	4.01361
5905	t=0	5.19484		60084	0.1	48	4.39457		48191	0.1	48	7.54514		9527	0.01	48	5.9607		34622	0.1	48	5.07396
5910	t=0	8.53809		60126	0.1	48	9.09476		48212	0.1	48	5.07396		9535	0.01	48	6.69214		34643	0.1	48	5.9607
5911	t=0	10.1603		60149	0.1	48	7.49336		48235	0.1	48	6.69214		9542	0.01	48	6.85605		34700	0.1	48	5.07396
5912	t=0	8.29749		60179	0.1	48	7.38918		48236	0.1	48	6.41489		9548	0.01	48	6.6371		34738	0.1	48	5.3149
5922	t=0	9.3621		60198	0.1	48	7.49336		48251	0.1	48	5.1345		9564	0.01	48	7.28418		34744	0.1	48	5.1345
5925	t=0	6.01818		60207	0.1	48	4.33158		48272	0.1	48	6.80162		9567	0.01	48	6.41489		34746	0.1	48	4.33158
5926	t=0	10.3971		60216	0.1	48	8.86638		48278	0.1	48	5.6115		9568	0.01	48	8.29749		34871	0.1	48	5.07396
5928	t=0	4.70644		60255	0.1	48	7.07175		48280	0.1	48	6.41489		9576	0.01	48	5.84511		34909	0.1	48	4.5823
5936	t=0	5.6115		60261	0.1	48	5.43415		48301	0.1	48	8.00205		9581	0.01	48	8.29749		34941	0.1	48	3.82038
5940	t=0	8.82009		60281	0.1	48	5.72871		48308	0.1	48	5.78702		9589	0.01	48	6.41489		34965	0.1	48	4.82976
5947	t=0	11.6954		60336	0.1	48	6.18942		48349	0.1	48	6.96431		9597	0.01	48	7.23138		35019	0.1	48	4.45735
5950	t=0	4.70644		60352	0.1	48	7.38918		48375	0.1	48	5.25497		9607	0.01	48	7.01813		35186	0.1	48	4.51993
5951	t=0	7.38918		60360	0.1	48	7.85158		48385	0.1	48	5.78702		9644	0.01	48	5.78702		35211	0.1	48	5.72871
5958	t=0	1.21417		60368	0.1	48	8.72691		48396	0.1	48	6.41489		9646	0.01	48	8.95834		35236	0.1	48	4.7682
5960	t=0	4.01361		60386	0.1	48	8.49038		48410	0.1	48	8.0518		9662	0.01	48	7.54514		35242	0.1	48	3.42842
5964	t=0	4.07761		60391	0.1	48	4.95227		48412	0.1	48	6.01818		9671	0.01	48	5.01322		35245	0.1	48	4.2684
5973	t=0	5.1345		60393	0.1	48	7.59673		48439	0.1	48	4.01361		9676	0.01	48	6.07547		35247	0.1	48	4.14141
5983	t=0	10.4359		60397	0.1	48	6.30256		48452	0.1	48	5.67021		9683	0.01	48	5.49347		35345	0.1	48	4.82976
5984	t=0	8.68001		60474	0.1	48	8.63291		48483	0.1	48	6.85605		9685	0.01	48	5.43415		35352	0.1	48	5.72871
5993	t=0	10.5509		60475	0.1	48	8.15069		48488	0.1	48	7.33678		9691	0.01	48	9.22935		35362	0.1	48	5.19484
5995	t=0	9.22935		60509	0.1	48	7.6481		48490	0.1	48	5.43415		9694	0.01	48	5.3149		35376	0.1	48	5.01322
5997	t=0	7.90194		60524	0.1	48	7.07175		48495	0.1	48	5.90301		9698	0.01	48	5.37463		35384	0.1	48	5.49347
6002	t=0	8.00205		60564	0.1	48	5.84511		48498	0.1	48	7.01813		9700	0.01	48	3.82038		35388	0.1	48	3.16304
6010	t=0	10.6641		60573	0.1	48	6.41489		48506	0.1	48	6.58185		9704	0.01	48	7.23138		35389	0.1	48	4.89112
6013	t=0	8.86638		60583	0.1	48	8.53809		48532	0.1	48	6.69214		9719	0.01	48	6.18942		35478	0.1	48	4.33158
6014	t=0	8.72691		60603	0.1	48	5.55259		48539	0.1	48	6.01818		9730	0.01	48	7.17837		35557	0.1	48	4.89112
6016	t=0	6.13255		60627	0.1	48	6.85605		48560	0.1	48	5.49347		9744	0.01	48	6.35883		35562	0.1	48	4.7682
6028	t=0	7.80102		60682	0.1	48	5.3149		48598	0.1	48	5.25497		9760	0.01	48	6.6371		35643	0.1	48	4.70644
6034	t=0	9.22935		60721	0.1	48	7.9521		48599	0.1	48	6.35883		9764	0.01	48	5.90301		35696	0.1	48	5.72871
6035	t=0	6.2461		60752	0.1	48	7.54514		48614	0.1	48	4.45735		9772	0.01	48	4.45735		35715	0.1	48	5.55259
6043	t=0	10.6266		60806	0.1	48	5.49347		48620	0.1	48	4.33158		9775	0.01	48	5.6115		35727	0.1	48	5.07396
6045	t=0	9.18469		60820	0.1	48	7.38918		48621	0.1	48	6.13255		9776	0.01	48	6.41489		35735	0.1	48	4.07761
6056	t=0	6.01818		60840	0.1	48	5.1345		48624	0.1	48	7.75025		9786	0.01	48	4.70644		35769	0.1	48	3.75556
6064	t=0	6.5264		60845	0.1	48	7.6481		48635	0.1	48	9.22935		9800	0.01	48	4.51993		35795	0.1	48	4.33158
6068	t=0	8.49038		60866	0.1	48	5.07396		48648	0.1	48	6.58185		9806	0.01	48	4.45735		35796	0.1	48	3.29614
6080	t=0	4.33158		60882	0.1	48	8.10134		48656	0.1	48	6.01818		9815	0.01	48	6.96431		35821	0.1	48	5.49347
6083	t=0	9.00402		60921	0.1	48	8.39434		48672	0.1	48	5.19484		9816	0.01	48	7.38918		35822	0.1	48	5.90301
6084	t=0	9.57929		60936	0.1	48	6.96431		48706	0.1	48	6.18942		9821	0.01	48	6.2461		35831	0.1	48	5.19484
6086	t=0	10.3971		61006	0.1	48	6.74698		48714	0.1	48	8.0518		9833	0.01	48	6.2461		35858	0.1	48	4.7682
6087	t=0	5.49347		61048	0.1	48	5.19484		48717	0.1	48	6.96431		9844	0.01	48	6.74698		35873	0.1	48	5.43415
6088	t=0	8.5856		61063	0.1	48	7.85158		48735	0.1	48	4.7682		9855	0.01	48	6.13255		35925	0.1	48	4.14141
6100	t=0	4.39457		61081	0.1	48	5.01322		48742	0.1	48	7.01813		9858	0.01	48	5.84511		35943	0.1	48	5.43415
6101	t=0	9.66473		61100	0.1	48	4.51993		48747	0.1	48	6.30256		9869	0.01	48	6.6371		35969	0.1	48	5.67021
6103	t=0	8.53809		61120	0.1	48	6.80162		48759	0.1	48	9.87479		9876	0.01	48	5.43415		36034	0.1	48	4.205
6106	t=0	6.91028		61204	0.1	48	6.18942		48775	0.1	48	4.95227		9883	0.01	48	6.30256		36042	0.1	48	5.1345
6110	t=0	11.1682		61226	0.1	48	6.41489		48813	0.1	48	3.88499		9906	0.01	48	7.85158		36046	0.1	48	3.88499
6111	t=0	5.19484		61266	0.1	48	7.49336		48824	0.1	48	6.2461		9925	0.01	48	8.44246		36060	0.1	48	4.7682
6116	t=0	10.1603		61275	0.1	48	7.38918		48828	0.1	48	7.07175		9929	0.01	48	5.43415		36065	0.1	48	4.45735
6118	t=0	9.18469		61286	0.1	48	5.9607		48841	0.1	48	7.12516		9932	0.01	48	4.07761		36115	0.1	48	6.2461
6125	t=0	4.33158		61313	0.1	48	6.74698		48842	0.1	48	4.64447		9942	0.01	48	6.30256		36125	0.1	48	4.89112
6133	t=0	10.8122		61367	0.1	48	4.82976		48858	0.1	48	6.30256		9946	0.01	48	9.00402		36148	0.1	48	4.51993
6136	t=0	4.70644		61374	0.1	48	6.30256		48869	0.1	48	6.96431		9953	0.01	48	5.49347		36219	0.1	48	5.6115
6140	t=0	6.30256		61382	0.1	48	6.74698		48883	0.1	48	6.91028		9965	0.01	48	9.74937		36225	0.1	48	6.35883
6141	t=0	9.70715		61388	0.1	48	8.15069		48890	0.1	48	6.13255		9968	0.01	48	6.18942		36259	0.1	48	4.70644
6144	t=0	8.5856		61424	0.1	48	5.1345		48894	0.1	48	6.5264		9973	0.01	48	6.58185		36272	0.1	48	4.82976
6146	t=0	10.3582		61426	0.1	48	5.84511		48930	0.1	48	4.205		9975	0.01	48	6.01818		36289	0.1	48	3.02913
6154	t=0	8.53809		61444	0.1	48	5.25497		48941	0.1	48	4.82976		9985	0.01	48	8.10134		36317	0.1	48	4.64447
6156	t=0	5.43415		61462	0.1	48	5.07396		48949	0.1	48	7.85158		10001	0.01	48	6.2461		36375	0.1	48	4.205
6181	t=0	7.01813		61477	0.1	48	7.59673		48964	0.1	48	7.07175		10008	0.01	48	8.7736		36419	0.1	48	4.5823
6187	t=0	8.95834		61489	0.1	48	4.89112		48982	0.1	48	7.23138		10017	0.01	48	4.5823		36439	0.1	48	5.01322
6193	t=0	7.28418		61491	0.1	48	9.04949		48998	0.1	48	7.49336		10031	0.01	48	5.9607		36476	0.1	48	4.33158
6198	t=0	10.8122		61514	0.1	48	8.95834		49003	0.1	48	6.80162		10036	0.01	48	4.07761		36494	0.1	48	4.2684
6200	t=0	7.90194		61545	0.1	48	7.75025		49023	0.1	48	5.72871		10037	0.01	48	6.96431		36537	0.1	48	5.67021
6205	t=0	7.07175		61589	0.1	48	5.78702		49068	0.1	48	5.67021		10041	0.01	48	9.3621		36541	0.1	48	6.47075
6211	t=0	10.8122		61605	0.1	48	6.58185		49078	0.1	48	8.29749		10043	0.01	48	3.75556		36545	0.1	48	3.42842
6212	t=0	8.68001		61657	0.1	48	6.35883		49102	0.1	48	6.91028		10048	0.01	48	7.85158		36567	0.1	48	5.19484
6218	t=0	9.09476		61724	0.1	48	6.91028		49122	0.1	48	3.42842		10055	0.01	48	7.17837		36576	0.1	48	4.64447
6219	t=0	10.7755		61739	0.1	48	7.23138		49152	0.1	48	7.75025		10063	0.01	48	7.6481		36590	0.1	48	4.39457
6222	t=0	7.38918		61757	0.1	48	9.09476		49167	0.1	48	5.3149		10067	0.01	48	6.91028		36756	0.1	48	4.39457
6234	t=0	9.09476		61790	0.1	48	6.2461		49182	0.1	48	4.70644		10080	0.01	48	6.85605		36759	0.1	48	5.19484
6241	t=0	7.59673		61802	0.1	48	8.0518		49186	0.1	48	6.6371		10082	0.01	48	5.78702		36790	0.1	48	3.55988
6243	t=0	9.18469		61841	0.1	48	4.82976		49223	0.1	48	5.43415		10096	0.01	48	5.90301		36822	0.1	48	5.25497
6246	t=0	12.0566		61842	0.1	48	5.3149		49256	0.1	48	8.63291		10098	0.01	48	5.90301		36832	0.1	48	4.95227
6248	t=0	3.02913		61880	0.1	48	3.29614		49259	0.1	48	9.13983		10101	0.01	48	4.7682		36842	0.1	48	5.67021
6250	t=0	11.372		61919	0.1	48	5.49347		49265	0.1	48	5.43415		10116	0.01	48	8.10134		36845	0.1	48	5.84511
6251	t=0	4.95227		61930	0.1	48	5.1345		49379	0.1	48	6.18942		10117	0.01	48	6.91028		36921	0.1	48	4.5823
6256	t=0	4.205		61940	0.1	48	5.72871		49408	0.1	48	6.13255		10121	0.01	48	5.19484		36922	0.1	48	4.95227
6261	t=0	10.957		61943	0.1	48	8.7736		49418	0.1	48	7.49336		10126	0.01	48	5.07396		36952	0.1	48	4.89112
6263	t=0	9.91619		61993	0.1	48	7.28418		49420	0.1	48	5.49347		10127	0.01	48	5.9607		36962	0.1	48	3.9494
6266	t=0	8.29749		62059	0.1	48	4.5823		49425	0.1	48	6.2461		10132	0.01	48	5.55259		36963	0.1	48	4.51993
6267	t=0	10.1603		62087	0.1	48	6.91028		49431	0.1	48	7.49336		10133	0.01	48	6.2461		36982	0.1	48	5.19484
6271	t=0	5.84511		62098	0.1	48	8.19982		49446	0.1	48	6.96431		10134	0.01	48	7.44137		36996	0.1	48	4.64447
6273	t=0	10.9211		62115	0.1	48	5.72871		49450	0.1	48	7.49336		10144	0.01	48	8.00205		37005	0.1	48	4.51993
6274	t=0	8.39434		62125	0.1	48	4.82976		49480	0.1	48	4.7682		10146	0.01	48	5.01322		37074	0.1	48	4.01361
6279	t=0	8.5856		62132	0.1	48	6.13255		49523	0.1	48	6.30256		10149	0.01	48	4.51993		37135	0.1	48	4.01361
6283	t=0	4.14141		62163	0.1	48	6.47075		49537	0.1	48	8.63291		10153	0.01	48	6.80162		37246	0.1	48	5.07396
6284	t=0	8.7736		62173	0.1	48	5.49347		49556	0.1	48	7.01813		10154	0.01	48	5.84511		37266	0.1	48	4.2684
6287	t=0	4.82976		62175	0.1	48	6.13255		49567	0.1	48	5.43415		10161	0.01	48	7.01813		37279	0.1	48	5.49347
6293	t=0	7.49336		62177	0.1	48	7.9521		49590	0.1	48	6.58185		10163	0.01	48	7.54514		37353	0.1	48	4.39457
6296	t=0	10.885		62201	0.1	48	7.85158		49608	0.1	48	6.69214		10165	0.01	48	6.18942		37364	0.1	48	6.69214
6297	t=0	9.53626		62220	0.1	48	4.45735		49616	0.1	48	5.49347		10166	0.01	48	6.47075		37365	0.1	48	5.07396
6298	t=0	7.75025		62222	0.1	48	5.72871		49622	0.1	48	5.84511		10174	0.01	48	5.9607		37456	0.1	48	3.22969
6300	t=0	4.64447		62248	0.1	48	4.70644		49644	0.1	48	7.59673		10176	0.01	48	5.55259		37468	0.1	48	4.39457
6305	t=0	5.43415		62261	0.1	48	5.3149		49648	0.1	48	4.95227		10215	0.01	48	6.13255		37520	0.1	48	4.70644
6308	t=0	10.7755		62262	0.1	48	5.01322		49665	0.1	48	7.23138		10232	0.01	48	5.6115		37579	0.1	48	5.55259
6309	t=0	9.22935		62302	0.1	48	5.07396		49688	0.1	48	5.07396		10235	0.01	48	5.78702		37632	0.1	48	3.75556
6312	t=0	9.66473		62335	0.1	48	6.91028		49722	0.1	48	4.45735		10236	0.01	48	9.44959		37634	0.1	48	5.6115
6319	t=0	9.40595		62342	0.1	48	5.55259		49734	0.1	48	8.72691		10237	0.01	48	5.55259		37641	0.1	48	4.70644
6321	t=0	8.72691		62346	0.1	48	4.64447		49740	0.1	48	6.18942		10242	0.01	48	6.47075		37666	0.1	48	5.72871
6324	t=0	11.664		62348	0.1	48	7.59673		49753	0.1	48	8.82009		10248	0.01	48	9.87479		37671	0.1	48	5.3149
6327	t=0	5.72871		62365	0.1	48	6.41489		49756	0.1	48	5.37463		10249	0.01	48	4.89112		37685	0.1	48	4.205
6334	t=0	8.0518		62367	0.1	48	4.7682		49768	0.1	48	4.33158		10251	0.01	48	5.78702		37749	0.1	48	5.3149
6335	t=0	8.91246		62384	0.1	48	7.33678		49778	0.1	48	4.51993		10253	0.01	48	5.72871		37755	0.1	48	5.37463
6340	t=0	4.82976		62385	0.1	48	8.15069		49784	0.1	48	6.47075		10255	0.01	48	5.67021		37804	0.1	48	4.205
6346	t=0	3.09619		62409	0.1	48	5.9607		49829	0.1	48	8.53809		10261	0.01	48	8.0518		37816	0.1	48	5.43415
6352	t=0	10.7014		62425	0.1	48	5.72871		49843	0.1	48	4.82976		10264	0.01	48	5.78702		37846	0.1	48	3.9494
6358	t=0	5.3149		62438	0.1	48	7.28418		49864	0.1	48	5.67021		10272	0.01	48	7.12516		37884	0.1	48	3.9494
6370	t=0	10.2796		62456	0.1	48	7.23138		49866	0.1	48	7.75025		10276	0.01	48	5.55259		37885	0.1	48	3.9494
6371	t=0	9.53626		62464	0.1	48	6.91028		49883	0.1	48	5.55259		10289	0.01	48	8.49038		37886	0.1	48	5.55259
6375	t=0	3.9494		62505	0.1	48	4.33158		49907	0.1	48	6.2461		10305	0.01	48	4.07761		37935	0.1	48	4.95227
6380	t=0	9.44959		62524	0.1	48	5.25497		49927	0.1	48	4.39457		10317	0.01	48	4.95227		37952	0.1	48	5.1345
6381	t=0	5.49347		62578	0.1	48	7.6481		49940	0.1	48	9.04949		10318	0.01	48	5.90301		37978	0.1	48	4.39457
6389	t=0	4.39457		62592	0.1	48	7.12516		49975	0.1	48	7.01813		10319	0.01	48	4.39457		37982	0.1	48	5.3149
6391	t=0	8.49038		62595	0.1	48	7.85158		49986	0.1	48	5.6115		10325	0.01	48	7.6481		37986	0.1	48	4.205
6392	t=0	10.9211		62623	0.1	48	9.09476		49992	0.1	48	7.23138		10335	0.01	48	7.12516		37987	0.1	48	4.33158
6393	t=0	3.02913		62677	0.1	48	7.33678		49996	0.1	48	5.78702		10343	0.01	48	4.70644		38001	0.1	48	4.7682
6397	t=0	8.7736		62713	0.1	48	9.3621		49997	0.1	48	6.01818		10344	0.01	48	6.47075		38034	0.1	48	4.5823
6402	t=0	8.68001		62816	0.1	48	6.2461		50001	0.1	48	6.6371		10349	0.01	48	5.72871		38052	0.1	48	4.89112
6405	t=0	5.37463		62835	0.1	48	5.37463		50037	0.1	48	8.44246		10351	0.01	48	6.69214		38055	0.1	48	5.25497
6407	t=0	9.44959		62844	0.1	48	7.75025		50053	0.1	48	7.23138		10354	0.01	48	9.79138		38089	0.1	48	5.19484
6409	t=0	10.3971		62847	0.1	48	5.72871		50057	0.1	48	7.85158		10359	0.01	48	4.45735		38124	0.1	48	5.1345
6410	t=0	9.53626		62864	0.1	48	5.72871		50066	0.1	48	7.69928		10364	0.01	48	4.5823		38161	0.1	48	4.01361
6419	t=0	10.2796		62918	0.1	48	7.90194		50073	0.1	48	8.44246		10366	0.01	48	5.19484		38215	0.1	48	5.07396
6420	t=0	8.19982		62924	0.1	48	6.01818		50095	0.1	48	6.30256		10369	0.01	48	7.44137		38223	0.1	48	4.51993
6424	t=0	9.49302		62948	0.1	48	6.74698		50096	0.1	48	7.54514		10379	0.01	48	6.69214		38245	0.1	48	5.3149
6429	t=0	9.18469		62970	0.1	48	6.18942		50107	0.1	48	4.39457		10380	0.01	48	6.30256		38266	0.1	48	5.43415
6432	t=0	9.00402		63003	0.1	48	6.74698		50108	0.1	48	9.91619		10382	0.01	48	5.90301		38274	0.1	48	3.75556
6435	t=0	3.82038		63006	0.1	48	6.13255		50111	0.1	48	7.54514		10400	0.01	48	7.6481		38301	0.1	48	5.6115
6436	t=0	5.78702		63058	0.1	48	8.19982		50128	0.1	48	7.17837		10403	0.01	48	6.30256		38320	0.1	48	4.39457
6445	t=0	8.5856		63083	0.1	48	6.13255		50131	0.1	48	5.78702		10407	0.01	48	5.6115		38323	0.1	48	4.7682
6448	t=0	8.44246		63085	0.1	48	7.12516		50156	0.1	48	4.89112		10425	0.01	48	4.51993		38334	0.1	48	4.01361
6456	t=0	8.00205		63115	0.1	48	5.84511		50161	0.1	48	5.55259		10429	0.01	48	6.30256		38350	0.1	48	3.16304
6458	t=0	9.22935		63127	0.1	48	5.55259		50178	0.1	48	7.07175		10430	0.01	48	7.17837		38357	0.1	48	4.89112
6466	t=0	10.1201		63134	0.1	48	6.5264		50192	0.1	48	8.10134		10441	0.01	48	7.49336		38391	0.1	48	4.70644
6474	t=0	6.85605		63215	0.1	48	6.2461		50204	0.1	48	4.95227		10459	0.01	48	7.59673		38399	0.1	48	4.95227
6482	t=0	11.5038		63226	0.1	48	7.23138		50219	0.1	48	8.39434		10460	0.01	48	6.07547		38403	0.1	48	4.70644
6490	t=0	7.44137		63272	0.1	48	6.01818		50226	0.1	48	4.5823		10472	0.01	48	5.6115		38437	0.1	48	2.34736
6520	t=0	2.75886		63295	0.1	48	6.85605		50246	0.1	48	9.91619		10473	0.01	48	7.38918		38484	0.1	48	4.2684
6522	t=0	10.0392		63396	0.1	48	5.90301		50261	0.1	48	5.90301		10488	0.01	48	5.01322		38513	0.1	48	3.62531
6527	t=0	4.70644		63422	0.1	48	6.07547		50264	0.1	48	9.04949		10492	0.01	48	6.2461		38522	0.1	48	3.69054
6528	t=0	5.84511		63423	0.1	48	5.72871		50272	0.1	48	9.04949		10495	0.01	48	5.25497		38549	0.1	48	4.51993
6531	t=0	5.01322		63431	0.1	48	6.07547		50283	0.1	48	6.85605		10501	0.01	48	5.1345		38555	0.1	48	4.64447
6532	t=0	11.1682		63466	0.1	48	6.74698		50350	0.1	48	5.90301		10505	0.01	48	6.2461		38562	0.1	48	3.69054
6536	t=0	9.09476		63476	0.1	48	5.49347		50390	0.1	48	7.12516		10506	0.01	48	5.49347		38578	0.1	48	5.01322
6537	t=0	7.69928		63495	0.1	48	5.19484		50403	0.1	48	4.64447		10513	0.01	48	5.9607		38627	0.1	48	4.07761
6540	t=0	10.1201		63595	0.1	48	6.6371		50420	0.1	48	8.53809		10529	0.01	48	7.17837		38637	0.1	48	5.49347
6546	t=0	7.23138		63678	0.1	48	5.07396		50436	0.1	48	3.88499		10530	0.01	48	5.55259		38653	0.1	48	4.64447
6548	t=0	4.70644		63683	0.1	48	7.85158		50440	0.1	48	4.82976		10547	0.01	48	5.67021		38763	0.1	48	4.07761
6553	t=0	7.12516		63710	0.1	48	6.74698		50453	0.1	48	4.5823		10554	0.01	48	5.01322		38770	0.1	48	4.45735
6558	t=0	10.2796		63713	0.1	48	6.74698		50503	0.1	48	9.70715		10567	0.01	48	4.95227		38855	0.1	48	5.3149
6566	t=0	4.14141		63719	0.1	48	5.72871		50512	0.1	48	8.95834		10569	0.01	48	8.0518		38897	0.1	48	3.9494
6569	t=0	10.3582		63738	0.1	48	9.2738		50528	0.1	48	8.00205		10575	0.01	48	6.07547		38917	0.1	48	3.55988
6576	t=0	4.33158		63743	0.1	48	6.18942		50537	0.1	48	5.84511		10583	0.01	48	7.28418		38936	0.1	48	6.13255
6581	t=0	9.18469		63767	0.1	48	7.28418		50538	0.1	48	4.7682		10584	0.01	48	5.9607		38939	0.1	48	4.2684
6594	t=0	7.23138		63893	0.1	48	7.44137		50549	0.1	48	5.90301		10585	0.01	48	6.07547		38959	0.1	48	4.33158
6595	t=0	11.271		63898	0.1	48	9.3621		50556	0.1	48	7.07175		10600	0.01	48	6.5264		38980	0.1	48	5.3149
6599	t=0	9.57929		63908	0.1	48	5.3149		50570	0.1	48	5.37463		10608	0.01	48	5.19484		38990	0.1	48	5.43415
6610	t=0	11.0635		63921	0.1	48	5.43415		50586	0.1	48	5.43415		10609	0.01	48	6.96431		39016	0.1	48	5.07396
6618	t=0	9.66473		63994	0.1	48	6.91028		50588	0.1	48	6.35883		10617	0.01	48	6.07547		39017	0.1	48	4.64447
6627	t=0	8.10134		64033	0.1	48	7.28418		50608	0.1	48	7.01813		10623	0.01	48	4.70644		39045	0.1	48	5.19484
6628	t=0	8.00205		64040	0.1	48	8.10134		50613	0.1	48	5.37463		10628	0.01	48	5.84511		39075	0.1	48	5.19484
6630	t=0	5.78702		64054	0.1	48	6.01818		50615	0.1	48	5.9607		10630	0.01	48	5.07396		39095	0.1	48	5.55259
6631	t=0	7.85158		64106	0.1	48	7.23138		50628	0.1	48	6.07547		10631	0.01	48	7.9521		39120	0.1	48	3.75556
6642	t=0	10.3582		64126	0.1	48	7.07175		50634	0.1	48	5.3149		10633	0.01	48	7.23138		39131	0.1	48	6.01818
6644	t=0	9.53626		64135	0.1	48	5.78702		50638	0.1	48	6.85605		10635	0.01	48	7.59673		39142	0.1	48	3.36238
6646	t=0	8.95834		64161	0.1	48	5.19484		50644	0.1	48	6.35883		10641	0.01	48	6.18942		39149	0.1	48	4.82976
6647	t=0	10.2796		64201	0.1	48	6.96431		50645	0.1	48	7.38918		10649	0.01	48	6.80162		39152	0.1	48	4.95227
6648	t=0	8.44246		64222	0.1	48	4.205		50647	0.1	48	9.70715		10660	0.01	48	6.74698		39155	0.1	48	4.205
6658	t=0	8.5856		64348	0.1	48	4.95227		50671	0.1	48	7.54514		10677	0.01	48	5.49347		39192	0.1	48	4.07761
6660	t=0	11.5685		64360	0.1	48	6.6371		50688	0.1	48	5.84511		10683	0.01	48	5.55259		39196	0.1	48	4.82976
6673	t=0	7.44137		64365	0.1	48	8.68001		50709	0.1	48	4.205		10688	0.01	48	7.59673		39243	0.1	48	5.43415
6676	t=0	8.5856		64373	0.1	48	9.95739		50711	0.1	48	4.33158		10709	0.01	48	5.07396		39291	0.1	48	5.49347
6682	t=0	9.79138		64383	0.1	48	5.3149		50716	0.1	48	8.10134		10725	0.01	48	5.49347		39295	0.1	48	4.82976
6684	t=0	11.5685		64389	0.1	48	7.9521		50731	0.1	48	5.90301		10726	0.01	48	7.75025		39297	0.1	48	5.1345
6687	t=0	8.95834		64395	0.1	48	7.12516		50758	0.1	48	6.01818		10733	0.01	48	5.84511		39344	0.1	48	3.29614
6691	t=0	9.99838		64404	0.1	48	9.40595		50762	0.1	48	6.85605		10740	0.01	48	6.01818		39355	0.1	48	4.7682
6695	t=0	11.4711		64412	0.1	48	4.5823		50763	0.1	48	5.37463		10741	0.01	48	4.51993		39407	0.1	48	4.51993
6705	t=0	8.49038		64431	0.1	48	4.14141		50764	0.1	48	7.49336		10747	0.01	48	5.84511		39430	0.1	48	4.51993
6712	t=0	4.95227		64441	0.1	48	7.38918		50768	0.1	48	6.69214		10748	0.01	48	4.89112		39431	0.1	48	5.6115
6720	t=0	8.0518		64455	0.1	48	6.2461		50781	0.1	48	6.6371		10755	0.01	48	6.5264		39442	0.1	48	3.9494
6724	t=0	4.01361		64496	0.1	48	8.95834		50789	0.1	48	5.43415		10756	0.01	48	7.54514		39461	0.1	48	4.70644
6725	t=0	10.1201		64501	0.1	48	6.69214		50819	0.1	48	4.82976		10758	0.01	48	5.01322		39464	0.1	48	4.07761
6729	t=0	7.23138		64517	0.1	48	7.17837		50826	0.1	48	7.6481		10771	0.01	48	7.28418		39473	0.1	48	4.82976
6730	t=0	11.9984		64523	0.1	48	5.90301		50832	0.1	48	5.72871		10775	0.01	48	5.55259		39504	0.1	48	4.64447
6738	t=0	11.9096		64538	0.1	48	8.00205		50877	0.1	48	5.67021		10779	0.01	48	5.49347		39540	0.1	48	3.9494
6742	t=0	6.13255		64568	0.1	48	6.91028		50885	0.1	48	6.47075		10787	0.01	48	6.91028		39542	0.1	48	4.39457
6743	t=0	7.9521		64618	0.1	48	6.18942		50905	0.1	48	5.67021		10788	0.01	48	6.47075		39562	0.1	48	6.07547
6746	t=0	6.6371		64619	0.1	48	5.07396		50919	0.1	48	5.72871		10789	0.01	48	6.47075		39568	0.1	48	4.51993
6749	t=0	7.85158		64629	0.1	48	7.23138		50937	0.1	48	5.72871		10791	0.01	48	5.55259		39606	0.1	48	5.01322
6751	t=0	9.44959		64659	0.1	48	6.41489		50938	0.1	48	7.38918		10796	0.01	48	7.17837		39641	0.1	48	5.19484
6757	t=0	8.82009		64676	0.1	48	7.90194		50948	0.1	48	5.49347		10811	0.01	48	7.28418		39670	0.1	48	4.89112
6758	t=0	11.2027		64759	0.1	48	3.9494		50956	0.1	48	5.9607		10816	0.01	48	7.59673		39715	0.1	48	4.95227
6765	t=0	7.38918		64796	0.1	48	6.74698		50988	0.1	48	6.85605		10826	0.01	48	6.74698		39739	0.1	48	4.01361
6768	t=0	11.6005		64817	0.1	48	7.28418		50990	0.1	48	5.3149		10839	0.01	48	6.18942		39796	0.1	48	4.82976
6783	t=0	6.85605		64835	0.1	48	5.37463		51017	0.1	48	6.30256		10842	0.01	48	4.45735		39824	0.1	48	5.25497
6785	t=0	11.2369		64843	0.1	48	5.90301		51028	0.1	48	7.17837		10848	0.01	48	6.2461		39828	0.1	48	4.51993
6788	t=0	6.69214		64852	0.1	48	5.19484		51074	0.1	48	5.19484		10850	0.01	48	6.74698		39853	0.1	48	5.3149
6791	t=0	9.53626		64871	0.1	48	6.80162		51105	0.1	48	6.6371		10865	0.01	48	6.13255		39904	0.1	48	5.67021
6793	t=0	11.4383		64956	0.1	48	5.1345		51116	0.1	48	5.1345		10873	0.01	48	5.1345		39923	0.1	48	6.2461
6795	t=0	7.59673		64981	0.1	48	5.07396		51163	0.1	48	7.07175		10879	0.01	48	5.9607		39929	0.1	48	3.49425
6798	t=0	10.7014		65009	0.1	48	4.33158		51167	0.1	48	7.90194		10883	0.01	48	5.49347		40021	0.1	48	4.7682
6806	t=0	7.23138		65051	0.1	48	5.37463		51203	0.1	48	4.33158		10887	0.01	48	6.07547		40046	0.1	48	5.1345
6808	t=0	9.70715		65057	0.1	48	6.5264		51209	0.1	48	10.0798		10890	0.01	48	5.78702		40075	0.1	48	5.84511
6810	t=0	11.372		65072	0.1	48	7.33678		51213	0.1	48	5.55259		10896	0.01	48	7.33678		40132	0.1	48	5.6115
6815	t=0	10.0798		65083	0.1	48	6.69214		51217	0.1	48	6.69214		10897	0.01	48	8.15069		40145	0.1	48	4.33158
6816	t=0	8.82009		65107	0.1	48	6.58185		51220	0.1	48	4.89112		10902	0.01	48	6.69214		40150	0.1	48	4.45735
6820	t=0	7.75025		65110	0.1	48	5.90301		51222	0.1	48	5.84511		10910	0.01	48	6.30256		40152	0.1	48	4.45735
6823	t=0	8.53809		65152	0.1	48	6.07547		51232	0.1	48	5.49347		10915	0.01	48	7.59673		40172	0.1	48	5.1345
6826	t=0	4.7682		65163	0.1	48	7.54514		51236	0.1	48	7.01813		10931	0.01	48	6.41489		40183	0.1	48	5.07396
6835	t=0	8.53809		65166	0.1	48	8.00205		51248	0.1	48	6.47075		10932	0.01	48	8.63291		40187	0.1	48	4.89112
6837	t=0	7.28418		65181	0.1	48	9.22935		51254	0.1	48	7.75025		10940	0.01	48	5.43415		40220	0.1	48	5.3149
6843	t=0	9.83319		65197	0.1	48	6.5264		51260	0.1	48	6.5264		10942	0.01	48	5.3149		40228	0.1	48	5.1345
6846	t=0	8.68001		65208	0.1	48	5.78702		51268	0.1	48	8.63291		10943	0.01	48	5.07396		40230	0.1	48	2.41645
6849	t=0	5.3149		65237	0.1	48	6.80162		51293	0.1	48	6.07547		10967	0.01	48	6.96431		40309	0.1	48	3.62531
6850	t=0	3.29614		65240	0.1	48	8.19982		51306	0.1	48	6.18942		10973	0.01	48	5.3149		40311	0.1	48	4.2684
6853	t=0	6.74698		65286	0.1	48	4.01361		51323	0.1	48	6.80162		10985	0.01	48	5.01322		40316	0.1	48	3.36238
6857	t=0	7.38918		65294	0.1	48	8.95834		51328	0.1	48	8.0518		10990	0.01	48	7.6481		40374	0.1	48	4.82976
6868	t=0	4.33158		65307	0.1	48	7.85158		51332	0.1	48	6.74698		10991	0.01	48	8.24876		40389	0.1	48	4.7682
6871	t=0	8.95834		65308	0.1	48	8.24876		51339	0.1	48	6.96431		11001	0.01	48	6.07547		40392	0.1	48	6.74698
6886	t=0	6.5264		65325	0.1	48	9.2738		51359	0.1	48	5.55259		11003	0.01	48	5.55259		40435	0.1	48	2.48534
6889	t=0	10.0798		65327	0.1	48	6.91028		51361	0.1	48	5.72871		11004	0.01	48	5.9607		40459	0.1	48	4.5823
6893	t=0	11.1682		65337	0.1	48	8.10134		51367	0.1	48	5.43415		11006	0.01	48	7.75025		40480	0.1	48	4.70644
6895	t=0	8.39434		65340	0.1	48	5.67021		51371	0.1	48	5.6115		11007	0.01	48	8.44246		40491	0.1	48	5.07396
6896	t=0	7.44137		65360	0.1	48	6.13255		51372	0.1	48	5.3149		11008	0.01	48	5.55259		40522	0.1	48	4.89112
6898	t=0	7.69928		65370	0.1	48	6.41489		51374	0.1	48	8.5856		11010	0.01	48	5.07396		40524	0.1	48	6.41489
6899	t=0	8.10134		65400	0.1	48	5.01322		51382	0.1	48	3.75556		11011	0.01	48	6.07547		40537	0.1	48	4.205
6904	t=0	10.2796		65406	0.1	48	6.69214		51398	0.1	48	4.70644		11015	0.01	48	6.30256		40628	0.1	48	3.49425
6909	t=0	8.39434		65413	0.1	48	4.82976		51402	0.1	48	4.64447		11017	0.01	48	8.7736		40640	0.1	48	4.51993
6919	t=0	11.4383		65417	0.1	48	9.2738		51411	0.1	48	7.90194		11037	0.01	48	5.25497		40641	0.1	48	7.07175
6926	t=0	4.70644		65424	0.1	48	7.23138		51441	0.1	48	5.07396		11057	0.01	48	5.90301		40697	0.1	48	4.89112
6929	t=0	11.0282		65434	0.1	48	3.88499		51442	0.1	48	6.07547		11061	0.01	48	6.80162		40810	0.1	48	4.205
6933	t=0	8.82009		65437	0.1	48	7.44137		51443	0.1	48	8.15069		11068	0.01	48	4.45735		40820	0.1	48	5.19484
6940	t=0	8.91246		65450	0.1	48	6.47075		51480	0.1	48	7.33678		11077	0.01	48	7.12516		40840	0.1	48	6.80162
6942	t=0	11.3049		65455	0.1	48	8.5856		51494	0.1	48	5.01322		11082	0.01	48	5.78702		40846	0.1	48	4.64447
6947	t=0	8.00205		65466	0.1	48	6.35883		51502	0.1	48	5.49347		11085	0.01	48	4.2684		40854	0.1	48	5.3149
6951	t=0	7.49336		65503	0.1	48	6.96431		51503	0.1	48	6.47075		11109	0.01	48	5.3149		40873	0.1	48	3.62531
6954	t=0	3.9494		65518	0.1	48	5.9607		51541	0.1	48	7.49336		11115	0.01	48	7.01813		40877	0.1	48	5.90301
6955	t=0	8.5856		65570	0.1	48	8.34602		51542	0.1	48	5.19484		11118	0.01	48	7.17837		40878	0.1	48	3.42842
6956	t=0	10.0798		65615	0.1	48	6.5264		51548	0.1	48	5.01322		11119	0.01	48	7.69928		40966	0.1	48	4.82976
6961	t=0	4.70644		65617	0.1	48	7.75025		51550	0.1	48	5.9607		11121	0.01	48	6.5264		40982	0.1	48	5.19484
6962	t=0	12.0566		65661	0.1	48	7.6481		51552	0.1	48	6.2461		11129	0.01	48	6.69214		41027	0.1	48	4.82976
6964	t=0	10.5128		65664	0.1	48	8.86638		51554	0.1	48	4.07761		11135	0.01	48	7.85158		41102	0.1	48	4.70644
6965	t=0	7.12516		65710	0.1	48	7.01813		51586	0.1	48	5.67021		11143	0.01	48	4.39457		41104	0.1	48	3.69054
6971	t=0	9.09476		65731	0.1	48	6.74698		51605	0.1	48	5.3149		11163	0.01	48	5.9607		41137	0.1	48	4.01361
6974	t=0	4.45735		65783	0.1	48	7.17837		51610	0.1	48	4.51993		11170	0.01	48	5.90301		41139	0.1	48	4.7682
6978	t=0	4.33158		65801	0.1	48	4.70644		51615	0.1	48	8.34602		11173	0.01	48	5.3149		41180	0.1	48	4.07761
6979	t=0	6.85605		65805	0.1	48	6.58185		51629	0.1	48	5.37463		11188	0.01	48	6.13255		41181	0.1	48	6.74698
6986	t=0	9.00402		65834	0.1	48	9.66473		51662	0.1	48	5.90301		11191	0.01	48	6.47075		41188	0.1	48	4.82976
6988	t=0	7.12516		65852	0.1	48	5.78702		51671	0.1	48	6.80162		11197	0.01	48	5.3149		41220	0.1	48	5.01322
6990	t=0	6.13255		65867	0.1	48	5.25497		51679	0.1	48	5.19484		11203	0.01	48	7.17837		41229	0.1	48	3.75556
6992	t=0	11.3385		65887	0.1	48	8.63291		51682	0.1	48	5.25497		11205	0.01	48	5.67021		41232	0.1	48	4.01361
6993	t=0	3.82038		65920	0.1	48	5.37463		51696	0.1	48	6.96431		11206	0.01	48	4.5823		41251	0.1	48	5.72871
6995	t=0	5.19484		65966	0.1	48	7.33678		51721	0.1	48	7.75025		11215	0.01	48	7.69928		41294	0.1	48	3.82038
7001	t=0	4.205		65980	0.1	48	7.23138		51724	0.1	48	6.41489		11216	0.01	48	6.47075		41300	0.1	48	4.14141
7009	t=0	8.00205		65989	0.1	48	6.2461		51737	0.1	48	5.37463		11218	0.01	48	5.72871		41315	0.1	48	5.37463
7018	t=0	4.70644		65992	0.1	48	4.01361		51738	0.1	48	6.74698		11221	0.01	48	4.33158		41335	0.1	48	4.01361
7026	t=0	9.44959		66007	0.1	48	9.04949		51756	0.1	48	5.90301		11223	0.01	48	8.39434		41357	0.1	48	4.07761
7029	t=0	10.5509		66027	0.1	48	5.37463		51758	0.1	48	6.35883		11227	0.01	48	5.78702		41423	0.1	48	3.9494
7032	t=0	8.19982		66029	0.1	48	8.44246		51807	0.1	48	8.19982		11233	0.01	48	6.13255		41431	0.1	48	5.6115
7033	t=0	10.9927		66053	0.1	48	4.70644		51810	0.1	48	5.9607		11235	0.01	48	6.2461		41433	0.1	48	5.3149
7034	t=0	8.34602		66119	0.1	48	7.17837		51817	0.1	48	7.01813		11264	0.01	48	3.69054		41477	0.1	48	4.33158
7046	t=0	10.8487		66124	0.1	48	8.19982		51819	0.1	48	5.1345		11267	0.01	48	5.78702		41486	0.1	48	5.78702
7055	t=0	8.44246		66128	0.1	48	8.44246		51834	0.1	48	5.01322		11271	0.01	48	8.0518		41490	0.1	48	4.5823
7061	t=0	5.01322		66165	0.1	48	6.47075		51836	0.1	48	5.37463		11277	0.01	48	7.28418		41532	0.1	48	5.25497
7062	t=0	6.69214		66176	0.1	48	6.41489		51872	0.1	48	5.37463		11285	0.01	48	5.67021		41539	0.1	48	4.01361
7065	t=0	8.68001		66236	0.1	48	4.70644		51896	0.1	48	8.7736		11298	0.01	48	4.14141		41559	0.1	48	5.19484
7066	t=0	10.4744		66246	0.1	48	5.25497		51918	0.1	48	6.80162		11299	0.01	48	5.9607		41590	0.1	48	4.33158
7074	t=0	9.91619		66277	0.1	48	6.80162		51934	0.1	48	6.47075		11304	0.01	48	6.74698		41604	0.1	48	5.19484
7077	t=0	10.2401		66299	0.1	48	5.1345		51948	0.1	48	6.01818		11310	0.01	48	5.78702		41657	0.1	48	5.84511
7099	t=0	9.95739		66308	0.1	48	4.01361		51971	0.1	48	5.9607		11315	0.01	48	8.00205		41658	0.1	48	4.14141
7109	t=0	3.69054		66326	0.1	48	6.01818		51981	0.1	48	4.51993		11320	0.01	48	6.41489		41662	0.1	48	3.55988
7115	t=0	4.5823		66355	0.1	48	6.96431		51988	0.1	48	4.39457		11322	0.01	48	5.55259		41722	0.1	48	4.45735
7117	t=0	5.43415		66391	0.1	48	7.17837		52000	0.1	48	5.9607		11353	0.01	48	5.25497		41730	0.1	48	5.55259
7121	t=0	11.0986		66416	0.1	48	4.33158		52004	0.1	48	4.07761		11358	0.01	48	5.9607		41738	0.1	48	5.37463
7122	t=0	5.19484		66433	0.1	48	4.95227		52018	0.1	48	6.58185		11361	0.01	48	6.6371		41764	0.1	48	4.45735
7124	t=0	11.4052		66446	0.1	48	5.49347		52024	0.1	48	6.80162		11363	0.01	48	5.55259		41792	0.1	48	3.69054
7128	t=0	10.6641		66447	0.1	48	4.45735		52030	0.1	48	4.89112		11367	0.01	48	6.07547		41855	0.1	48	6.5264
7129	t=0	6.01818		66452	0.1	48	6.74698		52031	0.1	48	5.43415		11369	0.01	48	4.51993		41935	0.1	48	5.3149
7132	t=0	8.91246		66463	0.1	48	6.6371		52032	0.1	48	9.22935		11374	0.01	48	7.90194		41938	0.1	48	5.9607
7139	t=0	5.37463		66469	0.1	48	8.7736		52063	0.1	48	6.91028		11387	0.01	48	8.91246		41958	0.1	48	5.19484
7141	t=0	10.0798		66485	0.1	48	8.10134		52087	0.1	48	7.75025		11396	0.01	48	4.82976		42061	0.1	48	4.7682
7147	t=0	9.00402		66488	0.1	48	7.85158		52097	0.1	48	9.13983		11398	0.01	48	5.19484		42097	0.1	48	4.7682
7148	t=0	4.01361		66528	0.1	48	6.13255		52112	0.1	48	6.58185		11410	0.01	48	6.69214		42134	0.1	48	5.25497
7157	t=0	5.07396		66574	0.1	48	6.47075		52130	0.1	48	6.41489		11445	0.01	48	7.80102		42167	0.1	48	4.205
7162	t=0	7.9521		66587	0.1	48	6.74698		52135	0.1	48	6.41489		11450	0.01	48	5.55259		42193	0.1	48	5.19484
7164	t=0	8.53809		66613	0.1	48	6.69214		52137	0.1	48	4.70644		11461	0.01	48	5.6115		42200	0.1	48	4.2684
7173	t=0	7.12516		66627	0.1	48	6.47075		52152	0.1	48	5.3149		11483	0.01	48	5.37463		42213	0.1	48	5.43415
7182	t=0	10.4359		66641	0.1	48	4.01361		52153	0.1	48	5.25497		11501	0.01	48	6.2461		42216	0.1	48	3.75556
7185	t=0	6.5264		66684	0.1	48	8.29749		52163	0.1	48	5.25497		11503	0.01	48	5.6115		42270	0.1	48	5.55259
7193	t=0	10.2796		66685	0.1	48	7.49336		52193	0.1	48	4.205		11504	0.01	48	5.49347		42305	0.1	48	4.5823
7200	t=0	11.8494		66708	0.1	48	5.78702		52202	0.1	48	5.01322		11508	0.01	48	6.96431		42315	0.1	48	5.19484
7201	t=0	5.6115		66728	0.1	48	6.69214		52235	0.1	48	7.23138		11515	0.01	48	5.9607		42348	0.1	48	4.64447
7206	t=0	5.55259		66740	0.1	48	6.96431		52249	0.1	48	6.41489		11517	0.01	48	7.23138		42349	0.1	48	4.205
7218	t=0	8.7736		66758	0.1	48	7.17837		52253	0.1	48	5.90301		11524	0.01	48	5.72871		42490	0.1	48	4.205
7224	t=0	5.55259		66765	0.1	48	6.96431		52275	0.1	48	6.74698		11526	0.01	48	5.67021		42492	0.1	48	4.95227
7225	t=0	9.57929		66768	0.1	48	5.78702		52279	0.1	48	9.74937		11541	0.01	48	7.6481		42574	0.1	48	5.9607
7227	t=0	9.09476		66778	0.1	48	5.3149		52282	0.1	48	5.37463		11554	0.01	48	8.10134		42575	0.1	48	4.95227
7228	t=0	7.75025		66789	0.1	48	4.07761		52301	0.1	48	4.33158		11564	0.01	48	4.5823		42611	0.1	48	5.01322
7230	t=0	10.0392		66799	0.1	48	6.30256		52313	0.1	48	5.37463		11569	0.01	48	7.01813		42614	0.1	48	4.45735
7232	t=0	10.1201		66819	0.1	48	9.53626		52341	0.1	48	6.30256		11570	0.01	48	7.59673		42640	0.1	48	4.82976
7239	t=0	6.13255		66833	0.1	48	6.85605		52350	0.1	48	6.6371		11573	0.01	48	8.10134		42650	0.1	48	4.39457
7253	t=0	8.44246		66840	0.1	48	6.5264		52360	0.1	48	5.9607		11576	0.01	48	7.12516		42660	0.1	48	3.9494
7261	t=0	5.55259		66867	0.1	48	8.53809		52410	0.1	48	6.69214		11578	0.01	48	6.07547		42683	0.1	48	4.7682
7263	t=0	9.3621		66873	0.1	48	6.30256		52426	0.1	48	5.84511		11581	0.01	48	7.85158		42696	0.1	48	3.9494
7266	t=0	8.39434		66906	0.1	48	9.31805		52434	0.1	48	6.18942		11593	0.01	48	6.47075		42793	0.1	48	5.1345
7269	t=0	9.95739		66918	0.1	48	6.41489		52440	0.1	48	5.25497		11594	0.01	48	6.91028		42840	0.1	48	4.2684
7271	t=0	11.4383		66919	0.1	48	7.17837		52445	0.1	48	5.78702		11603	0.01	48	4.95227		42841	0.1	48	5.1345
7272	t=0	4.70644		66957	0.1	48	5.9607		52450	0.1	48	6.47075		11622	0.01	48	9.53626		42848	0.1	48	5.37463
7274	t=0	10.4359		66979	0.1	48	4.70644		52477	0.1	48	8.0518		11629	0.01	48	6.47075		42891	0.1	48	6.6371
7278	t=0	7.23138		66985	0.1	48	6.69214		52479	0.1	48	6.91028		11630	0.01	48	4.205		42907	0.1	48	4.64447
7284	t=0	9.44959		67057	0.1	48	6.2461		52493	0.1	48	7.38918		11632	0.01	48	8.82009		42927	0.1	48	4.14141
7285	t=0	9.79138		67068	0.1	48	8.49038		52501	0.1	48	5.6115		11637	0.01	48	6.74698		42955	0.1	48	4.2684
7287	t=0	9.22935		67079	0.1	48	6.13255		52524	0.1	48	4.7682		11640	0.01	48	6.96431		42961	0.1	48	4.45735
7290	t=0	6.69214		67101	0.1	48	4.89112		52526	0.1	48	4.82976		11671	0.01	48	5.78702		42980	0.1	48	3.82038
7295	t=0	9.13983		67126	0.1	48	7.85158		52539	0.1	48	6.80162		11683	0.01	48	4.205		42985	0.1	48	5.72871
7296	t=0	6.41489		67142	0.1	48	5.3149		52541	0.1	48	6.2461		11684	0.01	48	3.02913		43011	0.1	48	4.70644
7298	t=0	4.70644		67158	0.1	48	4.14141		52545	0.1	48	5.37463		11690	0.01	48	7.38918		43015	0.1	48	5.72871
7299	t=0	9.66473		67185	0.1	48	4.82976		52552	0.1	48	6.74698		11694	0.01	48	7.59673		43038	0.1	48	6.91028
7300	t=0	4.01361		67191	0.1	48	6.69214		52555	0.1	48	7.23138		11696	0.01	48	6.69214		43060	0.1	48	4.07761
7301	t=0	4.64447		67197	0.1	48	5.72871		52585	0.1	48	7.49336		11698	0.01	48	5.43415		43103	0.1	48	4.95227
7304	t=0	9.83319		67227	0.1	48	5.84511		52586	0.1	48	5.49347		11704	0.01	48	8.39434		43114	0.1	48	4.205
7313	t=0	5.01322		67274	0.1	48	6.91028		52592	0.1	48	6.07547		11705	0.01	48	7.23138		43137	0.1	48	4.51993
7325	t=0	4.14141		67288	0.1	48	8.29749		52597	0.1	48	6.74698		11707	0.01	48	7.75025		43176	0.1	48	4.51993
7330	t=0	10.0798		67353	0.1	48	7.07175		52623	0.1	48	4.5823		11709	0.01	48	4.2684		43284	0.1	48	3.62531
7337	t=0	9.2738		67383	0.1	48	4.70644		52638	0.1	48	7.69928		11713	0.01	48	6.5264		43299	0.1	48	4.70644
7347	t=0	7.28418		67399	0.1	48	6.96431		52644	0.1	48	4.82976		11726	0.01	48	6.13255		43379	0.1	48	4.95227
7353	t=0	10.6266		67409	0.1	48	7.12516		52667	0.1	48	5.84511		11733	0.01	48	4.95227		43404	0.1	48	5.01322
7359	t=0	10.957		67419	0.1	48	5.01322		52703	0.1	48	6.6371		11738	0.01	48	8.82009		43455	0.1	48	5.72871
7366	t=0	8.00205		67439	0.1	48	5.90301		52706	0.1	48	5.37463		11755	0.01	48	5.43415		43482	0.1	48	3.9494
7377	t=0	8.86638		67456	0.1	48	7.01813		52711	0.1	48	6.6371		11758	0.01	48	8.86638		43627	0.1	48	4.01361
7378	t=0	11.5685		67460	0.1	48	7.28418		52716	0.1	48	8.53809		11760	0.01	48	6.6371		43633	0.1	48	3.42842
7384	t=0	7.75025		67463	0.1	48	5.72871		52731	0.1	48	7.17837		11766	0.01	48	5.49347		43687	0.1	48	4.39457
7391	t=0	9.95739		67470	0.1	48	4.7682		52747	0.1	48	9.53626		11777	0.01	48	7.54514		43691	0.1	48	5.25497
7393	t=0	9.3621		67476	0.1	48	4.39457		52748	0.1	48	5.49347		11778	0.01	48	7.85158		43694	0.1	48	5.37463
7397	t=0	8.15069		67498	0.1	48	7.38918		52759	0.1	48	6.69214		11780	0.01	48	5.55259		43715	0.1	48	4.14141
7398	t=0	10.0798		67544	0.1	48	4.51993		52761	0.1	48	6.91028		11781	0.01	48	7.01813		43722	0.1	48	3.9494
7402	t=0	11.6954		67546	0.1	48	4.70644		52766	0.1	48	8.34602		11784	0.01	48	6.69214		43732	0.1	48	4.2684
7405	t=0	11.3049		67553	0.1	48	5.1345		52773	0.1	48	5.37463		11788	0.01	48	7.6481		43736	0.1	48	5.25497
7409	t=0	8.53809		67555	0.1	48	5.25497		52774	0.1	48	5.43415		11791	0.01	48	4.45735		43753	0.1	48	5.25497
7414	t=0	5.49347		67574	0.1	48	8.49038		52777	0.1	48	6.58185		11799	0.01	48	7.49336		43778	0.1	48	4.01361
7425	t=0	9.91619		67599	0.1	48	9.79138		52796	0.1	48	7.49336		11808	0.01	48	6.01818		43820	0.1	48	3.88499
7428	t=0	9.83319		67649	0.1	48	6.13255		52799	0.1	48	7.23138		11821	0.01	48	6.07547		43821	0.1	48	3.49425
7432	t=0	10.885		67679	0.1	48	8.44246		52807	0.1	48	8.0518		11830	0.01	48	4.51993		43936	0.1	48	4.205
7444	t=0	8.7736		67682	0.1	48	7.07175		52814	0.1	48	8.91246		11831	0.01	48	7.28418		43972	0.1	48	5.19484
7451	t=0	3.88499		67684	0.1	48	5.9607		52843	0.1	48	8.10134		11837	0.01	48	6.74698		43981	0.1	48	4.70644
7452	t=0	10.0798		67751	0.1	48	8.82009		52855	0.1	48	4.70644		11856	0.01	48	7.01813		44034	0.1	48	4.7682
7453	t=0	4.51993		67752	0.1	48	6.96431		52859	0.1	48	6.85605		11857	0.01	48	6.07547		44050	0.1	48	5.3149
7454	t=0	7.90194		67774	0.1	48	7.23138		52889	0.1	48	7.6481		11858	0.01	48	7.80102		44060	0.1	48	4.89112
7461	t=0	4.64447		67778	0.1	48	6.01818		52892	0.1	48	6.5264		11859	0.01	48	6.30256		44101	0.1	48	5.25497
7462	t=0	8.82009		67780	0.1	48	5.01322		52936	0.1	48	4.39457		11862	0.01	48	3.9494		44185	0.1	48	3.49425
7464	t=0	4.39457		67827	0.1	48	5.49347		52939	0.1	48	7.69928		11866	0.01	48	6.2461		44213	0.1	48	5.1345
7465	t=0	9.3621		67829	0.1	48	10.2401		52943	0.1	48	3.16304		11878	0.01	48	5.43415		44275	0.1	48	4.01361
7466	t=0	4.33158		67868	0.1	48	3.55988		52948	0.1	48	6.47075		11881	0.01	48	6.30256		44281	0.1	48	4.07761
7470	t=0	9.79138		67880	0.1	48	6.07547		52951	0.1	48	5.37463		11883	0.01	48	8.44246		44297	0.1	48	3.88499
7476	t=0	10.5128		67884	0.1	48	7.28418		52986	0.1	48	7.75025		11885	0.01	48	7.23138		44304	0.1	48	5.07396
7481	t=0	8.19982		67901	0.1	48	7.33678		52988	0.1	48	6.69214		11890	0.01	48	5.90301		44332	0.1	48	3.42842
7482	t=0	7.28418		67951	0.1	48	7.12516		52998	0.1	48	9.49302		11896	0.01	48	6.07547		44350	0.1	48	4.2684
7484	t=0	7.69928		67966	0.1	48	8.10134		53031	0.1	48	6.5264		11914	0.01	48	5.19484		44387	0.1	48	4.33158
7488	t=0	7.28418		67983	0.1	48	6.2461		53063	0.1	48	7.49336		11924	0.01	48	4.89112		44402	0.1	48	5.25497
7492	t=0	9.44959		68019	0.1	48	8.72691		53064	0.1	48	6.13255		11936	0.01	48	8.86638		44404	0.1	48	5.90301
7507	t=0	6.2461		68064	0.1	48	7.44137		53070	0.1	48	4.95227		11940	0.01	48	6.2461		44460	0.1	48	4.70644
7509	t=0	6.96431		68087	0.1	48	7.12516		53075	0.1	48	6.58185		11952	0.01	48	7.28418		44503	0.1	48	5.49347
7513	t=0	8.39434		68090	0.1	48	9.09476		53093	0.1	48	5.78702		11958	0.01	48	7.17837		44505	0.1	48	4.2684
7514	t=0	6.85605		68132	0.1	48	5.37463		53109	0.1	48	6.2461		11959	0.01	48	7.33678		44614	0.1	48	4.33158
7524	t=0	9.83319		68140	0.1	48	6.58185		53135	0.1	48	6.30256		11973	0.01	48	3.88499		44634	0.1	48	3.82038
7525	t=0	6.47075		68199	0.1	48	7.90194		53162	0.1	48	6.80162		11982	0.01	48	5.49347		44654	0.1	48	5.55259
7531	t=0	9.13983		68209	0.1	48	5.37463		53170	0.1	48	9.13983		11986	0.01	48	4.95227		44753	0.1	48	4.5823
7533	t=0	11.0282		68217	0.1	48	8.5856		53185	0.1	48	5.72871		11988	0.01	48	7.80102		44855	0.1	48	5.01322
7540	t=0	8.82009		68252	0.1	48	4.64447		53195	0.1	48	6.80162		12003	0.01	48	5.43415		44914	0.1	48	4.89112
7546	t=0	8.53809		68254	0.1	48	7.69928		53226	0.1	48	3.42842		12010	0.01	48	8.86638		44921	0.1	48	5.78702
7562	t=0	8.63291		68295	0.1	48	8.15069		53279	0.1	48	4.5823		12011	0.01	48	8.00205		44923	0.1	48	5.3149
7579	t=0	9.91619		68311	0.1	48	8.0518		53289	0.1	48	7.28418		12019	0.01	48	4.2684		44929	0.1	48	6.13255
7583	t=0	10.1603		68312	0.1	48	4.7682		53322	0.1	48	5.01322		12032	0.01	48	5.6115		44973	0.1	48	5.55259
7584	t=0	8.68001		68344	0.1	48	6.85605		53357	0.1	48	5.9607		12033	0.01	48	6.07547		44980	0.1	48	4.01361
7592	t=0	4.89112		68385	0.1	48	6.35883		53362	0.1	48	5.9607		12040	0.01	48	5.07396		45031	0.1	48	4.2684
7595	t=0	9.04949		68391	0.1	48	7.85158		53381	0.1	48	7.01813		12052	0.01	48	7.80102		45032	0.1	48	4.7682
7596	t=0	9.87479		68396	0.1	48	9.66473		53406	0.1	48	4.64447		12059	0.01	48	6.30256		45041	0.1	48	3.9494
7601	t=0	7.01813		68425	0.1	48	6.96431		53440	0.1	48	3.82038		12060	0.01	48	7.6481		45044	0.1	48	5.19484
7602	t=0	3.16304		68429	0.1	48	7.75025		53450	0.1	48	6.35883		12062	0.01	48	6.18942		45049	0.1	48	6.41489
7616	t=0	7.59673		68494	0.1	48	7.28418		53464	0.1	48	7.80102		12069	0.01	48	6.13255		45081	0.1	48	5.43415
7626	t=0	8.63291		68501	0.1	48	7.28418		53479	0.1	48	5.6115		12079	0.01	48	6.18942		45153	0.1	48	4.14141
7633	t=0	5.3149		68551	0.1	48	6.30256		53487	0.1	48	7.07175		12085	0.01	48	7.23138		45157	0.1	48	3.75556
7634	t=0	4.39457		68580	0.1	48	7.23138		53505	0.1	48	7.33678		12093	0.01	48	4.95227		45168	0.1	48	5.25497
7635	t=0	5.01322		68583	0.1	48	5.49347		53515	0.1	48	5.01322		12104	0.01	48	6.41489		45172	0.1	48	4.2684
7636	t=0	10.4744		68589	0.1	48	7.49336		53540	0.1	48	6.07547		12113	0.01	48	4.07761		45174	0.1	48	4.39457
7637	t=0	7.12516		68609	0.1	48	5.9607		53551	0.1	48	5.3149		12116	0.01	48	6.35883		45209	0.1	48	4.82976
7643	t=0	7.69928		68620	0.1	48	9.3621		53589	0.1	48	7.38918		12121	0.01	48	6.01818		45289	0.1	48	5.25497
7644	t=0	6.41489		68621	0.1	48	5.19484		53610	0.1	48	3.75556		12123	0.01	48	6.91028		45310	0.1	48	6.07547
7651	t=0	4.39457		68622	0.1	48	8.63291		53651	0.1	48	6.18942		12134	0.01	48	7.01813		45356	0.1	48	3.88499
7652	t=0	10.3582		68628	0.1	48	6.69214		53661	0.1	48	4.95227		12144	0.01	48	5.25497		45371	0.1	48	4.70644
7655	t=0	4.51993		68636	0.1	48	9.09476		53666	0.1	48	6.41489		12147	0.01	48	6.6371		45410	0.1	48	3.49425
7658	t=0	8.82009		68649	0.1	48	6.13255		53685	0.1	48	6.07547		12153	0.01	48	5.84511		45482	0.1	48	5.01322
7659	t=0	3.22969		68715	0.1	48	5.90301		53699	0.1	48	6.2461		12155	0.01	48	5.84511		45490	0.1	48	5.43415
7665	t=0	3.42842		68717	0.1	48	6.69214		53705	0.1	48	6.6371		12172	0.01	48	6.18942		45501	0.1	48	4.64447
7668	t=0	6.47075		68748	0.1	48	5.9607		53724	0.1	48	4.7682		12173	0.01	48	7.80102		45528	0.1	48	4.45735
7669	t=0	8.44246		68766	0.1	48	6.07547		53729	0.1	48	4.45735		12203	0.01	48	7.75025		45557	0.1	48	3.69054
7671	t=0	6.80162		68808	0.1	48	6.69214		53740	0.1	48	4.205		12204	0.01	48	6.85605		45580	0.1	48	4.51993
7675	t=0	9.99838		68810	0.1	48	4.2684		53742	0.1	48	8.10134		12213	0.01	48	6.01818		45588	0.1	48	3.16304
7676	t=0	5.37463		68825	0.1	48	4.51993		53745	0.1	48	8.24876		12222	0.01	48	8.0518		45623	0.1	48	3.09619
7685	t=0	6.07547		68850	0.1	48	4.5823		53770	0.1	48	6.6371		12223	0.01	48	6.91028		45637	0.1	48	5.25497
7688	t=0	11.2369		68870	0.1	48	8.29749		53828	0.1	48	8.34602		12225	0.01	48	5.01322		45695	0.1	48	5.90301
7691	t=0	5.78702		68889	0.1	48	8.19982		53836	0.1	48	5.84511		12231	0.01	48	7.01813		45736	0.1	48	4.89112
7694	t=0	4.82976		68965	0.1	48	6.91028		53851	0.1	48	6.5264		12236	0.01	48	5.9607		45745	0.1	48	4.95227
7698	t=0	8.19982		68986	0.1	48	5.90301		53854	0.1	48	6.47075		12237	0.01	48	4.205		45750	0.1	48	4.33158
7703	t=0	10.8487		68996	0.1	48	5.19484		53896	0.1	48	5.72871		12278	0.01	48	5.84511		45751	0.1	48	5.72871
7704	t=0	4.64447		69023	0.1	48	7.85158		53898	0.1	48	7.12516		12289	0.01	48	5.78702		45762	0.1	48	5.01322
7707	t=0	11.819		69027	0.1	48	5.84511		53911	0.1	48	5.55259		12318	0.01	48	8.00205		45767	0.1	48	4.5823
7708	t=0	12.0276		69034	0.1	48	8.39434		53913	0.1	48	6.18942		12320	0.01	48	5.55259		45776	0.1	48	4.5823
7719	t=0	5.43415		69057	0.1	48	7.9521		53929	0.1	48	5.67021		12338	0.01	48	6.58185		45778	0.1	48	6.58185
7720	t=0	9.62211		69072	0.1	48	5.84511		53962	0.1	48	6.74698		12343	0.01	48	5.01322		45791	0.1	48	5.72871
7723	t=0	10.3582		69083	0.1	48	5.07396		53987	0.1	48	4.7682		12353	0.01	48	4.82976		45792	0.1	48	5.25497
7734	t=0	9.44959		69152	0.1	48	6.6371		53990	0.1	48	9.31805		12355	0.01	48	5.55259		45803	0.1	48	4.89112
7737	t=0	9.49302		69166	0.1	48	4.205		53995	0.1	48	7.33678		12356	0.01	48	5.84511		45807	0.1	48	5.49347
7739	t=0	4.89112		69223	0.1	48	5.55259		54002	0.1	48	6.58185		12357	0.01	48	5.19484		45830	0.1	48	6.07547
7740	t=0	5.78702		69248	0.1	48	6.30256		54008	0.1	48	8.86638		12361	0.01	48	4.39457		45856	0.1	48	5.49347
7747	t=0	10.1201		69253	0.1	48	4.07761		54021	0.1	48	6.5264		12363	0.01	48	6.91028		45865	0.1	48	4.45735
7748	t=0	9.18469		69259	0.1	48	6.5264		54036	0.1	48	5.90301		12364	0.01	48	5.37463		45872	0.1	48	4.51993
7752	t=0	6.85605		69272	0.1	48	6.01818		54062	0.1	48	8.10134		12367	0.01	48	5.43415		45876	0.1	48	4.7682
7754	t=0	9.13983		69280	0.1	48	5.67021		54063	0.1	48	4.7682		12376	0.01	48	4.82976		45882	0.1	48	6.01818
7772	t=0	6.47075		69300	0.1	48	4.5823		54101	0.1	48	6.01818		12402	0.01	48	5.19484		45924	0.1	48	6.5264
7778	t=0	10.5888		69303	0.1	48	5.07396		54107	0.1	48	8.0518		12406	0.01	48	7.6481		45932	0.1	48	4.07761
7785	t=0	4.45735		69304	0.1	48	5.9607		54109	0.1	48	6.85605		12408	0.01	48	6.18942		45960	0.1	48	5.67021
7786	t=0	10.1201		69320	0.1	48	6.01818		54114	0.1	48	9.00402		12415	0.01	48	6.01818		45978	0.1	48	5.25497
7797	t=0	8.19982		69325	0.1	48	6.01818		54124	0.1	48	6.80162		12432	0.01	48	8.15069		46011	0.1	48	4.39457
7799	t=0	4.2684		69334	0.1	48	8.68001		54152	0.1	48	6.18942		12450	0.01	48	6.85605		46017	0.1	48	4.39457
7802	t=0	10.1201		69344	0.1	48	6.96431		54157	0.1	48	6.80162		12456	0.01	48	5.55259		46028	0.1	48	3.88499
7808	t=0	9.74937		69345	0.1	48	6.80162		54171	0.1	48	5.9607		12467	0.01	48	7.17837		46029	0.1	48	5.84511
7819	t=0	9.95739		69346	0.1	48	4.64447		54196	0.1	48	4.89112		12494	0.01	48	6.18942		46030	0.1	48	4.45735
7847	t=0	4.89112		69370	0.1	48	6.13255		54207	0.1	48	8.49038		12496	0.01	48	7.17837		46034	0.1	48	6.30256
7852	t=0	8.7736		69376	0.1	48	5.55259		54209	0.1	48	7.23138		12509	0.01	48	7.44137		46045	0.1	48	4.07761
7853	t=0	6.91028		69389	0.1	48	7.85158		54219	0.1	48	5.84511		12517	0.01	48	7.33678		46055	0.1	48	5.19484
7854	t=0	9.44959		69445	0.1	48	5.90301		54249	0.1	48	4.82976		12526	0.01	48	6.41489		46059	0.1	48	5.07396
7855	t=0	5.3149		69447	0.1	48	9.53626		54250	0.1	48	5.78702		12544	0.01	48	5.43415		46069	0.1	48	5.6115
7859	t=0	9.2738		69471	0.1	48	6.91028		54270	0.1	48	4.89112		12554	0.01	48	6.96431		46092	0.1	48	5.90301
7860	t=0	9.95739		69505	0.1	48	4.7682		54281	0.1	48	8.00205		12578	0.01	48	4.64447		46125	0.1	48	2.55403
7864	t=0	9.95739		69522	0.1	48	6.47075		54286	0.1	48	7.54514		12581	0.01	48	5.67021		46134	0.1	48	5.72871
7866	t=0	10.0798		69545	0.1	48	7.23138		54309	0.1	48	5.19484		12582	0.01	48	6.35883		46143	0.1	48	5.49347
7868	t=0	8.68001		69563	0.1	48	7.75025		54312	0.1	48	4.205		12598	0.01	48	6.07547		46150	0.1	48	3.9494
7871	t=0	6.01818		69614	0.1	48	5.90301		54313	0.1	48	6.69214		12612	0.01	48	5.49347		46211	0.1	48	4.33158
7880	t=0	7.54514		69662	0.1	48	5.72871		54338	0.1	48	7.12516		12616	0.01	48	5.3149		46233	0.1	48	5.67021
7882	t=0	10.7386		69737	0.1	48	5.84511		54346	0.1	48	4.2684		12625	0.01	48	6.01818		46242	0.1	48	5.01322
7891	t=0	10.0392		69743	0.1	48	6.96431		54355	0.1	48	9.00402		12635	0.01	48	5.72871		46257	0.1	48	6.13255
7899	t=0	11.5362		69752	0.1	48	4.33158		54364	0.1	48	5.84511		12641	0.01	48	6.2461		46259	0.1	48	4.2684
7903	t=0	4.39457		69789	0.1	48	5.72871		54374	0.1	48	4.89112		12651	0.01	48	5.6115		46265	0.1	48	4.14141
7905	t=0	9.31805		69798	0.1	48	6.6371		54376	0.1	48	6.91028		12653	0.01	48	4.7682		46282	0.1	48	5.6115
7917	t=0	10.9211		69815	0.1	48	7.6481		54386	0.1	48	10.0392		12660	0.01	48	5.19484		46285	0.1	48	5.3149
7918	t=0	9.13983		69845	0.1	48	6.5264		54391	0.1	48	4.7682		12661	0.01	48	5.49347		46288	0.1	48	5.78702
7928	t=0	10.7386		69847	0.1	48	7.23138		54392	0.1	48	5.67021		12669	0.01	48	5.72871		46318	0.1	48	4.51993
7934	t=0	7.23138		69850	0.1	48	7.28418		54410	0.1	48	5.9607		12673	0.01	48	4.82976		46384	0.1	48	5.3149
7943	t=0	6.30256		69863	0.1	48	5.55259		54419	0.1	48	6.47075		12697	0.01	48	3.9494		46385	0.1	48	5.55259
7955	t=0	8.15069		69866	0.1	48	6.13255		54420	0.1	48	8.7736		12703	0.01	48	4.70644		46388	0.1	48	5.25497
7956	t=0	7.69928		69874	0.1	48	5.37463		54432	0.1	48	8.15069		12717	0.01	48	7.23138		46397	0.1	48	6.5264
7959	t=0	11.4711		69896	0.1	48	6.07547		54450	0.1	48	6.35883		12718	0.01	48	7.49336		46428	0.1	48	3.16304
7966	t=0	10.3582		69927	0.1	48	6.85605		54460	0.1	48	8.15069		12720	0.01	48	8.24876		46432	0.1	48	4.82976
7972	t=0	4.07761		69946	0.1	48	7.33678		54484	0.1	48	4.45735		12731	0.01	48	6.35883		46444	0.1	48	6.5264
7975	t=0	9.62211		69978	0.1	48	8.5856		54495	0.1	48	6.58185		12748	0.01	48	5.01322		46463	0.1	48	5.07396
7984	t=0	5.49347		70006	0.1	48	7.01813		54519	0.1	48	6.6371		12750	0.01	48	7.33678		46469	0.1	48	5.37463
7985	t=0	8.7736		70016	0.1	48	5.84511		54568	0.1	48	5.67021		12751	0.01	48	6.96431		46497	0.1	48	5.78702
7988	t=0	8.29749		70021	0.1	48	6.35883		54583	0.1	48	5.55259		12760	0.01	48	6.01818		46525	0.1	48	4.205
7991	t=0	7.12516		70062	0.1	48	5.90301		54587	0.1	48	8.00205		12766	0.01	48	6.41489		46537	0.1	48	5.25497
8000	t=0	4.64447		70068	0.1	48	8.24876		54597	0.1	48	6.69214		12770	0.01	48	6.85605		46541	0.1	48	5.01322
8002	t=0	9.70715		70085	0.1	48	6.01818		54603	0.1	48	7.17837		12776	0.01	48	5.90301		46542	0.1	48	5.1345
8007	t=0	4.39457		70173	0.1	48	7.9521		54616	0.1	48	5.25497		12785	0.01	48	5.55259		46544	0.1	48	5.01322
8009	t=0	9.66473		70206	0.1	48	6.58185		54635	0.1	48	6.58185		12789	0.01	48	7.75025		46581	0.1	48	5.25497
8011	t=0	6.41489		70208	0.1	48	5.49347		54636	0.1	48	5.3149		12804	0.01	48	5.90301		46582	0.1	48	5.1345
8019	t=0	10.2401		70225	0.1	48	4.5823		54703	0.1	48	8.7736		12810	0.01	48	6.6371		46620	0.1	48	6.41489
8022	t=0	4.7682		70239	0.1	48	6.74698		54737	0.1	48	4.14141		12820	0.01	48	9.49302		46623	0.1	48	6.13255
8023	t=0	9.31805		70281	0.1	48	6.5264		54748	0.1	48	5.84511		12822	0.01	48	6.2461		46629	0.1	48	5.49347
8027	t=0	11.4711		70341	0.1	48	4.64447		54763	0.1	48	5.19484		12824	0.01	48	5.90301		46652	0.1	48	5.25497
8029	t=0	7.90194		70386	0.1	48	8.19982		54785	0.1	48	7.01813		12827	0.01	48	6.41489		46658	0.1	48	5.9607
8030	t=0	7.49336		70391	0.1	48	8.10134		54803	0.1	48	6.13255		12828	0.01	48	4.70644		46659	0.1	48	4.82976
8031	t=0	10.0798		70393	0.1	48	6.6371		54814	0.1	48	6.2461		12832	0.01	48	6.18942		46675	0.1	48	4.7682
8048	t=0	9.66473		70402	0.1	48	7.75025		54838	0.1	48	5.49347		12840	0.01	48	4.70644		46714	0.1	48	4.205
8055	t=0	5.55259		70415	0.1	48	5.01322		54839	0.1	48	6.69214		12846	0.01	48	5.3149		46726	0.1	48	4.89112
8063	t=0	8.10134		70425	0.1	48	4.64447		54849	0.1	48	5.37463		12848	0.01	48	7.9521		46770	0.1	48	5.6115
8066	t=0	5.67021		70459	0.1	48	8.10134		54850	0.1	48	7.85158		12851	0.01	48	7.69928		46771	0.1	48	4.64447
8074	t=0	10.1603		70495	0.1	48	9.44959		54853	0.1	48	6.85605		12866	0.01	48	7.33678		46772	0.1	48	6.69214
8075	t=0	7.01813		70542	0.1	48	4.82976		54865	0.1	48	4.39457		12870	0.01	48	7.23138		46782	0.1	48	5.19484
8084	t=0	9.91619		70557	0.1	48	7.69928		54898	0.1	48	6.30256		12871	0.01	48	8.68001		46786	0.1	48	5.19484
8086	t=0	8.53809		70573	0.1	48	7.23138		54899	0.1	48	6.96431		12911	0.01	48	7.12516		46802	0.1	48	5.49347
8087	t=0	9.95739		70603	0.1	48	6.80162		54930	0.1	48	3.02913		12930	0.01	48	8.91246		46814	0.1	48	5.72871
8094	t=0	8.10134		70653	0.1	48	6.2461		54963	0.1	48	4.39457		12932	0.01	48	6.13255		46827	0.1	48	5.1345
8099	t=0	10.5128		70727	0.1	48	7.33678		54968	0.1	48	6.18942		12933	0.01	48	8.10134		46841	0.1	48	6.41489
8110	t=0	6.6371		70729	0.1	48	6.6371		54978	0.1	48	7.38918		12963	0.01	48	4.82976		46844	0.1	48	4.14141
8119	t=0	4.5823		70777	0.1	48	5.07396		54988	0.1	48	6.96431		12968	0.01	48	5.84511		46908	0.1	48	6.30256
8121	t=0	4.39457		70795	0.1	48	7.33678		54991	0.1	48	6.85605		12976	0.01	48	6.6371		46925	0.1	48	5.07396
8125	t=0	8.72691		70829	0.1	48	6.07547		54994	0.1	48	5.19484		12981	0.01	48	7.75025		46933	0.1	48	4.7682
8126	t=0	11.6005		70831	0.1	48	5.78702		55037	0.1	48	6.69214		12993	0.01	48	5.25497		46948	0.1	48	4.51993
8138	t=0	7.9521		70857	0.1	48	6.35883		55042	0.1	48	7.6481		12995	0.01	48	7.6481		46961	0.1	48	3.9494
8139	t=0	10.6641		70871	0.1	48	5.67021		55047	0.1	48	6.01818		13037	0.01	48	5.43415		46964	0.1	48	5.01322
8141	t=0	11.9394		70872	0.1	48	7.07175		55057	0.1	48	4.39457		13048	0.01	48	3.9494		46966	0.1	48	6.01818
8142	t=0	9.2738		70899	0.1	48	6.47075		55074	0.1	48	6.07547		13054	0.01	48	4.2684		46977	0.1	48	5.1345
8144	t=0	8.19982		70909	0.1	48	8.39434		55081	0.1	48	4.45735		13056	0.01	48	7.23138		46993	0.1	48	4.89112
8145	t=0	10.2401		70928	0.1	48	6.96431		55096	0.1	48	5.07396		13065	0.01	48	7.59673		46997	0.1	48	5.01322
8146	t=0	10.0798		70947	0.1	48	5.43415		55127	0.1	48	9.95739		13067	0.01	48	4.70644		47000	0.1	48	7.12516
8147	t=0	8.72691		70953	0.1	48	8.86638		55131	0.1	48	5.90301		13071	0.01	48	7.9521		47002	0.1	48	4.45735
8161	t=0	4.64447		70997	0.1	48	8.82009		55154	0.1	48	6.01818		13075	0.01	48	8.39434		47006	0.1	48	5.01322
8165	t=0	7.23138		71002	0.1	48	8.7736		55162	0.1	48	8.39434		13076	0.01	48	8.95834		47013	0.1	48	5.07396
8166	t=0	9.74937		71012	0.1	48	5.84511		55165	0.1	48	5.1345		13078	0.01	48	6.07547		47017	0.1	48	5.01322
8173	t=0	11.819		71014	0.1	48	8.29749		55173	0.1	48	4.7682		13081	0.01	48	6.47075		47052	0.1	48	2.75886
8174	t=0	9.49302		71016	0.1	48	7.59673		55182	0.1	48	5.55259		13092	0.01	48	5.78702		47053	0.1	48	5.07396
8175	t=0	6.47075		71019	0.1	48	5.67021		55183	0.1	48	6.01818		13094	0.01	48	8.34602		47064	0.1	48	5.6115
8178	t=0	9.62211		71054	0.1	48	6.91028		55191	0.1	48	7.12516		13112	0.01	48	6.30256		47074	0.1	48	5.07396
8179	t=0	9.04949		71057	0.1	48	5.6115		55208	0.1	48	8.00205		13118	0.01	48	6.58185		47086	0.1	48	5.37463
8183	t=0	9.57929		71104	0.1	48	5.37463		55212	0.1	48	6.13255		13143	0.01	48	8.91246		47091	0.1	48	5.78702
8187	t=0	3.9494		71148	0.1	48	4.64447		55223	0.1	48	3.69054		13154	0.01	48	4.2684		47097	0.1	48	5.9607
8191	t=0	8.68001		71162	0.1	48	7.23138		55238	0.1	48	7.54514		13165	0.01	48	8.5856		47102	0.1	48	6.41489
8196	t=0	4.64447		71237	0.1	48	5.49347		55239	0.1	48	5.78702		13175	0.01	48	6.30256		47111	0.1	48	4.2684
8197	t=0	4.5823		71256	0.1	48	6.5264		55242	0.1	48	7.23138		13192	0.01	48	5.6115		47115	0.1	48	3.9494
8201	t=0	7.38918		71278	0.1	48	8.44246		55256	0.1	48	6.69214		13197	0.01	48	5.55259		47117	0.1	48	5.72871
8203	t=0	8.68001		71320	0.1	48	6.96431		55305	0.1	48	4.7682		13201	0.01	48	6.91028		47139	0.1	48	3.69054
8208	t=0	10.2003		71381	0.1	48	5.55259		55316	0.1	48	6.5264		13216	0.01	48	7.49336		47148	0.1	48	5.9607
8209	t=0	8.68001		71405	0.1	48	8.39434		55319	0.1	48	4.64447		13220	0.01	48	7.17837		47163	0.1	48	3.82038
8213	t=0	10.1201		71461	0.1	48	7.6481		55327	0.1	48	6.2461		13230	0.01	48	6.2461		47174	0.1	48	4.82976
8218	t=0	9.57929		71463	0.1	48	5.67021		55349	0.1	48	6.07547		13241	0.01	48	4.89112		47175	0.1	48	5.9607
8219	t=0	10.5888		71474	0.1	48	6.13255		55352	0.1	48	7.90194		13253	0.01	48	7.38918		47176	0.1	48	5.07396
8221	t=0	7.44137		71489	0.1	48	5.37463		55358	0.1	48	5.67021		13254	0.01	48	5.78702		47177	0.1	48	5.49347
8224	t=0	11.4052		71500	0.1	48	6.18942		55382	0.1	48	6.01818		13261	0.01	48	6.96431		47189	0.1	48	5.49347
8225	t=0	9.40595		71505	0.1	48	6.6371		55402	0.1	48	7.54514		13266	0.01	48	7.17837		47209	0.1	48	4.95227
8235	t=0	9.2738		71513	0.1	48	5.55259		55403	0.1	48	9.66473		13267	0.01	48	8.72691		47284	0.1	48	4.07761
8236	t=0	9.40595		71578	0.1	48	6.5264		55425	0.1	48	4.70644		13268	0.01	48	5.55259		47289	0.1	48	4.64447
8237	t=0	6.47075		71579	0.1	48	4.51993		55427	0.1	48	6.47075		13274	0.01	48	6.41489		47301	0.1	48	4.39457
8239	t=0	2.96187		71589	0.1	48	6.30256		55439	0.1	48	4.51993		13284	0.01	48	5.90301		47353	0.1	48	4.95227
8240	t=0	4.45735		71601	0.1	48	6.41489		55441	0.1	48	8.15069		13289	0.01	48	5.25497		47361	0.1	48	4.82976
8244	t=0	10.7755		71617	0.1	48	7.12516		55443	0.1	48	4.89112		13305	0.01	48	9.74937		47381	0.1	48	5.37463
8245	t=0	9.49302		71680	0.1	48	7.49336		55472	0.1	48	6.58185		13306	0.01	48	5.9607		47403	0.1	48	5.19484
8246	t=0	2.96187		71703	0.1	48	8.34602		55484	0.1	48	4.45735		13307	0.01	48	7.01813		47416	0.1	48	3.22969
8249	t=0	8.19982		71707	0.1	48	6.07547		55498	0.1	48	6.13255		13309	0.01	48	7.07175		47446	0.1	48	5.3149
8250	t=0	10.2003		71726	0.1	48	6.74698		55499	0.1	48	6.85605		13314	0.01	48	5.49347		47468	0.1	48	5.37463
8256	t=0	9.04949		71731	0.1	48	9.53626		55511	0.1	48	9.87479		13317	0.01	48	4.33158		47507	0.1	48	4.95227
8257	t=0	10.0392		71743	0.1	48	7.23138		55536	0.1	48	4.82976		13341	0.01	48	7.12516		47517	0.1	48	5.67021
8267	t=0	5.67021		71756	0.1	48	7.59673		55566	0.1	48	6.07547		13344	0.01	48	8.00205		47541	0.1	48	4.205
8269	t=0	10.0798		71777	0.1	48	5.3149		55583	0.1	48	6.07547		13346	0.01	48	4.64447		47565	0.1	48	4.2684
8271	t=0	11.0635		71790	0.1	48	6.85605		55600	0.1	48	4.14141		13348	0.01	48	5.78702		47566	0.1	48	5.1345
8275	t=0	10.3582		71794	0.1	48	4.45735		55616	0.1	48	4.14141		13351	0.01	48	5.49347		47615	0.1	48	6.35883
8276	t=0	11.4383		71837	0.1	48	5.3149		55618	0.1	48	4.51993		13356	0.01	48	6.35883		47619	0.1	48	4.45735
8277	t=0	10.1603		71851	0.1	48	5.43415		55620	0.1	48	6.35883		13360	0.01	48	5.01322		47637	0.1	48	6.58185
8282	t=0	6.13255		71899	0.1	48	5.1345		55655	0.1	48	7.23138		13362	0.01	48	6.01818		47645	0.1	48	4.95227
8287	t=0	6.85605		71919	0.1	48	5.67021		55688	0.1	48	6.18942		13369	0.01	48	6.01818		47661	0.1	48	4.51993
8290	t=0	8.72691		71926	0.1	48	8.95834		55694	0.1	48	8.7736		13370	0.01	48	6.18942		47670	0.1	48	5.37463
8296	t=0	8.00205		71931	0.1	48	7.38918		55702	0.1	48	7.28418		13375	0.01	48	6.58185		47672	0.1	48	4.89112
8302	t=0	9.18469		71934	0.1	48	4.70644		55734	0.1	48	6.18942		13386	0.01	48	6.96431		47679	0.1	48	6.01818
8309	t=0	9.31805		71943	0.1	48	6.6371		55746	0.1	48	7.23138		13388	0.01	48	7.80102		47688	0.1	48	4.39457
8315	t=0	7.23138		71944	0.1	48	8.63291		55752	0.1	48	4.89112		13400	0.01	48	8.00205		47710	0.1	48	6.6371
8319	t=0	8.49038		71958	0.1	48	7.85158		55757	0.1	48	7.59673		13415	0.01	48	5.1345		47711	0.1	48	4.5823
8328	t=0	3.9494		71966	0.1	48	5.43415		55783	0.1	48	4.01361		13419	0.01	48	5.37463		47714	0.1	48	4.64447
8329	t=0	6.5264		71991	0.1	48	6.13255		55802	0.1	48	4.2684		13438	0.01	48	5.90301		47729	0.1	48	5.01322
8332	t=0	10.319		72061	0.1	48	9.00402		55813	0.1	48	5.01322		13440	0.01	48	7.80102		47771	0.1	48	5.67021
8333	t=0	9.57929		72073	0.1	48	7.54514		55814	0.1	48	6.5264		13445	0.01	48	7.69928		47816	0.1	48	5.67021
8335	t=0	8.72691		72074	0.1	48	8.68001		55818	0.1	48	6.18942		13449	0.01	48	5.01322		47821	0.1	48	6.2461
8338	t=0	9.57929		72090	0.1	48	8.24876		55838	0.1	48	5.25497		13455	0.01	48	5.49347		47832	0.1	48	5.84511
8343	t=0	9.13983		72116	0.1	48	5.9607		55890	0.1	48	5.25497		13458	0.01	48	6.18942		47838	0.1	48	4.89112
8345	t=0	10.3971		72133	0.1	48	5.67021		55896	0.1	48	9.3621		13466	0.01	48	7.01813		47869	0.1	48	5.19484
8347	t=0	9.13983		72164	0.1	48	9.3621		55899	0.1	48	7.23138		13470	0.01	48	6.30256		47875	0.1	48	5.43415
8348	t=0	10.8122		72165	0.1	48	7.75025		55936	0.1	48	8.39434		13481	0.01	48	7.07175		47883	0.1	48	5.78702
8353	t=0	3.22969		72211	0.1	48	7.33678		55956	0.1	48	5.6115		13488	0.01	48	6.41489		47885	0.1	48	4.70644
8355	t=0	11.3049		72240	0.1	48	10.2003		55983	0.1	48	7.28418		13489	0.01	48	5.72871		47894	0.1	48	5.43415
8359	t=0	8.72691		72301	0.1	48	7.80102		56005	0.1	48	4.5823		13492	0.01	48	6.07547		47910	0.1	48	6.30256
8361	t=0	10.7014		72318	0.1	48	5.78702		56021	0.1	48	7.01813		13493	0.01	48	6.5264		47911	0.1	48	5.72871
8362	t=0	5.1345		72361	0.1	48	5.25497		56045	0.1	48	5.78702		13499	0.01	48	8.10134		47936	0.1	48	4.95227
8370	t=0	10.3971		72378	0.1	48	7.12516		56068	0.1	48	4.07761		13504	0.01	48	5.37463		47950	0.1	48	5.25497
8376	t=0	8.5856		72408	0.1	48	5.01322		56075	0.1	48	6.01818		13505	0.01	48	6.5264		47964	0.1	48	3.82038
8390	t=0	6.85605		72415	0.1	48	5.07396		56077	0.1	48	4.45735		13512	0.01	48	5.72871		47968	0.1	48	5.1345
8395	t=0	9.66473		72442	0.1	48	9.95739		56078	0.1	48	6.47075		13523	0.01	48	7.54514		47980	0.1	48	5.01322
8405	t=0	9.09476		72457	0.1	48	7.54514		56104	0.1	48	8.44246		13524	0.01	48	7.12516		47996	0.1	48	4.70644
8410	t=0	9.2738		72522	0.1	48	5.3149		56114	0.1	48	5.3149		13525	0.01	48	6.18942		48005	0.1	48	3.16304
8421	t=0	6.13255		72529	0.1	48	7.12516		56125	0.1	48	7.44137		13529	0.01	48	5.49347		48011	0.1	48	3.16304
8422	t=0	7.85158		72575	0.1	48	7.07175		56134	0.1	48	7.28418		13547	0.01	48	5.78702		48012	0.1	48	3.49425
8425	t=0	8.39434		72577	0.1	48	6.41489		56152	0.1	48	4.64447		13567	0.01	48	6.07547		48017	0.1	48	5.1345
8428	t=0	7.6481		72584	0.1	48	8.7736		56156	0.1	48	4.82976		13568	0.01	48	5.01322		48037	0.1	48	3.88499
8431	t=0	10.8487		72626	0.1	48	5.84511		56160	0.1	48	6.07547		13571	0.01	48	7.12516		48048	0.1	48	4.89112
8432	t=0	10.4359		72627	0.1	48	5.07396		56196	0.1	48	5.90301		13575	0.01	48	8.00205		48066	0.1	48	4.205
8446	t=0	10.3582		72651	0.1	48	5.1345		56197	0.1	48	7.12516		13578	0.01	48	5.6115		48067	0.1	48	5.01322
8448	t=0	4.14141		72656	0.1	48	7.12516		56202	0.1	48	4.14141		13579	0.01	48	6.85605		48078	0.1	48	5.01322
8452	t=0	4.51993		72672	0.1	48	6.35883		56216	0.1	48	9.83319		13587	0.01	48	6.47075		48099	0.1	48	5.37463
8463	t=0	7.90194		72680	0.1	48	6.74698		56219	0.1	48	7.23138		13601	0.01	48	6.91028		48105	0.1	48	5.49347
8467	t=0	10.1201		72694	0.1	48	8.95834		56220	0.1	48	5.55259		13604	0.01	48	6.80162		48106	0.1	48	6.07547
8472	t=0	7.17837		72713	0.1	48	5.72871		56237	0.1	48	6.07547		13609	0.01	48	5.43415		48119	0.1	48	5.25497
8474	t=0	5.01322		72726	0.1	48	8.49038		56266	0.1	48	4.70644		13613	0.01	48	5.9607		48144	0.1	48	4.95227
8475	t=0	11.0282		72741	0.1	48	7.12516		56271	0.1	48	7.6481		13621	0.01	48	8.10134		48154	0.1	48	5.1345
8477	t=0	10.6266		72753	0.1	48	7.12516		56279	0.1	48	5.37463		13636	0.01	48	7.23138		48167	0.1	48	5.90301
8481	t=0	10.8487		72763	0.1	48	7.33678		56284	0.1	48	7.75025		13641	0.01	48	7.01813		48184	0.1	48	6.41489
8483	t=0	11.969		72788	0.1	48	8.29749		56288	0.1	48	4.14141		13643	0.01	48	6.18942		48192	0.1	48	4.7682
8490	t=0	10.5128		72800	0.1	48	5.37463		56299	0.1	48	4.70644		13649	0.01	48	4.7682		48208	0.1	48	5.25497
8500	t=0	6.91028		72806	0.1	48	5.3149		56321	0.1	48	5.84511		13651	0.01	48	5.72871		48227	0.1	48	5.19484
8504	t=0	4.51993		72808	0.1	48	7.01813		56324	0.1	48	8.29749		13655	0.01	48	7.9521		48239	0.1	48	3.75556
8510	t=0	10.6266		72817	0.1	48	5.9607		56347	0.1	48	4.2684		13657	0.01	48	6.6371		48281	0.1	48	4.33158
8515	t=0	5.1345		72860	0.1	48	7.28418		56403	0.1	48	5.1345		13663	0.01	48	6.2461		48370	0.1	48	5.67021
8517	t=0	11.1682		72871	0.1	48	6.85605		56407	0.1	48	6.07547		13680	0.01	48	5.37463		48382	0.1	48	6.5264
8531	t=0	10.8122		72882	0.1	48	5.67021		56410	0.1	48	6.47075		13687	0.01	48	8.53809		48383	0.1	48	4.45735
8534	t=0	10.2796		72928	0.1	48	7.23138		56413	0.1	48	5.9607		13688	0.01	48	5.78702		48404	0.1	48	5.3149
8535	t=0	8.68001		72957	0.1	48	5.49347		56418	0.1	48	5.72871		13693	0.01	48	7.07175		48406	0.1	48	4.51993
8536	t=0	11.3385		72962	0.1	48	8.63291		56438	0.1	48	5.1345		13710	0.01	48	6.80162		48435	0.1	48	3.9494
8538	t=0	11.9984		72974	0.1	48	7.07175		56458	0.1	48	9.13983		13713	0.01	48	6.58185		48474	0.1	48	4.70644
8541	t=0	9.3621		140255	10	48	7.38918		56470	0.1	48	6.80162		13720	0.01	48	6.69214		48509	0.1	48	7.07175
8547	t=0	4.64447		140256	10	48	9.91619		56477	0.1	48	7.6481		13723	0.01	48	4.45735		48513	0.1	48	4.01361
8553	t=0	9.04949		140271	10	48	5.1345		56484	0.1	48	7.01813		13737	0.01	48	5.07396		48518	0.1	48	5.01322
8554	t=0	11.2027		140276	10	48	5.37463		56489	0.1	48	7.54514		13754	0.01	48	7.33678		48546	0.1	48	5.43415
8563	t=0	4.64447		140278	10	48	4.70644		56502	0.1	48	3.9494		13763	0.01	48	6.30256		48554	0.1	48	5.01322
8565	t=0	4.7682		140282	10	48	9.13983		56510	0.1	48	5.55259		13766	0.01	48	5.78702		48574	0.1	48	5.37463
8566	t=0	7.38918		140289	10	48	7.49336		56512	0.1	48	9.00402		13770	0.01	48	5.19484		48583	0.1	48	5.55259
8576	t=0	5.01322		140292	10	48	5.19484		56531	0.1	48	7.28418		13784	0.01	48	5.6115		48592	0.1	48	5.07396
8579	t=0	7.80102		140307	10	48	4.33158		56550	0.1	48	6.96431		13788	0.01	48	4.5823		48594	0.1	48	5.01322
8590	t=0	9.22935		140331	10	48	4.45735		56578	0.1	48	3.82038		13797	0.01	48	5.37463		48605	0.1	48	4.7682
8603	t=0	4.45735		140339	10	48	6.35883		56624	0.1	48	6.07547		13798	0.01	48	7.01813		48607	0.1	48	5.90301
8614	t=0	10.2401		140348	10	48	5.37463		56634	0.1	48	7.07175		13812	0.01	48	5.01322		48611	0.1	48	5.01322
8616	t=0	10.7014		140358	10	48	5.1345		56640	0.1	48	6.58185		13836	0.01	48	7.9521		48618	0.1	48	5.07396
8634	t=0	10.7755		140375	10	48	7.59673		56647	0.1	48	3.82038		13848	0.01	48	4.205		48623	0.1	48	5.43415
8637	t=0	5.6115		140398	10	48	5.84511		56671	0.1	48	6.85605		13857	0.01	48	6.13255		48630	0.1	48	5.6115
8640	t=0	3.9494		140426	10	48	5.25497		56680	0.1	48	4.89112		13859	0.01	48	7.49336		48655	0.1	48	5.55259
8645	t=0	7.85158		140437	10	48	5.6115		56692	0.1	48	6.07547		13862	0.01	48	6.30256		48659	0.1	48	5.25497
8655	t=0	8.7736		140458	10	48	7.69928		56700	0.1	48	6.5264		13868	0.01	48	4.7682		48665	0.1	48	4.14141
8662	t=0	3.75556		140470	10	48	8.7736		56703	0.1	48	7.54514		13869	0.01	48	5.01322		48691	0.1	48	3.02913
8669	t=0	7.85158		140499	10	48	7.01813		56712	0.1	48	6.01818		13880	0.01	48	4.51993		48703	0.1	48	5.07396
8670	t=0	3.75556		140513	10	48	6.47075		56714	0.1	48	4.45735		13881	0.01	48	9.74937		48705	0.1	48	3.36238
8676	t=0	8.44246		140514	10	48	5.78702		56742	0.1	48	5.37463		13891	0.01	48	7.59673		48710	0.1	48	4.07761
8683	t=0	4.5823		140518	10	48	8.49038		56754	0.1	48	5.78702		13897	0.01	48	5.9607		48716	0.1	48	6.30256
8685	t=0	8.86638		140541	10	48	7.23138		56767	0.1	48	6.35883		13903	0.01	48	2.96187		48751	0.1	48	4.07761
8688	t=0	8.24876		140547	10	48	7.85158		56788	0.1	48	7.17837		13905	0.01	48	6.41489		48810	0.1	48	5.07396
8697	t=0	3.55988		140553	10	48	8.15069		56803	0.1	48	7.44137		13909	0.01	48	7.59673		48823	0.1	48	5.78702
8702	t=0	5.3149		140593	10	48	6.58185		56823	0.1	48	4.7682		13933	0.01	48	7.90194		48832	0.1	48	5.55259
8712	t=0	8.82009		140601	10	48	5.37463		56858	0.1	48	9.95739		13934	0.01	48	6.80162		48838	0.1	48	5.55259
8714	t=0	9.3621		140614	10	48	6.47075		56867	0.1	48	4.7682		13941	0.01	48	9.49302		48847	0.1	48	4.64447
8718	t=0	9.91619		140649	10	48	9.00402		56879	0.1	48	5.43415		13944	0.01	48	7.38918		48849	0.1	48	3.09619
8719	t=0	8.00205		140655	10	48	6.30256		56887	0.1	48	3.49425		13952	0.01	48	6.30256		48860	0.1	48	5.43415
8721	t=0	9.66473		140677	10	48	5.9607		56898	0.1	48	5.67021		13953	0.01	48	7.49336		48863	0.1	48	6.5264
8726	t=0	8.82009		140680	10	48	5.90301		56903	0.1	48	4.89112		13954	0.01	48	6.07547		48874	0.1	48	4.82976
8735	t=0	11.664		140692	10	48	8.72691		56904	0.1	48	6.41489		13957	0.01	48	7.49336		48889	0.1	48	5.49347
8746	t=0	11.0282		140702	10	48	7.49336		56912	0.1	48	7.07175		13959	0.01	48	4.89112		48893	0.1	48	5.84511
8747	t=0	10.9927		140706	10	48	8.0518		56917	0.1	48	6.07547		14002	0.01	48	3.9494		48915	0.1	48	5.19484
8748	t=0	9.62211		140707	10	48	8.0518		56922	0.1	48	5.6115		14006	0.01	48	6.35883		48936	0.1	48	6.13255
8750	t=0	10.5509		140741	10	48	7.17837		56957	0.1	48	8.95834		14011	0.01	48	6.91028		48940	0.1	48	4.89112
8751	t=0	6.74698		140760	10	48	5.1345		56962	0.1	48	6.41489		14013	0.01	48	6.35883		48972	0.1	48	5.37463
8758	t=0	6.30256		140771	10	48	6.6371		56985	0.1	48	7.9521		14014	0.01	48	6.13255		48977	0.1	48	5.55259
8773	t=0	9.04949		140776	10	48	5.19484		56997	0.1	48	3.69054		14016	0.01	48	5.49347		48988	0.1	48	4.70644
8775	t=0	11.664		140779	10	48	4.89112		57001	0.1	48	8.00205		14051	0.01	48	8.53809		48999	0.1	48	4.33158
8788	t=0	2.8944		140799	10	48	6.07547		57034	0.1	48	6.2461		14058	0.01	48	6.13255		49038	0.1	48	6.47075
8797	t=0	6.80162		140800	10	48	8.34602		57044	0.1	48	4.5823		14072	0.01	48	4.01361		49064	0.1	48	4.14141
8798	t=0	4.39457		140803	10	48	4.07761		57065	0.1	48	8.5856		14074	0.01	48	6.96431		49071	0.1	48	3.49425
8799	t=0	3.82038		140841	10	48	6.47075		57076	0.1	48	7.80102		14088	0.01	48	6.80162		49088	0.1	48	5.9607
8802	t=0	6.01818		140857	10	48	4.89112		57090	0.1	48	5.84511		14091	0.01	48	4.39457		49137	0.1	48	5.07396
8803	t=0	11.372		140862	10	48	8.63291		57102	0.1	48	4.5823		14094	0.01	48	6.96431		49143	0.1	48	6.5264
8805	t=0	7.80102		140871	10	48	4.64447		57103	0.1	48	6.69214		14097	0.01	48	8.0518		49154	0.1	48	3.82038
8806	t=0	11.4383		140878	10	48	8.39434		57173	0.1	48	6.18942		14102	0.01	48	7.85158		49177	0.1	48	5.25497
8809	t=0	9.2738		140881	10	48	6.91028		57190	0.1	48	5.43415		14121	0.01	48	5.72871		49178	0.1	48	4.89112
8814	t=0	7.80102		140908	10	48	7.33678		57191	0.1	48	5.67021		14147	0.01	48	8.00205		49180	0.1	48	4.82976
8817	t=0	7.9521		140919	10	48	6.91028		57199	0.1	48	7.44137		14148	0.01	48	6.35883		49184	0.1	48	5.49347
8821	t=0	4.89112		140953	10	48	7.59673		57208	0.1	48	7.33678		14152	0.01	48	6.85605		49243	0.1	48	4.7682
8826	t=0	7.85158		140960	10	48	9.95739		57211	0.1	48	4.89112		14159	0.01	48	5.43415		49262	0.1	48	4.45735
8827	t=0	3.09619		140986	10	48	6.91028		57215	0.1	48	8.39434		14162	0.01	48	5.72871		49266	0.1	48	3.42842
8828	t=0	9.91619		140991	10	48	4.39457		57225	0.1	48	8.49038		14180	0.01	48	6.74698		49269	0.1	48	5.72871
8829	t=0	4.205		141006	10	48	7.38918		57238	0.1	48	7.28418		14183	0.01	48	4.205		49270	0.1	48	4.33158
8836	t=0	6.18942		141022	10	48	6.01818		57244	0.1	48	6.35883		14188	0.01	48	6.30256		49284	0.1	48	5.3149
8847	t=0	9.13983		141062	10	48	6.85605		57296	0.1	48	7.17837		14192	0.01	48	4.70644		49289	0.1	48	4.45735
8851	t=0	11.0282		141068	10	48	4.95227		57313	0.1	48	6.18942		14202	0.01	48	6.69214		49290	0.1	48	4.70644
8852	t=0	6.01818		141071	10	48	9.2738		57327	0.1	48	6.41489		14208	0.01	48	6.30256		49295	0.1	48	3.9494
8866	t=0	8.95834		141073	10	48	6.47075		57349	0.1	48	7.44137		14213	0.01	48	8.15069		49313	0.1	48	5.1345
8873	t=0	6.35883		141083	10	48	5.3149		57382	0.1	48	4.95227		14215	0.01	48	5.01322		49316	0.1	48	5.07396
8874	t=0	11.9394		141093	10	48	5.49347		57409	0.1	48	5.78702		14226	0.01	48	6.18942		49324	0.1	48	3.69054
8878	t=0	9.57929		141100	10	48	5.6115		57413	0.1	48	4.64447		14237	0.01	48	5.01322		49328	0.1	48	4.39457
8885	t=0	5.49347		141101	10	48	5.07396		57435	0.1	48	7.33678		14244	0.01	48	5.01322		49366	0.1	48	4.82976
8888	t=0	9.62211		141130	10	48	6.69214		57453	0.1	48	4.82976		14252	0.01	48	4.89112		49376	0.1	48	5.37463
8892	t=0	9.87479		141175	10	48	4.5823		57463	0.1	48	7.80102		14253	0.01	48	6.35883		49409	0.1	48	5.67021
8897	t=0	8.82009		141181	10	48	5.67021		57467	0.1	48	8.86638		14261	0.01	48	6.58185		49426	0.1	48	4.82976
8906	t=0	8.0518		141188	10	48	7.12516		57469	0.1	48	5.72871		14262	0.01	48	7.38918		49429	0.1	48	4.205
8916	t=0	9.95739		141191	10	48	7.23138		57471	0.1	48	4.07761		14267	0.01	48	6.96431		49430	0.1	48	5.43415
8924	t=0	6.41489		141198	10	48	4.2684		57484	0.1	48	5.07396		14268	0.01	48	7.17837		49437	0.1	48	3.88499
8934	t=0	8.24876		141212	10	48	4.89112		57499	0.1	48	5.3149		14272	0.01	48	6.47075		49444	0.1	48	5.43415
8939	t=0	6.47075		141214	10	48	6.5264		57511	0.1	48	5.78702		14273	0.01	48	7.49336		49471	0.1	48	4.14141
8940	t=0	10.3971		141216	10	48	7.90194		57522	0.1	48	4.39457		14274	0.01	48	6.18942		49511	0.1	48	3.82038
8941	t=0	4.70644		141239	10	48	9.04949		57558	0.1	48	5.90301		14275	0.01	48	5.55259		49515	0.1	48	4.95227
8945	t=0	7.75025		141261	10	48	4.70644		57583	0.1	48	6.58185		14302	0.01	48	6.30256		49519	0.1	48	3.62531
8946	t=0	9.91619		141294	10	48	4.205		57584	0.1	48	6.41489		14325	0.01	48	7.28418		49531	0.1	48	6.5264
8950	t=0	10.2796		141295	10	48	6.18942		57592	0.1	48	7.6481		14332	0.01	48	4.64447		49535	0.1	48	5.67021
[truncated: 52,568 more rows]

## Sheet: Figure 6d
Object Number	Sample	Epo Concentration	Quantile	Nuclear Offset
11	100UEpo_A_BM	100	Quantile_4	0.546256
20	100UEpo_A_BM	100	Quantile_4	0.539637
25	100UEpo_A_BM	100	Quantile_4	0.60125
28	100UEpo_A_BM	100	Quantile_2	0.480994
51	100UEpo_A_BM	100	Quantile_4	0.540925
56	100UEpo_A_BM	100	Quantile_1	0.43137
59	100UEpo_A_BM	100	Quantile_1	0.347905
72	100UEpo_A_BM	100	Quantile_1	0.407211
78	100UEpo_A_BM	100	Quantile_2	0.459239
85	100UEpo_A_BM	100	Quantile_3	0.48587
101	100UEpo_A_BM	100	Quantile_2	0.476745
111	100UEpo_A_BM	100	Quantile_1	0.383005
116	100UEpo_A_BM	100	Quantile_5	0.633851
118	100UEpo_A_BM	100	Quantile_2	0.462163
133	100UEpo_A_BM	100	Quantile_4	0.55821
153	100UEpo_A_BM	100	Quantile_1	0.426175
167	100UEpo_A_BM	100	Quantile_1	0.410872
169	100UEpo_A_BM	100	Quantile_3	0.502435
177	100UEpo_A_BM	100	Quantile_2	0.456094
190	100UEpo_A_BM	100	Quantile_1	0.412428
192	100UEpo_A_BM	100	Quantile_2	0.461468
193	100UEpo_A_BM	100	Quantile_4	0.535225
195	100UEpo_A_BM	100	Quantile_1	0.292656
201	100UEpo_A_BM	100	Quantile_3	0.532287
203	100UEpo_A_BM	100	Quantile_3	0.519447
205	100UEpo_A_BM	100	Quantile_3	0.50069
227	100UEpo_A_BM	100	Quantile_3	0.521781
243	100UEpo_A_BM	100	Quantile_4	0.540466
246	100UEpo_A_BM	100	Quantile_1	0.420734
273	100UEpo_A_BM	100	Quantile_3	0.505936
276	100UEpo_A_BM	100	Quantile_2	0.471831
292	100UEpo_A_BM	100	Quantile_3	0.502836
298	100UEpo_A_BM	100	Quantile_2	0.473119
306	100UEpo_A_BM	100	Quantile_5	0.744791
312	100UEpo_A_BM	100	Quantile_2	0.469234
324	100UEpo_A_BM	100	Quantile_1	0.343936
330	100UEpo_A_BM	100	Quantile_2	0.451902
340	100UEpo_A_BM	100	Quantile_3	0.531016
345	100UEpo_A_BM	100	Quantile_2	0.464773
349	100UEpo_A_BM	100	Quantile_3	0.509684
361	100UEpo_A_BM	100	Quantile_1	0.335387
362	100UEpo_A_BM	100	Quantile_4	0.566626
365	100UEpo_A_BM	100	Quantile_5	0.617373
371	100UEpo_A_BM	100	Quantile_1	0.374146
374	100UEpo_A_BM	100	Quantile_1	0.431201
377	100UEpo_A_BM	100	Quantile_2	0.481089
381	100UEpo_A_BM	100	Quantile_3	0.49254
394	100UEpo_A_BM	100	Quantile_4	0.558395
403	100UEpo_A_BM	100	Quantile_4	0.573954
409	100UEpo_A_BM	100	Quantile_3	0.511894
411	100UEpo_A_BM	100	Quantile_2	0.460434
415	100UEpo_A_BM	100	Quantile_2	0.455138
417	100UEpo_A_BM	100	Quantile_2	0.459999
420	100UEpo_A_BM	100	Quantile_4	0.593346
437	100UEpo_A_BM	100	Quantile_1	0.417759
441	100UEpo_A_BM	100	Quantile_1	0.169
445	100UEpo_A_BM	100	Quantile_2	0.443169
446	100UEpo_A_BM	100	Quantile_2	0.48226
447	100UEpo_A_BM	100	Quantile_1	0.386676
448	100UEpo_A_BM	100	Quantile_1	0.363749
451	100UEpo_A_BM	100	Quantile_5	0.764557
455	100UEpo_A_BM	100	Quantile_1	0.433368
469	100UEpo_A_BM	100	Quantile_1	0.426855
470	100UEpo_A_BM	100	Quantile_4	0.569185
481	100UEpo_A_BM	100	Quantile_1	0.417804
487	100UEpo_A_BM	100	Quantile_1	0.431464
499	100UEpo_A_BM	100	Quantile_1	0.384896
508	100UEpo_A_BM	100	Quantile_1	0.368665
510	100UEpo_A_BM	100	Quantile_3	0.487286
526	100UEpo_A_BM	100	Quantile_3	0.490173
557	100UEpo_A_BM	100	Quantile_4	0.57777
564	100UEpo_A_BM	100	Quantile_4	0.571843
592	100UEpo_A_BM	100	Quantile_2	0.470651
600	100UEpo_A_BM	100	Quantile_2	0.443174
605	100UEpo_A_BM	100	Quantile_5	0.614651
609	100UEpo_A_BM	100	Quantile_1	0.372232
614	100UEpo_A_BM	100	Quantile_3	0.500964
617	100UEpo_A_BM	100	Quantile_2	0.458275
620	100UEpo_A_BM	100	Quantile_1	0.406719
622	100UEpo_A_BM	100	Quantile_4	0.556831
650	100UEpo_A_BM	100	Quantile_5	0.642047
656	100UEpo_A_BM	100	Quantile_3	0.496133
675	100UEpo_A_BM	100	Quantile_2	0.447516
681	100UEpo_A_BM	100	Quantile_1	0.425792
683	100UEpo_A_BM	100	Quantile_2	0.47832
708	100UEpo_A_BM	100	Quantile_3	0.496091
713	100UEpo_A_BM	100	Quantile_4	0.568668
719	100UEpo_A_BM	100	Quantile_1	0.425956
725	100UEpo_A_BM	100	Quantile_2	0.462761
727	100UEpo_A_BM	100	Quantile_1	0.338731
740	100UEpo_A_BM	100	Quantile_5	0.622661
744	100UEpo_A_BM	100	Quantile_3	0.495287
752	100UEpo_A_BM	100	Quantile_5	0.668732
761	100UEpo_A_BM	100	Quantile_3	0.528635
769	100UEpo_A_BM	100	Quantile_1	0.372691
770	100UEpo_A_BM	100	Quantile_5	0.639062
774	100UEpo_A_BM	100	Quantile_1	0.360282
776	100UEpo_A_BM	100	Quantile_4	0.571289
780	100UEpo_A_BM	100	Quantile_4	0.550918
783	100UEpo_A_BM	100	Quantile_2	0.44856
798	100UEpo_A_BM	100	Quantile_2	0.435081
804	100UEpo_A_BM	100	Quantile_1	0.366572
814	100UEpo_A_BM	100	Quantile_5	0.64775
817	100UEpo_A_BM	100	Quantile_1	0.38641
824	100UEpo_A_BM	100	Quantile_2	0.463085
837	100UEpo_A_BM	100	Quantile_3	0.520402
863	100UEpo_A_BM	100	Quantile_1	0.406699
865	100UEpo_A_BM	100	Quantile_1	0.419928
880	100UEpo_A_BM	100	Quantile_2	0.469939
922	100UEpo_A_BM	100	Quantile_2	0.445057
927	100UEpo_A_BM	100	Quantile_1	0.39785
930	100UEpo_A_BM	100	Quantile_1	0.333068
940	100UEpo_A_BM	100	Quantile_1	0.411609
941	100UEpo_A_BM	100	Quantile_2	0.481306
948	100UEpo_A_BM	100	Quantile_3	0.500325
951	100UEpo_A_BM	100	Quantile_4	0.544172
952	100UEpo_A_BM	100	Quantile_5	0.630805
971	100UEpo_A_BM	100	Quantile_3	0.483635
1001	100UEpo_A_BM	100	Quantile_5	0.657973
1010	100UEpo_A_BM	100	Quantile_3	0.492894
1013	100UEpo_A_BM	100	Quantile_2	0.467432
1049	100UEpo_A_BM	100	Quantile_3	0.51711
1053	100UEpo_A_BM	100	Quantile_5	0.620077
1056	100UEpo_A_BM	100	Quantile_3	0.513897
1062	100UEpo_A_BM	100	Quantile_1	0.375537
1076	100UEpo_A_BM	100	Quantile_1	0.413104
1084	100UEpo_A_BM	100	Quantile_3	0.497865
1086	100UEpo_A_BM	100	Quantile_1	0.424971
1090	100UEpo_A_BM	100	Quantile_4	0.552125
1092	100UEpo_A_BM	100	Quantile_4	0.589113
1095	100UEpo_A_BM	100	Quantile_3	0.489824
1110	100UEpo_A_BM	100	Quantile_4	0.535585
1121	100UEpo_A_BM	100	Quantile_1	0.405483
1122	100UEpo_A_BM	100	Quantile_1	0.406282
1128	100UEpo_A_BM	100	Quantile_4	0.597316
1130	100UEpo_A_BM	100	Quantile_4	0.560656
1135	100UEpo_A_BM	100	Quantile_2	0.463133
1154	100UEpo_A_BM	100	Quantile_4	0.53831
1156	100UEpo_A_BM	100	Quantile_4	0.577613
1157	100UEpo_A_BM	100	Quantile_2	0.459911
1166	100UEpo_A_BM	100	Quantile_1	0.389239
1175	100UEpo_A_BM	100	Quantile_4	0.554303
1185	100UEpo_A_BM	100	Quantile_5	0.730207
1193	100UEpo_A_BM	100	Quantile_4	0.545576
1194	100UEpo_A_BM	100	Quantile_1	0.412878
1212	100UEpo_A_BM	100	Quantile_1	0.414771
1217	100UEpo_A_BM	100	Quantile_2	0.480142
1218	100UEpo_A_BM	100	Quantile_3	0.523068
1230	100UEpo_A_BM	100	Quantile_5	0.63416
1241	100UEpo_A_BM	100	Quantile_1	0.379051
1245	100UEpo_A_BM	100	Quantile_2	0.457935
1247	100UEpo_A_BM	100	Quantile_2	0.441126
1250	100UEpo_A_BM	100	Quantile_1	0.373207
1272	100UEpo_A_BM	100	Quantile_1	0.380775
1279	100UEpo_A_BM	100	Quantile_1	0.411017
1289	100UEpo_A_BM	100	Quantile_2	0.442793
1294	100UEpo_A_BM	100	Quantile_4	0.561504
1296	100UEpo_A_BM	100	Quantile_5	0.660527
1303	100UEpo_A_BM	100	Quantile_4	0.598487
1318	100UEpo_A_BM	100	Quantile_4	0.603161
1325	100UEpo_A_BM	100	Quantile_5	0.768302
1326	100UEpo_A_BM	100	Quantile_3	0.497184
1327	100UEpo_A_BM	100	Quantile_3	0.508444
1330	100UEpo_A_BM	100	Quantile_4	0.560063
1343	100UEpo_A_BM	100	Quantile_4	0.562933
1347	100UEpo_A_BM	100	Quantile_3	0.486294
1361	100UEpo_A_BM	100	Quantile_2	0.43625
1372	100UEpo_A_BM	100	Quantile_1	0.374539
1386	100UEpo_A_BM	100	Quantile_1	0.363496
1389	100UEpo_A_BM	100	Quantile_1	0.391596
1395	100UEpo_A_BM	100	Quantile_1	0.392978
1408	100UEpo_A_BM	100	Quantile_4	0.55566
1410	100UEpo_A_BM	100	Quantile_2	0.444308
1420	100UEpo_A_BM	100	Quantile_3	0.498484
1427	100UEpo_A_BM	100	Quantile_2	0.443992
1450	100UEpo_A_BM	100	Quantile_2	0.454313
1475	100UEpo_A_BM	100	Quantile_4	0.535425
1480	100UEpo_A_BM	100	Quantile_3	0.520046
1483	100UEpo_A_BM	100	Quantile_2	0.466824
1497	100UEpo_A_BM	100	Quantile_3	0.529286
1499	100UEpo_A_BM	100	Quantile_2	0.453515
1501	100UEpo_A_BM	100	Quantile_5	0.630563
1503	100UEpo_A_BM	100	Quantile_4	0.556062
1505	100UEpo_A_BM	100	Quantile_4	0.550105
1509	100UEpo_A_BM	100	Quantile_1	0.384712
1523	100UEpo_A_BM	100	Quantile_2	0.465996
1539	100UEpo_A_BM	100	Quantile_5	0.678764
1553	100UEpo_A_BM	100	Quantile_1	0.402165
1571	100UEpo_A_BM	100	Quantile_4	0.581067
1580	100UEpo_A_BM	100	Quantile_3	0.496508
1595	100UEpo_A_BM	100	Quantile_3	0.51544
1601	100UEpo_A_BM	100	Quantile_1	0.410886
1603	100UEpo_A_BM	100	Quantile_1	0.430795
1612	100UEpo_A_BM	100	Quantile_5	0.64539
1623	100UEpo_A_BM	100	Quantile_1	0.365732
1625	100UEpo_A_BM	100	Quantile_2	0.458292
1626	100UEpo_A_BM	100	Quantile_5	0.661574
1645	100UEpo_A_BM	100	Quantile_4	0.542569
1649	100UEpo_A_BM	100	Quantile_2	0.481482
1669	100UEpo_A_BM	100	Quantile_2	0.468175
1679	100UEpo_A_BM	100	Quantile_3	0.49145
1681	100UEpo_A_BM	100	Quantile_3	0.507663
1689	100UEpo_A_BM	100	Quantile_4	0.53656
1702	100UEpo_A_BM	100	Quantile_3	0.488413
1706	100UEpo_A_BM	100	Quantile_4	0.589903
1710	100UEpo_A_BM	100	Quantile_3	0.484455
1712	100UEpo_A_BM	100	Quantile_2	0.457148
1720	100UEpo_A_BM	100	Quantile_2	0.452603
1722	100UEpo_A_BM	100	Quantile_3	0.488984
1726	100UEpo_A_BM	100	Quantile_3	0.514479
1731	100UEpo_A_BM	100	Quantile_1	0.420423
1754	100UEpo_A_BM	100	Quantile_2	0.472886
1764	100UEpo_A_BM	100	Quantile_1	0.397796
1768	100UEpo_A_BM	100	Quantile_1	0.415524
1774	100UEpo_A_BM	100	Quantile_1	0.333466
1778	100UEpo_A_BM	100	Quantile_3	0.523719
1782	100UEpo_A_BM	100	Quantile_3	0.508981
1788	100UEpo_A_BM	100	Quantile_4	0.541242
1790	100UEpo_A_BM	100	Quantile_3	0.507976
1792	100UEpo_A_BM	100	Quantile_5	0.619668
1796	100UEpo_A_BM	100	Quantile_4	0.538216
1815	100UEpo_A_BM	100	Quantile_1	0.34983
1823	100UEpo_A_BM	100	Quantile_2	0.440785
1831	100UEpo_A_BM	100	Quantile_3	0.504393
1834	100UEpo_A_BM	100	Quantile_3	0.529418
1838	100UEpo_A_BM	100	Quantile_2	0.472462
1867	100UEpo_A_BM	100	Quantile_3	0.516063
1873	100UEpo_A_BM	100	Quantile_2	0.454621
1882	100UEpo_A_BM	100	Quantile_3	0.513621
1884	100UEpo_A_BM	100	Quantile_1	0.408919
1891	100UEpo_A_BM	100	Quantile_5	0.657371
1904	100UEpo_A_BM	100	Quantile_3	0.51235
1911	100UEpo_A_BM	100	Quantile_1	0.381263
1932	100UEpo_A_BM	100	Quantile_4	0.538234
1942	100UEpo_A_BM	100	Quantile_3	0.486271
1947	100UEpo_A_BM	100	Quantile_2	0.437204
1954	100UEpo_A_BM	100	Quantile_2	0.447065
1960	100UEpo_A_BM	100	Quantile_1	0.41482
1961	100UEpo_A_BM	100	Quantile_3	0.518151
1968	100UEpo_A_BM	100	Quantile_3	0.505898
1977	100UEpo_A_BM	100	Quantile_1	0.378869
1985	100UEpo_A_BM	100	Quantile_1	0.409321
1989	100UEpo_A_BM	100	Quantile_1	0.408702
2006	100UEpo_A_BM	100	Quantile_1	0.402985
2023	100UEpo_A_BM	100	Quantile_2	0.470939
2031	100UEpo_A_BM	100	Quantile_1	0.407359
2037	100UEpo_A_BM	100	Quantile_3	0.522734
2044	100UEpo_A_BM	100	Quantile_1	0.36402
2052	100UEpo_A_BM	100	Quantile_2	0.444994
2056	100UEpo_A_BM	100	Quantile_2	0.476895
2062	100UEpo_A_BM	100	Quantile_1	0.392687
2069	100UEpo_A_BM	100	Quantile_1	0.40392
2080	100UEpo_A_BM	100	Quantile_4	0.55231
2101	100UEpo_A_BM	100	Quantile_2	0.435806
2103	100UEpo_A_BM	100	Quantile_1	0.404115
2108	100UEpo_A_BM	100	Quantile_3	0.505955
2109	100UEpo_A_BM	100	Quantile_1	0.34655
2121	100UEpo_A_BM	100	Quantile_2	0.442176
2145	100UEpo_A_BM	100	Quantile_1	0.323164
2148	100UEpo_A_BM	100	Quantile_2	0.447046
2150	100UEpo_A_BM	100	Quantile_3	0.5251
2152	100UEpo_A_BM	100	Quantile_3	0.522187
2174	100UEpo_A_BM	100	Quantile_4	0.533792
2185	100UEpo_A_BM	100	Quantile_1	0.274741
2194	100UEpo_A_BM	100	Quantile_3	0.494278
2202	100UEpo_A_BM	100	Quantile_1	0.41314
2211	100UEpo_A_BM	100	Quantile_2	0.470135
2212	100UEpo_A_BM	100	Quantile_4	0.597256
2231	100UEpo_A_BM	100	Quantile_3	0.491189
2258	100UEpo_A_BM	100	Quantile_2	0.481139
2260	100UEpo_A_BM	100	Quantile_4	0.568794
2269	100UEpo_A_BM	100	Quantile_3	0.500448
2273	100UEpo_A_BM	100	Quantile_1	0.397067
2287	100UEpo_A_BM	100	Quantile_3	0.491522
2290	100UEpo_A_BM	100	Quantile_2	0.438069
2313	100UEpo_A_BM	100	Quantile_1	0.397793
2316	100UEpo_A_BM	100	Quantile_1	0.398147
2325	100UEpo_A_BM	100	Quantile_1	0.412481
2333	100UEpo_A_BM	100	Quantile_4	0.608773
2344	100UEpo_A_BM	100	Quantile_2	0.435757
2345	100UEpo_A_BM	100	Quantile_2	0.470232
2348	100UEpo_A_BM	100	Quantile_1	0.38909
2369	100UEpo_A_BM	100	Quantile_1	0.419995
2371	100UEpo_A_BM	100	Quantile_1	0.418604
2373	100UEpo_A_BM	100	Quantile_1	0.385414
2375	100UEpo_A_BM	100	Quantile_1	0.416531
2391	100UEpo_A_BM	100	Quantile_2	0.470486
2405	100UEpo_A_BM	100	Quantile_1	0.417985
2427	100UEpo_A_BM	100	Quantile_3	0.509688
2434	100UEpo_A_BM	100	Quantile_3	0.51314
2460	100UEpo_A_BM	100	Quantile_2	0.44163
2510	100UEpo_A_BM	100	Quantile_1	0.390539
2525	100UEpo_A_BM	100	Quantile_4	0.550017
2529	100UEpo_A_BM	100	Quantile_3	0.494593
2539	100UEpo_A_BM	100	Quantile_1	0.418202
2541	100UEpo_A_BM	100	Quantile_2	0.469467
2546	100UEpo_A_BM	100	Quantile_1	0.420916
2551	100UEpo_A_BM	100	Quantile_3	0.488002
2554	100UEpo_A_BM	100	Quantile_1	0.396471
2557	100UEpo_A_BM	100	Quantile_1	0.422111
2559	100UEpo_A_BM	100	Quantile_5	0.669075
2570	100UEpo_A_BM	100	Quantile_4	0.534641
2574	100UEpo_A_BM	100	Quantile_3	0.500843
2575	100UEpo_A_BM	100	Quantile_3	0.509828
2580	100UEpo_A_BM	100	Quantile_1	0.376306
2581	100UEpo_A_BM	100	Quantile_2	0.439992
2627	100UEpo_A_BM	100	Quantile_1	0.395371
2629	100UEpo_A_BM	100	Quantile_5	0.740467
2634	100UEpo_A_BM	100	Quantile_4	0.579298
2658	100UEpo_A_BM	100	Quantile_1	0.362516
2669	100UEpo_A_BM	100	Quantile_2	0.461444
2672	100UEpo_A_BM	100	Quantile_1	0.422385
2727	100UEpo_A_BM	100	Quantile_1	0.424386
2732	100UEpo_A_BM	100	Quantile_4	0.580504
2747	100UEpo_A_BM	100	Quantile_1	0.398656
2752	100UEpo_A_BM	100	Quantile_1	0.408415
2762	100UEpo_A_BM	100	Quantile_2	0.477749
2778	100UEpo_A_BM	100	Quantile_1	0.362655
2789	100UEpo_A_BM	100	Quantile_3	0.515157
2796	100UEpo_A_BM	100	Quantile_3	0.507312
2798	100UEpo_A_BM	100	Quantile_3	0.530266
2800	100UEpo_A_BM	100	Quantile_1	0.403673
2808	100UEpo_A_BM	100	Quantile_2	0.460859
2810	100UEpo_A_BM	100	Quantile_1	0.430921
2832	100UEpo_A_BM	100	Quantile_1	0.365589
2838	100UEpo_A_BM	100	Quantile_3	0.521797
2849	100UEpo_A_BM	100	Quantile_1	0.308257
2853	100UEpo_A_BM	100	Quantile_3	0.487664
2862	100UEpo_A_BM	100	Quantile_2	0.451279
2889	100UEpo_A_BM	100	Quantile_2	0.451367
2899	100UEpo_A_BM	100	Quantile_2	0.446472
2901	100UEpo_A_BM	100	Quantile_1	0.399083
2904	100UEpo_A_BM	100	Quantile_4	0.604992
2912	100UEpo_A_BM	100	Quantile_3	0.512574
2913	100UEpo_A_BM	100	Quantile_1	0.411563
2916	100UEpo_A_BM	100	Quantile_2	0.445853
2923	100UEpo_A_BM	100	Quantile_2	0.463211
2932	100UEpo_A_BM	100	Quantile_3	0.503735
2951	100UEpo_A_BM	100	Quantile_1	0.418456
2956	100UEpo_A_BM	100	Quantile_3	0.506682
2957	100UEpo_A_BM	100	Quantile_4	0.543678
2965	100UEpo_A_BM	100	Quantile_3	0.513427
2970	100UEpo_A_BM	100	Quantile_2	0.454721
2971	100UEpo_A_BM	100	Quantile_2	0.441691
2983	100UEpo_A_BM	100	Quantile_1	0.298303
2994	100UEpo_A_BM	100	Quantile_1	0.431313
3004	100UEpo_A_BM	100	Quantile_4	0.595819
3019	100UEpo_A_BM	100	Quantile_3	0.519922
3021	100UEpo_A_BM	100	Quantile_2	0.434
3037	100UEpo_A_BM	100	Quantile_1	0.420349
3039	100UEpo_A_BM	100	Quantile_3	0.524219
3041	100UEpo_A_BM	100	Quantile_2	0.434036
3058	100UEpo_A_BM	100	Quantile_3	0.498926
3079	100UEpo_A_BM	100	Quantile_2	0.459167
3095	100UEpo_A_BM	100	Quantile_2	0.448957
3117	100UEpo_A_BM	100	Quantile_1	0.383287
3122	100UEpo_A_BM	100	Quantile_3	0.517409
3124	100UEpo_A_BM	100	Quantile_3	0.500334
3135	100UEpo_A_BM	100	Quantile_4	0.564261
3138	100UEpo_A_BM	100	Quantile_4	0.551239
3142	100UEpo_A_BM	100	Quantile_4	0.538508
3143	100UEpo_A_BM	100	Quantile_3	0.52293
3148	100UEpo_A_BM	100	Quantile_3	0.50317
3169	100UEpo_A_BM	100	Quantile_4	0.543238
3178	100UEpo_A_BM	100	Quantile_1	0.405355
3197	100UEpo_A_BM	100	Quantile_1	0.363168
3202	100UEpo_A_BM	100	Quantile_4	0.600125
3206	100UEpo_A_BM	100	Quantile_1	0.425425
3211	100UEpo_A_BM	100	Quantile_1	0.428584
3218	100UEpo_A_BM	100	Quantile_4	0.600823
3219	100UEpo_A_BM	100	Quantile_4	0.534214
3230	100UEpo_A_BM	100	Quantile_3	0.521887
3236	100UEpo_A_BM	100	Quantile_2	0.459517
3253	100UEpo_A_BM	100	Quantile_1	0.388217
3255	100UEpo_A_BM	100	Quantile_5	0.79823
3259	100UEpo_A_BM	100	Quantile_2	0.452839
3261	100UEpo_A_BM	100	Quantile_2	0.466474
3268	100UEpo_A_BM	100	Quantile_5	0.655006
3272	100UEpo_A_BM	100	Quantile_3	0.521529
3275	100UEpo_A_BM	100	Quantile_3	0.520217
3282	100UEpo_A_BM	100	Quantile_4	0.608385
3293	100UEpo_A_BM	100	Quantile_1	0.432848
3296	100UEpo_A_BM	100	Quantile_5	0.770772
3298	100UEpo_A_BM	100	Quantile_1	0.364142
3316	100UEpo_A_BM	100	Quantile_1	0.406519
3320	100UEpo_A_BM	100	Quantile_1	0.262869
3329	100UEpo_A_BM	100	Quantile_3	0.492705
3341	100UEpo_A_BM	100	Quantile_2	0.480369
3352	100UEpo_A_BM	100	Quantile_1	0.430139
3368	100UEpo_A_BM	100	Quantile_5	0.715549
3369	100UEpo_A_BM	100	Quantile_1	0.407677
3391	100UEpo_A_BM	100	Quantile_5	0.638124
3395	100UEpo_A_BM	100	Quantile_2	0.469349
3399	100UEpo_A_BM	100	Quantile_2	0.450193
3404	100UEpo_A_BM	100	Quantile_3	0.520028
3407	100UEpo_A_BM	100	Quantile_5	0.739308
3409	100UEpo_A_BM	100	Quantile_1	0.415917
3412	100UEpo_A_BM	100	Quantile_2	0.466295
3413	100UEpo_A_BM	100	Quantile_1	0.289414
3417	100UEpo_A_BM	100	Quantile_1	0.431943
3419	100UEpo_A_BM	100	Quantile_2	0.459039
3422	100UEpo_A_BM	100	Quantile_3	0.514361
3449	100UEpo_A_BM	100	Quantile_2	0.452014
3453	100UEpo_A_BM	100	Quantile_3	0.515654
3459	100UEpo_A_BM	100	Quantile_5	0.616361
3468	100UEpo_A_BM	100	Quantile_4	0.559868
3477	100UEpo_A_BM	100	Quantile_1	0.408645
3504	100UEpo_A_BM	100	Quantile_2	0.441861
3509	100UEpo_A_BM	100	Quantile_3	0.487268
3513	100UEpo_A_BM	100	Quantile_3	0.498712
3526	100UEpo_A_BM	100	Quantile_5	0.698261
3530	100UEpo_A_BM	100	Quantile_1	0.38894
3531	100UEpo_A_BM	100	Quantile_2	0.464846
3540	100UEpo_A_BM	100	Quantile_1	0.388323
3543	100UEpo_A_BM	100	Quantile_3	0.486187
3544	100UEpo_A_BM	100	Quantile_2	0.461195
3579	100UEpo_A_BM	100	Quantile_3	0.491113
3580	100UEpo_A_BM	100	Quantile_2	0.475866
3591	100UEpo_A_BM	100	Quantile_5	0.774582
3615	100UEpo_A_BM	100	Quantile_1	0.379039
3620	100UEpo_A_BM	100	Quantile_1	0.420412
3637	100UEpo_A_BM	100	Quantile_4	0.60824
3640	100UEpo_A_BM	100	Quantile_1	0.321538
3652	100UEpo_A_BM	100	Quantile_4	0.538365
3656	100UEpo_A_BM	100	Quantile_3	0.488667
3664	100UEpo_A_BM	100	Quantile_2	0.45954
3667	100UEpo_A_BM	100	Quantile_5	0.668279
3672	100UEpo_A_BM	100	Quantile_3	0.502202
3691	100UEpo_A_BM	100	Quantile_2	0.439746
3698	100UEpo_A_BM	100	Quantile_3	0.510656
3708	100UEpo_A_BM	100	Quantile_1	0.419769
3719	100UEpo_A_BM	100	Quantile_2	0.450768
3721	100UEpo_A_BM	100	Quantile_4	0.576924
3731	100UEpo_A_BM	100	Quantile_2	0.459746
3735	100UEpo_A_BM	100	Quantile_3	0.520545
3747	100UEpo_A_BM	100	Quantile_4	0.590462
3753	100UEpo_A_BM	100	Quantile_4	0.551765
3756	100UEpo_A_BM	100	Quantile_3	0.52233
3763	100UEpo_A_BM	100	Quantile_3	0.503271
3767	100UEpo_A_BM	100	Quantile_3	0.485762
3773	100UEpo_A_BM	100	Quantile_1	0.389899
3777	100UEpo_A_BM	100	Quantile_2	0.464158
3779	100UEpo_A_BM	100	Quantile_2	0.444553
3782	100UEpo_A_BM	100	Quantile_1	0.422647
3796	100UEpo_A_BM	100	Quantile_4	0.580094
3798	100UEpo_A_BM	100	Quantile_3	0.507354
3806	100UEpo_A_BM	100	Quantile_2	0.456341
3815	100UEpo_A_BM	100	Quantile_1	0.389753
3817	100UEpo_A_BM	100	Quantile_1	0.415708
3835	100UEpo_A_BM	100	Quantile_2	0.444229
3836	100UEpo_A_BM	100	Quantile_1	0.314994
3850	100UEpo_A_BM	100	Quantile_3	0.520406
3854	100UEpo_A_BM	100	Quantile_2	0.481271
3865	100UEpo_A_BM	100	Quantile_2	0.435201
3882	100UEpo_A_BM	100	Quantile_4	0.606868
3883	100UEpo_A_BM	100	Quantile_2	0.468002
3887	100UEpo_A_BM	100	Quantile_5	0.626276
3923	100UEpo_A_BM	100	Quantile_3	0.525772
3928	100UEpo_A_BM	100	Quantile_4	0.534977
3929	100UEpo_A_BM	100	Quantile_3	0.516666
3939	100UEpo_A_BM	100	Quantile_3	0.531003
3946	100UEpo_A_BM	100	Quantile_4	0.591372
3952	100UEpo_A_BM	100	Quantile_1	0.352598
3953	100UEpo_A_BM	100	Quantile_3	0.4945
3969	100UEpo_A_BM	100	Quantile_3	0.500548
3971	100UEpo_A_BM	100	Quantile_2	0.446416
3976	100UEpo_A_BM	100	Quantile_3	0.490328
3998	100UEpo_A_BM	100	Quantile_3	0.504585
4023	100UEpo_A_BM	100	Quantile_2	0.461801
4029	100UEpo_A_BM	100	Quantile_3	0.501811
4035	100UEpo_A_BM	100	Quantile_1	0.403419
4036	100UEpo_A_BM	100	Quantile_5	0.730304
4038	100UEpo_A_BM	100	Quantile_1	0.431385
4042	100UEpo_A_BM	100	Quantile_1	0.420416
4046	100UEpo_A_BM	100	Quantile_5	0.644537
4047	100UEpo_A_BM	100	Quantile_2	0.482344
4058	100UEpo_A_BM	100	Quantile_1	0.408643
4069	100UEpo_A_BM	100	Quantile_2	0.472422
4077	100UEpo_A_BM	100	Quantile_3	0.51052
4079	100UEpo_A_BM	100	Quantile_1	0.411032
4088	100UEpo_A_BM	100	Quantile_2	0.441807
4089	100UEpo_A_BM	100	Quantile_1	0.420592
4110	100UEpo_A_BM	100	Quantile_4	0.567994
4122	100UEpo_A_BM	100	Quantile_2	0.43889
4129	100UEpo_A_BM	100	Quantile_2	0.471391
4136	100UEpo_A_BM	100	Quantile_1	0.341192
4139	100UEpo_A_BM	100	Quantile_5	0.697531
4146	100UEpo_A_BM	100	Quantile_3	0.486392
4147	100UEpo_A_BM	100	Quantile_1	0.431859
4152	100UEpo_A_BM	100	Quantile_2	0.463145
4158	100UEpo_A_BM	100	Quantile_2	0.455227
4168	100UEpo_A_BM	100	Quantile_3	0.502812
4196	100UEpo_A_BM	100	Quantile_4	0.543787
4201	100UEpo_A_BM	100	Quantile_3	0.488784
4208	100UEpo_A_BM	100	Quantile_1	0.408586
4224	100UEpo_A_BM	100	Quantile_1	0.395374
4225	100UEpo_A_BM	100	Quantile_2	0.459335
4228	100UEpo_A_BM	100	Quantile_1	0.362289
4229	100UEpo_A_BM	100	Quantile_1	0.418357
4250	100UEpo_A_BM	100	Quantile_4	0.559757
4269	100UEpo_A_BM	100	Quantile_4	0.536822
4278	100UEpo_A_BM	100	Quantile_1	0.408673
4290	100UEpo_A_BM	100	Quantile_2	0.451347
4304	100UEpo_A_BM	100	Quantile_1	0.321947
4314	100UEpo_A_BM	100	Quantile_1	0.355059
4329	100UEpo_A_BM	100	Quantile_4	0.534295
4330	100UEpo_A_BM	100	Quantile_2	0.465547
4338	100UEpo_A_BM	100	Quantile_3	0.51045
4343	100UEpo_A_BM	100	Quantile_1	0.407199
4352	100UEpo_A_BM	100	Quantile_2	0.467911
4362	100UEpo_A_BM	100	Quantile_3	0.483259
4364	100UEpo_A_BM	100	Quantile_3	0.523668
4370	100UEpo_A_BM	100	Quantile_4	0.541816
4385	100UEpo_A_BM	100	Quantile_2	0.478445
4394	100UEpo_A_BM	100	Quantile_3	0.524348
4401	100UEpo_A_BM	100	Quantile_3	0.520817
4410	100UEpo_A_BM	100	Quantile_2	0.438806
4423	100UEpo_A_BM	100	Quantile_2	0.458362
4432	100UEpo_A_BM	100	Quantile_1	0.347291
4437	100UEpo_A_BM	100	Quantile_1	0.380713
4438	100UEpo_A_BM	100	Quantile_2	0.435497
4440	100UEpo_A_BM	100	Quantile_3	0.531042
4445	100UEpo_A_BM	100	Quantile_2	0.451823
4448	100UEpo_A_BM	100	Quantile_4	0.555645
4452	100UEpo_A_BM	100	Quantile_3	0.504077
4463	100UEpo_A_BM	100	Quantile_1	0.309231
4470	100UEpo_A_BM	100	Quantile_2	0.438277
4479	100UEpo_A_BM	100	Quantile_1	0.432652
4494	100UEpo_A_BM	100	Quantile_1	0.278369
4502	100UEpo_A_BM	100	Quantile_2	0.469423
4508	100UEpo_A_BM	100	Quantile_4	0.540403
4513	100UEpo_A_BM	100	Quantile_5	0.835854
4515	100UEpo_A_BM	100	Quantile_2	0.482122
4518	100UEpo_A_BM	100	Quantile_2	0.436663
4520	100UEpo_A_BM	100	Quantile_3	0.530666
4531	100UEpo_A_BM	100	Quantile_1	0.365366
4540	100UEpo_A_BM	100	Quantile_1	0.377194
4544	100UEpo_A_BM	100	Quantile_1	0.37512
4548	100UEpo_A_BM	100	Quantile_1	0.316154
4550	100UEpo_A_BM	100	Quantile_2	0.467763
4559	100UEpo_A_BM	100	Quantile_1	0.300021
4571	100UEpo_A_BM	100	Quantile_1	0.400531
4573	100UEpo_A_BM	100	Quantile_1	0.286963
4582	100UEpo_A_BM	100	Quantile_5	0.714186
4583	100UEpo_A_BM	100	Quantile_2	0.474901
4585	100UEpo_A_BM	100	Quantile_2	0.46867
4591	100UEpo_A_BM	100	Quantile_4	0.535895
4604	100UEpo_A_BM	100	Quantile_1	0.359683
4605	100UEpo_A_BM	100	Quantile_5	0.638314
4612	100UEpo_A_BM	100	Quantile_2	0.465599
4620	100UEpo_A_BM	100	Quantile_4	0.569188
4624	100UEpo_A_BM	100	Quantile_4	0.546901
4627	100UEpo_A_BM	100	Quantile_1	0.252381
4631	100UEpo_A_BM	100	Quantile_1	0.291508
4639	100UEpo_A_BM	100	Quantile_2	0.452619
4640	100UEpo_A_BM	100	Quantile_4	0.5668
4641	100UEpo_A_BM	100	Quantile_3	0.507185
4660	100UEpo_A_BM	100	Quantile_3	0.486633
4681	100UEpo_A_BM	100	Quantile_4	0.552121
4683	100UEpo_A_BM	100	Quantile_4	0.551645
4686	100UEpo_A_BM	100	Quantile_2	0.437779
4688	100UEpo_A_BM	100	Quantile_1	0.373693
4689	100UEpo_A_BM	100	Quantile_1	0.336948
4704	100UEpo_A_BM	100	Quantile_2	0.44308
4738	100UEpo_A_BM	100	Quantile_1	0.407712
4751	100UEpo_A_BM	100	Quantile_3	0.516845
4753	100UEpo_A_BM	100	Quantile_1	0.333251
4754	100UEpo_A_BM	100	Quantile_1	0.42511
4756	100UEpo_A_BM	100	Quantile_2	0.441248
4760	100UEpo_A_BM	100	Quantile_2	0.456019
4765	100UEpo_A_BM	100	Quantile_3	0.528437
4774	100UEpo_A_BM	100	Quantile_4	0.550878
4787	100UEpo_A_BM	100	Quantile_2	0.481688
4800	100UEpo_A_BM	100	Quantile_1	0.346985
4807	100UEpo_A_BM	100	Quantile_1	0.433755
4813	100UEpo_A_BM	100	Quantile_2	0.44369
4815	100UEpo_A_BM	100	Quantile_3	0.483013
4827	100UEpo_A_BM	100	Quantile_1	0.41166
4834	100UEpo_A_BM	100	Quantile_2	0.47715
4840	100UEpo_A_BM	100	Quantile_2	0.470461
4848	100UEpo_A_BM	100	Quantile_1	0.425591
4849	100UEpo_A_BM	100	Quantile_1	0.406168
4857	100UEpo_A_BM	100	Quantile_4	0.538357
4859	100UEpo_A_BM	100	Quantile_1	0.297208
4880	100UEpo_A_BM	100	Quantile_3	0.526361
4882	100UEpo_A_BM	100	Quantile_4	0.589942
4889	100UEpo_A_BM	100	Quantile_1	0.321279
4892	100UEpo_A_BM	100	Quantile_2	0.451604
4916	100UEpo_A_BM	100	Quantile_4	0.601017
4917	100UEpo_A_BM	100	Quantile_2	0.453714
4930	100UEpo_A_BM	100	Quantile_4	0.565669
4931	100UEpo_A_BM	100	Quantile_1	0.404643
4946	100UEpo_A_BM	100	Quantile_3	0.499164
4951	100UEpo_A_BM	100	Quantile_1	0.37361
4957	100UEpo_A_BM	100	Quantile_4	0.540683
4977	100UEpo_A_BM	100	Quantile_2	0.45946
4997	100UEpo_A_BM	100	Quantile_4	0.550699
5001	100UEpo_A_BM	100	Quantile_4	0.537216
5005	100UEpo_A_BM	100	Quantile_2	0.482411
5009	100UEpo_A_BM	100	Quantile_2	0.478976
5011	100UEpo_A_BM	100	Quantile_2	0.439233
5025	100UEpo_A_BM	100	Quantile_3	0.524922
5026	100UEpo_A_BM	100	Quantile_4	0.572117
5039	100UEpo_A_BM	100	Quantile_3	0.509267
5048	100UEpo_A_BM	100	Quantile_2	0.467849
5076	100UEpo_A_BM	100	Quantile_1	0.346116
5092	100UEpo_A_BM	100	Quantile_4	0.549415
5101	100UEpo_A_BM	100	Quantile_2	0.448483
5106	100UEpo_A_BM	100	Quantile_2	0.4644
5115	100UEpo_A_BM	100	Quantile_1	0.386374
5118	100UEpo_A_BM	100	Quantile_3	0.493229
5120	100UEpo_A_BM	100	Quantile_1	0.425202
5121	100UEpo_A_BM	100	Quantile_3	0.486895
5132	100UEpo_A_BM	100	Quantile_3	0.506204
5147	100UEpo_A_BM	100	Quantile_3	0.483669
5149	100UEpo_A_BM	100	Quantile_1	0.332899
5154	100UEpo_A_BM	100	Quantile_2	0.449185
5163	100UEpo_A_BM	100	Quantile_1	0.212492
5174	100UEpo_A_BM	100	Quantile_4	0.534247
5175	100UEpo_A_BM	100	Quantile_1	0.41541
5185	100UEpo_A_BM	100	Quantile_3	0.506279
5191	100UEpo_A_BM	100	Quantile_2	0.472715
5201	100UEpo_A_BM	100	Quantile_3	0.485837
5217	100UEpo_A_BM	100	Quantile_1	0.374015
5228	100UEpo_A_BM	100	Quantile_4	0.54933
5229	100UEpo_A_BM	100	Quantile_2	0.449015
5239	100UEpo_A_BM	100	Quantile_1	0.295187
5263	100UEpo_A_BM	100	Quantile_3	0.526682
5265	100UEpo_A_BM	100	Quantile_3	0.487016
5268	100UEpo_A_BM	100	Quantile_2	0.459529
5269	100UEpo_A_BM	100	Quantile_4	0.564603
5280	100UEpo_A_BM	100	Quantile_1	0.424675
5288	100UEpo_A_BM	100	Quantile_1	0.419037
5294	100UEpo_A_BM	100	Quantile_1	0.429261
5295	100UEpo_A_BM	100	Quantile_3	0.49508
5298	100UEpo_A_BM	100	Quantile_1	0.421706
5306	100UEpo_A_BM	100	Quantile_1	0.415726
5308	100UEpo_A_BM	100	Quantile_2	0.464888
5316	100UEpo_A_BM	100	Quantile_1	0.406916
5326	100UEpo_A_BM	100	Quantile_1	0.426607
5334	100UEpo_A_BM	100	Quantile_3	0.517605
5335	100UEpo_A_BM	100	Quantile_1	0.374074
5339	100UEpo_A_BM	100	Quantile_2	0.481029
5357	100UEpo_A_BM	100	Quantile_2	0.458345
5361	100UEpo_A_BM	100	Quantile_2	0.455006
5363	100UEpo_A_BM	100	Quantile_2	0.469855
5364	100UEpo_A_BM	100	Quantile_3	0.489778
5365	100UEpo_A_BM	100	Quantile_1	0.370953
5373	100UEpo_A_BM	100	Quantile_3	0.526396
5376	100UEpo_A_BM	100	Quantile_1	0.379094
5388	100UEpo_A_BM	100	Quantile_1	0.350272
5395	100UEpo_A_BM	100	Quantile_1	0.416068
5411	100UEpo_A_BM	100	Quantile_3	0.506611
5412	100UEpo_A_BM	100	Quantile_2	0.453862
5415	100UEpo_A_BM	100	Quantile_2	0.460719
5417	100UEpo_A_BM	100	Quantile_3	0.500125
5445	100UEpo_A_BM	100	Quantile_2	0.453872
5447	100UEpo_A_BM	100	Quantile_1	0.41196
5450	100UEpo_A_BM	100	Quantile_1	0.390077
5453	100UEpo_A_BM	100	Quantile_3	0.530008
5455	100UEpo_A_BM	100	Quantile_1	0.349622
5457	100UEpo_A_BM	100	Quantile_5	0.696854
5459	100UEpo_A_BM	100	Quantile_1	0.32626
5462	100UEpo_A_BM	100	Quantile_4	0.555248
5470	100UEpo_A_BM	100	Quantile_1	0.421895
5472	100UEpo_A_BM	100	Quantile_1	0.432862
5473	100UEpo_A_BM	100	Quantile_3	0.508251
5476	100UEpo_A_BM	100	Quantile_1	0.380484
5478	100UEpo_A_BM	100	Quantile_1	0.407543
5480	100UEpo_A_BM	100	Quantile_2	0.48262
5486	100UEpo_A_BM	100	Quantile_1	0.413658
5505	100UEpo_A_BM	100	Quantile_1	0.422476
5518	100UEpo_A_BM	100	Quantile_3	0.523201
5524	100UEpo_A_BM	100	Quantile_3	0.514292
5526	100UEpo_A_BM	100	Quantile_3	0.486747
5535	100UEpo_A_BM	100	Quantile_2	0.449041
5537	100UEpo_A_BM	100	Quantile_1	0.422423
5552	100UEpo_A_BM	100	Quantile_3	0.514682
5590	100UEpo_A_BM	100	Quantile_3	0.495238
5593	100UEpo_A_BM	100	Quantile_4	0.542237
5601	100UEpo_A_BM	100	Quantile_4	0.559485
5608	100UEpo_A_BM	100	Quantile_2	0.457074
5611	100UEpo_A_BM	100	Quantile_3	0.50033
5613	100UEpo_A_BM	100	Quantile_2	0.482046
5621	100UEpo_A_BM	100	Quantile_1	0.277468
5624	100UEpo_A_BM	100	Quantile_1	0.418402
5630	100UEpo_A_BM	100	Quantile_2	0.460058
5633	100UEpo_A_BM	100	Quantile_3	0.486679
5642	100UEpo_A_BM	100	Quantile_2	0.476114
5660	100UEpo_A_BM	100	Quantile_1	0.382096
5661	100UEpo_A_BM	100	Quantile_5	0.619245
5666	100UEpo_A_BM	100	Quantile_1	0.424647
5669	100UEpo_A_BM	100	Quantile_4	0.532859
5673	100UEpo_A_BM	100	Quantile_2	0.455047
5676	100UEpo_A_BM	100	Quantile_2	0.448607
5680	100UEpo_A_BM	100	Quantile_3	0.51789
5692	100UEpo_A_BM	100	Quantile_1	0.419212
5695	100UEpo_A_BM	100	Quantile_3	0.493551
5704	100UEpo_A_BM	100	Quantile_1	0.373243
5709	100UEpo_A_BM	100	Quantile_2	0.457599
5713	100UEpo_A_BM	100	Quantile_2	0.454972
5717	100UEpo_A_BM	100	Quantile_1	0.377313
5732	100UEpo_A_BM	100	Quantile_1	0.419998
5744	100UEpo_A_BM	100	Quantile_1	0.399363
5747	100UEpo_A_BM	100	Quantile_2	0.45847
5751	100UEpo_A_BM	100	Quantile_3	0.486719
5759	100UEpo_A_BM	100	Quantile_1	0.414576
5767	100UEpo_A_BM	100	Quantile_5	0.765578
5771	100UEpo_A_BM	100	Quantile_1	0.208906
5777	100UEpo_A_BM	100	Quantile_1	0.416667
5778	100UEpo_A_BM	100	Quantile_4	0.589173
5791	100UEpo_A_BM	100	Quantile_1	0.376001
5815	100UEpo_A_BM	100	Quantile_2	0.460019
5816	100UEpo_A_BM	100	Quantile_2	0.452997
5823	100UEpo_A_BM	100	Quantile_1	0.318584
5826	100UEpo_A_BM	100	Quantile_2	0.444603
5829	100UEpo_A_BM	100	Quantile_1	0.393693
5846	100UEpo_A_BM	100	Quantile_3	0.504539
5851	100UEpo_A_BM	100	Quantile_1	0.425517
5862	100UEpo_A_BM	100	Quantile_4	0.562451
5865	100UEpo_A_BM	100	Quantile_3	0.509981
5866	100UEpo_A_BM	100	Quantile_4	0.585013
5883	100UEpo_A_BM	100	Quantile_3	0.526537
5888	100UEpo_A_BM	100	Quantile_2	0.459226
5896	100UEpo_A_BM	100	Quantile_1	0.401465
5911	100UEpo_A_BM	100	Quantile_1	0.4318
5916	100UEpo_A_BM	100	Quantile_3	0.490953
5925	100UEpo_A_BM	100	Quantile_2	0.442891
5936	100UEpo_A_BM	100	Quantile_3	0.517036
5951	100UEpo_A_BM	100	Quantile_2	0.455255
5966	100UEpo_A_BM	100	Quantile_2	0.476098
5967	100UEpo_A_BM	100	Quantile_1	0.393098
5969	100UEpo_A_BM	100	Quantile_4	0.556196
5976	100UEpo_A_BM	100	Quantile_3	0.496533
5977	100UEpo_A_BM	100	Quantile_3	0.509833
5978	100UEpo_A_BM	100	Quantile_2	0.440211
5979	100UEpo_A_BM	100	Quantile_3	0.531186
6011	100UEpo_A_BM	100	Quantile_2	0.472267
6017	100UEpo_A_BM	100	Quantile_3	0.509046
6021	100UEpo_A_BM	100	Quantile_1	0.418665
6025	100UEpo_A_BM	100	Quantile_2	0.46543
6033	100UEpo_A_BM	100	Quantile_1	0.431487
6034	100UEpo_A_BM	100	Quantile_4	0.573909
6044	100UEpo_A_BM	100	Quantile_4	0.578965
6047	100UEpo_A_BM	100	Quantile_3	0.499511
6051	100UEpo_A_BM	100	Quantile_1	0.404006
6055	100UEpo_A_BM	100	Quantile_3	0.532468
6076	100UEpo_A_BM	100	Quantile_1	0.428372
6091	100UEpo_A_BM	100	Quantile_4	0.60353
6112	100UEpo_A_BM	100	Quantile_1	0.358815
6115	100UEpo_A_BM	100	Quantile_3	0.51339
6126	100UEpo_A_BM	100	Quantile_1	0.39882
6127	100UEpo_A_BM	100	Quantile_1	0.363279
6147	100UEpo_A_BM	100	Quantile_4	0.598765
6156	100UEpo_A_BM	100	Quantile_2	0.456698
6175	100UEpo_A_BM	100	Quantile_1	0.411837
6178	100UEpo_A_BM	100	Quantile_4	0.56805
6181	100UEpo_A_BM	100	Quantile_1	0.295471
6194	100UEpo_A_BM	100	Quantile_4	0.553904
6200	100UEpo_A_BM	100	Quantile_1	0.3975
6205	100UEpo_A_BM	100	Quantile_2	0.451908
6223	100UEpo_A_BM	100	Quantile_3	0.516569
6234	100UEpo_A_BM	100	Quantile_2	0.458671
6235	100UEpo_A_BM	100	Quantile_5	0.611991
6249	100UEpo_A_BM	100	Quantile_4	0.602077
6255	100UEpo_A_BM	100	Quantile_1	0.400522
6276	100UEpo_A_BM	100	Quantile_5	0.610866
6294	100UEpo_A_BM	100	Quantile_5	0.730771
6295	100UEpo_A_BM	100	Quantile_2	0.459056
6297	100UEpo_A_BM	100	Quantile_3	0.530115
6298	100UEpo_A_BM	100	Quantile_1	0.351298
6303	100UEpo_A_BM	100	Quantile_1	0.368217
6315	100UEpo_A_BM	100	Quantile_1	0.433045
6317	100UEpo_A_BM	100	Quantile_3	0.53161
6320	100UEpo_A_BM	100	Quantile_3	0.489989
6323	100UEpo_A_BM	100	Quantile_2	0.482835
6331	100UEpo_A_BM	100	Quantile_1	0.374882
6339	100UEpo_A_BM	100	Quantile_2	0.473468
6342	100UEpo_A_BM	100	Quantile_5	0.660992
6347	100UEpo_A_BM	100	Quantile_5	0.664094
6360	100UEpo_A_BM	100	Quantile_1	0.395126
6370	100UEpo_A_BM	100	Quantile_2	0.443973
6380	100UEpo_A_BM	100	Quantile_5	0.631248
6386	100UEpo_A_BM	100	Quantile_1	0.410457
6391	100UEpo_A_BM	100	Quantile_3	0.50138
6411	100UEpo_A_BM	100	Quantile_2	0.480288
6415	100UEpo_A_BM	100	Quantile_1	0.428339
6423	100UEpo_A_BM	100	Quantile_3	0.520026
6425	100UEpo_A_BM	100	Quantile_2	0.444838
6430	100UEpo_A_BM	100	Quantile_4	0.544245
6456	100UEpo_A_BM	100	Quantile_4	0.540767
6493	100UEpo_A_BM	100	Quantile_3	0.514536
6507	100UEpo_A_BM	100	Quantile_2	0.448795
6530	100UEpo_A_BM	100	Quantile_1	0.417577
6537	100UEpo_A_BM	100	Quantile_1	0.432933
6539	100UEpo_A_BM	100	Quantile_4	0.56307
6584	100UEpo_A_BM	100	Quantile_3	0.486473
6618	100UEpo_A_BM	100	Quantile_5	0.666658
6622	100UEpo_A_BM	100	Quantile_3	0.493371
6644	100UEpo_A_BM	100	Quantile_3	0.488844
6653	100UEpo_A_BM	100	Quantile_4	0.61062
6660	100UEpo_A_BM	100	Quantile_1	0.420204
6667	100UEpo_A_BM	100	Quantile_1	0.342015
6676	100UEpo_A_BM	100	Quantile_5	0.62693
6679	100UEpo_A_BM	100	Quantile_2	0.478273
6683	100UEpo_A_BM	100	Quantile_4	0.544733
6705	100UEpo_A_BM	100	Quantile_1	0.344315
6717	100UEpo_A_BM	100	Quantile_1	0.430579
6721	100UEpo_A_BM	100	Quantile_4	0.540013
6744	100UEpo_A_BM	100	Quantile_3	0.521168
6747	100UEpo_A_BM	100	Quantile_1	0.369694
6748	100UEpo_A_BM	100	Quantile_2	0.435828
6768	100UEpo_A_BM	100	Quantile_1	0.415444
6777	100UEpo_A_BM	100	Quantile_4	0.590271
6792	100UEpo_A_BM	100	Quantile_3	0.49114
6796	100UEpo_A_BM	100	Quantile_1	0.426443
6798	100UEpo_A_BM	100	Quantile_1	0.397236
6803	100UEpo_A_BM	100	Quantile_5	1.30672
6823	100UEpo_A_BM	100	Quantile_5	0.630031
6824	100UEpo_A_BM	100	Quantile_5	0.87135
6825	100UEpo_A_BM	100	Quantile_3	0.504475
6829	100UEpo_A_BM	100	Quantile_1	0.302194
6831	100UEpo_A_BM	100	Quantile_4	0.540506
6839	100UEpo_A_BM	100	Quantile_3	0.505679
6846	100UEpo_A_BM	100	Quantile_4	0.568256
6864	100UEpo_A_BM	100	Quantile_2	0.473631
6875	100UEpo_A_BM	100	Quantile_1	0.36435
6883	100UEpo_A_BM	100	Quantile_2	0.47839
6893	100UEpo_A_BM	100	Quantile_2	0.471728
6897	100UEpo_A_BM	100	Quantile_4	0.599895
6901	100UEpo_A_BM	100	Quantile_3	0.523178
6903	100UEpo_A_BM	100	Quantile_2	0.471857
6908	100UEpo_A_BM	100	Quantile_3	0.484956
6912	100UEpo_A_BM	100	Quantile_1	0.38595
6914	100UEpo_A_BM	100	Quantile_3	0.503063
6924	100UEpo_A_BM	100	Quantile_2	0.450736
6930	100UEpo_A_BM	100	Quantile_1	0.351115
6946	100UEpo_A_BM	100	Quantile_5	0.61874
6948	100UEpo_A_BM	100	Quantile_3	0.512909
6953	100UEpo_A_BM	100	Quantile_3	0.527416
6955	100UEpo_A_BM	100	Quantile_2	0.47491
6961	100UEpo_A_BM	100	Quantile_4	0.544397
6977	100UEpo_A_BM	100	Quantile_3	0.495379
6989	100UEpo_A_BM	100	Quantile_1	0.413583
6997	100UEpo_A_BM	100	Quantile_3	0.500494
7004	100UEpo_A_BM	100	Quantile_2	0.43598
7006	100UEpo_A_BM	100	Quantile_2	0.443226
7007	100UEpo_A_BM	100	Quantile_1	0.346617
7012	100UEpo_A_BM	100	Quantile_1	0.339488
7015	100UEpo_A_BM	100	Quantile_2	0.458155
7024	100UEpo_A_BM	100	Quantile_4	0.543478
7033	100UEpo_A_BM	100	Quantile_2	0.46252
7041	100UEpo_A_BM	100	Quantile_1	0.429208
7049	100UEpo_A_BM	100	Quantile_2	0.437638
7065	100UEpo_A_BM	100	Quantile_2	0.440094
7068	100UEpo_A_BM	100	Quantile_1	0.429325
7083	100UEpo_A_BM	100	Quantile_4	0.538474
7086	100UEpo_A_BM	100	Quantile_2	0.456106
7091	100UEpo_A_BM	100	Quantile_3	0.514607
7093	100UEpo_A_BM	100	Quantile_2	0.467414
7111	100UEpo_A_BM	100	Quantile_3	0.51422
7117	100UEpo_A_BM	100	Quantile_1	0.430933
7121	100UEpo_A_BM	100	Quantile_1	0.382626
7127	100UEpo_A_BM	100	Quantile_2	0.46586
7132	100UEpo_A_BM	100	Quantile_1	0.417164
7146	100UEpo_A_BM	100	Quantile_3	0.530996
7147	100UEpo_A_BM	100	Quantile_4	0.567572
7150	100UEpo_A_BM	100	Quantile_5	0.692035
7162	100UEpo_A_BM	100	Quantile_4	0.588012
7185	100UEpo_A_BM	100	Quantile_1	0.42298
7188	100UEpo_A_BM	100	Quantile_2	0.478297
7189	100UEpo_A_BM	100	Quantile_1	0.416652
7193	100UEpo_A_BM	100	Quantile_5	0.700197
7198	100UEpo_A_BM	100	Quantile_1	0.261072
7200	100UEpo_A_BM	100	Quantile_1	0.340723
7204	100UEpo_A_BM	100	Quantile_1	0.369343
7230	100UEpo_A_BM	100	Quantile_3	0.494744
7234	100UEpo_A_BM	100	Quantile_2	0.436666
7241	100UEpo_A_BM	100	Quantile_3	0.515885
7243	100UEpo_A_BM	100	Quantile_1	0.340042
7255	100UEpo_A_BM	100	Quantile_1	0.312109
7263	100UEpo_A_BM	100	Quantile_3	0.51971
7333	100UEpo_A_BM	100	Quantile_4	0.581569
7336	100UEpo_A_BM	100	Quantile_1	0.407084
7337	100UEpo_A_BM	100	Quantile_3	0.495856
7346	100UEpo_A_BM	100	Quantile_2	0.463182
7351	100UEpo_A_BM	100	Quantile_1	0.415897
7384	100UEpo_A_BM	100	Quantile_1	0.336861
7387	100UEpo_A_BM	100	Quantile_1	0.423157
7401	100UEpo_A_BM	100	Quantile_3	0.494606
7405	100UEpo_A_BM	100	Quantile_1	0.421812
7411	100UEpo_A_BM	100	Quantile_5	0.798789
7413	100UEpo_A_BM	100	Quantile_2	0.44507
7424	100UEpo_A_BM	100	Quantile_1	0.326702
7432	100UEpo_A_BM	100	Quantile_1	0.320752
7447	100UEpo_A_BM	100	Quantile_1	0.427008
7460	100UEpo_A_BM	100	Quantile_1	0.431662
7461	100UEpo_A_BM	100	Quantile_5	0.761582
7463	100UEpo_A_BM	100	Quantile_1	0.393107
7472	100UEpo_A_BM	100	Quantile_5	0.751565
7476	100UEpo_A_BM	100	Quantile_1	0.42915
7477	100UEpo_A_BM	100	Quantile_1	0.38584
7483	100UEpo_A_BM	100	Quantile_1	0.384687
7488	100UEpo_A_BM	100	Quantile_2	0.44248
7490	100UEpo_A_BM	100	Quantile_1	0.428595
7506	100UEpo_A_BM	100	Quantile_2	0.444782
7512	100UEpo_A_BM	100	Quantile_5	0.815921
7524	100UEpo_A_BM	100	Quantile_2	0.434073
7525	100UEpo_A_BM	100	Quantile_1	0.409488
7538	100UEpo_A_BM	100	Quantile_3	0.494884
7544	100UEpo_A_BM	100	Quantile_3	0.512362
7549	100UEpo_A_BM	100	Quantile_2	0.450979
7552	100UEpo_A_BM	100	Quantile_2	0.462938
7577	100UEpo_A_BM	100	Quantile_4	0.608182
7609	100UEpo_A_BM	100	Quantile_3	0.489193
7612	100UEpo_A_BM	100	Quantile_4	0.553661
7622	100UEpo_A_BM	100	Quantile_1	0.210683
7625	100UEpo_A_BM	100	Quantile_5	0.709391
7629	100UEpo_A_BM	100	Quantile_1	0.408143
7639	100UEpo_A_BM	100	Quantile_3	0.498107
7642	100UEpo_A_BM	100	Quantile_3	0.520003
7647	100UEpo_A_BM	100	Quantile_1	0.311653
7653	100UEpo_A_BM	100	Quantile_3	0.486353
7654	100UEpo_A_BM	100	Quantile_2	0.4652
7662	100UEpo_A_BM	100	Quantile_2	0.458149
7664	100UEpo_A_BM	100	Quantile_3	0.488
7672	100UEpo_A_BM	100	Quantile_3	0.49635
7682	100UEpo_A_BM	100	Quantile_1	0.39833
7687	100UEpo_A_BM	100	Quantile_2	0.440339
7694	100UEpo_A_BM	100	Quantile_3	0.50467
7722	100UEpo_A_BM	100	Quantile_1	0.390623
7734	100UEpo_A_BM	100	Quantile_1	0.377814
7751	100UEpo_A_BM	100	Quantile_1	0.398742
7755	100UEpo_A_BM	100	Quantile_1	0.388355
7757	100UEpo_A_BM	100	Quantile_1	0.420262
7762	100UEpo_A_BM	100	Quantile_3	0.512441
7771	100UEpo_A_BM	100	Quantile_1	0.377717
7794	100UEpo_A_BM	100	Quantile_1	0.368056
7799	100UEpo_A_BM	100	Quantile_3	0.51607
7807	100UEpo_A_BM	100	Quantile_1	0.346866
7811	100UEpo_A_BM	100	Quantile_2	0.45543
7821	100UEpo_A_BM	100	Quantile_3	0.485501
7826	100UEpo_A_BM	100	Quantile_1	0.365926
7835	100UEpo_A_BM	100	Quantile_1	0.326508
7841	100UEpo_A_BM	100	Quantile_1	0.382078
7855	100UEpo_A_BM	100	Quantile_5	0.613075
7856	100UEpo_A_BM	100	Quantile_5	0.828004
7858	100UEpo_A_BM	100	Quantile_1	0.402538
7864	100UEpo_A_BM	100	Quantile_3	0.49485
7875	100UEpo_A_BM	100	Quantile_2	0.474606
7890	100UEpo_A_BM	100	Quantile_1	0.402634
7892	100UEpo_A_BM	100	Quantile_2	0.465245
7907	100UEpo_A_BM	100	Quantile_1	0.405721
7908	100UEpo_A_BM	100	Quantile_2	0.437179
7918	100UEpo_A_BM	100	Quantile_1	0.395335
7925	100UEpo_A_BM	100	Quantile_3	0.519659
7934	100UEpo_A_BM	100	Quantile_1	0.364837
7937	100UEpo_A_BM	100	Quantile_1	0.428587
7940	100UEpo_A_BM	100	Quantile_1	0.350839
7948	100UEpo_A_BM	100	Quantile_2	0.464493
7949	100UEpo_A_BM	100	Quantile_3	0.517934
7965	100UEpo_A_BM	100	Quantile_4	0.555303
7966	100UEpo_A_BM	100	Quantile_3	0.488977
7971	100UEpo_A_BM	100	Quantile_3	0.485146
7977	100UEpo_A_BM	100	Quantile_3	0.510954
7981	100UEpo_A_BM	100	Quantile_3	0.520514
7993	100UEpo_A_BM	100	Quantile_1	0.428979
8005	100UEpo_A_BM	100	Quantile_2	0.467672
8013	100UEpo_A_BM	100	Quantile_5	0.68817
8026	100UEpo_A_BM	100	Quantile_1	0.386102
8032	100UEpo_A_BM	100	Quantile_1	0.383071
8035	100UEpo_A_BM	100	Quantile_3	0.521413
8047	100UEpo_A_BM	100	Quantile_1	0.381236
8050	100UEpo_A_BM	100	Quantile_1	0.344625
8051	100UEpo_A_BM	100	Quantile_2	0.438317
8069	100UEpo_A_BM	100	Quantile_2	0.445956
8073	100UEpo_A_BM	100	Quantile_1	0.320057
8088	100UEpo_A_BM	100	Quantile_4	0.573975
8096	100UEpo_A_BM	100	Quantile_4	0.545451
8097	100UEpo_A_BM	100	Quantile_2	0.474389
8106	100UEpo_A_BM	100	Quantile_3	0.499671
8109	100UEpo_A_BM	100	Quantile_1	0.344885
8114	100UEpo_A_BM	100	Quantile_2	0.449393
8119	100UEpo_A_BM	100	Quantile_4	0.574387
8126	100UEpo_A_BM	100	Quantile_4	0.533103
8127	100UEpo_A_BM	100	Quantile_3	0.491289
8128	100UEpo_A_BM	100	Quantile_1	0.429275
8138	100UEpo_A_BM	100	Quantile_1	0.433143
8143	100UEpo_A_BM	100	Quantile_5	0.7091
8163	100UEpo_A_BM	100	Quantile_4	0.593571
8166	100UEpo_A_BM	100	Quantile_3	0.487314
8168	100UEpo_A_BM	100	Quantile_3	0.512842
8183	100UEpo_A_BM	100	Quantile_3	0.507685
8184	100UEpo_A_BM	100	Quantile_4	0.54625
8193	100UEpo_A_BM	100	Quantile_1	0.371164
8196	100UEpo_A_BM	100	Quantile_1	0.409534
8209	100UEpo_A_BM	100	Quantile_1	0.430908
8216	100UEpo_A_BM	100	Quantile_1	0.410387
8227	100UEpo_A_BM	100	Quantile_3	0.517511
8234	100UEpo_A_BM	100	Quantile_2	0.460344
8237	100UEpo_A_BM	100	Quantile_1	0.309809
8239	100UEpo_A_BM	100	Quantile_2	0.466249
8242	100UEpo_A_BM	100	Quantile_2	0.459025
8246	100UEpo_A_BM	100	Quantile_1	0.389254
8247	100UEpo_A_BM	100	Quantile_2	0.467665
8254	100UEpo_A_BM	100	Quantile_4	0.554166
8256	100UEpo_A_BM	100	Quantile_1	0.404194
8266	100UEpo_A_BM	100	Quantile_1	0.416615
8277	100UEpo_A_BM	100	Quantile_2	0.442605
8304	100UEpo_A_BM	100	Quantile_1	0.421409
8305	100UEpo_A_BM	100	Quantile_1	0.415649
8309	100UEpo_A_BM	100	Quantile_5	0.692697
8314	100UEpo_A_BM	100	Quantile_3	0.521531
8323	100UEpo_A_BM	100	Quantile_1	0.396618
8324	100UEpo_A_BM	100	Quantile_5	0.858172
8332	100UEpo_A_BM	100	Quantile_1	0.363768
8334	100UEpo_A_BM	100	Quantile_5	0.645486
8335	100UEpo_A_BM	100	Quantile_3	0.488598
8339	100UEpo_A_BM	100	Quantile_3	0.524961
8345	100UEpo_A_BM	100	Quantile_4	0.548992
8350	100UEpo_A_BM	100	Quantile_1	0.417678
8383	100UEpo_A_BM	100	Quantile_2	0.466417
8387	100UEpo_A_BM	100	Quantile_1	0.389112
8401	100UEpo_A_BM	100	Quantile_3	0.487127
8409	100UEpo_A_BM	100	Quantile_4	0.556471
8416	100UEpo_A_BM	100	Quantile_1	0.344499
8442	100UEpo_A_BM	100	Quantile_4	0.581292
8453	100UEpo_A_BM	100	Quantile_5	0.715881
8460	100UEpo_A_BM	100	Quantile_4	0.536222
8461	100UEpo_A_BM	100	Quantile_3	0.488255
8464	100UEpo_A_BM	100	Quantile_4	0.542339
8469	100UEpo_A_BM	100	Quantile_2	0.434453
8479	100UEpo_A_BM	100	Quantile_2	0.44783
8504	100UEpo_A_BM	100	Quantile_2	0.461239
8506	100UEpo_A_BM	100	Quantile_1	0.325132
8507	100UEpo_A_BM	100	Quantile_2	0.462329
8519	100UEpo_A_BM	100	Quantile_1	0.43386
8531	100UEpo_A_BM	100	Quantile_3	0.511883
8535	100UEpo_A_BM	100	Quantile_1	0.320091
8536	100UEpo_A_BM	100	Quantile_5	0.672624
8538	100UEpo_A_BM	100	Quantile_1	0.373662
8542	100UEpo_A_BM	100	Quantile_2	0.447841
8556	100UEpo_A_BM	100	Quantile_3	0.509012
8558	100UEpo_A_BM	100	Quantile_3	0.496598
8571	100UEpo_A_BM	100	Quantile_1	0.370916
8582	100UEpo_A_BM	100	Quantile_1	0.359741
8583	100UEpo_A_BM	100	Quantile_1	0.334791
8591	100UEpo_A_BM	100	Quantile_3	0.488884
8592	100UEpo_A_BM	100	Quantile_2	0.465123
8595	100UEpo_A_BM	100	Quantile_2	0.469257
8606	100UEpo_A_BM	100	Quantile_3	0.505455
8621	100UEpo_A_BM	100	Quantile_2	0.452938
8664	100UEpo_A_BM	100	Quantile_2	0.47994
8666	100UEpo_A_BM	100	Quantile_1	0.429198
8672	100UEpo_A_BM	100	Quantile_5	0.637548
8679	100UEpo_A_BM	100	Quantile_5	0.636947
8702	100UEpo_A_BM	100	Quantile_1	0.191644
8707	100UEpo_A_BM	100	Quantile_2	0.440925
8708	100UEpo_A_BM	100	Quantile_3	0.488043
8721	100UEpo_A_BM	100	Quantile_1	0.397529
8726	100UEpo_A_BM	100	Quantile_1	0.385904
8729	100UEpo_A_BM	100	Quantile_1	0.420577
8735	100UEpo_A_BM	100	Quantile_1	0.426263
8746	100UEpo_A_BM	100	Quantile_2	0.442266
8753	100UEpo_A_BM	100	Quantile_3	0.515437
8755	100UEpo_A_BM	100	Quantile_2	0.436511
8783	100UEpo_A_BM	100	Quantile_2	0.476957
8785	100UEpo_A_BM	100	Quantile_2	0.436148
8790	100UEpo_A_BM	100	Quantile_1	0.408215
8793	100UEpo_A_BM	100	Quantile_3	0.50628
8795	100UEpo_A_BM	100	Quantile_4	0.54367
8802	100UEpo_A_BM	100	Quantile_1	0.431443
8804	100UEpo_A_BM	100	Quantile_1	0.38254
8808	100UEpo_A_BM	100	Quantile_5	0.61355
8815	100UEpo_A_BM	100	Quantile_2	0.453801
8832	100UEpo_A_BM	100	Quantile_1	0.330814
8836	100UEpo_A_BM	100	Quantile_3	0.527032
8841	100UEpo_A_BM	100	Quantile_2	0.457371
8844	100UEpo_A_BM	100	Quantile_1	0.430181
8847	100UEpo_A_BM	100	Quantile_1	0.412318
8850	100UEpo_A_BM	100	Quantile_2	0.43694
8858	100UEpo_A_BM	100	Quantile_2	0.474924
8869	100UEpo_A_BM	100	Quantile_3	0.489229
8870	100UEpo_A_BM	100	Quantile_1	0.423224
8876	100UEpo_A_BM	100	Quantile_1	0.332522
8881	100UEpo_A_BM	100	Quantile_2	0.474144
8903	100UEpo_A_BM	100	Quantile_1	0.383576
8916	100UEpo_A_BM	100	Quantile_2	0.450093
8918	100UEpo_A_BM	100	Quantile_1	0.369917
8922	100UEpo_A_BM	100	Quantile_3	0.518348
8931	100UEpo_A_BM	100	Quantile_2	0.443164
8942	100UEpo_A_BM	100	Quantile_1	0.39014
8943	100UEpo_A_BM	100	Quantile_1	0.428586
8945	100UEpo_A_BM	100	Quantile_2	0.454149
8951	100UEpo_A_BM	100	Quantile_1	0.406279
8952	100UEpo_A_BM	100	Quantile_2	0.442479
8966	100UEpo_A_BM	100	Quantile_4	0.581751
8969	100UEpo_A_BM	100	Quantile_1	0.384606
8986	100UEpo_A_BM	100	Quantile_5	0.719938
8993	100UEpo_A_BM	100	Quantile_1	0.417752
8994	100UEpo_A_BM	100	Quantile_1	0.426495
8999	100UEpo_A_BM	100	Quantile_3	0.522764
9009	100UEpo_A_BM	100	Quantile_1	0.427862
9017	100UEpo_A_BM	100	Quantile_3	0.515697
9022	100UEpo_A_BM	100	Quantile_1	0.433787
9032	100UEpo_A_BM	100	Quantile_3	0.503104
9034	100UEpo_A_BM	100	Quantile_4	0.568819
9036	100UEpo_A_BM	100	Quantile_5	0.659293
9062	100UEpo_A_BM	100	Quantile_1	0.393244
9068	100UEpo_A_BM	100	Quantile_2	0.439931
9070	100UEpo_A_BM	100	Quantile_2	0.480855
9073	100UEpo_A_BM	100	Quantile_5	0.658478
9098	100UEpo_A_BM	100	Quantile_4	0.542972
9121	100UEpo_A_BM	100	Quantile_1	0.401038
9128	100UEpo_A_BM	100	Quantile_1	0.383525
9129	100UEpo_A_BM	100	Quantile_1	0.411156
9147	100UEpo_A_BM	100	Quantile_2	0.452784
9151	100UEpo_A_BM	100	Quantile_1	0.41589
9153	100UEpo_A_BM	100	Quantile_1	0.336345
9154	100UEpo_A_BM	100	Quantile_2	0.44619
9163	100UEpo_A_BM	100	Quantile_1	0.405915
9165	100UEpo_A_BM	100	Quantile_1	0.374478
9171	100UEpo_A_BM	100	Quantile_4	0.572269
9172	100UEpo_A_BM	100	Quantile_1	0.343299
9180	100UEpo_A_BM	100	Quantile_2	0.456926
9185	100UEpo_A_BM	100	Quantile_1	0.386532
9195	100UEpo_A_BM	100	Quantile_1	0.433621
9198	100UEpo_A_BM	100	Quantile_2	0.452099
9205	100UEpo_A_BM	100	Quantile_1	0.425873
9209	100UEpo_A_BM	100	Quantile_2	0.45224
9219	100UEpo_A_BM	100	Quantile_1	0.416639
9221	100UEpo_A_BM	100	Quantile_3	0.513463
9233	100UEpo_A_BM	100	Quantile_2	0.464385
9247	100UEpo_A_BM	100	Quantile_1	0.403898
9260	100UEpo_A_BM	100	Quantile_1	0.395194
9280	100UEpo_A_BM	100	Quantile_4	0.565548
9281	100UEpo_A_BM	100	Quantile_3	0.496775
9311	100UEpo_A_BM	100	Quantile_1	0.41443
9312	100UEpo_A_BM	100	Quantile_4	0.549431
9316	100UEpo_A_BM	100	Quantile_3	0.511839
9319	100UEpo_A_BM	100	Quantile_3	0.501753
9320	100UEpo_A_BM	100	Quantile_1	0.381073
9330	100UEpo_A_BM	100	Quantile_4	0.563102
9332	100UEpo_A_BM	100	Quantile_2	0.479337
9334	100UEpo_A_BM	100	Quantile_1	0.352286
9337	100UEpo_A_BM	100	Quantile_2	0.459695
9359	100UEpo_A_BM	100	Quantile_2	0.436501
9362	100UEpo_A_BM	100	Quantile_4	0.536222
9370	100UEpo_A_BM	100	Quantile_1	0.393978
9373	100UEpo_A_BM	100	Quantile_3	0.494822
9377	100UEpo_A_BM	100	Quantile_3	0.499976
9386	100UEpo_A_BM	100	Quantile_3	0.510771
9387	100UEpo_A_BM	100	Quantile_3	0.504511
9407	100UEpo_A_BM	100	Quantile_2	0.479059
9411	100UEpo_A_BM	100	Quantile_2	0.475219
9413	100UEpo_A_BM	100	Quantile_1	0.385931
9417	100UEpo_A_BM	100	Quantile_3	0.510219
9427	100UEpo_A_BM	100	Quantile_1	0.394879
9429	100UEpo_A_BM	100	Quantile_1	0.4037
9430	100UEpo_A_BM	100	Quantile_3	0.510914
9437	100UEpo_A_BM	100	Quantile_2	0.461526
9444	100UEpo_A_BM	100	Quantile_3	0.519256
9445	100UEpo_A_BM	100	Quantile_2	0.465775
9448	100UEpo_A_BM	100	Quantile_1	0.422929
9449	100UEpo_A_BM	100	Quantile_1	0.395357
9454	100UEpo_A_BM	100	Quantile_3	0.493623
9461	100UEpo_A_BM	100	Quantile_3	0.491144
9470	100UEpo_A_BM	100	Quantile_2	0.445517
9491	100UEpo_A_BM	100	Quantile_3	0.488791
9492	100UEpo_A_BM	100	Quantile_1	0.371574
9493	100UEpo_A_BM	100	Quantile_1	0.39087
9495	100UEpo_A_BM	100	Quantile_3	0.489931
9501	100UEpo_A_BM	100	Quantile_2	0.464932
9517	100UEpo_A_BM	100	Quantile_2	0.447939
9530	100UEpo_A_BM	100	Quantile_2	0.476127
9532	100UEpo_A_BM	100	Quantile_5	0.734864
9538	100UEpo_A_BM	100	Quantile_4	0.563704
9539	100UEpo_A_BM	100	Quantile_1	0.408869
9542	100UEpo_A_BM	100	Quantile_1	0.375426
9572	100UEpo_A_BM	100	Quantile_1	0.425594
9583	100UEpo_A_BM	100	Quantile_4	0.537097
9586	100UEpo_A_BM	100	Quantile_1	0.376059
9589	100UEpo_A_BM	100	Quantile_1	0.347746
9590	100UEpo_A_BM	100	Quantile_3	0.515063
9592	100UEpo_A_BM	100	Quantile_1	0.428922
9609	100UEpo_A_BM	100	Quantile_4	0.544601
9614	100UEpo_A_BM	100	Quantile_3	0.492997
9617	100UEpo_A_BM	100	Quantile_3	0.52018
9640	100UEpo_A_BM	100	Quantile_1	0.432298
9641	100UEpo_A_BM	100	Quantile_2	0.445293
9660	100UEpo_A_BM	100	Quantile_2	0.466144
9669	100UEpo_A_BM	100	Quantile_3	0.531201
9675	100UEpo_A_BM	100	Quantile_2	0.445251
9680	100UEpo_A_BM	100	Quantile_3	0.499072
9690	100UEpo_A_BM	100	Quantile_1	0.23873
9693	100UEpo_A_BM	100	Quantile_2	0.469767
9700	100UEpo_A_BM	100	Quantile_1	0.223627
9713	100UEpo_A_BM	100	Quantile_1	0.416804
9722	100UEpo_A_BM	100	Quantile_4	0.572817
9728	100UEpo_A_BM	100	Quantile_3	0.508833
9733	100UEpo_A_BM	100	Quantile_3	0.529695
9741	100UEpo_A_BM	100	Quantile_2	0.480878
9742	100UEpo_A_BM	100	Quantile_2	0.452521
9749	100UEpo_A_BM	100	Quantile_5	0.640248
9760	100UEpo_A_BM	100	Quantile_2	0.451431
9764	100UEpo_A_BM	100	Quantile_3	0.506013
9783	100UEpo_A_BM	100	Quantile_3	0.530016
9786	100UEpo_A_BM	100	Quantile_5	0.62341
9795	100UEpo_A_BM	100	Quantile_4	0.588289
9797	100UEpo_A_BM	100	Quantile_5	0.656264
9810	100UEpo_A_BM	100	Quantile_1	0.382375
9847	100UEpo_A_BM	100	Quantile_2	0.464935
9852	100UEpo_A_BM	100	Quantile_5	0.682613
9856	100UEpo_A_BM	100	Quantile_1	0.390548
9868	100UEpo_A_BM	100	Quantile_2	0.441947
9869	100UEpo_A_BM	100	Quantile_3	0.507264
9874	100UEpo_A_BM	100	Quantile_3	0.528259
9876	100UEpo_A_BM	100	Quantile_2	0.459134
9886	100UEpo_A_BM	100	Quantile_3	0.500755
9889	100UEpo_A_BM	100	Quantile_3	0.490696
9891	100UEpo_A_BM	100	Quantile_1	0.386987
9909	100UEpo_A_BM	100	Quantile_1	0.366194
9914	100UEpo_A_BM	100	Quantile_5	0.725286
9927	100UEpo_A_BM	100	Quantile_1	0.410722
9934	100UEpo_A_BM	100	Quantile_2	0.46532
9970	100UEpo_A_BM	100	Quantile_1	0.328751
9981	100UEpo_A_BM	100	Quantile_2	0.453048
9989	100UEpo_A_BM	100	Quantile_1	0.386092
10001	100UEpo_A_BM	100	Quantile_5	0.634966
10021	100UEpo_A_BM	100	Quantile_1	0.396964
10022	100UEpo_A_BM	100	Quantile_1	0.422912
10042	100UEpo_A_BM	100	Quantile_2	0.448459
10079	100UEpo_A_BM	100	Quantile_1	0.410317
10097	100UEpo_A_BM	100	Quantile_2	0.477345
10104	100UEpo_A_BM	100	Quantile_1	0.31965
10108	100UEpo_A_BM	100	Quantile_2	0.443204
10109	100UEpo_A_BM	100	Quantile_1	0.419384
10112	100UEpo_A_BM	100	Quantile_1	0.415843
10122	100UEpo_A_BM	100	Quantile_2	0.462412
10142	100UEpo_A_BM	100	Quantile_4	0.608532
10146	100UEpo_A_BM	100	Quantile_4	0.568135
10162	100UEpo_A_BM	100	Quantile_3	0.502981
10163	100UEpo_A_BM	100	Quantile_1	0.393427
10177	100UEpo_A_BM	100	Quantile_3	0.515662
10182	100UEpo_A_BM	100	Quantile_1	0.355494
10197	100UEpo_A_BM	100	Quantile_2	0.472586
10199	100UEpo_A_BM	100	Quantile_2	0.475139
10200	100UEpo_A_BM	100	Quantile_1	0.411754
10201	100UEpo_A_BM	100	Quantile_3	0.499655
10204	100UEpo_A_BM	100	Quantile_1	0.420273
10206	100UEpo_A_BM	100	Quantile_1	0.377861
10213	100UEpo_A_BM	100	Quantile_1	0.286225
10220	100UEpo_A_BM	100	Quantile_1	0.430187
10238	100UEpo_A_BM	100	Quantile_3	0.508069
10244	100UEpo_A_BM	100	Quantile_1	0.42495
10246	100UEpo_A_BM	100	Quantile_3	0.522667
10252	100UEpo_A_BM	100	Quantile_2	0.451871
10256	100UEpo_A_BM	100	Quantile_4	0.576952
10263	100UEpo_A_BM	100	Quantile_1	0.347014
10267	100UEpo_A_BM	100	Quantile_1	0.247319
10269	100UEpo_A_BM	100	Quantile_3	0.506446
10270	100UEpo_A_BM	100	Quantile_1	0.396823
10274	100UEpo_A_BM	100	Quantile_1	0.433229
10278	100UEpo_A_BM	100	Quantile_1	0.382466
10279	100UEpo_A_BM	100	Quantile_3	0.498642
10281	100UEpo_A_BM	100	Quantile_2	0.436421
10303	100UEpo_A_BM	100	Quantile_4	0.568201
10305	100UEpo_A_BM	100	Quantile_1	0.427583
10318	100UEpo_A_BM	100	Quantile_4	0.573094
10320	100UEpo_A_BM	100	Quantile_3	0.483343
10322	100UEpo_A_BM	100	Quantile_2	0.46253
10327	100UEpo_A_BM	100	Quantile_3	0.527177
10330	100UEpo_A_BM	100	Quantile_5	0.662541
10337	100UEpo_A_BM	100	Quantile_4	0.556625
10343	100UEpo_A_BM	100	Quantile_1	0.426739
10346	100UEpo_A_BM	100	Quantile_4	0.544313
10369	100UEpo_A_BM	100	Quantile_4	0.596228
10377	100UEpo_A_BM	100	Quantile_2	0.466676
10392	100UEpo_A_BM	100	Quantile_4	0.592478
10393	100UEpo_A_BM	100	Quantile_2	0.476918
10404	100UEpo_A_BM	100	Quantile_2	0.473131
10420	100UEpo_A_BM	100	Quantile_2	0.438293
10422	100UEpo_A_BM	100	Quantile_1	0.42729
10439	100UEpo_A_BM	100	Quantile_3	0.510461
10445	100UEpo_A_BM	100	Quantile_4	0.588591
10449	100UEpo_A_BM	100	Quantile_1	0.403089
10456	100UEpo_A_BM	100	Quantile_3	0.496664
10460	100UEpo_A_BM	100	Quantile_3	0.485329
10476	100UEpo_A_BM	100	Quantile_5	0.893549
10484	100UEpo_A_BM	100	Quantile_3	0.498063
10486	100UEpo_A_BM	100	Quantile_1	0.425779
10514	100UEpo_A_BM	100	Quantile_2	0.473797
10520	100UEpo_A_BM	100	Quantile_4	0.558923
10522	100UEpo_A_BM	100	Quantile_3	0.526536
10537	100UEpo_A_BM	100	Quantile_2	0.455359
10542	100UEpo_A_BM	100	Quantile_1	0.428478
10550	100UEpo_A_BM	100	Quantile_3	0.489685
10575	100UEpo_A_BM	100	Quantile_4	0.591722
10586	100UEpo_A_BM	100	Quantile_1	0.373988
10588	100UEpo_A_BM	100	Quantile_2	0.480492
10604	100UEpo_A_BM	100	Quantile_4	0.55024
10624	100UEpo_A_BM	100	Quantile_5	0.761126
10654	100UEpo_A_BM	100	Quantile_3	0.500109
10655	100UEpo_A_BM	100	Quantile_2	0.447715
10660	100UEpo_A_BM	100	Quantile_2	0.459802
10666	100UEpo_A_BM	100	Quantile_3	0.499278
10673	100UEpo_A_BM	100	Quantile_3	0.485453
10674	100UEpo_A_BM	100	Quantile_1	0.396478
10697	100UEpo_A_BM	100	Quantile_1	0.403813
10703	100UEpo_A_BM	100	Quantile_1	0.431883
10724	100UEpo_A_BM	100	Quantile_3	0.523565
10726	100UEpo_A_BM	100	Quantile_4	0.566939
10730	100UEpo_A_BM	100	Quantile_2	0.465854
10736	100UEpo_A_BM	100	Quantile_5	0.688521
10752	100UEpo_A_BM	100	Quantile_3	0.503983
10764	100UEpo_A_BM	100	Quantile_3	0.512342
10766	100UEpo_A_BM	100	Quantile_1	0.414877
10770	100UEpo_A_BM	100	Quantile_1	0.360864
10774	100UEpo_A_BM	100	Quantile_5	0.697766
10777	100UEpo_A_BM	100	Quantile_3	0.495111
10789	100UEpo_A_BM	100	Quantile_1	0.394757
10801	100UEpo_A_BM	100	Quantile_3	0.4959
10817	100UEpo_A_BM	100	Quantile_3	0.493525
10823	100UEpo_A_BM	100	Quantile_2	0.448627
10825	100UEpo_A_BM	100	Quantile_2	0.459656
10838	100UEpo_A_BM	100	Quantile_3	0.505686
10859	100UEpo_A_BM	100	Quantile_3	0.523657
10864	100UEpo_A_BM	100	Quantile_3	0.524395
10865	100UEpo_A_BM	100	Quantile_4	0.537287
10869	100UEpo_A_BM	100	Quantile_1	0.396792
10877	100UEpo_A_BM	100	Quantile_1	0.431811
10884	100UEpo_A_BM	100	Quantile_3	0.498865
10885	100UEpo_A_BM	100	Quantile_3	0.50929
10897	100UEpo_A_BM	100	Quantile_1	0.422458
10902	100UEpo_A_BM	100	Quantile_2	0.44842
10909	100UEpo_A_BM	100	Quantile_1	0.351452
10916	100UEpo_A_BM	100	Quantile_4	0.570286
10930	100UEpo_A_BM	100	Quantile_3	0.521919
10937	100UEpo_A_BM	100	Quantile_4	0.534904
10953	100UEpo_A_BM	100	Quantile_1	0.380881
10968	100UEpo_A_BM	100	Quantile_2	0.437886
10969	100UEpo_A_BM	100	Quantile_4	0.533533
10983	100UEpo_A_BM	100	Quantile_3	0.49143
10987	100UEpo_A_BM	100	Quantile_4	0.544803
10990	100UEpo_A_BM	100	Quantile_1	0.379148
11023	100UEpo_A_BM	100	Quantile_2	0.478248
11026	100UEpo_A_BM	100	Quantile_1	0.262515
11027	100UEpo_A_BM	100	Quantile_1	0.38711
11029	100UEpo_A_BM	100	Quantile_1	0.315893
11031	100UEpo_A_BM	100	Quantile_5	0.673471
11036	100UEpo_A_BM	100	Quantile_3	0.514327
11037	100UEpo_A_BM	100	Quantile_1	0.410589
11055	100UEpo_A_BM	100	Quantile_1	0.394203
11071	100UEpo_A_BM	100	Quantile_3	0.504577
11083	100UEpo_A_BM	100	Quantile_3	0.511199
11084	100UEpo_A_BM	100	Quantile_1	0.397888
11092	100UEpo_A_BM	100	Quantile_2	0.462334
11106	100UEpo_A_BM	100	Quantile_2	0.446255
11107	100UEpo_A_BM	100	Quantile_2	0.478822
11110	100UEpo_A_BM	100	Quantile_1	0.428557
11117	100UEpo_A_BM	100	Quantile_3	0.515351
11119	100UEpo_A_BM	100	Quantile_1	0.393211
11136	100UEpo_A_BM	100	Quantile_5	0.61694
11138	100UEpo_A_BM	100	Quantile_3	0.492994
11139	100UEpo_A_BM	100	Quantile_1	0.39422
11150	100UEpo_A_BM	100	Quantile_3	0.489929
11152	100UEpo_A_BM	100	Quantile_2	0.475966
11166	100UEpo_A_BM	100	Quantile_3	0.508726
11201	100UEpo_A_BM	100	Quantile_4	0.543297
11206	100UEpo_A_BM	100	Quantile_4	0.58724
11222	100UEpo_A_BM	100	Quantile_2	0.459637
11236	100UEpo_A_BM	100	Quantile_3	0.494485
11242	100UEpo_A_BM	100	Quantile_3	0.509516
11249	100UEpo_A_BM	100	Quantile_1	0.300582
11254	100UEpo_A_BM	100	Quantile_1	0.392055
11257	100UEpo_A_BM	100	Quantile_1	0.394677
11258	100UEpo_A_BM	100	Quantile_1	0.358831
11259	100UEpo_A_BM	100	Quantile_3	0.496389
11260	100UEpo_A_BM	100	Quantile_4	0.586871
11264	100UEpo_A_BM	100	Quantile_4	0.543113
11269	100UEpo_A_BM	100	Quantile_2	0.463027
11301	100UEpo_A_BM	100	Quantile_3	0.494097
11303	100UEpo_A_BM	100	Quantile_1	0.367475
11306	100UEpo_A_BM	100	Quantile_2	0.446022
11309	100UEpo_A_BM	100	Quantile_3	0.514057
11323	100UEpo_A_BM	100	Quantile_2	0.480326
11331	100UEpo_A_BM	100	Quantile_5	0.618578
11335	100UEpo_A_BM	100	Quantile_2	0.457922
11338	100UEpo_A_BM	100	Quantile_1	0.396529
11347	100UEpo_A_BM	100	Quantile_5	0.632029
11365	100UEpo_A_BM	100	Quantile_2	0.462944
11373	100UEpo_A_BM	100	Quantile_1	0.375545
11394	100UEpo_A_BM	100	Quantile_2	0.448985
11406	100UEpo_A_BM	100	Quantile_1	0.365522
11407	100UEpo_A_BM	100	Quantile_1	0.399013
11410	100UEpo_A_BM	100	Quantile_2	0.439136
11423	100UEpo_A_BM	100	Quantile_1	0.353535
11449	100UEpo_A_BM	100	Quantile_3	0.502743
11455	100UEpo_A_BM	100	Quantile_2	0.46743
11471	100UEpo_A_BM	100	Quantile_5	0.705362
11475	100UEpo_A_BM	100	Quantile_5	0.732444
11480	100UEpo_A_BM	100	Quantile_3	0.489831
11491	100UEpo_A_BM	100	Quantile_1	0.41427
11516	100UEpo_A_BM	100	Quantile_4	0.551693
11521	100UEpo_A_BM	100	Quantile_3	0.517607
11547	100UEpo_A_BM	100	Quantile_3	0.529088
11551	100UEpo_A_BM	100	Quantile_4	0.544594
11579	100UEpo_A_BM	100	Quantile_3	0.495248
11582	100UEpo_A_BM	100	Quantile_3	0.483552
11587	100UEpo_A_BM	100	Quantile_2	0.482894
11599	100UEpo_A_BM	100	Quantile_2	0.442883
11601	100UEpo_A_BM	100	Quantile_3	0.484053
11613	100UEpo_A_BM	100	Quantile_1	0.410808
11623	100UEpo_A_BM	100	Quantile_1	0.354499
11632	100UEpo_A_BM	100	Quantile_4	0.536055
11641	100UEpo_A_BM	100	Quantile_1	0.400079
11649	100UEpo_A_BM	100	Quantile_1	0.415413
11655	100UEpo_A_BM	100	Quantile_1	0.356998
11668	100UEpo_A_BM	100	Quantile_3	0.502176
11692	100UEpo_A_BM	100	Quantile_3	0.486941
11695	100UEpo_A_BM	100	Quantile_3	0.527328
11696	100UEpo_A_BM	100	Quantile_3	0.505286
11698	100UEpo_A_BM	100	Quantile_5	0.725904
11705	100UEpo_A_BM	100	Quantile_4	0.553474
11706	100UEpo_A_BM	100	Quantile_4	0.558475
11708	100UEpo_A_BM	100	Quantile_2	0.47227
11715	100UEpo_A_BM	100	Quantile_5	0.619053
11722	100UEpo_A_BM	100	Quantile_3	0.517958
11724	100UEpo_A_BM	100	Quantile_3	0.488869
11735	100UEpo_A_BM	100	Quantile_1	0.287782
11739	100UEpo_A_BM	100	Quantile_2	0.446608
11742	100UEpo_A_BM	100	Quantile_4	0.532982
11773	100UEpo_A_BM	100	Quantile_1	0.395686
11777	100UEpo_A_BM	100	Quantile_3	0.498401
11782	100UEpo_A_BM	100	Quantile_2	0.472296
11785	100UEpo_A_BM	100	Quantile_4	0.537814
11788	100UEpo_A_BM	100	Quantile_2	0.438235
11798	100UEpo_A_BM	100	Quantile_1	0.303482
11802	100UEpo_A_BM	100	Quantile_4	0.555731
11804	100UEpo_A_BM	100	Quantile_1	0.417463
11823	100UEpo_A_BM	100	Quantile_1	0.416144
11825	100UEpo_A_BM	100	Quantile_4	0.607588
11830	100UEpo_A_BM	100	Quantile_4	0.546081
11846	100UEpo_A_BM	100	Quantile_1	0.361897
11850	100UEpo_A_BM	100	Quantile_1	0.40752
11865	100UEpo_A_BM	100	Quantile_1	0.383082
11874	100UEpo_A_BM	100	Quantile_2	0.468354
11888	100UEpo_A_BM	100	Quantile_1	0.317663
11901	100UEpo_A_BM	100	Quantile_1	0.414251
11903	100UEpo_A_BM	100	Quantile_4	0.534853
11908	100UEpo_A_BM	100	Quantile_4	0.555894
11916	100UEpo_A_BM	100	Quantile_5	0.811856
11920	100UEpo_A_BM	100	Quantile_5	0.712505
11924	100UEpo_A_BM	100	Quantile_1	0.418634
11928	100UEpo_A_BM	100	Quantile_2	0.439987
11951	100UEpo_A_BM	100	Quantile_2	0.461362
11957	100UEpo_A_BM	100	Quantile_1	0.402929
11981	100UEpo_A_BM	100	Quantile_1	0.280605
11998	100UEpo_A_BM	100	Quantile_1	0.392572
12008	100UEpo_A_BM	100	Quantile_3	0.513914
12047	100UEpo_A_BM	100	Quantile_1	0.402385
12053	100UEpo_A_BM	100	Quantile_1	0.297968
12058	100UEpo_A_BM	100	Quantile_1	0.406218
12118	100UEpo_A_BM	100	Quantile_1	0.423677
12119	100UEpo_A_BM	100	Quantile_2	0.460625
12121	100UEpo_A_BM	100	Quantile_5	0.652318
12122	100UEpo_A_BM	100	Quantile_4	0.567285
12124	100UEpo_A_BM	100	Quantile_3	0.531057
12126	100UEpo_A_BM	100	Quantile_3	0.491413
12135	100UEpo_A_BM	100	Quantile_1	0.35125
12142	100UEpo_A_BM	100	Quantile_5	0.628276
12143	100UEpo_A_BM	100	Quantile_4	0.539413
12144	100UEpo_A_BM	100	Quantile_2	0.479871
12151	100UEpo_A_BM	100	Quantile_3	0.512997
12159	100UEpo_A_BM	100	Quantile_1	0.38947
12162	100UEpo_A_BM	100	Quantile_3	0.501948
12164	100UEpo_A_BM	100	Quantile_4	0.549416
12172	100UEpo_A_BM	100	Quantile_4	0.596107
12173	100UEpo_A_BM	100	Quantile_3	0.491246
12174	100UEpo_A_BM	100	Quantile_4	0.60066
12176	100UEpo_A_BM	100	Quantile_2	0.436744
12178	100UEpo_A_BM	100	Quantile_1	0.391063
12195	100UEpo_A_BM	100	Quantile_4	0.55361
12199	100UEpo_A_BM	100	Quantile_1	0.362736
12210	100UEpo_A_BM	100	Quantile_1	0.400789
12220	100UEpo_A_BM	100	Quantile_2	0.480576
12221	100UEpo_A_BM	100	Quantile_3	0.495208
12224	100UEpo_A_BM	100	Quantile_5	0.696142
12234	100UEpo_A_BM	100	Quantile_1	0.344625
12235	100UEpo_A_BM	100	Quantile_4	0.538774
12242	100UEpo_A_BM	100	Quantile_2	0.468658
12244	100UEpo_A_BM	100	Quantile_3	0.501796
12247	100UEpo_A_BM	100	Quantile_2	0.457149
12255	100UEpo_A_BM	100	Quantile_1	0.406026
12260	100UEpo_A_BM	100	Quantile_4	0.533045
12263	100UEpo_A_BM	100	Quantile_3	0.502462
12278	100UEpo_A_BM	100	Quantile_5	0.622828
12279	100UEpo_A_BM	100	Quantile_4	0.535302
12287	100UEpo_A_BM	100	Quantile_3	0.499397
12294	100UEpo_A_BM	100	Quantile_1	0.383794
12299	100UEpo_A_BM	100	Quantile_1	0.430674
12303	100UEpo_A_BM	100	Quantile_4	0.563227
12304	100UEpo_A_BM	100	Quantile_2	0.453564
12308	100UEpo_A_BM	100	Quantile_2	0.459467
12316	100UEpo_A_BM	100	Quantile_1	0.426414
12333	100UEpo_A_BM	100	Quantile_1	0.399861
12351	100UEpo_A_BM	100	Quantile_1	0.405958
12356	100UEpo_A_BM	100	Quantile_3	0.517355
12367	100UEpo_A_BM	100	Quantile_2	0.474972
12371	100UEpo_A_BM	100	Quantile_1	0.308868
12384	100UEpo_A_BM	100	Quantile_3	0.49214
12386	100UEpo_A_BM	100	Quantile_1	0.431349
12393	100UEpo_A_BM	100	Quantile_1	0.433169
12397	100UEpo_A_BM	100	Quantile_3	0.524709
12408	100UEpo_A_BM	100	Quantile_1	0.357502
12409	100UEpo_A_BM	100	Quantile_3	0.514661
12411	100UEpo_A_BM	100	Quantile_1	0.393825
12416	100UEpo_A_BM	100	Quantile_1	0.393476
12424	100UEpo_A_BM	100	Quantile_4	0.552876
12425	100UEpo_A_BM	100	Quantile_2	0.478273
12426	100UEpo_A_BM	100	Quantile_1	0.417884
12431	100UEpo_A_BM	100	Quantile_5	0.759862
12432	100UEpo_A_BM	100	Quantile_1	0.382728
12433	100UEpo_A_BM	100	Quantile_1	0.410851
12434	100UEpo_A_BM	100	Quantile_1	0.416248
12454	100UEpo_A_BM	100	Quantile_1	0.375652
12455	100UEpo_A_BM	100	Quantile_1	0.337414
12461	100UEpo_A_BM	100	Quantile_1	0.373017
12468	100UEpo_A_BM	100	Quantile_5	0.635641
12469	100UEpo_A_BM	100	Quantile_2	0.46032
12471	100UEpo_A_BM	100	Quantile_1	0.412324
12473	100UEpo_A_BM	100	Quantile_4	0.573712
12478	100UEpo_A_BM	100	Quantile_1	0.427507
12480	100UEpo_A_BM	100	Quantile_2	0.480929
12483	100UEpo_A_BM	100	Quantile_5	0.676353
12484	100UEpo_A_BM	100	Quantile_5	0.656552
12486	100UEpo_A_BM	100	Quantile_1	0.420718
12488	100UEpo_A_BM	100	Quantile_2	0.435128
12501	100UEpo_A_BM	100	Quantile_1	0.423375
12503	100UEpo_A_BM	100	Quantile_1	0.411607
12510	100UEpo_A_BM	100	Quantile_2	0.467698
12521	100UEpo_A_BM	100	Quantile_2	0.469306
12522	100UEpo_A_BM	100	Quantile_1	0.346806
12524	100UEpo_A_BM	100	Quantile_1	0.401349
12532	100UEpo_A_BM	100	Quantile_1	0.418806
12540	100UEpo_A_BM	100	Quantile_1	0.424247
12548	100UEpo_A_BM	100	Quantile_3	0.517189
12581	100UEpo_A_BM	100	Quantile_3	0.486999
12598	100UEpo_A_BM	100	Quantile_3	0.50385
12605	100UEpo_A_BM	100	Quantile_2	0.459729
12607	100UEpo_A_BM	100	Quantile_1	0.412082
12617	100UEpo_A_BM	100	Quantile_1	0.353065
12622	100UEpo_A_BM	100	Quantile_3	0.525888
12624	100UEpo_A_BM	100	Quantile_4	0.539681
12629	100UEpo_A_BM	100	Quantile_3	0.48728
12644	100UEpo_A_BM	100	Quantile_5	0.741497
12648	100UEpo_A_BM	100	Quantile_2	0.442305
12658	100UEpo_A_BM	100	Quantile_2	0.481662
12664	100UEpo_A_BM	100	Quantile_3	0.510774
12677	100UEpo_A_BM	100	Quantile_1	0.395444
12685	100UEpo_A_BM	100	Quantile_5	0.62441
12697	100UEpo_A_BM	100	Quantile_3	0.519632
12701	100UEpo_A_BM	100	Quantile_1	0.298146
12702	100UEpo_A_BM	100	Quantile_5	0.716743
12709	100UEpo_A_BM	100	Quantile_2	0.472937
12717	100UEpo_A_BM	100	Quantile_2	0.464441
12718	100UEpo_A_BM	100	Quantile_2	0.441914
12723	100UEpo_A_BM	100	Quantile_3	0.518931
12728	100UEpo_A_BM	100	Quantile_4	0.552912
12742	100UEpo_A_BM	100	Quantile_3	0.487301
12753	100UEpo_A_BM	100	Quantile_3	0.51229
12763	100UEpo_A_BM	100	Quantile_1	0.373629
12765	100UEpo_A_BM	100	Quantile_2	0.47382
12775	100UEpo_A_BM	100	Quantile_3	0.508779
12778	100UEpo_A_BM	100	Quantile_1	0.35509
12805	100UEpo_A_BM	100	Quantile_1	0.425216
12817	100UEpo_A_BM	100	Quantile_2	0.457972
12824	100UEpo_A_BM	100	Quantile_1	0.352454
12825	100UEpo_A_BM	100	Quantile_1	0.367617
12840	100UEpo_A_BM	100	Quantile_3	0.495941
12845	100UEpo_A_BM	100	Quantile_4	0.559326
12847	100UEpo_A_BM	100	Quantile_2	0.442735
12853	100UEpo_A_BM	100	Quantile_2	0.46305
12869	100UEpo_A_BM	100	Quantile_1	0.430922
12879	100UEpo_A_BM	100	Quantile_5	0.666351
12880	100UEpo_A_BM	100	Quantile_3	0.48434
12886	100UEpo_A_BM	100	Quantile_1	0.405856
12889	100UEpo_A_BM	100	Quantile_2	0.468365
12891	100UEpo_A_BM	100	Quantile_2	0.479997
12898	100UEpo_A_BM	100	Quantile_3	0.500329
12899	100UEpo_A_BM	100	Quantile_3	0.50309
12901	100UEpo_A_BM	100	Quantile_5	0.858292
12905	100UEpo_A_BM	100	Quantile_2	0.458776
12911	100UEpo_A_BM	100	Quantile_3	0.529919
12913	100UEpo_A_BM	100	Quantile_4	0.606604
12919	100UEpo_A_BM	100	Quantile_2	0.461828
12924	100UEpo_A_BM	100	Quantile_3	0.494809
12925	100UEpo_A_BM	100	Quantile_2	0.478965
12943	100UEpo_A_BM	100	Quantile_2	0.450761
12959	100UEpo_A_BM	100	Quantile_2	0.48293
12973	100UEpo_A_BM	100	Quantile_1	0.351126
12974	100UEpo_A_BM	100	Quantile_1	0.413213
12975	100UEpo_A_BM	100	Quantile_5	0.620542
12978	100UEpo_A_BM	100	Quantile_4	0.547709
12982	100UEpo_A_BM	100	Quantile_1	0.362713
12991	100UEpo_A_BM	100	Quantile_1	0.418536
12999	100UEpo_A_BM	100	Quantile_1	0.424149
13004	100UEpo_A_BM	100	Quantile_2	0.464955
13006	100UEpo_A_BM	100	Quantile_2	0.474191
13009	100UEpo_A_BM	100	Quantile_4	0.559802
13013	100UEpo_A_BM	100	Quantile_1	0.413937
13015	100UEpo_A_BM	100	Quantile_1	0.420047
13020	100UEpo_A_BM	100	Quantile_2	0.460119
13023	100UEpo_A_BM	100	Quantile_1	0.276974
13031	100UEpo_A_BM	100	Quantile_4	0.607968
13037	100UEpo_A_BM	100	Quantile_2	0.436314
13041	100UEpo_A_BM	100	Quantile_4	0.606131
13042	100UEpo_A_BM	100	Quantile_1	0.432808
13046	100UEpo_A_BM	100	Quantile_2	0.453629
13048	100UEpo_A_BM	100	Quantile_3	0.500114
13059	100UEpo_A_BM	100	Quantile_3	0.512805
13060	100UEpo_A_BM	100	Quantile_1	0.342657
13072	100UEpo_A_BM	100	Quantile_2	0.437589
13092	100UEpo_A_BM	100	Quantile_1	0.363306
13112	100UEpo_A_BM	100	Quantile_1	0.409209
13128	100UEpo_A_BM	100	Quantile_4	0.541144
13131	100UEpo_A_BM	100	Quantile_1	0.395762
13134	100UEpo_A_BM	100	Quantile_3	0.520418
13137	100UEpo_A_BM	100	Quantile_4	0.600834
13140	100UEpo_A_BM	100	Quantile_1	0.424569
13154	100UEpo_A_BM	100	Quantile_3	0.502169
13159	100UEpo_A_BM	100	Quantile_1	0.413677
13164	100UEpo_A_BM	100	Quantile_1	0.408129
13169	100UEpo_A_BM	100	Quantile_4	0.550865
13172	100UEpo_A_BM	100	Quantile_3	0.517831
13176	100UEpo_A_BM	100	Quantile_4	0.581623
13183	100UEpo_A_BM	100	Quantile_5	0.644097
13184	100UEpo_A_BM	100	Quantile_3	0.521223
13187	100UEpo_A_BM	100	Quantile_3	0.529683
13188	100UEpo_A_BM	100	Quantile_4	0.538679
13192	100UEpo_A_BM	100	Quantile_1	0.432905
13209	100UEpo_A_BM	100	Quantile_2	0.456342
13225	100UEpo_A_BM	100	Quantile_5	0.610801
13229	100UEpo_A_BM	100	Quantile_1	0.412705
13230	100UEpo_A_BM	100	Quantile_1	0.349731
13243	100UEpo_A_BM	100	Quantile_3	0.485376
13248	100UEpo_A_BM	100	Quantile_2	0.480888
13250	100UEpo_A_BM	100	Quantile_2	0.464612
13261	100UEpo_A_BM	100	Quantile_1	0.35133
13262	100UEpo_A_BM	100	Quantile_2	0.44473
13281	100UEpo_A_BM	100	Quantile_1	0.405842
13282	100UEpo_A_BM	100	Quantile_1	0.349444
13286	100UEpo_A_BM	100	Quantile_4	0.603716
13289	100UEpo_A_BM	100	Quantile_1	0.315988
13301	100UEpo_A_BM	100	Quantile_3	0.503135
13316	100UEpo_A_BM	100	Quantile_3	0.48629
13317	100UEpo_A_BM	100	Quantile_3	0.498838
13323	100UEpo_A_BM	100	Quantile_3	0.488977
13327	100UEpo_A_BM	100	Quantile_1	0.369081
13341	100UEpo_A_BM	100	Quantile_3	0.503095
13344	100UEpo_A_BM	100	Quantile_1	0.390698
13347	100UEpo_A_BM	100	Quantile_3	0.496938
13348	100UEpo_A_BM	100	Quantile_2	0.480494
13350	100UEpo_A_BM	100	Quantile_3	0.530021
13355	100UEpo_A_BM	100	Quantile_1	0.283108
13362	100UEpo_A_BM	100	Quantile_3	0.483172
13372	100UEpo_A_BM	100	Quantile_1	0.395271
13375	100UEpo_A_BM	100	Quantile_5	0.626555
13397	100UEpo_A_BM	100	Quantile_4	0.606491
13398	100UEpo_A_BM	100	Quantile_2	0.480746
13400	100UEpo_A_BM	100	Quantile_4	0.535677
13402	100UEpo_A_BM	100	Quantile_2	0.446049
13420	100UEpo_A_BM	100	Quantile_1	0.370236
13425	100UEpo_A_BM	100	Quantile_3	0.499551
13431	100UEpo_A_BM	100	Quantile_2	0.45323
13432	100UEpo_A_BM	100	Quantile_1	0.415988
13445	100UEpo_A_BM	100	Quantile_2	0.474702
13449	100UEpo_A_BM	100	Quantile_3	0.511574
13452	100UEpo_A_BM	100	Quantile_2	0.449329
13476	100UEpo_A_BM	100	Quantile_4	0.545245
13481	100UEpo_A_BM	100	Quantile_2	0.442125
13484	100UEpo_A_BM	100	Quantile_3	0.511958
13508	100UEpo_A_BM	100	Quantile_2	0.464611
13519	100UEpo_A_BM	100	Quantile_2	0.454974
13520	100UEpo_A_BM	100	Quantile_1	0.384535
13521	100UEpo_A_BM	100	Quantile_2	0.439408
13538	100UEpo_A_BM	100	Quantile_1	0.423042
13547	100UEpo_A_BM	100	Quantile_1	0.307286
13548	100UEpo_A_BM	100	Quantile_3	0.503746
13549	100UEpo_A_BM	100	Quantile_1	0.393512
13550	100UEpo_A_BM	100	Quantile_4	0.553675
13552	100UEpo_A_BM	100	Quantile_1	0.431812
13557	100UEpo_A_BM	100	Quantile_1	0.433876
13573	100UEpo_A_BM	100	Quantile_3	0.519734
13581	100UEpo_A_BM	100	Quantile_1	0.399945
13585	100UEpo_A_BM	100	Quantile_2	0.460957
13596	100UEpo_A_BM	100	Quantile_1	0.371029
13600	100UEpo_A_BM	100	Quantile_2	0.456834
13604	100UEpo_A_BM	100	Quantile_2	0.472819
13608	100UEpo_A_BM	100	Quantile_1	0.413938
13624	100UEpo_A_BM	100	Quantile_2	0.44315
13626	100UEpo_A_BM	100	Quantile_1	0.322552
13641	100UEpo_A_BM	100	Quantile_3	0.486046
13648	100UEpo_A_BM	100	Quantile_1	0.369293
13655	100UEpo_A_BM	100	Quantile_2	0.446988
13660	100UEpo_A_BM	100	Quantile_2	0.47452
13661	100UEpo_A_BM	100	Quantile_5	0.760952
13665	100UEpo_A_BM	100	Quantile_3	0.502979
13668	100UEpo_A_BM	100	Quantile_3	0.492301
13674	100UEpo_A_BM	100	Quantile_3	0.49814
13680	100UEpo_A_BM	100	Quantile_2	0.437533
13689	100UEpo_A_BM	100	Quantile_1	0.313849
13691	100UEpo_A_BM	100	Quantile_1	0.415742
13693	100UEpo_A_BM	100	Quantile_3	0.494574
13702	100UEpo_A_BM	100	Quantile_5	0.676262
13703	100UEpo_A_BM	100	Quantile_3	0.524199
13719	100UEpo_A_BM	100	Quantile_1	0.410949
13723	100UEpo_A_BM	100	Quantile_3	0.499993
13730	100UEpo_A_BM	100	Quantile_1	0.401327
13744	100UEpo_A_BM	100	Quantile_2	0.455615
13749	100UEpo_A_BM	100	Quantile_5	0.734917
13761	100UEpo_A_BM	100	Quantile_2	0.474293
13762	100UEpo_A_BM	100	Quantile_3	0.525721
13767	100UEpo_A_BM	100	Quantile_3	0.498086
13776	100UEpo_A_BM	100	Quantile_1	0.300887
13787	100UEpo_A_BM	100	Quantile_1	0.332997
13790	100UEpo_A_BM	100	Quantile_3	0.490192
13792	100UEpo_A_BM	100	Quantile_1	0.422674
13795	100UEpo_A_BM	100	Quantile_1	0.403526
13804	100UEpo_A_BM	100	Quantile_2	0.440808
13808	100UEpo_A_BM	100	Quantile_1	0.411332
13812	100UEpo_A_BM	100	Quantile_4	0.559661
13818	100UEpo_A_BM	100	Quantile_3	0.495849
13820	100UEpo_A_BM	100	Quantile_2	0.472789
13827	100UEpo_A_BM	100	Quantile_3	0.499097
13828	100UEpo_A_BM	100	Quantile_3	0.502497
13839	100UEpo_A_BM	100	Quantile_3	0.497231
13842	100UEpo_A_BM	100	Quantile_1	0.373733
13861	100UEpo_A_BM	100	Quantile_2	0.44084
13867	100UEpo_A_BM	100	Quantile_1	0.415975
13873	100UEpo_A_BM	100	Quantile_4	0.588135
13875	100UEpo_A_BM	100	Quantile_2	0.456134
13890	100UEpo_A_BM	100	Quantile_1	0.243335
13897	100UEpo_A_BM	100	Quantile_3	0.525525
13899	100UEpo_A_BM	100	Quantile_2	0.453778
13900	100UEpo_A_BM	100	Quantile_2	0.46747
13902	100UEpo_A_BM	100	Quantile_2	0.480099
13914	100UEpo_A_BM	100	Quantile_1	0.401826
13929	100UEpo_A_BM	100	Quantile_4	0.535082
13931	100UEpo_A_BM	100	Quantile_1	0.384925
13938	100UEpo_A_BM	100	Quantile_4	0.559314
13940	100UEpo_A_BM	100	Quantile_4	0.549801
13948	100UEpo_A_BM	100	Quantile_1	0.298744
13957	100UEpo_A_BM	100	Quantile_3	0.530872
13971	100UEpo_A_BM	100	Quantile_5	0.710487
13974	100UEpo_A_BM	100	Quantile_3	0.495753
13989	100UEpo_A_BM	100	Quantile_4	0.533154
13994	100UEpo_A_BM	100	Quantile_1	0.42204
14009	100UEpo_A_BM	100	Quantile_3	0.498972
14020	100UEpo_A_BM	100	Quantile_3	0.524753
14024	100UEpo_A_BM	100	Quantile_1	0.36479
14038	100UEpo_A_BM	100	Quantile_1	0.289641
14039	100UEpo_A_BM	100	Quantile_5	0.733155
14051	100UEpo_A_BM	100	Quantile_2	0.452069
14054	100UEpo_A_BM	100	Quantile_3	0.516801
14055	100UEpo_A_BM	100	Quantile_1	0.309625
14059	100UEpo_A_BM	100	Quantile_4	0.57197
14075	100UEpo_A_BM	100	Quantile_5	0.92988
14079	100UEpo_A_BM	100	Quantile_2	0.45447
14081	100UEpo_A_BM	100	Quantile_1	0.427253
14086	100UEpo_A_BM	100	Quantile_1	0.403126
14095	100UEpo_A_BM	100	Quantile_5	0.625492
14103	100UEpo_A_BM	100	Quantile_3	0.492771
14104	100UEpo_A_BM	100	Quantile_2	0.443492
14120	100UEpo_A_BM	100	Quantile_1	0.429532
14121	100UEpo_A_BM	100	Quantile_1	0.403057
14137	100UEpo_A_BM	100	Quantile_1	0.428784
14146	100UEpo_A_BM	100	Quantile_1	0.368186
14157	100UEpo_A_BM	100	Quantile_2	0.464477
14170	100UEpo_A_BM	100	Quantile_2	0.481736
14175	100UEpo_A_BM	100	Quantile_5	0.687243
14189	100UEpo_A_BM	100	Quantile_2	0.439706
14218	100UEpo_A_BM	100	Quantile_3	0.48598
14219	100UEpo_A_BM	100	Quantile_3	0.484005
14238	100UEpo_A_BM	100	Quantile_3	0.48593
14241	100UEpo_A_BM	100	Quantile_1	0.410108
14244	100UEpo_A_BM	100	Quantile_1	0.361825
14259	100UEpo_A_BM	100	Quantile_4	0.572102
14268	100UEpo_A_BM	100	Quantile_4	0.587008
14270	100UEpo_A_BM	100	Quantile_4	0.556186
14280	100UEpo_A_BM	100	Quantile_1	0.430199
14285	100UEpo_A_BM	100	Quantile_2	0.461788
14289	100UEpo_A_BM	100	Quantile_1	0.300372
14294	100UEpo_A_BM	100	Quantile_2	0.478633
14299	100UEpo_A_BM	100	Quantile_2	0.444027
14311	100UEpo_A_BM	100	Quantile_2	0.466662
14316	100UEpo_A_BM	100	Quantile_1	0.374676
14323	100UEpo_A_BM	100	Quantile_1	0.399673
14324	100UEpo_A_BM	100	Quantile_4	0.58339
14328	100UEpo_A_BM	100	Quantile_2	0.466375
14333	100UEpo_A_BM	100	Quantile_4	0.582736
14334	100UEpo_A_BM	100	Quantile_1	0.399588
14345	100UEpo_A_BM	100	Quantile_3	0.503052
14352	100UEpo_A_BM	100	Quantile_2	0.435585
14363	100UEpo_A_BM	100	Quantile_1	0.412355
14364	100UEpo_A_BM	100	Quantile_2	0.435542
14369	100UEpo_A_BM	100	Quantile_1	0.419228
14372	100UEpo_A_BM	100	Quantile_1	0.390728
14373	100UEpo_A_BM	100	Quantile_3	0.529041
14377	100UEpo_A_BM	100	Quantile_4	0.561625
14390	100UEpo_A_BM	100	Quantile_2	0.479013
14391	100UEpo_A_BM	100	Quantile_2	0.471244
14395	100UEpo_A_BM	100	Quantile_3	0.502958
14399	100UEpo_A_BM	100	Quantile_1	0.367909
14406	100UEpo_A_BM	100	Quantile_2	0.464884
14415	100UEpo_A_BM	100	Quantile_2	0.447722
14427	100UEpo_A_BM	100	Quantile_3	0.483124
14439	100UEpo_A_BM	100	Quantile_1	0.34788
14455	100UEpo_A_BM	100	Quantile_3	0.507373
14458	100UEpo_A_BM	100	Quantile_1	0.392412
14464	100UEpo_A_BM	100	Quantile_4	0.585845
14465	100UEpo_A_BM	100	Quantile_2	0.456207
14481	100UEpo_A_BM	100	Quantile_2	0.470326
14482	100UEpo_A_BM	100	Quantile_2	0.464425
14498	100UEpo_A_BM	100	Quantile_3	0.488167
14507	100UEpo_A_BM	100	Quantile_1	0.317931
14535	100UEpo_A_BM	100	Quantile_5	0.672891
14538	100UEpo_A_BM	100	Quantile_2	0.451461
14543	100UEpo_A_BM	100	Quantile_3	0.515367
14549	100UEpo_A_BM	100	Quantile_2	0.4421
14550	100UEpo_A_BM	100	Quantile_3	0.522088
14567	100UEpo_A_BM	100	Quantile_1	0.424805
14571	100UEpo_A_BM	100	Quantile_3	0.4883
14573	100UEpo_A_BM	100	Quantile_4	0.553885
14577	100UEpo_A_BM	100	Quantile_2	0.443249
14585	100UEpo_A_BM	100	Quantile_1	0.415588
14593	100UEpo_A_BM	100	Quantile_4	0.547091
14595	100UEpo_A_BM	100	Quantile_4	0.533772
14596	100UEpo_A_BM	100	Quantile_4	0.55135
14600	100UEpo_A_BM	100	Quantile_3	0.496243
14614	100UEpo_A_BM	100	Quantile_1	0.432161
14619	100UEpo_A_BM	100	Quantile_4	0.570316
14630	100UEpo_A_BM	100	Quantile_4	0.53779
14635	100UEpo_A_BM	100	Quantile_4	0.575868
14638	100UEpo_A_BM	100	Quantile_3	0.515733
14644	100UEpo_A_BM	100	Quantile_1	0.374081
14662	100UEpo_A_BM	100	Quantile_3	0.489826
14675	100UEpo_A_BM	100	Quantile_3	0.483175
14678	100UEpo_A_BM	100	Quantile_3	0.513207
14682	100UEpo_A_BM	100	Quantile_2	0.448621
14698	100UEpo_A_BM	100	Quantile_2	0.462506
14711	100UEpo_A_BM	100	Quantile_1	0.347817
14721	100UEpo_A_BM	100	Quantile_4	0.571043
14731	100UEpo_A_BM	100	Quantile_3	0.495491
14733	100UEpo_A_BM	100	Quantile_2	0.445762
14736	100UEpo_A_BM	100	Quantile_5	0.694416
14748	100UEpo_A_BM	100	Quantile_2	0.443007
14750	100UEpo_A_BM	100	Quantile_2	0.475481
14765	100UEpo_A_BM	100	Quantile_4	0.542154
14768	100UEpo_A_BM	100	Quantile_2	0.452323
14777	100UEpo_A_BM	100	Quantile_1	0.393346
14780	100UEpo_A_BM	100	Quantile_2	0.436346
14808	100UEpo_A_BM	100	Quantile_5	0.650882
14815	100UEpo_A_BM	100	Quantile_2	0.43892
14824	100UEpo_A_BM	100	Quantile_2	0.43404
14834	100UEpo_A_BM	100	Quantile_1	0.316727
14840	100UEpo_A_BM	100	Quantile_1	0.418494
14850	100UEpo_A_BM	100	Quantile_2	0.481528
14853	100UEpo_A_BM	100	Quantile_3	0.484861
14857	100UEpo_A_BM	100	Quantile_1	0.382753
14867	100UEpo_A_BM	100	Quantile_1	0.384089
14872	100UEpo_A_BM	100	Quantile_2	0.468345
14874	100UEpo_A_BM	100	Quantile_1	0.388519
14882	100UEpo_A_BM	100	Quantile_1	0.386611
14890	100UEpo_A_BM	100	Quantile_2	0.480359
14892	100UEpo_A_BM	100	Quantile_2	0.455743
14904	100UEpo_A_BM	100	Quantile_1	0.369289
14906	100UEpo_A_BM	100	Quantile_2	0.447258
14935	100UEpo_A_BM	100	Quantile_3	0.483134
14936	100UEpo_A_BM	100	Quantile_2	0.464849
14940	100UEpo_A_BM	100	Quantile_3	0.518708
14951	100UEpo_A_BM	100	Quantile_1	0.432976
14955	100UEpo_A_BM	100	Quantile_3	0.509562
14959	100UEpo_A_BM	100	Quantile_2	0.478097
14964	100UEpo_A_BM	100	Quantile_1	0.391632
14983	100UEpo_A_BM	100	Quantile_2	0.450965
14985	100UEpo_A_BM	100	Quantile_1	0.417961
14990	100UEpo_A_BM	100	Quantile_2	0.452754
14993	100UEpo_A_BM	100	Quantile_1	0.39207
15000	100UEpo_A_BM	100	Quantile_1	0.350916
15001	100UEpo_A_BM	100	Quantile_3	0.513428
15012	100UEpo_A_BM	100	Quantile_5	0.649801
15013	100UEpo_A_BM	100	Quantile_2	0.46221
15014	100UEpo_A_BM	100	Quantile_4	0.53601
15017	100UEpo_A_BM	100	Quantile_2	0.451238
15026	100UEpo_A_BM	100	Quantile_4	0.571788
15028	100UEpo_A_BM	100	Quantile_4	0.546044
15038	100UEpo_A_BM	100	Quantile_1	0.414434
15049	100UEpo_A_BM	100	Quantile_2	0.470643
15050	100UEpo_A_BM	100	Quantile_2	0.463525
15057	100UEpo_A_BM	100	Quantile_1	0.388572
15062	100UEpo_A_BM	100	Quantile_1	0.424056
15063	100UEpo_A_BM	100	Quantile_2	0.48244
15064	100UEpo_A_BM	100	Quantile_1	0.37535
15068	100UEpo_A_BM	100	Quantile_3	0.514309
15073	100UEpo_A_BM	100	Quantile_1	0.37044
15082	100UEpo_A_BM	100	Quantile_2	0.462987
15087	100UEpo_A_BM	100	Quantile_1	0.396382
15106	100UEpo_A_BM	100	Quantile_2	0.479489
15121	100UEpo_A_BM	100	Quantile_2	0.43526
15132	100UEpo_A_BM	100	Quantile_2	0.448511
15133	100UEpo_A_BM	100	Quantile_3	0.492045
15146	100UEpo_A_BM	100	Quantile_3	0.490118
15148	100UEpo_A_BM	100	Quantile_2	0.479331
15149	100UEpo_A_BM	100	Quantile_4	0.562165
15153	100UEpo_A_BM	100	Quantile_4	0.584624
15161	100UEpo_A_BM	100	Quantile_1	0.407173
15164	100UEpo_A_BM	100	Quantile_2	0.47718
15169	100UEpo_A_BM	100	Quantile_1	0.332212
15171	100UEpo_A_BM	100	Quantile_1	0.397218
15174	100UEpo_A_BM	100	Quantile_5	0.630528
15177	100UEpo_A_BM	100	Quantile_4	0.547926
15180	100UEpo_A_BM	100	Quantile_1	0.400748
15187	100UEpo_A_BM	100	Quantile_3	0.485176
15188	100UEpo_A_BM	100	Quantile_3	0.522199
15199	100UEpo_A_BM	100	Quantile_2	0.447405
15214	100UEpo_A_BM	100	Quantile_2	0.460859
15218	100UEpo_A_BM	100	Quantile_1	0.243392
15219	100UEpo_A_BM	100	Quantile_5	0.761205
15232	100UEpo_A_BM	100	Quantile_3	0.502637
15235	100UEpo_A_BM	100	Quantile_2	0.482284
15240	100UEpo_A_BM	100	Quantile_1	0.383846
15244	100UEpo_A_BM	100	Quantile_2	0.466195
15256	100UEpo_A_BM	100	Quantile_3	0.527425
15264	100UEpo_A_BM	100	Quantile_1	0.430601
15265	100UEpo_A_BM	100	Quantile_3	0.510524
15270	100UEpo_A_BM	100	Quantile_2	0.450869
15279	100UEpo_A_BM	100	Quantile_1	0.409224
15301	100UEpo_A_BM	100	Quantile_1	0.425205
15321	100UEpo_A_BM	100	Quantile_3	0.519254
15338	100UEpo_A_BM	100	Quantile_4	0.544305
15349	100UEpo_A_BM	100	Quantile_3	0.487929
15358	100UEpo_A_BM	100	Quantile_3	0.499776
15361	100UEpo_A_BM	100	Quantile_1	0.373944
15366	100UEpo_A_BM	100	Quantile_3	0.50223
15373	100UEpo_A_BM	100	Quantile_4	0.542506
15377	100UEpo_A_BM	100	Quantile_3	0.483542
15386	100UEpo_A_BM	100	Quantile_1	0.294999
15387	100UEpo_A_BM	100	Quantile_4	0.589764
15403	100UEpo_A_BM	100	Quantile_1	0.36218
15406	100UEpo_A_BM	100	Quantile_1	0.374463
15416	100UEpo_A_BM	100	Quantile_2	0.452194
15422	100UEpo_A_BM	100	Quantile_3	0.516516
15423	100UEpo_A_BM	100	Quantile_3	0.514328
15434	100UEpo_A_BM	100	Quantile_2	0.48137
15457	100UEpo_A_BM	100	Quantile_3	0.512995
15466	100UEpo_A_BM	100	Quantile_3	0.484499
15473	100UEpo_A_BM	100	Quantile_1	0.268046
15479	100UEpo_A_BM	100	Quantile_3	0.513333
15486	100UEpo_A_BM	100	Quantile_1	0.396057
15489	100UEpo_A_BM	100	Quantile_3	0.49928
15490	100UEpo_A_BM	100	Quantile_1	0.331836
15516	100UEpo_A_BM	100	Quantile_4	0.534925
15520	100UEpo_A_BM	100	Quantile_1	0.402654
15525	100UEpo_A_BM	100	Quantile_3	0.491415
15527	100UEpo_A_BM	100	Quantile_4	0.540408
15530	100UEpo_A_BM	100	Quantile_2	0.481022
15532	100UEpo_A_BM	100	Quantile_4	0.560507
15533	100UEpo_A_BM	100	Quantile_2	0.46522
15538	100UEpo_A_BM	100	Quantile_3	0.485083
15557	100UEpo_A_BM	100	Quantile_1	0.357735
15579	100UEpo_A_BM	100	Quantile_3	0.498885
15592	100UEpo_A_BM	100	Quantile_2	0.465479
15605	100UEpo_A_BM	100	Quantile_1	0.376373
15611	100UEpo_A_BM	100	Quantile_3	0.486454
15614	100UEpo_A_BM	100	Quantile_2	0.451458
15636	100UEpo_A_BM	100	Quantile_1	0.421381
15642	100UEpo_A_BM	100	Quantile_4	0.583426
15643	100UEpo_A_BM	100	Quantile_5	0.823955
15650	100UEpo_A_BM	100	Quantile_3	0.498244
15662	100UEpo_A_BM	100	Quantile_3	0.509697
15667	100UEpo_A_BM	100	Quantile_1	0.374801
15668	100UEpo_A_BM	100	Quantile_2	0.47591
15670	100UEpo_A_BM	100	Quantile_1	0.323808
15673	100UEpo_A_BM	100	Quantile_2	0.450208
15691	100UEpo_A_BM	100	Quantile_1	0.356187
15699	100UEpo_A_BM	100	Quantile_1	0.417237
15724	100UEpo_A_BM	100	Quantile_2	0.480211
15725	100UEpo_A_BM	100	Quantile_1	0.408209
15738	100UEpo_A_BM	100	Quantile_2	0.436593
15756	100UEpo_A_BM	100	Quantile_5	0.635284
15759	100UEpo_A_BM	100	Quantile_3	0.505513
15786	100UEpo_A_BM	100	Quantile_2	0.447508
15789	100UEpo_A_BM	100	Quantile_2	0.438296
15791	100UEpo_A_BM	100	Quantile_2	0.437539
15800	100UEpo_A_BM	100	Quantile_1	0.392457
15803	100UEpo_A_BM	100	Quantile_2	0.442909
15804	100UEpo_A_BM	100	Quantile_5	0.853935
15810	100UEpo_A_BM	100	Quantile_2	0.437006
[truncated: 97,193 more rows]

## Sheet: Figure 6f-g
Object Number	Sample	Epo Concentration	Quantile	Nuclear Offset	Diameter
11	100UEpo_A_BM	100	Quantile_4	0.546256	5.83142
20	100UEpo_A_BM	100	Quantile_4	0.539637	5.92452
25	100UEpo_A_BM	100	Quantile_4	0.60125	6.62818
28	100UEpo_A_BM	100	Quantile_2	0.480994	6.22346
51	100UEpo_A_BM	100	Quantile_4	0.540925	5.59637
56	100UEpo_A_BM	100	Quantile_1	0.43137	6.35955
59	100UEpo_A_BM	100	Quantile_1	0.347905	6.62818
72	100UEpo_A_BM	100	Quantile_1	0.407211	6.10914
78	100UEpo_A_BM	100	Quantile_2	0.459239	6.84842
85	100UEpo_A_BM	100	Quantile_3	0.48587	6.08618
101	100UEpo_A_BM	100	Quantile_2	0.476745	5.76125
111	100UEpo_A_BM	100	Quantile_1	0.383005	7.00063
116	100UEpo_A_BM	100	Quantile_5	0.633851	5.21343
118	100UEpo_A_BM	100	Quantile_2	0.462163	5.59637
133	100UEpo_A_BM	100	Quantile_4	0.55821	5.7378
153	100UEpo_A_BM	100	Quantile_1	0.426175	5.35802
167	100UEpo_A_BM	100	Quantile_1	0.410872	7.15122
169	100UEpo_A_BM	100	Quantile_3	0.502435	6.44962
177	100UEpo_A_BM	100	Quantile_2	0.456094	6.13207
190	100UEpo_A_BM	100	Quantile_1	0.412428	6.76072
192	100UEpo_A_BM	100	Quantile_2	0.461468	6.17783
193	100UEpo_A_BM	100	Quantile_4	0.535225	5.62002
195	100UEpo_A_BM	100	Quantile_1	0.292656	5.35802
201	100UEpo_A_BM	100	Quantile_3	0.532287	5.382
203	100UEpo_A_BM	100	Quantile_3	0.519447	6.04016
205	100UEpo_A_BM	100	Quantile_3	0.50069	6.04016
227	100UEpo_A_BM	100	Quantile_3	0.521781	6.04016
243	100UEpo_A_BM	100	Quantile_4	0.540466	6.06318
246	100UEpo_A_BM	100	Quantile_1	0.420734	6.67249
273	100UEpo_A_BM	100	Quantile_3	0.505936	5.7378
276	100UEpo_A_BM	100	Quantile_2	0.471831	6.26896
292	100UEpo_A_BM	100	Quantile_3	0.502836	5.62002
298	100UEpo_A_BM	100	Quantile_2	0.473119	7.00063
306	100UEpo_A_BM	100	Quantile_5	0.744791	6.10914
312	100UEpo_A_BM	100	Quantile_2	0.469234	5.97088
324	100UEpo_A_BM	100	Quantile_1	0.343936	7.2578
330	100UEpo_A_BM	100	Quantile_2	0.451902	6.35955
340	100UEpo_A_BM	100	Quantile_3	0.531016	5.87804
345	100UEpo_A_BM	100	Quantile_2	0.464773	6.29165
349	100UEpo_A_BM	100	Quantile_3	0.509684	5.994
361	100UEpo_A_BM	100	Quantile_1	0.335387	6.56147
362	100UEpo_A_BM	100	Quantile_4	0.566626	5.69079
365	100UEpo_A_BM	100	Quantile_5	0.617373	5.71431
371	100UEpo_A_BM	100	Quantile_1	0.374146	6.31432
374	100UEpo_A_BM	100	Quantile_1	0.431201	6.38212
377	100UEpo_A_BM	100	Quantile_2	0.481089	5.92452
381	100UEpo_A_BM	100	Quantile_3	0.49254	6.04016
394	100UEpo_A_BM	100	Quantile_4	0.558395	5.26176
403	100UEpo_A_BM	100	Quantile_4	0.573954	5.47761
409	100UEpo_A_BM	100	Quantile_3	0.511894	5.94772
411	100UEpo_A_BM	100	Quantile_2	0.460434	5.45376
415	100UEpo_A_BM	100	Quantile_2	0.455138	6.67249
417	100UEpo_A_BM	100	Quantile_2	0.459999	6.73871
420	100UEpo_A_BM	100	Quantile_4	0.593346	5.54896
437	100UEpo_A_BM	100	Quantile_1	0.417759	5.994
441	100UEpo_A_BM	100	Quantile_1	0.169	5.78468
445	100UEpo_A_BM	100	Quantile_2	0.443169	6.71667
446	100UEpo_A_BM	100	Quantile_2	0.48226	5.87804
447	100UEpo_A_BM	100	Quantile_1	0.386676	5.94772
448	100UEpo_A_BM	100	Quantile_1	0.363749	6.7827
451	100UEpo_A_BM	100	Quantile_5	0.764557	6.40465
455	100UEpo_A_BM	100	Quantile_1	0.433368	6.13207
469	100UEpo_A_BM	100	Quantile_1	0.426855	5.42987
470	100UEpo_A_BM	100	Quantile_4	0.569185	6.29165
481	100UEpo_A_BM	100	Quantile_1	0.417804	5.66723
487	100UEpo_A_BM	100	Quantile_1	0.431464	6.51683
499	100UEpo_A_BM	100	Quantile_1	0.384896	7.00063
508	100UEpo_A_BM	100	Quantile_1	0.368665	6.42715
510	100UEpo_A_BM	100	Quantile_3	0.487286	7.48938
526	100UEpo_A_BM	100	Quantile_3	0.490173	5.62002
557	100UEpo_A_BM	100	Quantile_4	0.57777	5.23761
564	100UEpo_A_BM	100	Quantile_4	0.571843	5.83142
592	100UEpo_A_BM	100	Quantile_2	0.470651	5.80807
600	100UEpo_A_BM	100	Quantile_2	0.443174	5.26176
605	100UEpo_A_BM	100	Quantile_5	0.614651	5.83142
609	100UEpo_A_BM	100	Quantile_1	0.372232	7.40563
614	100UEpo_A_BM	100	Quantile_3	0.500964	5.78468
617	100UEpo_A_BM	100	Quantile_2	0.458275	5.87804
620	100UEpo_A_BM	100	Quantile_1	0.406719	6.95731
622	100UEpo_A_BM	100	Quantile_4	0.556831	5.40595
650	100UEpo_A_BM	100	Quantile_5	0.642047	5.80807
656	100UEpo_A_BM	100	Quantile_3	0.496133	5.87804
675	100UEpo_A_BM	100	Quantile_2	0.447516	6.17783
681	100UEpo_A_BM	100	Quantile_1	0.425792	6.44962
683	100UEpo_A_BM	100	Quantile_2	0.47832	6.87026
708	100UEpo_A_BM	100	Quantile_3	0.496091	6.06318
713	100UEpo_A_BM	100	Quantile_4	0.568668	5.62002
719	100UEpo_A_BM	100	Quantile_1	0.425956	6.04016
725	100UEpo_A_BM	100	Quantile_2	0.462761	5.76125
727	100UEpo_A_BM	100	Quantile_1	0.338731	6.26896
740	100UEpo_A_BM	100	Quantile_5	0.622661	5.9013
744	100UEpo_A_BM	100	Quantile_3	0.495287	5.62002
752	100UEpo_A_BM	100	Quantile_5	0.668732	5.40595
761	100UEpo_A_BM	100	Quantile_3	0.528635	5.69079
769	100UEpo_A_BM	100	Quantile_1	0.372691	6.38212
770	100UEpo_A_BM	100	Quantile_5	0.639062	5.382
774	100UEpo_A_BM	100	Quantile_1	0.360282	6.62818
776	100UEpo_A_BM	100	Quantile_4	0.571289	5.69079
780	100UEpo_A_BM	100	Quantile_4	0.550918	5.994
783	100UEpo_A_BM	100	Quantile_2	0.44856	5.97088
798	100UEpo_A_BM	100	Quantile_2	0.435081	6.17783
804	100UEpo_A_BM	100	Quantile_1	0.366572	7.1726
814	100UEpo_A_BM	100	Quantile_5	0.64775	6.04016
817	100UEpo_A_BM	100	Quantile_1	0.38641	6.10914
824	100UEpo_A_BM	100	Quantile_2	0.463085	6.10914
837	100UEpo_A_BM	100	Quantile_3	0.520402	5.45376
863	100UEpo_A_BM	100	Quantile_1	0.406699	6.51683
865	100UEpo_A_BM	100	Quantile_1	0.419928	7.06537
880	100UEpo_A_BM	100	Quantile_2	0.469939	6.29165
922	100UEpo_A_BM	100	Quantile_2	0.445057	6.93559
927	100UEpo_A_BM	100	Quantile_1	0.39785	5.83142
930	100UEpo_A_BM	100	Quantile_1	0.333068	6.67249
940	100UEpo_A_BM	100	Quantile_1	0.411609	7.23655
941	100UEpo_A_BM	100	Quantile_2	0.481306	5.69079
948	100UEpo_A_BM	100	Quantile_3	0.500325	5.97088
951	100UEpo_A_BM	100	Quantile_4	0.544172	6.08618
952	100UEpo_A_BM	100	Quantile_5	0.630805	5.42987
971	100UEpo_A_BM	100	Quantile_3	0.483635	5.69079
1001	100UEpo_A_BM	100	Quantile_5	0.657973	5.76125
1010	100UEpo_A_BM	100	Quantile_3	0.492894	6.71667
1013	100UEpo_A_BM	100	Quantile_2	0.467432	5.69079
1049	100UEpo_A_BM	100	Quantile_3	0.51711	5.54896
1053	100UEpo_A_BM	100	Quantile_5	0.620077	5.52521
1056	100UEpo_A_BM	100	Quantile_3	0.513897	6.10914
1062	100UEpo_A_BM	100	Quantile_1	0.375537	6.06318
1076	100UEpo_A_BM	100	Quantile_1	0.413104	5.42987
1084	100UEpo_A_BM	100	Quantile_3	0.497865	5.28588
1086	100UEpo_A_BM	100	Quantile_1	0.424971	6.08618
1090	100UEpo_A_BM	100	Quantile_4	0.552125	6.31432
1092	100UEpo_A_BM	100	Quantile_4	0.589113	5.42987
1095	100UEpo_A_BM	100	Quantile_3	0.489824	6.06318
1110	100UEpo_A_BM	100	Quantile_4	0.535585	5.76125
1121	100UEpo_A_BM	100	Quantile_1	0.405483	6.15497
1122	100UEpo_A_BM	100	Quantile_1	0.406282	5.994
1128	100UEpo_A_BM	100	Quantile_4	0.597316	5.45376
1130	100UEpo_A_BM	100	Quantile_4	0.560656	5.80807
1135	100UEpo_A_BM	100	Quantile_2	0.463133	5.87804
1154	100UEpo_A_BM	100	Quantile_4	0.53831	5.9013
1156	100UEpo_A_BM	100	Quantile_4	0.577613	5.57268
1157	100UEpo_A_BM	100	Quantile_2	0.459911	6.29165
1166	100UEpo_A_BM	100	Quantile_1	0.389239	6.0171
1175	100UEpo_A_BM	100	Quantile_4	0.554303	5.7378
1185	100UEpo_A_BM	100	Quantile_5	0.730207	6.33695
1193	100UEpo_A_BM	100	Quantile_4	0.545576	6.13207
1194	100UEpo_A_BM	100	Quantile_1	0.412878	7.15122
1212	100UEpo_A_BM	100	Quantile_1	0.414771	6.62818
1217	100UEpo_A_BM	100	Quantile_2	0.480142	6.20066
1218	100UEpo_A_BM	100	Quantile_3	0.523068	5.62002
1230	100UEpo_A_BM	100	Quantile_5	0.63416	6.10914
1241	100UEpo_A_BM	100	Quantile_1	0.379051	6.60598
1245	100UEpo_A_BM	100	Quantile_2	0.457935	5.57268
1247	100UEpo_A_BM	100	Quantile_2	0.441126	5.85475
1250	100UEpo_A_BM	100	Quantile_1	0.373207	6.58374
1272	100UEpo_A_BM	100	Quantile_1	0.380775	5.97088
1279	100UEpo_A_BM	100	Quantile_1	0.411017	6.35955
1289	100UEpo_A_BM	100	Quantile_2	0.442793	4.96982
1294	100UEpo_A_BM	100	Quantile_4	0.561504	6.22346
1296	100UEpo_A_BM	100	Quantile_5	0.660527	5.42987
1303	100UEpo_A_BM	100	Quantile_4	0.598487	5.42987
1318	100UEpo_A_BM	100	Quantile_4	0.603161	5.62002
1325	100UEpo_A_BM	100	Quantile_5	0.768302	4.77255
1326	100UEpo_A_BM	100	Quantile_3	0.497184	6.80464
1327	100UEpo_A_BM	100	Quantile_3	0.508444	5.7378
1330	100UEpo_A_BM	100	Quantile_4	0.560063	5.66723
1343	100UEpo_A_BM	100	Quantile_4	0.562933	6.49446
1347	100UEpo_A_BM	100	Quantile_3	0.486294	5.78468
1361	100UEpo_A_BM	100	Quantile_2	0.43625	6.13207
1372	100UEpo_A_BM	100	Quantile_1	0.374539	6.42715
1386	100UEpo_A_BM	100	Quantile_1	0.363496	7.63467
1389	100UEpo_A_BM	100	Quantile_1	0.391596	6.31432
1395	100UEpo_A_BM	100	Quantile_1	0.392978	5.66723
1408	100UEpo_A_BM	100	Quantile_4	0.55566	5.64364
1410	100UEpo_A_BM	100	Quantile_2	0.444308	5.87804
1420	100UEpo_A_BM	100	Quantile_3	0.498484	6.40465
1427	100UEpo_A_BM	100	Quantile_2	0.443992	5.97088
1450	100UEpo_A_BM	100	Quantile_2	0.454313	6.26896
1475	100UEpo_A_BM	100	Quantile_4	0.535425	5.76125
1480	100UEpo_A_BM	100	Quantile_3	0.520046	6.29165
1483	100UEpo_A_BM	100	Quantile_2	0.466824	6.29165
1497	100UEpo_A_BM	100	Quantile_3	0.529286	5.69079
1499	100UEpo_A_BM	100	Quantile_2	0.453515	6.35955
1501	100UEpo_A_BM	100	Quantile_5	0.630563	5.994
1503	100UEpo_A_BM	100	Quantile_4	0.556062	6.38212
1505	100UEpo_A_BM	100	Quantile_4	0.550105	6.22346
1509	100UEpo_A_BM	100	Quantile_1	0.384712	5.97088
1523	100UEpo_A_BM	100	Quantile_2	0.465996	5.994
1539	100UEpo_A_BM	100	Quantile_5	0.678764	5.9013
1553	100UEpo_A_BM	100	Quantile_1	0.402165	5.76125
1571	100UEpo_A_BM	100	Quantile_4	0.581067	5.97088
1580	100UEpo_A_BM	100	Quantile_3	0.496508	6.08618
1595	100UEpo_A_BM	100	Quantile_3	0.51544	6.82655
1601	100UEpo_A_BM	100	Quantile_1	0.410886	7.48938
1603	100UEpo_A_BM	100	Quantile_1	0.430795	6.76072
1612	100UEpo_A_BM	100	Quantile_5	0.64539	5.64364
1623	100UEpo_A_BM	100	Quantile_1	0.365732	7.15122
1625	100UEpo_A_BM	100	Quantile_2	0.458292	6.13207
1626	100UEpo_A_BM	100	Quantile_5	0.661574	5.64364
1645	100UEpo_A_BM	100	Quantile_4	0.542569	6.51683
1649	100UEpo_A_BM	100	Quantile_2	0.481482	6.0171
1669	100UEpo_A_BM	100	Quantile_2	0.468175	5.40595
1679	100UEpo_A_BM	100	Quantile_3	0.49145	5.92452
1681	100UEpo_A_BM	100	Quantile_3	0.507663	6.67249
1689	100UEpo_A_BM	100	Quantile_4	0.53656	5.69079
1702	100UEpo_A_BM	100	Quantile_3	0.488413	5.76125
1706	100UEpo_A_BM	100	Quantile_4	0.589903	5.40595
1710	100UEpo_A_BM	100	Quantile_3	0.484455	6.42715
1712	100UEpo_A_BM	100	Quantile_2	0.457148	6.26896
1720	100UEpo_A_BM	100	Quantile_2	0.452603	5.66723
1722	100UEpo_A_BM	100	Quantile_3	0.488984	6.44962
1726	100UEpo_A_BM	100	Quantile_3	0.514479	6.29165
1731	100UEpo_A_BM	100	Quantile_1	0.420423	7.36356
1754	100UEpo_A_BM	100	Quantile_2	0.472886	6.31432
1764	100UEpo_A_BM	100	Quantile_1	0.397796	6.49446
1768	100UEpo_A_BM	100	Quantile_1	0.415524	6.26896
1774	100UEpo_A_BM	100	Quantile_1	0.333466	6.06318
1778	100UEpo_A_BM	100	Quantile_3	0.523719	5.33401
1782	100UEpo_A_BM	100	Quantile_3	0.508981	5.994
1788	100UEpo_A_BM	100	Quantile_4	0.541242	5.85475
1790	100UEpo_A_BM	100	Quantile_3	0.507976	6.06318
1792	100UEpo_A_BM	100	Quantile_5	0.619668	5.69079
1796	100UEpo_A_BM	100	Quantile_4	0.538216	5.69079
1815	100UEpo_A_BM	100	Quantile_1	0.34983	7.3002
1823	100UEpo_A_BM	100	Quantile_2	0.440785	6.04016
1831	100UEpo_A_BM	100	Quantile_3	0.504393	6.31432
1834	100UEpo_A_BM	100	Quantile_3	0.529418	5.47761
1838	100UEpo_A_BM	100	Quantile_2	0.472462	6.35955
1867	100UEpo_A_BM	100	Quantile_3	0.516063	6.06318
1873	100UEpo_A_BM	100	Quantile_2	0.454621	6.38212
1882	100UEpo_A_BM	100	Quantile_3	0.513621	5.85475
1884	100UEpo_A_BM	100	Quantile_1	0.408919	6.89207
1891	100UEpo_A_BM	100	Quantile_5	0.657371	5.97088
1904	100UEpo_A_BM	100	Quantile_3	0.51235	5.21343
1911	100UEpo_A_BM	100	Quantile_1	0.381263	5.9013
1932	100UEpo_A_BM	100	Quantile_4	0.538234	5.64364
1942	100UEpo_A_BM	100	Quantile_3	0.486271	5.78468
1947	100UEpo_A_BM	100	Quantile_2	0.437204	6.58374
1954	100UEpo_A_BM	100	Quantile_2	0.447065	6.60598
1960	100UEpo_A_BM	100	Quantile_1	0.41482	6.67249
1961	100UEpo_A_BM	100	Quantile_3	0.518151	5.92452
1968	100UEpo_A_BM	100	Quantile_3	0.505898	6.47206
1977	100UEpo_A_BM	100	Quantile_1	0.378869	6.49446
1985	100UEpo_A_BM	100	Quantile_1	0.409321	5.9013
1989	100UEpo_A_BM	100	Quantile_1	0.408702	6.17783
2006	100UEpo_A_BM	100	Quantile_1	0.402985	6.17783
2023	100UEpo_A_BM	100	Quantile_2	0.470939	5.94772
2031	100UEpo_A_BM	100	Quantile_1	0.407359	6.17783
2037	100UEpo_A_BM	100	Quantile_3	0.522734	5.47761
2044	100UEpo_A_BM	100	Quantile_1	0.36402	5.94772
2052	100UEpo_A_BM	100	Quantile_2	0.444994	6.51683
2056	100UEpo_A_BM	100	Quantile_2	0.476895	5.83142
2062	100UEpo_A_BM	100	Quantile_1	0.392687	5.9013
2069	100UEpo_A_BM	100	Quantile_1	0.40392	7.36356
2080	100UEpo_A_BM	100	Quantile_4	0.55231	5.28588
2101	100UEpo_A_BM	100	Quantile_2	0.435806	6.35955
2103	100UEpo_A_BM	100	Quantile_1	0.404115	5.9013
2108	100UEpo_A_BM	100	Quantile_3	0.505955	5.78468
2109	100UEpo_A_BM	100	Quantile_1	0.34655	6.93559
2121	100UEpo_A_BM	100	Quantile_2	0.442176	5.40595
2145	100UEpo_A_BM	100	Quantile_1	0.323164	6.6946
2148	100UEpo_A_BM	100	Quantile_2	0.447046	6.13207
2150	100UEpo_A_BM	100	Quantile_3	0.5251	5.50142
2152	100UEpo_A_BM	100	Quantile_3	0.522187	6.35955
2174	100UEpo_A_BM	100	Quantile_4	0.533792	5.80807
2185	100UEpo_A_BM	100	Quantile_1	0.274741	5.994
2194	100UEpo_A_BM	100	Quantile_3	0.494278	5.97088
2202	100UEpo_A_BM	100	Quantile_1	0.41314	6.0171
2211	100UEpo_A_BM	100	Quantile_2	0.470135	6.49446
2212	100UEpo_A_BM	100	Quantile_4	0.597256	5.92452
2231	100UEpo_A_BM	100	Quantile_3	0.491189	5.994
2258	100UEpo_A_BM	100	Quantile_2	0.481139	5.64364
2260	100UEpo_A_BM	100	Quantile_4	0.568794	5.85475
2269	100UEpo_A_BM	100	Quantile_3	0.500448	5.7378
2273	100UEpo_A_BM	100	Quantile_1	0.397067	6.47206
2287	100UEpo_A_BM	100	Quantile_3	0.491522	6.49446
2290	100UEpo_A_BM	100	Quantile_2	0.438069	5.97088
2313	100UEpo_A_BM	100	Quantile_1	0.397793	6.56147
2316	100UEpo_A_BM	100	Quantile_1	0.398147	6.24622
2325	100UEpo_A_BM	100	Quantile_1	0.412481	6.22346
2333	100UEpo_A_BM	100	Quantile_4	0.608773	5.7378
2344	100UEpo_A_BM	100	Quantile_2	0.435757	7.63467
2345	100UEpo_A_BM	100	Quantile_2	0.470232	5.54896
2348	100UEpo_A_BM	100	Quantile_1	0.38909	6.58374
2369	100UEpo_A_BM	100	Quantile_1	0.419995	6.13207
2371	100UEpo_A_BM	100	Quantile_1	0.418604	6.31432
2373	100UEpo_A_BM	100	Quantile_1	0.385414	6.87026
2375	100UEpo_A_BM	100	Quantile_1	0.416531	6.93559
2391	100UEpo_A_BM	100	Quantile_2	0.470486	6.44962
2405	100UEpo_A_BM	100	Quantile_1	0.417985	6.67249
2427	100UEpo_A_BM	100	Quantile_3	0.509688	5.76125
2434	100UEpo_A_BM	100	Quantile_3	0.51314	6.47206
2460	100UEpo_A_BM	100	Quantile_2	0.44163	6.24622
2510	100UEpo_A_BM	100	Quantile_1	0.390539	6.13207
2525	100UEpo_A_BM	100	Quantile_4	0.550017	6.13207
2529	100UEpo_A_BM	100	Quantile_3	0.494593	6.6946
2539	100UEpo_A_BM	100	Quantile_1	0.418202	6.53917
2541	100UEpo_A_BM	100	Quantile_2	0.469467	6.49446
2546	100UEpo_A_BM	100	Quantile_1	0.420916	6.65036
2551	100UEpo_A_BM	100	Quantile_3	0.488002	6.65036
2554	100UEpo_A_BM	100	Quantile_1	0.396471	7.44757
2557	100UEpo_A_BM	100	Quantile_1	0.422111	6.24622
2559	100UEpo_A_BM	100	Quantile_5	0.669075	5.9013
2570	100UEpo_A_BM	100	Quantile_4	0.534641	5.40595
2574	100UEpo_A_BM	100	Quantile_3	0.500843	6.97898
2575	100UEpo_A_BM	100	Quantile_3	0.509828	6.89207
2580	100UEpo_A_BM	100	Quantile_1	0.376306	5.97088
2581	100UEpo_A_BM	100	Quantile_2	0.439992	5.69079
2627	100UEpo_A_BM	100	Quantile_1	0.395371	6.22346
2629	100UEpo_A_BM	100	Quantile_5	0.740467	6.76072
2634	100UEpo_A_BM	100	Quantile_4	0.579298	5.76125
2658	100UEpo_A_BM	100	Quantile_1	0.362516	6.58374
2669	100UEpo_A_BM	100	Quantile_2	0.461444	6.10914
2672	100UEpo_A_BM	100	Quantile_1	0.422385	5.50142
2727	100UEpo_A_BM	100	Quantile_1	0.424386	6.84842
2732	100UEpo_A_BM	100	Quantile_4	0.580504	5.40595
2747	100UEpo_A_BM	100	Quantile_1	0.398656	7.46849
2752	100UEpo_A_BM	100	Quantile_1	0.408415	6.38212
2762	100UEpo_A_BM	100	Quantile_2	0.477749	5.87804
2778	100UEpo_A_BM	100	Quantile_1	0.362655	6.40465
2789	100UEpo_A_BM	100	Quantile_3	0.515157	6.15497
2796	100UEpo_A_BM	100	Quantile_3	0.507312	6.10914
2798	100UEpo_A_BM	100	Quantile_3	0.530266	5.52521
2800	100UEpo_A_BM	100	Quantile_1	0.403673	6.53917
2808	100UEpo_A_BM	100	Quantile_2	0.460859	5.28588
2810	100UEpo_A_BM	100	Quantile_1	0.430921	6.93559
2832	100UEpo_A_BM	100	Quantile_1	0.365589	5.9013
2838	100UEpo_A_BM	100	Quantile_3	0.521797	6.22346
2849	100UEpo_A_BM	100	Quantile_1	0.308257	6.29165
2853	100UEpo_A_BM	100	Quantile_3	0.487664	5.97088
2862	100UEpo_A_BM	100	Quantile_2	0.451279	6.67249
2889	100UEpo_A_BM	100	Quantile_2	0.451367	5.83142
2899	100UEpo_A_BM	100	Quantile_2	0.446472	6.06318
2901	100UEpo_A_BM	100	Quantile_1	0.399083	6.71667
2904	100UEpo_A_BM	100	Quantile_4	0.604992	6.31432
2912	100UEpo_A_BM	100	Quantile_3	0.512574	6.20066
2913	100UEpo_A_BM	100	Quantile_1	0.411563	5.54896
2916	100UEpo_A_BM	100	Quantile_2	0.445853	6.67249
2923	100UEpo_A_BM	100	Quantile_2	0.463211	6.24622
2932	100UEpo_A_BM	100	Quantile_3	0.503735	6.42715
2951	100UEpo_A_BM	100	Quantile_1	0.418456	6.91385
2956	100UEpo_A_BM	100	Quantile_3	0.506682	5.62002
2957	100UEpo_A_BM	100	Quantile_4	0.543678	6.31432
2965	100UEpo_A_BM	100	Quantile_3	0.513427	5.52521
2970	100UEpo_A_BM	100	Quantile_2	0.454721	6.24622
2971	100UEpo_A_BM	100	Quantile_2	0.441691	6.44962
2983	100UEpo_A_BM	100	Quantile_1	0.298303	7.69644
2994	100UEpo_A_BM	100	Quantile_1	0.431313	6.67249
3004	100UEpo_A_BM	100	Quantile_4	0.595819	6.06318
3019	100UEpo_A_BM	100	Quantile_3	0.519922	5.69079
3021	100UEpo_A_BM	100	Quantile_2	0.434	7.06537
3037	100UEpo_A_BM	100	Quantile_1	0.420349	6.06318
3039	100UEpo_A_BM	100	Quantile_3	0.524219	5.52521
3041	100UEpo_A_BM	100	Quantile_2	0.434036	6.10914
3058	100UEpo_A_BM	100	Quantile_3	0.498926	5.78468
3079	100UEpo_A_BM	100	Quantile_2	0.459167	6.08618
3095	100UEpo_A_BM	100	Quantile_2	0.448957	6.67249
3117	100UEpo_A_BM	100	Quantile_1	0.383287	6.84842
3122	100UEpo_A_BM	100	Quantile_3	0.517409	5.40595
3124	100UEpo_A_BM	100	Quantile_3	0.500334	6.20066
3135	100UEpo_A_BM	100	Quantile_4	0.564261	5.78468
3138	100UEpo_A_BM	100	Quantile_4	0.551239	5.994
3142	100UEpo_A_BM	100	Quantile_4	0.538508	5.97088
3143	100UEpo_A_BM	100	Quantile_3	0.52293	6.33695
3148	100UEpo_A_BM	100	Quantile_3	0.50317	5.50142
3169	100UEpo_A_BM	100	Quantile_4	0.543238	5.85475
3178	100UEpo_A_BM	100	Quantile_1	0.405355	6.42715
3197	100UEpo_A_BM	100	Quantile_1	0.363168	6.08618
3202	100UEpo_A_BM	100	Quantile_4	0.600125	6.49446
3206	100UEpo_A_BM	100	Quantile_1	0.425425	6.42715
3211	100UEpo_A_BM	100	Quantile_1	0.428584	6.58374
3218	100UEpo_A_BM	100	Quantile_4	0.600823	5.87804
3219	100UEpo_A_BM	100	Quantile_4	0.534214	6.13207
3230	100UEpo_A_BM	100	Quantile_3	0.521887	6.26896
3236	100UEpo_A_BM	100	Quantile_2	0.459517	6.71667
3253	100UEpo_A_BM	100	Quantile_1	0.388217	5.7378
3255	100UEpo_A_BM	100	Quantile_5	0.79823	5.87804
3259	100UEpo_A_BM	100	Quantile_2	0.452839	5.57268
3261	100UEpo_A_BM	100	Quantile_2	0.466474	6.24622
3268	100UEpo_A_BM	100	Quantile_5	0.655006	5.50142
3272	100UEpo_A_BM	100	Quantile_3	0.521529	6.26896
3275	100UEpo_A_BM	100	Quantile_3	0.520217	6.67249
3282	100UEpo_A_BM	100	Quantile_4	0.608385	5.47761
3293	100UEpo_A_BM	100	Quantile_1	0.432848	5.54896
3296	100UEpo_A_BM	100	Quantile_5	0.770772	5.94772
3298	100UEpo_A_BM	100	Quantile_1	0.364142	6.40465
3316	100UEpo_A_BM	100	Quantile_1	0.406519	5.83142
3320	100UEpo_A_BM	100	Quantile_1	0.262869	7.2578
3329	100UEpo_A_BM	100	Quantile_3	0.492705	5.69079
3341	100UEpo_A_BM	100	Quantile_2	0.480369	6.47206
3352	100UEpo_A_BM	100	Quantile_1	0.430139	7.53105
3368	100UEpo_A_BM	100	Quantile_5	0.715549	5.80807
3369	100UEpo_A_BM	100	Quantile_1	0.407677	7.15122
3391	100UEpo_A_BM	100	Quantile_5	0.638124	5.64364
3395	100UEpo_A_BM	100	Quantile_2	0.469349	6.40465
3399	100UEpo_A_BM	100	Quantile_2	0.450193	5.9013
3404	100UEpo_A_BM	100	Quantile_3	0.520028	5.62002
3407	100UEpo_A_BM	100	Quantile_5	0.739308	6.35955
3409	100UEpo_A_BM	100	Quantile_1	0.415917	6.67249
3412	100UEpo_A_BM	100	Quantile_2	0.466295	6.10914
3413	100UEpo_A_BM	100	Quantile_1	0.289414	6.29165
3417	100UEpo_A_BM	100	Quantile_1	0.431943	6.44962
3419	100UEpo_A_BM	100	Quantile_2	0.459039	6.24622
3422	100UEpo_A_BM	100	Quantile_3	0.514361	6.35955
3449	100UEpo_A_BM	100	Quantile_2	0.452014	6.33695
3453	100UEpo_A_BM	100	Quantile_3	0.515654	6.13207
3459	100UEpo_A_BM	100	Quantile_5	0.616361	6.33695
3468	100UEpo_A_BM	100	Quantile_4	0.559868	5.06766
3477	100UEpo_A_BM	100	Quantile_1	0.408645	6.73871
3504	100UEpo_A_BM	100	Quantile_2	0.441861	6.22346
3509	100UEpo_A_BM	100	Quantile_3	0.487268	5.92452
3513	100UEpo_A_BM	100	Quantile_3	0.498712	6.47206
3526	100UEpo_A_BM	100	Quantile_5	0.698261	5.57268
3530	100UEpo_A_BM	100	Quantile_1	0.38894	5.87804
3531	100UEpo_A_BM	100	Quantile_2	0.464846	5.28588
3540	100UEpo_A_BM	100	Quantile_1	0.388323	6.97898
3543	100UEpo_A_BM	100	Quantile_3	0.486187	5.97088
3544	100UEpo_A_BM	100	Quantile_2	0.461195	5.47761
3579	100UEpo_A_BM	100	Quantile_3	0.491113	5.18922
3580	100UEpo_A_BM	100	Quantile_2	0.475866	6.56147
3591	100UEpo_A_BM	100	Quantile_5	0.774582	5.94772
3615	100UEpo_A_BM	100	Quantile_1	0.379039	6.62818
3620	100UEpo_A_BM	100	Quantile_1	0.420412	5.78468
3637	100UEpo_A_BM	100	Quantile_4	0.60824	6.6946
3640	100UEpo_A_BM	100	Quantile_1	0.321538	6.10914
3652	100UEpo_A_BM	100	Quantile_4	0.538365	5.45376
3656	100UEpo_A_BM	100	Quantile_3	0.488667	5.23761
3664	100UEpo_A_BM	100	Quantile_2	0.45954	6.15497
3667	100UEpo_A_BM	100	Quantile_5	0.668279	5.33401
3672	100UEpo_A_BM	100	Quantile_3	0.502202	5.97088
3691	100UEpo_A_BM	100	Quantile_2	0.439746	6.60598
3698	100UEpo_A_BM	100	Quantile_3	0.510656	5.94772
3708	100UEpo_A_BM	100	Quantile_1	0.419769	7.40563
3719	100UEpo_A_BM	100	Quantile_2	0.450768	6.58374
3721	100UEpo_A_BM	100	Quantile_4	0.576924	5.06766
3731	100UEpo_A_BM	100	Quantile_2	0.459746	5.69079
3735	100UEpo_A_BM	100	Quantile_3	0.520545	6.73871
3747	100UEpo_A_BM	100	Quantile_4	0.590462	5.26176
3753	100UEpo_A_BM	100	Quantile_4	0.551765	5.26176
3756	100UEpo_A_BM	100	Quantile_3	0.52233	6.17783
3763	100UEpo_A_BM	100	Quantile_3	0.503271	6.44962
3767	100UEpo_A_BM	100	Quantile_3	0.485762	5.83142
3773	100UEpo_A_BM	100	Quantile_1	0.389899	6.24622
3777	100UEpo_A_BM	100	Quantile_2	0.464158	6.22346
3779	100UEpo_A_BM	100	Quantile_2	0.444553	7.21527
3782	100UEpo_A_BM	100	Quantile_1	0.422647	6.84842
3796	100UEpo_A_BM	100	Quantile_4	0.580094	6.56147
3798	100UEpo_A_BM	100	Quantile_3	0.507354	5.7378
3806	100UEpo_A_BM	100	Quantile_2	0.456341	6.67249
3815	100UEpo_A_BM	100	Quantile_1	0.389753	6.53917
3817	100UEpo_A_BM	100	Quantile_1	0.415708	5.994
3835	100UEpo_A_BM	100	Quantile_2	0.444229	6.89207
3836	100UEpo_A_BM	100	Quantile_1	0.314994	6.87026
3850	100UEpo_A_BM	100	Quantile_3	0.520406	7.06537
3854	100UEpo_A_BM	100	Quantile_2	0.481271	5.47761
3865	100UEpo_A_BM	100	Quantile_2	0.435201	6.87026
3882	100UEpo_A_BM	100	Quantile_4	0.606868	6.51683
3883	100UEpo_A_BM	100	Quantile_2	0.468002	5.7378
3887	100UEpo_A_BM	100	Quantile_5	0.626276	5.18922
3923	100UEpo_A_BM	100	Quantile_3	0.525772	6.35955
3928	100UEpo_A_BM	100	Quantile_4	0.534977	6.29165
3929	100UEpo_A_BM	100	Quantile_3	0.516666	6.10914
3939	100UEpo_A_BM	100	Quantile_3	0.531003	6.04016
3946	100UEpo_A_BM	100	Quantile_4	0.591372	5.26176
3952	100UEpo_A_BM	100	Quantile_1	0.352598	6.17783
3953	100UEpo_A_BM	100	Quantile_3	0.4945	6.04016
3969	100UEpo_A_BM	100	Quantile_3	0.500548	6.33695
3971	100UEpo_A_BM	100	Quantile_2	0.446416	6.73871
3976	100UEpo_A_BM	100	Quantile_3	0.490328	6.13207
3998	100UEpo_A_BM	100	Quantile_3	0.504585	5.994
4023	100UEpo_A_BM	100	Quantile_2	0.461801	6.26896
4029	100UEpo_A_BM	100	Quantile_3	0.501811	5.80807
4035	100UEpo_A_BM	100	Quantile_1	0.403419	6.67249
4036	100UEpo_A_BM	100	Quantile_5	0.730304	5.9013
4038	100UEpo_A_BM	100	Quantile_1	0.431385	6.13207
4042	100UEpo_A_BM	100	Quantile_1	0.420416	6.33695
4046	100UEpo_A_BM	100	Quantile_5	0.644537	5.59637
4047	100UEpo_A_BM	100	Quantile_2	0.482344	6.62818
4058	100UEpo_A_BM	100	Quantile_1	0.408643	6.29165
4069	100UEpo_A_BM	100	Quantile_2	0.472422	6.06318
4077	100UEpo_A_BM	100	Quantile_3	0.51052	6.15497
4079	100UEpo_A_BM	100	Quantile_1	0.411032	5.97088
4088	100UEpo_A_BM	100	Quantile_2	0.441807	6.44962
4089	100UEpo_A_BM	100	Quantile_1	0.420592	6.7827
4110	100UEpo_A_BM	100	Quantile_4	0.567994	5.87804
4122	100UEpo_A_BM	100	Quantile_2	0.43889	6.42715
4129	100UEpo_A_BM	100	Quantile_2	0.471391	6.40465
4136	100UEpo_A_BM	100	Quantile_1	0.341192	6.97898
4139	100UEpo_A_BM	100	Quantile_5	0.697531	5.47761
4146	100UEpo_A_BM	100	Quantile_3	0.486392	6.49446
4147	100UEpo_A_BM	100	Quantile_1	0.431859	7.15122
4152	100UEpo_A_BM	100	Quantile_2	0.463145	6.0171
4158	100UEpo_A_BM	100	Quantile_2	0.455227	5.33401
4168	100UEpo_A_BM	100	Quantile_3	0.502812	5.59637
4196	100UEpo_A_BM	100	Quantile_4	0.543787	5.76125
4201	100UEpo_A_BM	100	Quantile_3	0.488784	5.9013
4208	100UEpo_A_BM	100	Quantile_1	0.408586	6.7827
4224	100UEpo_A_BM	100	Quantile_1	0.395374	6.62818
4225	100UEpo_A_BM	100	Quantile_2	0.459335	6.33695
4228	100UEpo_A_BM	100	Quantile_1	0.362289	5.87804
4229	100UEpo_A_BM	100	Quantile_1	0.418357	6.47206
4250	100UEpo_A_BM	100	Quantile_4	0.559757	4.62322
4269	100UEpo_A_BM	100	Quantile_4	0.536822	5.994
4278	100UEpo_A_BM	100	Quantile_1	0.408673	5.85475
4290	100UEpo_A_BM	100	Quantile_2	0.451347	6.17783
4304	100UEpo_A_BM	100	Quantile_1	0.321947	6.26896
4314	100UEpo_A_BM	100	Quantile_1	0.355059	6.33695
4329	100UEpo_A_BM	100	Quantile_4	0.534295	5.59637
4330	100UEpo_A_BM	100	Quantile_2	0.465547	6.40465
4338	100UEpo_A_BM	100	Quantile_3	0.51045	5.54896
4343	100UEpo_A_BM	100	Quantile_1	0.407199	6.49446
4352	100UEpo_A_BM	100	Quantile_2	0.467911	5.94772
4362	100UEpo_A_BM	100	Quantile_3	0.483259	6.33695
4364	100UEpo_A_BM	100	Quantile_3	0.523668	6.04016
4370	100UEpo_A_BM	100	Quantile_4	0.541816	6.04016
4385	100UEpo_A_BM	100	Quantile_2	0.478445	6.73871
4394	100UEpo_A_BM	100	Quantile_3	0.524348	6.60598
4401	100UEpo_A_BM	100	Quantile_3	0.520817	6.67249
4410	100UEpo_A_BM	100	Quantile_2	0.438806	6.10914
4423	100UEpo_A_BM	100	Quantile_2	0.458362	5.9013
4432	100UEpo_A_BM	100	Quantile_1	0.347291	6.89207
4437	100UEpo_A_BM	100	Quantile_1	0.380713	6.87026
4438	100UEpo_A_BM	100	Quantile_2	0.435497	6.82655
4440	100UEpo_A_BM	100	Quantile_3	0.531042	5.9013
4445	100UEpo_A_BM	100	Quantile_2	0.451823	6.56147
4448	100UEpo_A_BM	100	Quantile_4	0.555645	5.66723
4452	100UEpo_A_BM	100	Quantile_3	0.504077	6.06318
4463	100UEpo_A_BM	100	Quantile_1	0.309231	7.15122
4470	100UEpo_A_BM	100	Quantile_2	0.438277	5.69079
4479	100UEpo_A_BM	100	Quantile_1	0.432652	6.33695
4494	100UEpo_A_BM	100	Quantile_1	0.278369	6.58374
4502	100UEpo_A_BM	100	Quantile_2	0.469423	6.42715
4508	100UEpo_A_BM	100	Quantile_4	0.540403	5.50142
4513	100UEpo_A_BM	100	Quantile_5	0.835854	5.92452
4515	100UEpo_A_BM	100	Quantile_2	0.482122	7.15122
4518	100UEpo_A_BM	100	Quantile_2	0.436663	6.49446
4520	100UEpo_A_BM	100	Quantile_3	0.530666	5.09204
4531	100UEpo_A_BM	100	Quantile_1	0.365366	6.13207
4540	100UEpo_A_BM	100	Quantile_1	0.377194	6.91385
4544	100UEpo_A_BM	100	Quantile_1	0.37512	7.08688
4548	100UEpo_A_BM	100	Quantile_1	0.316154	6.65036
4550	100UEpo_A_BM	100	Quantile_2	0.467763	5.97088
4559	100UEpo_A_BM	100	Quantile_1	0.300021	7.1726
4571	100UEpo_A_BM	100	Quantile_1	0.400531	5.97088
4573	100UEpo_A_BM	100	Quantile_1	0.286963	7.71697
4582	100UEpo_A_BM	100	Quantile_5	0.714186	5.33401
4583	100UEpo_A_BM	100	Quantile_2	0.474901	6.22346
4585	100UEpo_A_BM	100	Quantile_2	0.46867	5.7378
4591	100UEpo_A_BM	100	Quantile_4	0.535895	5.71431
4604	100UEpo_A_BM	100	Quantile_1	0.359683	6.6946
4605	100UEpo_A_BM	100	Quantile_5	0.638314	5.16497
4612	100UEpo_A_BM	100	Quantile_2	0.465599	6.04016
4620	100UEpo_A_BM	100	Quantile_4	0.569188	5.994
4624	100UEpo_A_BM	100	Quantile_4	0.546901	5.94772
4627	100UEpo_A_BM	100	Quantile_1	0.252381	6.95731
4631	100UEpo_A_BM	100	Quantile_1	0.291508	7.36356
4639	100UEpo_A_BM	100	Quantile_2	0.452619	6.20066
4640	100UEpo_A_BM	100	Quantile_4	0.5668	4.96982
4641	100UEpo_A_BM	100	Quantile_3	0.507185	6.17783
4660	100UEpo_A_BM	100	Quantile_3	0.486633	6.49446
4681	100UEpo_A_BM	100	Quantile_4	0.552121	5.62002
4683	100UEpo_A_BM	100	Quantile_4	0.551645	5.994
4686	100UEpo_A_BM	100	Quantile_2	0.437779	6.71667
4688	100UEpo_A_BM	100	Quantile_1	0.373693	6.17783
4689	100UEpo_A_BM	100	Quantile_1	0.336948	6.60598
4704	100UEpo_A_BM	100	Quantile_2	0.44308	6.56147
4738	100UEpo_A_BM	100	Quantile_1	0.407712	7.36356
4751	100UEpo_A_BM	100	Quantile_3	0.516845	5.62002
4753	100UEpo_A_BM	100	Quantile_1	0.333251	6.89207
4754	100UEpo_A_BM	100	Quantile_1	0.42511	6.38212
4756	100UEpo_A_BM	100	Quantile_2	0.441248	5.26176
4760	100UEpo_A_BM	100	Quantile_2	0.456019	6.38212
4765	100UEpo_A_BM	100	Quantile_3	0.528437	7.06537
4774	100UEpo_A_BM	100	Quantile_4	0.550878	5.994
4787	100UEpo_A_BM	100	Quantile_2	0.481688	5.7378
4800	100UEpo_A_BM	100	Quantile_1	0.346985	6.08618
4807	100UEpo_A_BM	100	Quantile_1	0.433755	6.0171
4813	100UEpo_A_BM	100	Quantile_2	0.44369	5.76125
4815	100UEpo_A_BM	100	Quantile_3	0.483013	6.24622
4827	100UEpo_A_BM	100	Quantile_1	0.41166	6.49446
4834	100UEpo_A_BM	100	Quantile_2	0.47715	5.97088
4840	100UEpo_A_BM	100	Quantile_2	0.470461	6.35955
4848	100UEpo_A_BM	100	Quantile_1	0.425591	6.80464
4849	100UEpo_A_BM	100	Quantile_1	0.406168	7.46849
4857	100UEpo_A_BM	100	Quantile_4	0.538357	5.64364
4859	100UEpo_A_BM	100	Quantile_1	0.297208	7.10836
4880	100UEpo_A_BM	100	Quantile_3	0.526361	5.83142
4882	100UEpo_A_BM	100	Quantile_4	0.589942	6.47206
4889	100UEpo_A_BM	100	Quantile_1	0.321279	5.57268
4892	100UEpo_A_BM	100	Quantile_2	0.451604	7.51023
4916	100UEpo_A_BM	100	Quantile_4	0.601017	5.76125
4917	100UEpo_A_BM	100	Quantile_2	0.453714	5.71431
4930	100UEpo_A_BM	100	Quantile_4	0.565669	5.87804
4931	100UEpo_A_BM	100	Quantile_1	0.404643	5.94772
4946	100UEpo_A_BM	100	Quantile_3	0.499164	5.23761
4951	100UEpo_A_BM	100	Quantile_1	0.37361	6.62818
4957	100UEpo_A_BM	100	Quantile_4	0.540683	6.04016
4977	100UEpo_A_BM	100	Quantile_2	0.45946	5.85475
4997	100UEpo_A_BM	100	Quantile_4	0.550699	5.9013
5001	100UEpo_A_BM	100	Quantile_4	0.537216	5.71431
5005	100UEpo_A_BM	100	Quantile_2	0.482411	6.22346
5009	100UEpo_A_BM	100	Quantile_2	0.478976	6.80464
5011	100UEpo_A_BM	100	Quantile_2	0.439233	6.0171
5025	100UEpo_A_BM	100	Quantile_3	0.524922	5.97088
5026	100UEpo_A_BM	100	Quantile_4	0.572117	5.42987
5039	100UEpo_A_BM	100	Quantile_3	0.509267	6.08618
5048	100UEpo_A_BM	100	Quantile_2	0.467849	5.62002
5076	100UEpo_A_BM	100	Quantile_1	0.346116	6.91385
5092	100UEpo_A_BM	100	Quantile_4	0.549415	5.76125
5101	100UEpo_A_BM	100	Quantile_2	0.448483	6.13207
5106	100UEpo_A_BM	100	Quantile_2	0.4644	6.29165
5115	100UEpo_A_BM	100	Quantile_1	0.386374	6.89207
5118	100UEpo_A_BM	100	Quantile_3	0.493229	6.04016
5120	100UEpo_A_BM	100	Quantile_1	0.425202	7.46849
5121	100UEpo_A_BM	100	Quantile_3	0.486895	6.26896
5132	100UEpo_A_BM	100	Quantile_3	0.506204	5.66723
5147	100UEpo_A_BM	100	Quantile_3	0.483669	6.24622
5149	100UEpo_A_BM	100	Quantile_1	0.332899	7.08688
5154	100UEpo_A_BM	100	Quantile_2	0.449185	6.17783
5163	100UEpo_A_BM	100	Quantile_1	0.212492	7.65529
5174	100UEpo_A_BM	100	Quantile_4	0.534247	5.80807
5175	100UEpo_A_BM	100	Quantile_1	0.41541	5.76125
5185	100UEpo_A_BM	100	Quantile_3	0.506279	5.78468
5191	100UEpo_A_BM	100	Quantile_2	0.472715	5.47761
5201	100UEpo_A_BM	100	Quantile_3	0.485837	6.17783
5217	100UEpo_A_BM	100	Quantile_1	0.374015	7.21527
5228	100UEpo_A_BM	100	Quantile_4	0.54933	5.78468
5229	100UEpo_A_BM	100	Quantile_2	0.449015	7.3002
5239	100UEpo_A_BM	100	Quantile_1	0.295187	6.53917
5263	100UEpo_A_BM	100	Quantile_3	0.526682	5.97088
5265	100UEpo_A_BM	100	Quantile_3	0.487016	6.38212
5268	100UEpo_A_BM	100	Quantile_2	0.459529	5.80807
5269	100UEpo_A_BM	100	Quantile_4	0.564603	5.64364
5280	100UEpo_A_BM	100	Quantile_1	0.424675	6.76072
5288	100UEpo_A_BM	100	Quantile_1	0.419037	6.82655
5294	100UEpo_A_BM	100	Quantile_1	0.429261	6.17783
5295	100UEpo_A_BM	100	Quantile_3	0.49508	6.42715
5298	100UEpo_A_BM	100	Quantile_1	0.421706	5.83142
5306	100UEpo_A_BM	100	Quantile_1	0.415726	6.65036
5308	100UEpo_A_BM	100	Quantile_2	0.464888	5.382
5316	100UEpo_A_BM	100	Quantile_1	0.406916	6.15497
5326	100UEpo_A_BM	100	Quantile_1	0.426607	5.33401
5334	100UEpo_A_BM	100	Quantile_3	0.517605	6.67249
5335	100UEpo_A_BM	100	Quantile_1	0.374074	6.0171
5339	100UEpo_A_BM	100	Quantile_2	0.481029	6.06318
5357	100UEpo_A_BM	100	Quantile_2	0.458345	5.994
5361	100UEpo_A_BM	100	Quantile_2	0.455006	5.92452
5363	100UEpo_A_BM	100	Quantile_2	0.469855	5.78468
5364	100UEpo_A_BM	100	Quantile_3	0.489778	6.42715
5365	100UEpo_A_BM	100	Quantile_1	0.370953	6.38212
5373	100UEpo_A_BM	100	Quantile_3	0.526396	5.71431
5376	100UEpo_A_BM	100	Quantile_1	0.379094	6.47206
5388	100UEpo_A_BM	100	Quantile_1	0.350272	6.95731
5395	100UEpo_A_BM	100	Quantile_1	0.416068	5.92452
5411	100UEpo_A_BM	100	Quantile_3	0.506611	5.59637
5412	100UEpo_A_BM	100	Quantile_2	0.453862	6.10914
5415	100UEpo_A_BM	100	Quantile_2	0.460719	5.69079
5417	100UEpo_A_BM	100	Quantile_3	0.500125	5.50142
5445	100UEpo_A_BM	100	Quantile_2	0.453872	6.49446
5447	100UEpo_A_BM	100	Quantile_1	0.41196	5.62002
5450	100UEpo_A_BM	100	Quantile_1	0.390077	6.33695
5453	100UEpo_A_BM	100	Quantile_3	0.530008	5.54896
5455	100UEpo_A_BM	100	Quantile_1	0.349622	7.38461
5457	100UEpo_A_BM	100	Quantile_5	0.696854	5.33401
5459	100UEpo_A_BM	100	Quantile_1	0.32626	6.95731
5462	100UEpo_A_BM	100	Quantile_4	0.555248	5.64364
5470	100UEpo_A_BM	100	Quantile_1	0.421895	6.38212
5472	100UEpo_A_BM	100	Quantile_1	0.432862	5.33401
5473	100UEpo_A_BM	100	Quantile_3	0.508251	6.26896
5476	100UEpo_A_BM	100	Quantile_1	0.380484	6.97898
5478	100UEpo_A_BM	100	Quantile_1	0.407543	6.33695
5480	100UEpo_A_BM	100	Quantile_2	0.48262	5.66723
5486	100UEpo_A_BM	100	Quantile_1	0.413658	6.82655
5505	100UEpo_A_BM	100	Quantile_1	0.422476	6.53917
5518	100UEpo_A_BM	100	Quantile_3	0.523201	5.66723
5524	100UEpo_A_BM	100	Quantile_3	0.514292	5.97088
5526	100UEpo_A_BM	100	Quantile_3	0.486747	5.9013
5535	100UEpo_A_BM	100	Quantile_2	0.449041	7.04382
5537	100UEpo_A_BM	100	Quantile_1	0.422423	5.57268
5552	100UEpo_A_BM	100	Quantile_3	0.514682	6.22346
5590	100UEpo_A_BM	100	Quantile_3	0.495238	6.04016
5593	100UEpo_A_BM	100	Quantile_4	0.542237	5.66723
5601	100UEpo_A_BM	100	Quantile_4	0.559485	5.80807
5608	100UEpo_A_BM	100	Quantile_2	0.457074	7.15122
5611	100UEpo_A_BM	100	Quantile_3	0.50033	6.20066
5613	100UEpo_A_BM	100	Quantile_2	0.482046	6.31432
5621	100UEpo_A_BM	100	Quantile_1	0.277468	7.67589
5624	100UEpo_A_BM	100	Quantile_1	0.418402	6.08618
5630	100UEpo_A_BM	100	Quantile_2	0.460058	5.97088
5633	100UEpo_A_BM	100	Quantile_3	0.486679	5.66723
5642	100UEpo_A_BM	100	Quantile_2	0.476114	5.94772
5660	100UEpo_A_BM	100	Quantile_1	0.382096	5.9013
5661	100UEpo_A_BM	100	Quantile_5	0.619245	5.64364
5666	100UEpo_A_BM	100	Quantile_1	0.424647	6.71667
5669	100UEpo_A_BM	100	Quantile_4	0.532859	5.83142
5673	100UEpo_A_BM	100	Quantile_2	0.455047	6.47206
5676	100UEpo_A_BM	100	Quantile_2	0.448607	6.62818
5680	100UEpo_A_BM	100	Quantile_3	0.51789	5.76125
5692	100UEpo_A_BM	100	Quantile_1	0.419212	6.04016
5695	100UEpo_A_BM	100	Quantile_3	0.493551	6.53917
5704	100UEpo_A_BM	100	Quantile_1	0.373243	6.15497
5709	100UEpo_A_BM	100	Quantile_2	0.457599	6.04016
5713	100UEpo_A_BM	100	Quantile_2	0.454972	5.35802
5717	100UEpo_A_BM	100	Quantile_1	0.377313	6.65036
5732	100UEpo_A_BM	100	Quantile_1	0.419998	6.73871
5744	100UEpo_A_BM	100	Quantile_1	0.399363	5.78468
5747	100UEpo_A_BM	100	Quantile_2	0.45847	5.994
5751	100UEpo_A_BM	100	Quantile_3	0.486719	5.94772
5759	100UEpo_A_BM	100	Quantile_1	0.414576	7.15122
5767	100UEpo_A_BM	100	Quantile_5	0.765578	5.57268
5771	100UEpo_A_BM	100	Quantile_1	0.208906	6.95731
5777	100UEpo_A_BM	100	Quantile_1	0.416667	6.33695
5778	100UEpo_A_BM	100	Quantile_4	0.589173	6.10914
5791	100UEpo_A_BM	100	Quantile_1	0.376001	7.12981
5815	100UEpo_A_BM	100	Quantile_2	0.460019	6.6946
5816	100UEpo_A_BM	100	Quantile_2	0.452997	6.42715
5823	100UEpo_A_BM	100	Quantile_1	0.318584	7.21527
5826	100UEpo_A_BM	100	Quantile_2	0.444603	6.17783
5829	100UEpo_A_BM	100	Quantile_1	0.393693	6.76072
5846	100UEpo_A_BM	100	Quantile_3	0.504539	5.994
5851	100UEpo_A_BM	100	Quantile_1	0.425517	6.49446
5862	100UEpo_A_BM	100	Quantile_4	0.562451	6.06318
5865	100UEpo_A_BM	100	Quantile_3	0.509981	6.06318
5866	100UEpo_A_BM	100	Quantile_4	0.585013	6.33695
5883	100UEpo_A_BM	100	Quantile_3	0.526537	6.04016
5888	100UEpo_A_BM	100	Quantile_2	0.459226	6.6946
5896	100UEpo_A_BM	100	Quantile_1	0.401465	7.59332
5911	100UEpo_A_BM	100	Quantile_1	0.4318	6.04016
5916	100UEpo_A_BM	100	Quantile_3	0.490953	6.10914
5925	100UEpo_A_BM	100	Quantile_2	0.442891	7.1726
5936	100UEpo_A_BM	100	Quantile_3	0.517036	5.45376
5951	100UEpo_A_BM	100	Quantile_2	0.455255	6.73871
5966	100UEpo_A_BM	100	Quantile_2	0.476098	5.9013
5967	100UEpo_A_BM	100	Quantile_1	0.393098	6.93559
5969	100UEpo_A_BM	100	Quantile_4	0.556196	5.80807
5976	100UEpo_A_BM	100	Quantile_3	0.496533	5.50142
5977	100UEpo_A_BM	100	Quantile_3	0.509833	5.52521
5978	100UEpo_A_BM	100	Quantile_2	0.440211	6.65036
5979	100UEpo_A_BM	100	Quantile_3	0.531186	6.42715
6011	100UEpo_A_BM	100	Quantile_2	0.472267	5.69079
6017	100UEpo_A_BM	100	Quantile_3	0.509046	5.83142
6021	100UEpo_A_BM	100	Quantile_1	0.418665	7.23655
6025	100UEpo_A_BM	100	Quantile_2	0.46543	6.38212
6033	100UEpo_A_BM	100	Quantile_1	0.431487	6.60598
6034	100UEpo_A_BM	100	Quantile_4	0.573909	5.59637
6044	100UEpo_A_BM	100	Quantile_4	0.578965	5.83142
6047	100UEpo_A_BM	100	Quantile_3	0.499511	6.29165
6051	100UEpo_A_BM	100	Quantile_1	0.404006	7.2578
6055	100UEpo_A_BM	100	Quantile_3	0.532468	5.62002
6076	100UEpo_A_BM	100	Quantile_1	0.428372	6.76072
6091	100UEpo_A_BM	100	Quantile_4	0.60353	5.9013
6112	100UEpo_A_BM	100	Quantile_1	0.358815	5.80807
6115	100UEpo_A_BM	100	Quantile_3	0.51339	6.40465
6126	100UEpo_A_BM	100	Quantile_1	0.39882	6.38212
6127	100UEpo_A_BM	100	Quantile_1	0.363279	6.35955
6147	100UEpo_A_BM	100	Quantile_4	0.598765	6.38212
6156	100UEpo_A_BM	100	Quantile_2	0.456698	6.73871
6175	100UEpo_A_BM	100	Quantile_1	0.411837	6.76072
6178	100UEpo_A_BM	100	Quantile_4	0.56805	5.994
6181	100UEpo_A_BM	100	Quantile_1	0.295471	7.73746
6194	100UEpo_A_BM	100	Quantile_4	0.553904	5.62002
6200	100UEpo_A_BM	100	Quantile_1	0.3975	6.91385
6205	100UEpo_A_BM	100	Quantile_2	0.451908	6.06318
6223	100UEpo_A_BM	100	Quantile_3	0.516569	6.06318
6234	100UEpo_A_BM	100	Quantile_2	0.458671	6.60598
6235	100UEpo_A_BM	100	Quantile_5	0.611991	5.64364
6249	100UEpo_A_BM	100	Quantile_4	0.602077	5.69079
6255	100UEpo_A_BM	100	Quantile_1	0.400522	6.24622
6276	100UEpo_A_BM	100	Quantile_5	0.610866	5.78468
6294	100UEpo_A_BM	100	Quantile_5	0.730771	5.83142
6295	100UEpo_A_BM	100	Quantile_2	0.459056	5.80807
6297	100UEpo_A_BM	100	Quantile_3	0.530115	5.59637
6298	100UEpo_A_BM	100	Quantile_1	0.351298	7.34247
6303	100UEpo_A_BM	100	Quantile_1	0.368217	5.71431
6315	100UEpo_A_BM	100	Quantile_1	0.433045	6.62818
6317	100UEpo_A_BM	100	Quantile_3	0.53161	5.85475
6320	100UEpo_A_BM	100	Quantile_3	0.489989	6.33695
6323	100UEpo_A_BM	100	Quantile_2	0.482835	6.06318
6331	100UEpo_A_BM	100	Quantile_1	0.374882	6.91385
6339	100UEpo_A_BM	100	Quantile_2	0.473468	5.994
6342	100UEpo_A_BM	100	Quantile_5	0.660992	5.64364
6347	100UEpo_A_BM	100	Quantile_5	0.664094	5.50142
6360	100UEpo_A_BM	100	Quantile_1	0.395126	7.59332
6370	100UEpo_A_BM	100	Quantile_2	0.443973	6.26896
6380	100UEpo_A_BM	100	Quantile_5	0.631248	5.994
6386	100UEpo_A_BM	100	Quantile_1	0.410457	6.24622
6391	100UEpo_A_BM	100	Quantile_3	0.50138	5.85475
6411	100UEpo_A_BM	100	Quantile_2	0.480288	5.87804
6415	100UEpo_A_BM	100	Quantile_1	0.428339	6.0171
6423	100UEpo_A_BM	100	Quantile_3	0.520026	6.35955
6425	100UEpo_A_BM	100	Quantile_2	0.444838	6.76072
6430	100UEpo_A_BM	100	Quantile_4	0.544245	5.80807
6456	100UEpo_A_BM	100	Quantile_4	0.540767	5.85475
6493	100UEpo_A_BM	100	Quantile_3	0.514536	5.64364
6507	100UEpo_A_BM	100	Quantile_2	0.448795	6.29165
6530	100UEpo_A_BM	100	Quantile_1	0.417577	6.08618
6537	100UEpo_A_BM	100	Quantile_1	0.432933	6.26896
6539	100UEpo_A_BM	100	Quantile_4	0.56307	5.94772
6584	100UEpo_A_BM	100	Quantile_3	0.486473	6.22346
6618	100UEpo_A_BM	100	Quantile_5	0.666658	4.99433
6622	100UEpo_A_BM	100	Quantile_3	0.493371	5.69079
6644	100UEpo_A_BM	100	Quantile_3	0.488844	5.87804
6653	100UEpo_A_BM	100	Quantile_4	0.61062	5.85475
6660	100UEpo_A_BM	100	Quantile_1	0.420204	7.19395
6667	100UEpo_A_BM	100	Quantile_1	0.342015	7.34247
6676	100UEpo_A_BM	100	Quantile_5	0.62693	6.51683
6679	100UEpo_A_BM	100	Quantile_2	0.478273	5.94772
6683	100UEpo_A_BM	100	Quantile_4	0.544733	5.83142
6705	100UEpo_A_BM	100	Quantile_1	0.344315	5.994
6717	100UEpo_A_BM	100	Quantile_1	0.430579	6.42715
6721	100UEpo_A_BM	100	Quantile_4	0.540013	6.15497
6744	100UEpo_A_BM	100	Quantile_3	0.521168	5.994
6747	100UEpo_A_BM	100	Quantile_1	0.369694	6.20066
6748	100UEpo_A_BM	100	Quantile_2	0.435828	5.94772
6768	100UEpo_A_BM	100	Quantile_1	0.415444	7.06537
6777	100UEpo_A_BM	100	Quantile_4	0.590271	5.7378
6792	100UEpo_A_BM	100	Quantile_3	0.49114	6.58374
6796	100UEpo_A_BM	100	Quantile_1	0.426443	6.91385
6798	100UEpo_A_BM	100	Quantile_1	0.397236	6.08618
6803	100UEpo_A_BM	100	Quantile_5	1.30672	5.994
6823	100UEpo_A_BM	100	Quantile_5	0.630031	5.18922
6824	100UEpo_A_BM	100	Quantile_5	0.87135	6.06318
6825	100UEpo_A_BM	100	Quantile_3	0.504475	5.9013
6829	100UEpo_A_BM	100	Quantile_1	0.302194	6.82655
6831	100UEpo_A_BM	100	Quantile_4	0.540506	5.66723
6839	100UEpo_A_BM	100	Quantile_3	0.505679	5.85475
6846	100UEpo_A_BM	100	Quantile_4	0.568256	6.44962
6864	100UEpo_A_BM	100	Quantile_2	0.473631	5.76125
6875	100UEpo_A_BM	100	Quantile_1	0.36435	6.6946
6883	100UEpo_A_BM	100	Quantile_2	0.47839	6.33695
6893	100UEpo_A_BM	100	Quantile_2	0.471728	5.47761
6897	100UEpo_A_BM	100	Quantile_4	0.599895	5.85475
6901	100UEpo_A_BM	100	Quantile_3	0.523178	5.9013
6903	100UEpo_A_BM	100	Quantile_2	0.471857	5.33401
6908	100UEpo_A_BM	100	Quantile_3	0.484956	6.08618
6912	100UEpo_A_BM	100	Quantile_1	0.38595	6.58374
6914	100UEpo_A_BM	100	Quantile_3	0.503063	6.04016
6924	100UEpo_A_BM	100	Quantile_2	0.450736	5.57268
6930	100UEpo_A_BM	100	Quantile_1	0.351115	6.38212
6946	100UEpo_A_BM	100	Quantile_5	0.61874	6.42715
6948	100UEpo_A_BM	100	Quantile_3	0.512909	6.06318
6953	100UEpo_A_BM	100	Quantile_3	0.527416	5.97088
6955	100UEpo_A_BM	100	Quantile_2	0.47491	6.13207
6961	100UEpo_A_BM	100	Quantile_4	0.544397	5.71431
6977	100UEpo_A_BM	100	Quantile_3	0.495379	6.13207
6989	100UEpo_A_BM	100	Quantile_1	0.413583	6.06318
6997	100UEpo_A_BM	100	Quantile_3	0.500494	6.22346
7004	100UEpo_A_BM	100	Quantile_2	0.43598	6.71667
7006	100UEpo_A_BM	100	Quantile_2	0.443226	6.20066
7007	100UEpo_A_BM	100	Quantile_1	0.346617	5.71431
7012	100UEpo_A_BM	100	Quantile_1	0.339488	7.40563
7015	100UEpo_A_BM	100	Quantile_2	0.458155	5.9013
7024	100UEpo_A_BM	100	Quantile_4	0.543478	6.17783
7033	100UEpo_A_BM	100	Quantile_2	0.46252	6.44962
7041	100UEpo_A_BM	100	Quantile_1	0.429208	5.87804
7049	100UEpo_A_BM	100	Quantile_2	0.437638	5.94772
7065	100UEpo_A_BM	100	Quantile_2	0.440094	5.71431
7068	100UEpo_A_BM	100	Quantile_1	0.429325	7.08688
7083	100UEpo_A_BM	100	Quantile_4	0.538474	5.71431
7086	100UEpo_A_BM	100	Quantile_2	0.456106	5.9013
7091	100UEpo_A_BM	100	Quantile_3	0.514607	5.64364
7093	100UEpo_A_BM	100	Quantile_2	0.467414	5.87804
7111	100UEpo_A_BM	100	Quantile_3	0.51422	6.42715
7117	100UEpo_A_BM	100	Quantile_1	0.430933	6.04016
7121	100UEpo_A_BM	100	Quantile_1	0.382626	6.22346
7127	100UEpo_A_BM	100	Quantile_2	0.46586	5.80807
7132	100UEpo_A_BM	100	Quantile_1	0.417164	5.42987
7146	100UEpo_A_BM	100	Quantile_3	0.530996	5.71431
7147	100UEpo_A_BM	100	Quantile_4	0.567572	5.94772
7150	100UEpo_A_BM	100	Quantile_5	0.692035	5.92452
7162	100UEpo_A_BM	100	Quantile_4	0.588012	5.85475
7185	100UEpo_A_BM	100	Quantile_1	0.42298	6.40465
7188	100UEpo_A_BM	100	Quantile_2	0.478297	6.7827
7189	100UEpo_A_BM	100	Quantile_1	0.416652	6.40465
7193	100UEpo_A_BM	100	Quantile_5	0.700197	5.42987
7198	100UEpo_A_BM	100	Quantile_1	0.261072	5.33401
7200	100UEpo_A_BM	100	Quantile_1	0.340723	6.82655
7204	100UEpo_A_BM	100	Quantile_1	0.369343	6.22346
7230	100UEpo_A_BM	100	Quantile_3	0.494744	5.83142
7234	100UEpo_A_BM	100	Quantile_2	0.436666	6.71667
7241	100UEpo_A_BM	100	Quantile_3	0.515885	5.62002
7243	100UEpo_A_BM	100	Quantile_1	0.340042	6.6946
7255	100UEpo_A_BM	100	Quantile_1	0.312109	6.56147
7263	100UEpo_A_BM	100	Quantile_3	0.51971	5.26176
7333	100UEpo_A_BM	100	Quantile_4	0.581569	6.08618
7336	100UEpo_A_BM	100	Quantile_1	0.407084	6.62818
7337	100UEpo_A_BM	100	Quantile_3	0.495856	6.06318
7346	100UEpo_A_BM	100	Quantile_2	0.463182	5.62002
7351	100UEpo_A_BM	100	Quantile_1	0.415897	6.95731
7384	100UEpo_A_BM	100	Quantile_1	0.336861	6.62818
7387	100UEpo_A_BM	100	Quantile_1	0.423157	5.85475
7401	100UEpo_A_BM	100	Quantile_3	0.494606	6.20066
7405	100UEpo_A_BM	100	Quantile_1	0.421812	5.69079
7411	100UEpo_A_BM	100	Quantile_5	0.798789	6.44962
7413	100UEpo_A_BM	100	Quantile_2	0.44507	6.20066
7424	100UEpo_A_BM	100	Quantile_1	0.326702	6.06318
7432	100UEpo_A_BM	100	Quantile_1	0.320752	6.67249
7447	100UEpo_A_BM	100	Quantile_1	0.427008	5.59637
7460	100UEpo_A_BM	100	Quantile_1	0.431662	6.06318
7461	100UEpo_A_BM	100	Quantile_5	0.761582	5.42987
7463	100UEpo_A_BM	100	Quantile_1	0.393107	6.7827
7472	100UEpo_A_BM	100	Quantile_5	0.751565	5.26176
7476	100UEpo_A_BM	100	Quantile_1	0.42915	7.06537
7477	100UEpo_A_BM	100	Quantile_1	0.38584	6.67249
7483	100UEpo_A_BM	100	Quantile_1	0.384687	6.13207
7488	100UEpo_A_BM	100	Quantile_2	0.44248	7.2578
7490	100UEpo_A_BM	100	Quantile_1	0.428595	6.26896
7506	100UEpo_A_BM	100	Quantile_2	0.444782	6.35955
7512	100UEpo_A_BM	100	Quantile_5	0.815921	6.42715
7524	100UEpo_A_BM	100	Quantile_2	0.434073	6.35955
7525	100UEpo_A_BM	100	Quantile_1	0.409488	5.80807
7538	100UEpo_A_BM	100	Quantile_3	0.494884	5.71431
7544	100UEpo_A_BM	100	Quantile_3	0.512362	6.08618
7549	100UEpo_A_BM	100	Quantile_2	0.450979	6.7827
7552	100UEpo_A_BM	100	Quantile_2	0.462938	5.62002
7577	100UEpo_A_BM	100	Quantile_4	0.608182	5.47761
7609	100UEpo_A_BM	100	Quantile_3	0.489193	6.44962
7612	100UEpo_A_BM	100	Quantile_4	0.553661	5.54896
7622	100UEpo_A_BM	100	Quantile_1	0.210683	6.82655
7625	100UEpo_A_BM	100	Quantile_5	0.709391	6.0171
7629	100UEpo_A_BM	100	Quantile_1	0.408143	7.02224
7639	100UEpo_A_BM	100	Quantile_3	0.498107	5.94772
7642	100UEpo_A_BM	100	Quantile_3	0.520003	5.64364
7647	100UEpo_A_BM	100	Quantile_1	0.311653	6.08618
7653	100UEpo_A_BM	100	Quantile_3	0.486353	5.42987
7654	100UEpo_A_BM	100	Quantile_2	0.4652	5.94772
7662	100UEpo_A_BM	100	Quantile_2	0.458149	6.17783
7664	100UEpo_A_BM	100	Quantile_3	0.488	5.57268
7672	100UEpo_A_BM	100	Quantile_3	0.49635	5.97088
7682	100UEpo_A_BM	100	Quantile_1	0.39833	5.7378
7687	100UEpo_A_BM	100	Quantile_2	0.440339	6.15497
7694	100UEpo_A_BM	100	Quantile_3	0.50467	5.9013
7722	100UEpo_A_BM	100	Quantile_1	0.390623	5.64364
7734	100UEpo_A_BM	100	Quantile_1	0.377814	6.08618
7751	100UEpo_A_BM	100	Quantile_1	0.398742	5.87804
7755	100UEpo_A_BM	100	Quantile_1	0.388355	6.38212
7757	100UEpo_A_BM	100	Quantile_1	0.420262	7.59332
7762	100UEpo_A_BM	100	Quantile_3	0.512441	6.26896
7771	100UEpo_A_BM	100	Quantile_1	0.377717	5.23761
7794	100UEpo_A_BM	100	Quantile_1	0.368056	5.7378
7799	100UEpo_A_BM	100	Quantile_3	0.51607	6.76072
7807	100UEpo_A_BM	100	Quantile_1	0.346866	6.35955
7811	100UEpo_A_BM	100	Quantile_2	0.45543	6.04016
7821	100UEpo_A_BM	100	Quantile_3	0.485501	6.0171
7826	100UEpo_A_BM	100	Quantile_1	0.365926	6.65036
7835	100UEpo_A_BM	100	Quantile_1	0.326508	6.20066
7841	100UEpo_A_BM	100	Quantile_1	0.382078	6.0171
7855	100UEpo_A_BM	100	Quantile_5	0.613075	5.64364
7856	100UEpo_A_BM	100	Quantile_5	0.828004	6.82655
7858	100UEpo_A_BM	100	Quantile_1	0.402538	6.58374
7864	100UEpo_A_BM	100	Quantile_3	0.49485	5.33401
7875	100UEpo_A_BM	100	Quantile_2	0.474606	6.38212
7890	100UEpo_A_BM	100	Quantile_1	0.402634	5.78468
7892	100UEpo_A_BM	100	Quantile_2	0.465245	6.44962
7907	100UEpo_A_BM	100	Quantile_1	0.405721	6.40465
7908	100UEpo_A_BM	100	Quantile_2	0.437179	5.59637
7918	100UEpo_A_BM	100	Quantile_1	0.395335	6.95731
7925	100UEpo_A_BM	100	Quantile_3	0.519659	6.26896
7934	100UEpo_A_BM	100	Quantile_1	0.364837	6.93559
7937	100UEpo_A_BM	100	Quantile_1	0.428587	6.80464
7940	100UEpo_A_BM	100	Quantile_1	0.350839	7.08688
7948	100UEpo_A_BM	100	Quantile_2	0.464493	6.22346
7949	100UEpo_A_BM	100	Quantile_3	0.517934	6.49446
7965	100UEpo_A_BM	100	Quantile_4	0.555303	5.64364
7966	100UEpo_A_BM	100	Quantile_3	0.488977	7.08688
7971	100UEpo_A_BM	100	Quantile_3	0.485146	5.94772
7977	100UEpo_A_BM	100	Quantile_3	0.510954	5.83142
7981	100UEpo_A_BM	100	Quantile_3	0.520514	6.13207
7993	100UEpo_A_BM	100	Quantile_1	0.428979	5.92452
8005	100UEpo_A_BM	100	Quantile_2	0.467672	6.7827
8013	100UEpo_A_BM	100	Quantile_5	0.68817	5.21343
8026	100UEpo_A_BM	100	Quantile_1	0.386102	6.35955
8032	100UEpo_A_BM	100	Quantile_1	0.383071	5.76125
8035	100UEpo_A_BM	100	Quantile_3	0.521413	6.0171
8047	100UEpo_A_BM	100	Quantile_1	0.381236	7.08688
8050	100UEpo_A_BM	100	Quantile_1	0.344625	6.95731
8051	100UEpo_A_BM	100	Quantile_2	0.438317	6.38212
8069	100UEpo_A_BM	100	Quantile_2	0.445956	5.97088
8073	100UEpo_A_BM	100	Quantile_1	0.320057	5.85475
8088	100UEpo_A_BM	100	Quantile_4	0.573975	6.13207
8096	100UEpo_A_BM	100	Quantile_4	0.545451	5.7378
8097	100UEpo_A_BM	100	Quantile_2	0.474389	6.20066
8106	100UEpo_A_BM	100	Quantile_3	0.499671	6.89207
8109	100UEpo_A_BM	100	Quantile_1	0.344885	7.2578
8114	100UEpo_A_BM	100	Quantile_2	0.449393	6.22346
8119	100UEpo_A_BM	100	Quantile_4	0.574387	5.45376
8126	100UEpo_A_BM	100	Quantile_4	0.533103	5.47761
8127	100UEpo_A_BM	100	Quantile_3	0.491289	6.73871
8128	100UEpo_A_BM	100	Quantile_1	0.429275	5.83142
8138	100UEpo_A_BM	100	Quantile_1	0.433143	6.60598
8143	100UEpo_A_BM	100	Quantile_5	0.7091	6.87026
8163	100UEpo_A_BM	100	Quantile_4	0.593571	6.24622
8166	100UEpo_A_BM	100	Quantile_3	0.487314	6.38212
8168	100UEpo_A_BM	100	Quantile_3	0.512842	6.44962
8183	100UEpo_A_BM	100	Quantile_3	0.507685	6.35955
8184	100UEpo_A_BM	100	Quantile_4	0.54625	5.80807
8193	100UEpo_A_BM	100	Quantile_1	0.371164	7.32135
8196	100UEpo_A_BM	100	Quantile_1	0.409534	6.71667
8209	100UEpo_A_BM	100	Quantile_1	0.430908	7.12981
8216	100UEpo_A_BM	100	Quantile_1	0.410387	6.87026
8227	100UEpo_A_BM	100	Quantile_3	0.517511	5.92452
8234	100UEpo_A_BM	100	Quantile_2	0.460344	6.67249
8237	100UEpo_A_BM	100	Quantile_1	0.309809	6.91385
8239	100UEpo_A_BM	100	Quantile_2	0.466249	6.10914
8242	100UEpo_A_BM	100	Quantile_2	0.459025	6.29165
8246	100UEpo_A_BM	100	Quantile_1	0.389254	6.29165
8247	100UEpo_A_BM	100	Quantile_2	0.467665	6.42715
8254	100UEpo_A_BM	100	Quantile_4	0.554166	7.32135
8256	100UEpo_A_BM	100	Quantile_1	0.404194	6.65036
8266	100UEpo_A_BM	100	Quantile_1	0.416615	6.93559
8277	100UEpo_A_BM	100	Quantile_2	0.442605	5.54896
8304	100UEpo_A_BM	100	Quantile_1	0.421409	5.42987
8305	100UEpo_A_BM	100	Quantile_1	0.415649	7.10836
8309	100UEpo_A_BM	100	Quantile_5	0.692697	5.97088
8314	100UEpo_A_BM	100	Quantile_3	0.521531	5.62002
8323	100UEpo_A_BM	100	Quantile_1	0.396618	5.94772
8324	100UEpo_A_BM	100	Quantile_5	0.858172	4.64819
8332	100UEpo_A_BM	100	Quantile_1	0.363768	6.04016
8334	100UEpo_A_BM	100	Quantile_5	0.645486	6.73871
8335	100UEpo_A_BM	100	Quantile_3	0.488598	6.47206
8339	100UEpo_A_BM	100	Quantile_3	0.524961	5.76125
8345	100UEpo_A_BM	100	Quantile_4	0.548992	5.994
8350	100UEpo_A_BM	100	Quantile_1	0.417678	6.84842
8383	100UEpo_A_BM	100	Quantile_2	0.466417	6.08618
8387	100UEpo_A_BM	100	Quantile_1	0.389112	7.02224
8401	100UEpo_A_BM	100	Quantile_3	0.487127	6.42715
8409	100UEpo_A_BM	100	Quantile_4	0.556471	5.57268
8416	100UEpo_A_BM	100	Quantile_1	0.344499	6.67249
8442	100UEpo_A_BM	100	Quantile_4	0.581292	5.92452
8453	100UEpo_A_BM	100	Quantile_5	0.715881	5.87804
8460	100UEpo_A_BM	100	Quantile_4	0.536222	5.62002
8461	100UEpo_A_BM	100	Quantile_3	0.488255	6.82655
8464	100UEpo_A_BM	100	Quantile_4	0.542339	5.52521
8469	100UEpo_A_BM	100	Quantile_2	0.434453	6.87026
8479	100UEpo_A_BM	100	Quantile_2	0.44783	7.48938
8504	100UEpo_A_BM	100	Quantile_2	0.461239	6.38212
8506	100UEpo_A_BM	100	Quantile_1	0.325132	6.15497
8507	100UEpo_A_BM	100	Quantile_2	0.462329	5.85475
8519	100UEpo_A_BM	100	Quantile_1	0.43386	7.61401
8531	100UEpo_A_BM	100	Quantile_3	0.511883	6.17783
8535	100UEpo_A_BM	100	Quantile_1	0.320091	7.08688
8536	100UEpo_A_BM	100	Quantile_5	0.672624	5.92452
8538	100UEpo_A_BM	100	Quantile_1	0.373662	6.67249
8542	100UEpo_A_BM	100	Quantile_2	0.447841	6.10914
8556	100UEpo_A_BM	100	Quantile_3	0.509012	6.22346
8558	100UEpo_A_BM	100	Quantile_3	0.496598	5.66723
8571	100UEpo_A_BM	100	Quantile_1	0.370916	5.994
8582	100UEpo_A_BM	100	Quantile_1	0.359741	6.44962
8583	100UEpo_A_BM	100	Quantile_1	0.334791	6.93559
8591	100UEpo_A_BM	100	Quantile_3	0.488884	5.92452
8592	100UEpo_A_BM	100	Quantile_2	0.465123	6.53917
8595	100UEpo_A_BM	100	Quantile_2	0.469257	5.52521
8606	100UEpo_A_BM	100	Quantile_3	0.505455	5.83142
8621	100UEpo_A_BM	100	Quantile_2	0.452938	5.85475
8664	100UEpo_A_BM	100	Quantile_2	0.47994	6.38212
8666	100UEpo_A_BM	100	Quantile_1	0.429198	6.84842
8672	100UEpo_A_BM	100	Quantile_5	0.637548	5.64364
8679	100UEpo_A_BM	100	Quantile_5	0.636947	6.08618
8702	100UEpo_A_BM	100	Quantile_1	0.191644	7.1726
8707	100UEpo_A_BM	100	Quantile_2	0.440925	6.26896
8708	100UEpo_A_BM	100	Quantile_3	0.488043	5.80807
8721	100UEpo_A_BM	100	Quantile_1	0.397529	5.66723
8726	100UEpo_A_BM	100	Quantile_1	0.385904	6.47206
8729	100UEpo_A_BM	100	Quantile_1	0.420577	6.49446
8735	100UEpo_A_BM	100	Quantile_1	0.426263	7.04382
8746	100UEpo_A_BM	100	Quantile_2	0.442266	5.52521
8753	100UEpo_A_BM	100	Quantile_3	0.515437	5.59637
8755	100UEpo_A_BM	100	Quantile_2	0.436511	6.6946
8783	100UEpo_A_BM	100	Quantile_2	0.476957	6.35955
8785	100UEpo_A_BM	100	Quantile_2	0.436148	6.22346
8790	100UEpo_A_BM	100	Quantile_1	0.408215	5.54896
8793	100UEpo_A_BM	100	Quantile_3	0.50628	5.94772
8795	100UEpo_A_BM	100	Quantile_4	0.54367	6.22346
8802	100UEpo_A_BM	100	Quantile_1	0.431443	5.94772
8804	100UEpo_A_BM	100	Quantile_1	0.38254	6.33695
8808	100UEpo_A_BM	100	Quantile_5	0.61355	5.42987
8815	100UEpo_A_BM	100	Quantile_2	0.453801	5.71431
8832	100UEpo_A_BM	100	Quantile_1	0.330814	6.51683
8836	100UEpo_A_BM	100	Quantile_3	0.527032	5.94772
8841	100UEpo_A_BM	100	Quantile_2	0.457371	6.47206
8844	100UEpo_A_BM	100	Quantile_1	0.430181	5.57268
8847	100UEpo_A_BM	100	Quantile_1	0.412318	6.56147
8850	100UEpo_A_BM	100	Quantile_2	0.43694	6.38212
8858	100UEpo_A_BM	100	Quantile_2	0.474924	7.00063
8869	100UEpo_A_BM	100	Quantile_3	0.489229	6.04016
8870	100UEpo_A_BM	100	Quantile_1	0.423224	6.31432
8876	100UEpo_A_BM	100	Quantile_1	0.332522	6.80464
8881	100UEpo_A_BM	100	Quantile_2	0.474144	6.65036
8903	100UEpo_A_BM	100	Quantile_1	0.383576	6.26896
8916	100UEpo_A_BM	100	Quantile_2	0.450093	6.24622
8918	100UEpo_A_BM	100	Quantile_1	0.369917	5.85475
8922	100UEpo_A_BM	100	Quantile_3	0.518348	5.69079
8931	100UEpo_A_BM	100	Quantile_2	0.443164	6.35955
8942	100UEpo_A_BM	100	Quantile_1	0.39014	6.53917
8943	100UEpo_A_BM	100	Quantile_1	0.428586	6.08618
8945	100UEpo_A_BM	100	Quantile_2	0.454149	6.38212
8951	100UEpo_A_BM	100	Quantile_1	0.406279	6.51683
8952	100UEpo_A_BM	100	Quantile_2	0.442479	6.08618
8966	100UEpo_A_BM	100	Quantile_4	0.581751	5.42987
8969	100UEpo_A_BM	100	Quantile_1	0.384606	6.20066
8986	100UEpo_A_BM	100	Quantile_5	0.719938	5.16497
8993	100UEpo_A_BM	100	Quantile_1	0.417752	6.31432
8994	100UEpo_A_BM	100	Quantile_1	0.426495	6.7827
8999	100UEpo_A_BM	100	Quantile_3	0.522764	6.29165
9009	100UEpo_A_BM	100	Quantile_1	0.427862	6.76072
9017	100UEpo_A_BM	100	Quantile_3	0.515697	6.20066
9022	100UEpo_A_BM	100	Quantile_1	0.433787	6.49446
9032	100UEpo_A_BM	100	Quantile_3	0.503104	5.85475
9034	100UEpo_A_BM	100	Quantile_4	0.568819	5.54896
9036	100UEpo_A_BM	100	Quantile_5	0.659293	5.26176
9062	100UEpo_A_BM	100	Quantile_1	0.393244	6.04016
9068	100UEpo_A_BM	100	Quantile_2	0.439931	6.65036
9070	100UEpo_A_BM	100	Quantile_2	0.480855	5.9013
9073	100UEpo_A_BM	100	Quantile_5	0.658478	5.33401
9098	100UEpo_A_BM	100	Quantile_4	0.542972	5.92452
9121	100UEpo_A_BM	100	Quantile_1	0.401038	7.44757
9128	100UEpo_A_BM	100	Quantile_1	0.383525	6.15497
9129	100UEpo_A_BM	100	Quantile_1	0.411156	6.60598
9147	100UEpo_A_BM	100	Quantile_2	0.452784	6.67249
9151	100UEpo_A_BM	100	Quantile_1	0.41589	6.80464
9153	100UEpo_A_BM	100	Quantile_1	0.336345	6.17783
9154	100UEpo_A_BM	100	Quantile_2	0.44619	6.56147
9163	100UEpo_A_BM	100	Quantile_1	0.405915	7.23655
9165	100UEpo_A_BM	100	Quantile_1	0.374478	6.58374
9171	100UEpo_A_BM	100	Quantile_4	0.572269	5.7378
9172	100UEpo_A_BM	100	Quantile_1	0.343299	5.64364
9180	100UEpo_A_BM	100	Quantile_2	0.456926	5.92452
9185	100UEpo_A_BM	100	Quantile_1	0.386532	6.84842
9195	100UEpo_A_BM	100	Quantile_1	0.433621	5.87804
9198	100UEpo_A_BM	100	Quantile_2	0.452099	5.85475
9205	100UEpo_A_BM	100	Quantile_1	0.425873	6.22346
9209	100UEpo_A_BM	100	Quantile_2	0.45224	7.15122
9219	100UEpo_A_BM	100	Quantile_1	0.416639	6.35955
9221	100UEpo_A_BM	100	Quantile_3	0.513463	5.97088
9233	100UEpo_A_BM	100	Quantile_2	0.464385	5.64364
9247	100UEpo_A_BM	100	Quantile_1	0.403898	6.60598
9260	100UEpo_A_BM	100	Quantile_1	0.395194	5.76125
9280	100UEpo_A_BM	100	Quantile_4	0.565548	5.85475
9281	100UEpo_A_BM	100	Quantile_3	0.496775	5.66723
9311	100UEpo_A_BM	100	Quantile_1	0.41443	5.59637
9312	100UEpo_A_BM	100	Quantile_4	0.549431	6.13207
9316	100UEpo_A_BM	100	Quantile_3	0.511839	5.9013
9319	100UEpo_A_BM	100	Quantile_3	0.501753	5.994
9320	100UEpo_A_BM	100	Quantile_1	0.381073	5.80807
9330	100UEpo_A_BM	100	Quantile_4	0.563102	6.10914
9332	100UEpo_A_BM	100	Quantile_2	0.479337	5.87804
9334	100UEpo_A_BM	100	Quantile_1	0.352286	5.97088
9337	100UEpo_A_BM	100	Quantile_2	0.459695	6.42715
9359	100UEpo_A_BM	100	Quantile_2	0.436501	6.26896
9362	100UEpo_A_BM	100	Quantile_4	0.536222	6.06318
9370	100UEpo_A_BM	100	Quantile_1	0.393978	6.38212
9373	100UEpo_A_BM	100	Quantile_3	0.494822	6.0171
9377	100UEpo_A_BM	100	Quantile_3	0.499976	6.89207
9386	100UEpo_A_BM	100	Quantile_3	0.510771	6.22346
9387	100UEpo_A_BM	100	Quantile_3	0.504511	6.31432
9407	100UEpo_A_BM	100	Quantile_2	0.479059	6.38212
9411	100UEpo_A_BM	100	Quantile_2	0.475219	6.47206
9413	100UEpo_A_BM	100	Quantile_1	0.385931	6.71667
9417	100UEpo_A_BM	100	Quantile_3	0.510219	5.83142
9427	100UEpo_A_BM	100	Quantile_1	0.394879	6.91385
9429	100UEpo_A_BM	100	Quantile_1	0.4037	7.15122
9430	100UEpo_A_BM	100	Quantile_3	0.510914	5.64364
9437	100UEpo_A_BM	100	Quantile_2	0.461526	6.65036
9444	100UEpo_A_BM	100	Quantile_3	0.519256	6.04016
9445	100UEpo_A_BM	100	Quantile_2	0.465775	6.15497
9448	100UEpo_A_BM	100	Quantile_1	0.422929	6.49446
9449	100UEpo_A_BM	100	Quantile_1	0.395357	7.27902
9454	100UEpo_A_BM	100	Quantile_3	0.493623	6.17783
9461	100UEpo_A_BM	100	Quantile_3	0.491144	6.60598
9470	100UEpo_A_BM	100	Quantile_2	0.445517	5.97088
9491	100UEpo_A_BM	100	Quantile_3	0.488791	6.20066
9492	100UEpo_A_BM	100	Quantile_1	0.371574	6.35955
9493	100UEpo_A_BM	100	Quantile_1	0.39087	7.53105
9495	100UEpo_A_BM	100	Quantile_3	0.489931	6.80464
9501	100UEpo_A_BM	100	Quantile_2	0.464932	6.10914
9517	100UEpo_A_BM	100	Quantile_2	0.447939	7.04382
9530	100UEpo_A_BM	100	Quantile_2	0.476127	6.35955
9532	100UEpo_A_BM	100	Quantile_5	0.734864	5.59637
9538	100UEpo_A_BM	100	Quantile_4	0.563704	5.64364
9539	100UEpo_A_BM	100	Quantile_1	0.408869	5.87804
9542	100UEpo_A_BM	100	Quantile_1	0.375426	6.84842
9572	100UEpo_A_BM	100	Quantile_1	0.425594	6.10914
9583	100UEpo_A_BM	100	Quantile_4	0.537097	5.71431
9586	100UEpo_A_BM	100	Quantile_1	0.376059	7.36356
9589	100UEpo_A_BM	100	Quantile_1	0.347746	6.80464
9590	100UEpo_A_BM	100	Quantile_3	0.515063	6.13207
9592	100UEpo_A_BM	100	Quantile_1	0.428922	6.17783
9609	100UEpo_A_BM	100	Quantile_4	0.544601	5.71431
9614	100UEpo_A_BM	100	Quantile_3	0.492997	6.24622
9617	100UEpo_A_BM	100	Quantile_3	0.52018	6.08618
9640	100UEpo_A_BM	100	Quantile_1	0.432298	6.44962
9641	100UEpo_A_BM	100	Quantile_2	0.445293	6.26896
9660	100UEpo_A_BM	100	Quantile_2	0.466144	6.20066
9669	100UEpo_A_BM	100	Quantile_3	0.531201	5.9013
9675	100UEpo_A_BM	100	Quantile_2	0.445251	6.29165
9680	100UEpo_A_BM	100	Quantile_3	0.499072	5.9013
9690	100UEpo_A_BM	100	Quantile_1	0.23873	7.51023
9693	100UEpo_A_BM	100	Quantile_2	0.469767	7.02224
9700	100UEpo_A_BM	100	Quantile_1	0.223627	7.63467
9713	100UEpo_A_BM	100	Quantile_1	0.416804	6.10914
9722	100UEpo_A_BM	100	Quantile_4	0.572817	6.08618
9728	100UEpo_A_BM	100	Quantile_3	0.508833	5.85475
9733	100UEpo_A_BM	100	Quantile_3	0.529695	5.71431
9741	100UEpo_A_BM	100	Quantile_2	0.480878	6.47206
9742	100UEpo_A_BM	100	Quantile_2	0.452521	5.64364
9749	100UEpo_A_BM	100	Quantile_5	0.640248	6.13207
9760	100UEpo_A_BM	100	Quantile_2	0.451431	6.13207
9764	100UEpo_A_BM	100	Quantile_3	0.506013	6.38212
9783	100UEpo_A_BM	100	Quantile_3	0.530016	6.31432
9786	100UEpo_A_BM	100	Quantile_5	0.62341	6.35955
9795	100UEpo_A_BM	100	Quantile_4	0.588289	5.69079
9797	100UEpo_A_BM	100	Quantile_5	0.656264	5.78468
9810	100UEpo_A_BM	100	Quantile_1	0.382375	7.00063
9847	100UEpo_A_BM	100	Quantile_2	0.464935	6.95731
9852	100UEpo_A_BM	100	Quantile_5	0.682613	6.04016
9856	100UEpo_A_BM	100	Quantile_1	0.390548	6.26896
9868	100UEpo_A_BM	100	Quantile_2	0.441947	6.40465
9869	100UEpo_A_BM	100	Quantile_3	0.507264	6.82655
9874	100UEpo_A_BM	100	Quantile_3	0.528259	5.85475
9876	100UEpo_A_BM	100	Quantile_2	0.459134	6.13207
9886	100UEpo_A_BM	100	Quantile_3	0.500755	6.60598
9889	100UEpo_A_BM	100	Quantile_3	0.490696	5.97088
9891	100UEpo_A_BM	100	Quantile_1	0.386987	6.65036
9909	100UEpo_A_BM	100	Quantile_1	0.366194	7.1726
9914	100UEpo_A_BM	100	Quantile_5	0.725286	5.97088
9927	100UEpo_A_BM	100	Quantile_1	0.410722	5.94772
9934	100UEpo_A_BM	100	Quantile_2	0.46532	6.35955
9970	100UEpo_A_BM	100	Quantile_1	0.328751	6.06318
9981	100UEpo_A_BM	100	Quantile_2	0.453048	5.382
9989	100UEpo_A_BM	100	Quantile_1	0.386092	7.12981
10001	100UEpo_A_BM	100	Quantile_5	0.634966	6.08618
10021	100UEpo_A_BM	100	Quantile_1	0.396964	5.9013
10022	100UEpo_A_BM	100	Quantile_1	0.422912	5.78468
10042	100UEpo_A_BM	100	Quantile_2	0.448459	5.85475
10079	100UEpo_A_BM	100	Quantile_1	0.410317	6.56147
10097	100UEpo_A_BM	100	Quantile_2	0.477345	6.29165
10104	100UEpo_A_BM	100	Quantile_1	0.31965	6.53917
10108	100UEpo_A_BM	100	Quantile_2	0.443204	6.17783
10109	100UEpo_A_BM	100	Quantile_1	0.419384	6.04016
10112	100UEpo_A_BM	100	Quantile_1	0.415843	5.87804
10122	100UEpo_A_BM	100	Quantile_2	0.462412	6.40465
10142	100UEpo_A_BM	100	Quantile_4	0.608532	5.78468
10146	100UEpo_A_BM	100	Quantile_4	0.568135	5.66723
10162	100UEpo_A_BM	100	Quantile_3	0.502981	6.80464
10163	100UEpo_A_BM	100	Quantile_1	0.393427	6.0171
10177	100UEpo_A_BM	100	Quantile_3	0.515662	5.26176
10182	100UEpo_A_BM	100	Quantile_1	0.355494	6.38212
10197	100UEpo_A_BM	100	Quantile_2	0.472586	6.10914
10199	100UEpo_A_BM	100	Quantile_2	0.475139	5.78468
10200	100UEpo_A_BM	100	Quantile_1	0.411754	6.89207
10201	100UEpo_A_BM	100	Quantile_3	0.499655	5.97088
10204	100UEpo_A_BM	100	Quantile_1	0.420273	6.56147
10206	100UEpo_A_BM	100	Quantile_1	0.377861	6.53917
10213	100UEpo_A_BM	100	Quantile_1	0.286225	7.61401
10220	100UEpo_A_BM	100	Quantile_1	0.430187	6.24622
10238	100UEpo_A_BM	100	Quantile_3	0.508069	5.87804
10244	100UEpo_A_BM	100	Quantile_1	0.42495	7.23655
10246	100UEpo_A_BM	100	Quantile_3	0.522667	5.54896
10252	100UEpo_A_BM	100	Quantile_2	0.451871	6.26896
10256	100UEpo_A_BM	100	Quantile_4	0.576952	6.31432
10263	100UEpo_A_BM	100	Quantile_1	0.347014	7.02224
10267	100UEpo_A_BM	100	Quantile_1	0.247319	6.56147
10269	100UEpo_A_BM	100	Quantile_3	0.506446	5.28588
10270	100UEpo_A_BM	100	Quantile_1	0.396823	6.44962
10274	100UEpo_A_BM	100	Quantile_1	0.433229	5.54896
10278	100UEpo_A_BM	100	Quantile_1	0.382466	7.2578
10279	100UEpo_A_BM	100	Quantile_3	0.498642	5.87804
10281	100UEpo_A_BM	100	Quantile_2	0.436421	6.0171
10303	100UEpo_A_BM	100	Quantile_4	0.568201	6.20066
10305	100UEpo_A_BM	100	Quantile_1	0.427583	6.49446
10318	100UEpo_A_BM	100	Quantile_4	0.573094	5.28588
10320	100UEpo_A_BM	100	Quantile_3	0.483343	5.47761
10322	100UEpo_A_BM	100	Quantile_2	0.46253	6.33695
10327	100UEpo_A_BM	100	Quantile_3	0.527177	5.42987
10330	100UEpo_A_BM	100	Quantile_5	0.662541	6.20066
10337	100UEpo_A_BM	100	Quantile_4	0.556625	6.40465
10343	100UEpo_A_BM	100	Quantile_1	0.426739	5.64364
10346	100UEpo_A_BM	100	Quantile_4	0.544313	5.76125
10369	100UEpo_A_BM	100	Quantile_4	0.596228	5.18922
10377	100UEpo_A_BM	100	Quantile_2	0.466676	6.35955
10392	100UEpo_A_BM	100	Quantile_4	0.592478	5.57268
10393	100UEpo_A_BM	100	Quantile_2	0.476918	5.92452
10404	100UEpo_A_BM	100	Quantile_2	0.473131	6.15497
10420	100UEpo_A_BM	100	Quantile_2	0.438293	6.40465
10422	100UEpo_A_BM	100	Quantile_1	0.42729	6.26896
10439	100UEpo_A_BM	100	Quantile_3	0.510461	5.54896
10445	100UEpo_A_BM	100	Quantile_4	0.588591	6.53917
10449	100UEpo_A_BM	100	Quantile_1	0.403089	6.42715
10456	100UEpo_A_BM	100	Quantile_3	0.496664	5.94772
10460	100UEpo_A_BM	100	Quantile_3	0.485329	5.62002
10476	100UEpo_A_BM	100	Quantile_5	0.893549	6.60598
10484	100UEpo_A_BM	100	Quantile_3	0.498063	6.29165
10486	100UEpo_A_BM	100	Quantile_1	0.425779	6.15497
10514	100UEpo_A_BM	100	Quantile_2	0.473797	6.38212
10520	100UEpo_A_BM	100	Quantile_4	0.558923	5.33401
10522	100UEpo_A_BM	100	Quantile_3	0.526536	5.80807
10537	100UEpo_A_BM	100	Quantile_2	0.455359	7.00063
10542	100UEpo_A_BM	100	Quantile_1	0.428478	7.06537
10550	100UEpo_A_BM	100	Quantile_3	0.489685	5.78468
10575	100UEpo_A_BM	100	Quantile_4	0.591722	6.17783
10586	100UEpo_A_BM	100	Quantile_1	0.373988	6.17783
10588	100UEpo_A_BM	100	Quantile_2	0.480492	6.10914
10604	100UEpo_A_BM	100	Quantile_4	0.55024	5.92452
10624	100UEpo_A_BM	100	Quantile_5	0.761126	6.60598
10654	100UEpo_A_BM	100	Quantile_3	0.500109	5.59637
10655	100UEpo_A_BM	100	Quantile_2	0.447715	6.65036
10660	100UEpo_A_BM	100	Quantile_2	0.459802	6.56147
10666	100UEpo_A_BM	100	Quantile_3	0.499278	6.65036
10673	100UEpo_A_BM	100	Quantile_3	0.485453	6.0171
10674	100UEpo_A_BM	100	Quantile_1	0.396478	6.22346
10697	100UEpo_A_BM	100	Quantile_1	0.403813	7.08688
10703	100UEpo_A_BM	100	Quantile_1	0.431883	7.27902
10724	100UEpo_A_BM	100	Quantile_3	0.523565	5.45376
10726	100UEpo_A_BM	100	Quantile_4	0.566939	5.83142
10730	100UEpo_A_BM	100	Quantile_2	0.465854	6.20066
10736	100UEpo_A_BM	100	Quantile_5	0.688521	6.7827
10752	100UEpo_A_BM	100	Quantile_3	0.503983	5.62002
10764	100UEpo_A_BM	100	Quantile_3	0.512342	6.22346
10766	100UEpo_A_BM	100	Quantile_1	0.414877	6.17783
10770	100UEpo_A_BM	100	Quantile_1	0.360864	7.10836
10774	100UEpo_A_BM	100	Quantile_5	0.697766	5.40595
10777	100UEpo_A_BM	100	Quantile_3	0.495111	6.76072
10789	100UEpo_A_BM	100	Quantile_1	0.394757	7.36356
10801	100UEpo_A_BM	100	Quantile_3	0.4959	5.83142
10817	100UEpo_A_BM	100	Quantile_3	0.493525	6.38212
10823	100UEpo_A_BM	100	Quantile_2	0.448627	5.50142
10825	100UEpo_A_BM	100	Quantile_2	0.459656	6.40465
10838	100UEpo_A_BM	100	Quantile_3	0.505686	5.64364
10859	100UEpo_A_BM	100	Quantile_3	0.523657	5.7378
10864	100UEpo_A_BM	100	Quantile_3	0.524395	5.994
10865	100UEpo_A_BM	100	Quantile_4	0.537287	5.45376
10869	100UEpo_A_BM	100	Quantile_1	0.396792	5.85475
10877	100UEpo_A_BM	100	Quantile_1	0.431811	5.42987
10884	100UEpo_A_BM	100	Quantile_3	0.498865	5.87804
10885	100UEpo_A_BM	100	Quantile_3	0.50929	7.00063
10897	100UEpo_A_BM	100	Quantile_1	0.422458	6.62818
10902	100UEpo_A_BM	100	Quantile_2	0.44842	6.35955
10909	100UEpo_A_BM	100	Quantile_1	0.351452	6.95731
10916	100UEpo_A_BM	100	Quantile_4	0.570286	5.57268
10930	100UEpo_A_BM	100	Quantile_3	0.521919	6.10914
10937	100UEpo_A_BM	100	Quantile_4	0.534904	5.71431
10953	100UEpo_A_BM	100	Quantile_1	0.380881	6.29165
10968	100UEpo_A_BM	100	Quantile_2	0.437886	6.0171
10969	100UEpo_A_BM	100	Quantile_4	0.533533	5.62002
10983	100UEpo_A_BM	100	Quantile_3	0.49143	6.24622
10987	100UEpo_A_BM	100	Quantile_4	0.544803	6.17783
10990	100UEpo_A_BM	100	Quantile_1	0.379148	7.27902
11023	100UEpo_A_BM	100	Quantile_2	0.478248	5.87804
11026	100UEpo_A_BM	100	Quantile_1	0.262515	5.994
11027	100UEpo_A_BM	100	Quantile_1	0.38711	6.65036
11029	100UEpo_A_BM	100	Quantile_1	0.315893	6.62818
11031	100UEpo_A_BM	100	Quantile_5	0.673471	5.11638
11036	100UEpo_A_BM	100	Quantile_3	0.514327	6.35955
11037	100UEpo_A_BM	100	Quantile_1	0.410589	6.31432
11055	100UEpo_A_BM	100	Quantile_1	0.394203	6.31432
11071	100UEpo_A_BM	100	Quantile_3	0.504577	6.13207
11083	100UEpo_A_BM	100	Quantile_3	0.511199	6.22346
11084	100UEpo_A_BM	100	Quantile_1	0.397888	7.15122
11092	100UEpo_A_BM	100	Quantile_2	0.462334	6.42715
11106	100UEpo_A_BM	100	Quantile_2	0.446255	5.9013
11107	100UEpo_A_BM	100	Quantile_2	0.478822	5.57268
11110	100UEpo_A_BM	100	Quantile_1	0.428557	6.44962
11117	100UEpo_A_BM	100	Quantile_3	0.515351	6.58374
11119	100UEpo_A_BM	100	Quantile_1	0.393211	6.65036
11136	100UEpo_A_BM	100	Quantile_5	0.61694	5.71431
11138	100UEpo_A_BM	100	Quantile_3	0.492994	5.80807
11139	100UEpo_A_BM	100	Quantile_1	0.39422	6.29165
11150	100UEpo_A_BM	100	Quantile_3	0.489929	5.69079
11152	100UEpo_A_BM	100	Quantile_2	0.475966	5.97088
11166	100UEpo_A_BM	100	Quantile_3	0.508726	6.29165
11201	100UEpo_A_BM	100	Quantile_4	0.543297	6.0171
11206	100UEpo_A_BM	100	Quantile_4	0.58724	6.13207
11222	100UEpo_A_BM	100	Quantile_2	0.459637	5.62002
11236	100UEpo_A_BM	100	Quantile_3	0.494485	5.76125
11242	100UEpo_A_BM	100	Quantile_3	0.509516	5.62002
11249	100UEpo_A_BM	100	Quantile_1	0.300582	6.35955
11254	100UEpo_A_BM	100	Quantile_1	0.392055	6.73871
11257	100UEpo_A_BM	100	Quantile_1	0.394677	6.08618
11258	100UEpo_A_BM	100	Quantile_1	0.358831	6.84842
11259	100UEpo_A_BM	100	Quantile_3	0.496389	5.994
11260	100UEpo_A_BM	100	Quantile_4	0.586871	5.52521
11264	100UEpo_A_BM	100	Quantile_4	0.543113	6.0171
11269	100UEpo_A_BM	100	Quantile_2	0.463027	6.08618
11301	100UEpo_A_BM	100	Quantile_3	0.494097	6.67249
11303	100UEpo_A_BM	100	Quantile_1	0.367475	6.20066
11306	100UEpo_A_BM	100	Quantile_2	0.446022	6.10914
11309	100UEpo_A_BM	100	Quantile_3	0.514057	6.44962
11323	100UEpo_A_BM	100	Quantile_2	0.480326	6.40465
11331	100UEpo_A_BM	100	Quantile_5	0.618578	6.08618
11335	100UEpo_A_BM	100	Quantile_2	0.457922	5.994
11338	100UEpo_A_BM	100	Quantile_1	0.396529	7.40563
11347	100UEpo_A_BM	100	Quantile_5	0.632029	5.33401
11365	100UEpo_A_BM	100	Quantile_2	0.462944	6.7827
11373	100UEpo_A_BM	100	Quantile_1	0.375545	7.06537
11394	100UEpo_A_BM	100	Quantile_2	0.448985	6.53917
11406	100UEpo_A_BM	100	Quantile_1	0.365522	5.92452
11407	100UEpo_A_BM	100	Quantile_1	0.399013	5.66723
11410	100UEpo_A_BM	100	Quantile_2	0.439136	6.17783
11423	100UEpo_A_BM	100	Quantile_1	0.353535	7.21527
11449	100UEpo_A_BM	100	Quantile_3	0.502743	5.47761
11455	100UEpo_A_BM	100	Quantile_2	0.46743	6.38212
11471	100UEpo_A_BM	100	Quantile_5	0.705362	6.15497
11475	100UEpo_A_BM	100	Quantile_5	0.732444	6.08618
11480	100UEpo_A_BM	100	Quantile_3	0.489831	6.06318
11491	100UEpo_A_BM	100	Quantile_1	0.41427	6.0171
11516	100UEpo_A_BM	100	Quantile_4	0.551693	5.94772
11521	100UEpo_A_BM	100	Quantile_3	0.517607	5.42987
11547	100UEpo_A_BM	100	Quantile_3	0.529088	5.80807
11551	100UEpo_A_BM	100	Quantile_4	0.544594	5.78468
11579	100UEpo_A_BM	100	Quantile_3	0.495248	5.64364
11582	100UEpo_A_BM	100	Quantile_3	0.483552	6.06318
11587	100UEpo_A_BM	100	Quantile_2	0.482894	5.85475
11599	100UEpo_A_BM	100	Quantile_2	0.442883	5.64364
11601	100UEpo_A_BM	100	Quantile_3	0.484053	5.94772
11613	100UEpo_A_BM	100	Quantile_1	0.410808	7.71697
11623	100UEpo_A_BM	100	Quantile_1	0.354499	6.84842
11632	100UEpo_A_BM	100	Quantile_4	0.536055	5.66723
11641	100UEpo_A_BM	100	Quantile_1	0.400079	6.51683
11649	100UEpo_A_BM	100	Quantile_1	0.415413	6.0171
11655	100UEpo_A_BM	100	Quantile_1	0.356998	6.49446
11668	100UEpo_A_BM	100	Quantile_3	0.502176	5.59637
11692	100UEpo_A_BM	100	Quantile_3	0.486941	6.13207
11695	100UEpo_A_BM	100	Quantile_3	0.527328	6.17783
11696	100UEpo_A_BM	100	Quantile_3	0.505286	5.04325
11698	100UEpo_A_BM	100	Quantile_5	0.725904	5.87804
11705	100UEpo_A_BM	100	Quantile_4	0.553474	6.58374
11706	100UEpo_A_BM	100	Quantile_4	0.558475	6.04016
11708	100UEpo_A_BM	100	Quantile_2	0.47227	5.92452
11715	100UEpo_A_BM	100	Quantile_5	0.619053	5.42987
11722	100UEpo_A_BM	100	Quantile_3	0.517958	6.33695
11724	100UEpo_A_BM	100	Quantile_3	0.488869	6.0171
11735	100UEpo_A_BM	100	Quantile_1	0.287782	7.32135
11739	100UEpo_A_BM	100	Quantile_2	0.446608	7.32135
11742	100UEpo_A_BM	100	Quantile_4	0.532982	6.33695
11773	100UEpo_A_BM	100	Quantile_1	0.395686	5.7378
11777	100UEpo_A_BM	100	Quantile_3	0.498401	5.80807
11782	100UEpo_A_BM	100	Quantile_2	0.472296	6.06318
11785	100UEpo_A_BM	100	Quantile_4	0.537814	5.69079
11788	100UEpo_A_BM	100	Quantile_2	0.438235	6.44962
11798	100UEpo_A_BM	100	Quantile_1	0.303482	6.35955
11802	100UEpo_A_BM	100	Quantile_4	0.555731	5.66723
11804	100UEpo_A_BM	100	Quantile_1	0.417463	6.17783
11823	100UEpo_A_BM	100	Quantile_1	0.416144	6.73871
11825	100UEpo_A_BM	100	Quantile_4	0.607588	5.52521
11830	100UEpo_A_BM	100	Quantile_4	0.546081	6.17783
11846	100UEpo_A_BM	100	Quantile_1	0.361897	7.04382
11850	100UEpo_A_BM	100	Quantile_1	0.40752	5.59637
11865	100UEpo_A_BM	100	Quantile_1	0.383082	7.04382
11874	100UEpo_A_BM	100	Quantile_2	0.468354	6.42715
11888	100UEpo_A_BM	100	Quantile_1	0.317663	6.93559
11901	100UEpo_A_BM	100	Quantile_1	0.414251	6.76072
11903	100UEpo_A_BM	100	Quantile_4	0.534853	5.85475
11908	100UEpo_A_BM	100	Quantile_4	0.555894	6.20066
11916	100UEpo_A_BM	100	Quantile_5	0.811856	5.40595
11920	100UEpo_A_BM	100	Quantile_5	0.712505	5.80807
11924	100UEpo_A_BM	100	Quantile_1	0.418634	6.51683
11928	100UEpo_A_BM	100	Quantile_2	0.439987	7.02224
11951	100UEpo_A_BM	100	Quantile_2	0.461362	6.26896
11957	100UEpo_A_BM	100	Quantile_1	0.402929	6.53917
11981	100UEpo_A_BM	100	Quantile_1	0.280605	6.6946
11998	100UEpo_A_BM	100	Quantile_1	0.392572	6.42715
12008	100UEpo_A_BM	100	Quantile_3	0.513914	6.84842
12047	100UEpo_A_BM	100	Quantile_1	0.402385	6.97898
12053	100UEpo_A_BM	100	Quantile_1	0.297968	6.35955
12058	100UEpo_A_BM	100	Quantile_1	0.406218	6.67249
12118	100UEpo_A_BM	100	Quantile_1	0.423677	5.9013
12119	100UEpo_A_BM	100	Quantile_2	0.460625	6.17783
12121	100UEpo_A_BM	100	Quantile_5	0.652318	5.76125
12122	100UEpo_A_BM	100	Quantile_4	0.567285	5.94772
12124	100UEpo_A_BM	100	Quantile_3	0.531057	6.56147
12126	100UEpo_A_BM	100	Quantile_3	0.491413	6.33695
12135	100UEpo_A_BM	100	Quantile_1	0.35125	6.06318
12142	100UEpo_A_BM	100	Quantile_5	0.628276	5.42987
12143	100UEpo_A_BM	100	Quantile_4	0.539413	5.57268
12144	100UEpo_A_BM	100	Quantile_2	0.479871	5.92452
12151	100UEpo_A_BM	100	Quantile_3	0.512997	7.2578
12159	100UEpo_A_BM	100	Quantile_1	0.38947	6.22346
12162	100UEpo_A_BM	100	Quantile_3	0.501948	6.17783
12164	100UEpo_A_BM	100	Quantile_4	0.549416	5.66723
12172	100UEpo_A_BM	100	Quantile_4	0.596107	5.40595
12173	100UEpo_A_BM	100	Quantile_3	0.491246	5.92452
12174	100UEpo_A_BM	100	Quantile_4	0.60066	5.57268
12176	100UEpo_A_BM	100	Quantile_2	0.436744	6.53917
12178	100UEpo_A_BM	100	Quantile_1	0.391063	6.29165
12195	100UEpo_A_BM	100	Quantile_4	0.55361	5.50142
12199	100UEpo_A_BM	100	Quantile_1	0.362736	6.31432
12210	100UEpo_A_BM	100	Quantile_1	0.400789	7.21527
12220	100UEpo_A_BM	100	Quantile_2	0.480576	6.26896
12221	100UEpo_A_BM	100	Quantile_3	0.495208	5.92452
12224	100UEpo_A_BM	100	Quantile_5	0.696142	5.45376
12234	100UEpo_A_BM	100	Quantile_1	0.344625	7.04382
12235	100UEpo_A_BM	100	Quantile_4	0.538774	5.94772
12242	100UEpo_A_BM	100	Quantile_2	0.468658	6.33695
12244	100UEpo_A_BM	100	Quantile_3	0.501796	6.06318
12247	100UEpo_A_BM	100	Quantile_2	0.457149	6.44962
12255	100UEpo_A_BM	100	Quantile_1	0.406026	6.33695
12260	100UEpo_A_BM	100	Quantile_4	0.533045	5.78468
12263	100UEpo_A_BM	100	Quantile_3	0.502462	5.994
12278	100UEpo_A_BM	100	Quantile_5	0.622828	5.80807
12279	100UEpo_A_BM	100	Quantile_4	0.535302	6.62818
12287	100UEpo_A_BM	100	Quantile_3	0.499397	5.80807
12294	100UEpo_A_BM	100	Quantile_1	0.383794	7.23655
12299	100UEpo_A_BM	100	Quantile_1	0.430674	5.83142
12303	100UEpo_A_BM	100	Quantile_4	0.563227	5.85475
12304	100UEpo_A_BM	100	Quantile_2	0.453564	5.994
12308	100UEpo_A_BM	100	Quantile_2	0.459467	6.65036
12316	100UEpo_A_BM	100	Quantile_1	0.426414	5.64364
12333	100UEpo_A_BM	100	Quantile_1	0.399861	6.76072
12351	100UEpo_A_BM	100	Quantile_1	0.405958	6.60598
12356	100UEpo_A_BM	100	Quantile_3	0.517355	6.42715
12367	100UEpo_A_BM	100	Quantile_2	0.474972	6.71667
12371	100UEpo_A_BM	100	Quantile_1	0.308868	6.93559
12384	100UEpo_A_BM	100	Quantile_3	0.49214	5.97088
12386	100UEpo_A_BM	100	Quantile_1	0.431349	6.29165
12393	100UEpo_A_BM	100	Quantile_1	0.433169	7.23655
12397	100UEpo_A_BM	100	Quantile_3	0.524709	6.56147
12408	100UEpo_A_BM	100	Quantile_1	0.357502	6.62818
12409	100UEpo_A_BM	100	Quantile_3	0.514661	5.87804
12411	100UEpo_A_BM	100	Quantile_1	0.393825	6.24622
12416	100UEpo_A_BM	100	Quantile_1	0.393476	6.62818
12424	100UEpo_A_BM	100	Quantile_4	0.552876	5.64364
12425	100UEpo_A_BM	100	Quantile_2	0.478273	5.78468
12426	100UEpo_A_BM	100	Quantile_1	0.417884	7.65529
12431	100UEpo_A_BM	100	Quantile_5	0.759862	5.59637
12432	100UEpo_A_BM	100	Quantile_1	0.382728	5.994
12433	100UEpo_A_BM	100	Quantile_1	0.410851	6.51683
12434	100UEpo_A_BM	100	Quantile_1	0.416248	6.95731
12454	100UEpo_A_BM	100	Quantile_1	0.375652	6.15497
12455	100UEpo_A_BM	100	Quantile_1	0.337414	6.67249
12461	100UEpo_A_BM	100	Quantile_1	0.373017	6.58374
12468	100UEpo_A_BM	100	Quantile_5	0.635641	5.40595
12469	100UEpo_A_BM	100	Quantile_2	0.46032	5.21343
12471	100UEpo_A_BM	100	Quantile_1	0.412324	6.67249
12473	100UEpo_A_BM	100	Quantile_4	0.573712	5.33401
12478	100UEpo_A_BM	100	Quantile_1	0.427507	7.19395
12480	100UEpo_A_BM	100	Quantile_2	0.480929	5.97088
12483	100UEpo_A_BM	100	Quantile_5	0.676353	5.50142
12484	100UEpo_A_BM	100	Quantile_5	0.656552	6.42715
12486	100UEpo_A_BM	100	Quantile_1	0.420718	6.0171
12488	100UEpo_A_BM	100	Quantile_2	0.435128	6.89207
12501	100UEpo_A_BM	100	Quantile_1	0.423375	5.85475
12503	100UEpo_A_BM	100	Quantile_1	0.411607	6.67249
12510	100UEpo_A_BM	100	Quantile_2	0.467698	5.87804
12521	100UEpo_A_BM	100	Quantile_2	0.469306	6.17783
12522	100UEpo_A_BM	100	Quantile_1	0.346806	7.00063
12524	100UEpo_A_BM	100	Quantile_1	0.401349	7.27902
12532	100UEpo_A_BM	100	Quantile_1	0.418806	6.04016
12540	100UEpo_A_BM	100	Quantile_1	0.424247	7.46849
12548	100UEpo_A_BM	100	Quantile_3	0.517189	6.22346
12581	100UEpo_A_BM	100	Quantile_3	0.486999	6.26896
12598	100UEpo_A_BM	100	Quantile_3	0.50385	6.06318
12605	100UEpo_A_BM	100	Quantile_2	0.459729	5.94772
12607	100UEpo_A_BM	100	Quantile_1	0.412082	5.80807
12617	100UEpo_A_BM	100	Quantile_1	0.353065	6.60598
12622	100UEpo_A_BM	100	Quantile_3	0.525888	6.08618
12624	100UEpo_A_BM	100	Quantile_4	0.539681	5.69079
12629	100UEpo_A_BM	100	Quantile_3	0.48728	6.71667
12644	100UEpo_A_BM	100	Quantile_5	0.741497	5.994
12648	100UEpo_A_BM	100	Quantile_2	0.442305	6.33695
12658	100UEpo_A_BM	100	Quantile_2	0.481662	5.23761
12664	100UEpo_A_BM	100	Quantile_3	0.510774	6.51683
12677	100UEpo_A_BM	100	Quantile_1	0.395444	6.84842
12685	100UEpo_A_BM	100	Quantile_5	0.62441	5.33401
12697	100UEpo_A_BM	100	Quantile_3	0.519632	6.31432
12701	100UEpo_A_BM	100	Quantile_1	0.298146	7.12981
12702	100UEpo_A_BM	100	Quantile_5	0.716743	4.9207
12709	100UEpo_A_BM	100	Quantile_2	0.472937	6.56147
12717	100UEpo_A_BM	100	Quantile_2	0.464441	5.994
12718	100UEpo_A_BM	100	Quantile_2	0.441914	6.73871
12723	100UEpo_A_BM	100	Quantile_3	0.518931	5.52521
12728	100UEpo_A_BM	100	Quantile_4	0.552912	5.92452
12742	100UEpo_A_BM	100	Quantile_3	0.487301	5.85475
12753	100UEpo_A_BM	100	Quantile_3	0.51229	6.35955
12763	100UEpo_A_BM	100	Quantile_1	0.373629	6.6946
12765	100UEpo_A_BM	100	Quantile_2	0.47382	5.69079
12775	100UEpo_A_BM	100	Quantile_3	0.508779	6.0171
12778	100UEpo_A_BM	100	Quantile_1	0.35509	6.60598
12805	100UEpo_A_BM	100	Quantile_1	0.425216	5.87804
12817	100UEpo_A_BM	100	Quantile_2	0.457972	6.6946
12824	100UEpo_A_BM	100	Quantile_1	0.352454	6.24622
12825	100UEpo_A_BM	100	Quantile_1	0.367617	5.26176
12840	100UEpo_A_BM	100	Quantile_3	0.495941	6.0171
12845	100UEpo_A_BM	100	Quantile_4	0.559326	6.15497
12847	100UEpo_A_BM	100	Quantile_2	0.442735	5.87804
12853	100UEpo_A_BM	100	Quantile_2	0.46305	6.44962
12869	100UEpo_A_BM	100	Quantile_1	0.430922	5.16497
12879	100UEpo_A_BM	100	Quantile_5	0.666351	6.47206
12880	100UEpo_A_BM	100	Quantile_3	0.48434	6.04016
12886	100UEpo_A_BM	100	Quantile_1	0.405856	7.21527
12889	100UEpo_A_BM	100	Quantile_2	0.468365	6.33695
12891	100UEpo_A_BM	100	Quantile_2	0.479997	6.49446
12898	100UEpo_A_BM	100	Quantile_3	0.500329	5.57268
12899	100UEpo_A_BM	100	Quantile_3	0.50309	5.71431
12901	100UEpo_A_BM	100	Quantile_5	0.858292	7.10836
12905	100UEpo_A_BM	100	Quantile_2	0.458776	5.92452
12911	100UEpo_A_BM	100	Quantile_3	0.529919	5.69079
12913	100UEpo_A_BM	100	Quantile_4	0.606604	5.7378
12919	100UEpo_A_BM	100	Quantile_2	0.461828	5.994
12924	100UEpo_A_BM	100	Quantile_3	0.494809	6.60598
12925	100UEpo_A_BM	100	Quantile_2	0.478965	5.92452
12943	100UEpo_A_BM	100	Quantile_2	0.450761	7.1726
12959	100UEpo_A_BM	100	Quantile_2	0.48293	6.13207
12973	100UEpo_A_BM	100	Quantile_1	0.351126	6.58374
12974	100UEpo_A_BM	100	Quantile_1	0.413213	5.85475
12975	100UEpo_A_BM	100	Quantile_5	0.620542	5.83142
12978	100UEpo_A_BM	100	Quantile_4	0.547709	5.7378
12982	100UEpo_A_BM	100	Quantile_1	0.362713	6.67249
12991	100UEpo_A_BM	100	Quantile_1	0.418536	6.76072
12999	100UEpo_A_BM	100	Quantile_1	0.424149	5.94772
13004	100UEpo_A_BM	100	Quantile_2	0.464955	6.04016
13006	100UEpo_A_BM	100	Quantile_2	0.474191	6.51683
13009	100UEpo_A_BM	100	Quantile_4	0.559802	5.59637
13013	100UEpo_A_BM	100	Quantile_1	0.413937	7.19395
13015	100UEpo_A_BM	100	Quantile_1	0.420047	6.29165
13020	100UEpo_A_BM	100	Quantile_2	0.460119	6.20066
13023	100UEpo_A_BM	100	Quantile_1	0.276974	7.2578
13031	100UEpo_A_BM	100	Quantile_4	0.607968	5.57268
13037	100UEpo_A_BM	100	Quantile_2	0.436314	6.51683
13041	100UEpo_A_BM	100	Quantile_4	0.606131	5.69079
13042	100UEpo_A_BM	100	Quantile_1	0.432808	6.0171
13046	100UEpo_A_BM	100	Quantile_2	0.453629	5.85475
13048	100UEpo_A_BM	100	Quantile_3	0.500114	6.44962
13059	100UEpo_A_BM	100	Quantile_3	0.512805	6.53917
13060	100UEpo_A_BM	100	Quantile_1	0.342657	5.7378
13072	100UEpo_A_BM	100	Quantile_2	0.437589	6.10914
13092	100UEpo_A_BM	100	Quantile_1	0.363306	6.76072
13112	100UEpo_A_BM	100	Quantile_1	0.409209	6.93559
13128	100UEpo_A_BM	100	Quantile_4	0.541144	5.80807
13131	100UEpo_A_BM	100	Quantile_1	0.395762	6.91385
13134	100UEpo_A_BM	100	Quantile_3	0.520418	5.92452
13137	100UEpo_A_BM	100	Quantile_4	0.600834	5.64364
13140	100UEpo_A_BM	100	Quantile_1	0.424569	6.67249
13154	100UEpo_A_BM	100	Quantile_3	0.502169	5.59637
13159	100UEpo_A_BM	100	Quantile_1	0.413677	6.73871
13164	100UEpo_A_BM	100	Quantile_1	0.408129	5.87804
13169	100UEpo_A_BM	100	Quantile_4	0.550865	6.31432
13172	100UEpo_A_BM	100	Quantile_3	0.517831	5.40595
13176	100UEpo_A_BM	100	Quantile_4	0.581623	5.50142
13183	100UEpo_A_BM	100	Quantile_5	0.644097	7.06537
13184	100UEpo_A_BM	100	Quantile_3	0.521223	6.53917
13187	100UEpo_A_BM	100	Quantile_3	0.529683	6.08618
13188	100UEpo_A_BM	100	Quantile_4	0.538679	5.97088
13192	100UEpo_A_BM	100	Quantile_1	0.432905	6.65036
13209	100UEpo_A_BM	100	Quantile_2	0.456342	5.50142
13225	100UEpo_A_BM	100	Quantile_5	0.610801	5.85475
13229	100UEpo_A_BM	100	Quantile_1	0.412705	6.17783
13230	100UEpo_A_BM	100	Quantile_1	0.349731	6.7827
13243	100UEpo_A_BM	100	Quantile_3	0.485376	6.29165
13248	100UEpo_A_BM	100	Quantile_2	0.480888	5.85475
13250	100UEpo_A_BM	100	Quantile_2	0.464612	6.17783
13261	100UEpo_A_BM	100	Quantile_1	0.35133	6.38212
13262	100UEpo_A_BM	100	Quantile_2	0.44473	5.0188
13281	100UEpo_A_BM	100	Quantile_1	0.405842	6.62818
13282	100UEpo_A_BM	100	Quantile_1	0.349444	6.56147
13286	100UEpo_A_BM	100	Quantile_4	0.603716	5.40595
13289	100UEpo_A_BM	100	Quantile_1	0.315988	6.33695
13301	100UEpo_A_BM	100	Quantile_3	0.503135	5.66723
13316	100UEpo_A_BM	100	Quantile_3	0.48629	6.04016
13317	100UEpo_A_BM	100	Quantile_3	0.498838	5.7378
13323	100UEpo_A_BM	100	Quantile_3	0.488977	6.20066
13327	100UEpo_A_BM	100	Quantile_1	0.369081	6.24622
13341	100UEpo_A_BM	100	Quantile_3	0.503095	5.85475
13344	100UEpo_A_BM	100	Quantile_1	0.390698	7.04382
13347	100UEpo_A_BM	100	Quantile_3	0.496938	6.60598
13348	100UEpo_A_BM	100	Quantile_2	0.480494	5.42987
13350	100UEpo_A_BM	100	Quantile_3	0.530021	6.58374
13355	100UEpo_A_BM	100	Quantile_1	0.283108	6.97898
13362	100UEpo_A_BM	100	Quantile_3	0.483172	6.29165
13372	100UEpo_A_BM	100	Quantile_1	0.395271	6.62818
13375	100UEpo_A_BM	100	Quantile_5	0.626555	5.54896
13397	100UEpo_A_BM	100	Quantile_4	0.606491	5.85475
13398	100UEpo_A_BM	100	Quantile_2	0.480746	6.04016
13400	100UEpo_A_BM	100	Quantile_4	0.535677	5.33401
13402	100UEpo_A_BM	100	Quantile_2	0.446049	6.38212
13420	100UEpo_A_BM	100	Quantile_1	0.370236	5.97088
13425	100UEpo_A_BM	100	Quantile_3	0.499551	6.06318
13431	100UEpo_A_BM	100	Quantile_2	0.45323	6.49446
13432	100UEpo_A_BM	100	Quantile_1	0.415988	6.13207
13445	100UEpo_A_BM	100	Quantile_2	0.474702	5.76125
13449	100UEpo_A_BM	100	Quantile_3	0.511574	5.9013
13452	100UEpo_A_BM	100	Quantile_2	0.449329	6.06318
13476	100UEpo_A_BM	100	Quantile_4	0.545245	6.42715
13481	100UEpo_A_BM	100	Quantile_2	0.442125	6.42715
13484	100UEpo_A_BM	100	Quantile_3	0.511958	5.47761
13508	100UEpo_A_BM	100	Quantile_2	0.464611	5.59637
13519	100UEpo_A_BM	100	Quantile_2	0.454974	6.04016
13520	100UEpo_A_BM	100	Quantile_1	0.384535	6.73871
13521	100UEpo_A_BM	100	Quantile_2	0.439408	6.62818
13538	100UEpo_A_BM	100	Quantile_1	0.423042	6.24622
13547	100UEpo_A_BM	100	Quantile_1	0.307286	6.76072
13548	100UEpo_A_BM	100	Quantile_3	0.503746	6.76072
13549	100UEpo_A_BM	100	Quantile_1	0.393512	5.94772
13550	100UEpo_A_BM	100	Quantile_4	0.553675	5.382
13552	100UEpo_A_BM	100	Quantile_1	0.431812	5.42987
13557	100UEpo_A_BM	100	Quantile_1	0.433876	5.7378
13573	100UEpo_A_BM	100	Quantile_3	0.519734	5.97088
13581	100UEpo_A_BM	100	Quantile_1	0.399945	5.87804
13585	100UEpo_A_BM	100	Quantile_2	0.460957	6.47206
13596	100UEpo_A_BM	100	Quantile_1	0.371029	6.22346
13600	100UEpo_A_BM	100	Quantile_2	0.456834	5.71431
13604	100UEpo_A_BM	100	Quantile_2	0.472819	6.04016
13608	100UEpo_A_BM	100	Quantile_1	0.413938	5.85475
13624	100UEpo_A_BM	100	Quantile_2	0.44315	6.10914
13626	100UEpo_A_BM	100	Quantile_1	0.322552	6.38212
13641	100UEpo_A_BM	100	Quantile_3	0.486046	5.87804
13648	100UEpo_A_BM	100	Quantile_1	0.369293	7.5726
13655	100UEpo_A_BM	100	Quantile_2	0.446988	6.47206
13660	100UEpo_A_BM	100	Quantile_2	0.47452	5.9013
13661	100UEpo_A_BM	100	Quantile_5	0.760952	5.85475
13665	100UEpo_A_BM	100	Quantile_3	0.502979	6.51683
13668	100UEpo_A_BM	100	Quantile_3	0.492301	5.78468
13674	100UEpo_A_BM	100	Quantile_3	0.49814	5.85475
13680	100UEpo_A_BM	100	Quantile_2	0.437533	6.08618
13689	100UEpo_A_BM	100	Quantile_1	0.313849	6.24622
13691	100UEpo_A_BM	100	Quantile_1	0.415742	6.33695
13693	100UEpo_A_BM	100	Quantile_3	0.494574	6.84842
13702	100UEpo_A_BM	100	Quantile_5	0.676262	6.10914
13703	100UEpo_A_BM	100	Quantile_3	0.524199	6.13207
13719	100UEpo_A_BM	100	Quantile_1	0.410949	7.19395
13723	100UEpo_A_BM	100	Quantile_3	0.499993	5.59637
13730	100UEpo_A_BM	100	Quantile_1	0.401327	6.6946
13744	100UEpo_A_BM	100	Quantile_2	0.455615	5.40595
13749	100UEpo_A_BM	100	Quantile_5	0.734917	5.7378
13761	100UEpo_A_BM	100	Quantile_2	0.474293	6.51683
13762	100UEpo_A_BM	100	Quantile_3	0.525721	6.0171
13767	100UEpo_A_BM	100	Quantile_3	0.498086	6.60598
13776	100UEpo_A_BM	100	Quantile_1	0.300887	6.95731
13787	100UEpo_A_BM	100	Quantile_1	0.332997	7.06537
13790	100UEpo_A_BM	100	Quantile_3	0.490192	6.17783
13792	100UEpo_A_BM	100	Quantile_1	0.422674	6.82655
13795	100UEpo_A_BM	100	Quantile_1	0.403526	6.44962
13804	100UEpo_A_BM	100	Quantile_2	0.440808	6.22346
13808	100UEpo_A_BM	100	Quantile_1	0.411332	6.60598
13812	100UEpo_A_BM	100	Quantile_4	0.559661	6.40465
13818	100UEpo_A_BM	100	Quantile_3	0.495849	6.31432
13820	100UEpo_A_BM	100	Quantile_2	0.472789	7.1726
13827	100UEpo_A_BM	100	Quantile_3	0.499097	6.08618
13828	100UEpo_A_BM	100	Quantile_3	0.502497	6.26896
13839	100UEpo_A_BM	100	Quantile_3	0.497231	6.42715
13842	100UEpo_A_BM	100	Quantile_1	0.373733	6.84842
13861	100UEpo_A_BM	100	Quantile_2	0.44084	5.9013
13867	100UEpo_A_BM	100	Quantile_1	0.415975	6.17783
13873	100UEpo_A_BM	100	Quantile_4	0.588135	5.26176
13875	100UEpo_A_BM	100	Quantile_2	0.456134	6.33695
13890	100UEpo_A_BM	100	Quantile_1	0.243335	7.34247
13897	100UEpo_A_BM	100	Quantile_3	0.525525	5.59637
13899	100UEpo_A_BM	100	Quantile_2	0.453778	6.06318
13900	100UEpo_A_BM	100	Quantile_2	0.46747	6.82655
13902	100UEpo_A_BM	100	Quantile_2	0.480099	5.66723
13914	100UEpo_A_BM	100	Quantile_1	0.401826	6.35955
13929	100UEpo_A_BM	100	Quantile_4	0.535082	6.40465
13931	100UEpo_A_BM	100	Quantile_1	0.384925	6.10914
13938	100UEpo_A_BM	100	Quantile_4	0.559314	5.14069
13940	100UEpo_A_BM	100	Quantile_4	0.549801	5.69079
13948	100UEpo_A_BM	100	Quantile_1	0.298744	6.73871
13957	100UEpo_A_BM	100	Quantile_3	0.530872	6.04016
13971	100UEpo_A_BM	100	Quantile_5	0.710487	6.15497
13974	100UEpo_A_BM	100	Quantile_3	0.495753	6.73871
13989	100UEpo_A_BM	100	Quantile_4	0.533154	7.02224
13994	100UEpo_A_BM	100	Quantile_1	0.42204	6.71667
14009	100UEpo_A_BM	100	Quantile_3	0.498972	6.95731
14020	100UEpo_A_BM	100	Quantile_3	0.524753	6.24622
14024	100UEpo_A_BM	100	Quantile_1	0.36479	6.53917
14038	100UEpo_A_BM	100	Quantile_1	0.289641	6.7827
14039	100UEpo_A_BM	100	Quantile_5	0.733155	5.42987
14051	100UEpo_A_BM	100	Quantile_2	0.452069	5.7378
14054	100UEpo_A_BM	100	Quantile_3	0.516801	6.58374
14055	100UEpo_A_BM	100	Quantile_1	0.309625	6.47206
14059	100UEpo_A_BM	100	Quantile_4	0.57197	6.20066
14075	100UEpo_A_BM	100	Quantile_5	0.92988	6.10914
14079	100UEpo_A_BM	100	Quantile_2	0.45447	6.80464
14081	100UEpo_A_BM	100	Quantile_1	0.427253	6.76072
14086	100UEpo_A_BM	100	Quantile_1	0.403126	5.45376
14095	100UEpo_A_BM	100	Quantile_5	0.625492	5.64364
14103	100UEpo_A_BM	100	Quantile_3	0.492771	6.67249
14104	100UEpo_A_BM	100	Quantile_2	0.443492	5.59637
14120	100UEpo_A_BM	100	Quantile_1	0.429532	5.87804
14121	100UEpo_A_BM	100	Quantile_1	0.403057	6.08618
14137	100UEpo_A_BM	100	Quantile_1	0.428784	6.13207
14146	100UEpo_A_BM	100	Quantile_1	0.368186	5.71431
14157	100UEpo_A_BM	100	Quantile_2	0.464477	6.91385
14170	100UEpo_A_BM	100	Quantile_2	0.481736	6.65036
14175	100UEpo_A_BM	100	Quantile_5	0.687243	5.78468
14189	100UEpo_A_BM	100	Quantile_2	0.439706	6.65036
14218	100UEpo_A_BM	100	Quantile_3	0.48598	6.44962
14219	100UEpo_A_BM	100	Quantile_3	0.484005	6.0171
14238	100UEpo_A_BM	100	Quantile_3	0.48593	5.92452
14241	100UEpo_A_BM	100	Quantile_1	0.410108	6.60598
14244	100UEpo_A_BM	100	Quantile_1	0.361825	5.7378
14259	100UEpo_A_BM	100	Quantile_4	0.572102	5.45376
14268	100UEpo_A_BM	100	Quantile_4	0.587008	5.85475
14270	100UEpo_A_BM	100	Quantile_4	0.556186	5.66723
14280	100UEpo_A_BM	100	Quantile_1	0.430199	6.71667
14285	100UEpo_A_BM	100	Quantile_2	0.461788	6.31432
14289	100UEpo_A_BM	100	Quantile_1	0.300372	6.29165
14294	100UEpo_A_BM	100	Quantile_2	0.478633	5.92452
14299	100UEpo_A_BM	100	Quantile_2	0.444027	6.0171
14311	100UEpo_A_BM	100	Quantile_2	0.466662	5.83142
14316	100UEpo_A_BM	100	Quantile_1	0.374676	6.53917
14323	100UEpo_A_BM	100	Quantile_1	0.399673	5.33401
14324	100UEpo_A_BM	100	Quantile_4	0.58339	5.71431
14328	100UEpo_A_BM	100	Quantile_2	0.466375	6.40465
14333	100UEpo_A_BM	100	Quantile_4	0.582736	5.71431
14334	100UEpo_A_BM	100	Quantile_1	0.399588	6.0171
14345	100UEpo_A_BM	100	Quantile_3	0.503052	6.38212
14352	100UEpo_A_BM	100	Quantile_2	0.435585	5.78468
14363	100UEpo_A_BM	100	Quantile_1	0.412355	7.10836
14364	100UEpo_A_BM	100	Quantile_2	0.435542	7.19395
14369	100UEpo_A_BM	100	Quantile_1	0.419228	6.42715
14372	100UEpo_A_BM	100	Quantile_1	0.390728	6.17783
14373	100UEpo_A_BM	100	Quantile_3	0.529041	5.994
14377	100UEpo_A_BM	100	Quantile_4	0.561625	5.92452
14390	100UEpo_A_BM	100	Quantile_2	0.479013	6.67249
14391	100UEpo_A_BM	100	Quantile_2	0.471244	6.20066
14395	100UEpo_A_BM	100	Quantile_3	0.502958	6.20066
14399	100UEpo_A_BM	100	Quantile_1	0.367909	5.92452
14406	100UEpo_A_BM	100	Quantile_2	0.464884	6.15497
14415	100UEpo_A_BM	100	Quantile_2	0.447722	6.33695
14427	100UEpo_A_BM	100	Quantile_3	0.483124	5.97088
14439	100UEpo_A_BM	100	Quantile_1	0.34788	7.48938
14455	100UEpo_A_BM	100	Quantile_3	0.507373	5.94772
14458	100UEpo_A_BM	100	Quantile_1	0.392412	5.382
14464	100UEpo_A_BM	100	Quantile_4	0.585845	5.382
14465	100UEpo_A_BM	100	Quantile_2	0.456207	6.58374
14481	100UEpo_A_BM	100	Quantile_2	0.470326	5.59637
14482	100UEpo_A_BM	100	Quantile_2	0.464425	5.78468
14498	100UEpo_A_BM	100	Quantile_3	0.488167	6.10914
14507	100UEpo_A_BM	100	Quantile_1	0.317931	6.73871
14535	100UEpo_A_BM	100	Quantile_5	0.672891	5.78468
14538	100UEpo_A_BM	100	Quantile_2	0.451461	5.45376
14543	100UEpo_A_BM	100	Quantile_3	0.515367	6.0171
14549	100UEpo_A_BM	100	Quantile_2	0.4421	6.10914
14550	100UEpo_A_BM	100	Quantile_3	0.522088	6.13207
14567	100UEpo_A_BM	100	Quantile_1	0.424805	6.31432
14571	100UEpo_A_BM	100	Quantile_3	0.4883	6.56147
14573	100UEpo_A_BM	100	Quantile_4	0.553885	6.29165
14577	100UEpo_A_BM	100	Quantile_2	0.443249	6.40465
14585	100UEpo_A_BM	100	Quantile_1	0.415588	6.89207
14593	100UEpo_A_BM	100	Quantile_4	0.547091	6.22346
14595	100UEpo_A_BM	100	Quantile_4	0.533772	6.10914
14596	100UEpo_A_BM	100	Quantile_4	0.55135	5.45376
14600	100UEpo_A_BM	100	Quantile_3	0.496243	5.59637
14614	100UEpo_A_BM	100	Quantile_1	0.432161	5.85475
14619	100UEpo_A_BM	100	Quantile_4	0.570316	5.94772
14630	100UEpo_A_BM	100	Quantile_4	0.53779	5.30996
14635	100UEpo_A_BM	100	Quantile_4	0.575868	6.97898
14638	100UEpo_A_BM	100	Quantile_3	0.515733	5.45376
14644	100UEpo_A_BM	100	Quantile_1	0.374081	6.51683
14662	100UEpo_A_BM	100	Quantile_3	0.489826	5.83142
14675	100UEpo_A_BM	100	Quantile_3	0.483175	5.7378
14678	100UEpo_A_BM	100	Quantile_3	0.513207	5.62002
14682	100UEpo_A_BM	100	Quantile_2	0.448621	6.20066
14698	100UEpo_A_BM	100	Quantile_2	0.462506	6.33695
14711	100UEpo_A_BM	100	Quantile_1	0.347817	6.49446
14721	100UEpo_A_BM	100	Quantile_4	0.571043	5.45376
14731	100UEpo_A_BM	100	Quantile_3	0.495491	6.44962
14733	100UEpo_A_BM	100	Quantile_2	0.445762	6.89207
14736	100UEpo_A_BM	100	Quantile_5	0.694416	5.85475
14748	100UEpo_A_BM	100	Quantile_2	0.443007	6.53917
14750	100UEpo_A_BM	100	Quantile_2	0.475481	6.40465
14765	100UEpo_A_BM	100	Quantile_4	0.542154	5.9013
14768	100UEpo_A_BM	100	Quantile_2	0.452323	6.53917
14777	100UEpo_A_BM	100	Quantile_1	0.393346	6.91385
14780	100UEpo_A_BM	100	Quantile_2	0.436346	5.62002
14808	100UEpo_A_BM	100	Quantile_5	0.650882	5.85475
14815	100UEpo_A_BM	100	Quantile_2	0.43892	6.80464
14824	100UEpo_A_BM	100	Quantile_2	0.43404	5.45376
14834	100UEpo_A_BM	100	Quantile_1	0.316727	6.6946
14840	100UEpo_A_BM	100	Quantile_1	0.418494	7.34247
14850	100UEpo_A_BM	100	Quantile_2	0.481528	5.66723
14853	100UEpo_A_BM	100	Quantile_3	0.484861	5.7378
14857	100UEpo_A_BM	100	Quantile_1	0.382753	5.994
14867	100UEpo_A_BM	100	Quantile_1	0.384089	5.54896
14872	100UEpo_A_BM	100	Quantile_2	0.468345	5.994
14874	100UEpo_A_BM	100	Quantile_1	0.388519	6.13207
14882	100UEpo_A_BM	100	Quantile_1	0.386611	6.73871
14890	100UEpo_A_BM	100	Quantile_2	0.480359	5.994
14892	100UEpo_A_BM	100	Quantile_2	0.455743	6.53917
14904	100UEpo_A_BM	100	Quantile_1	0.369289	5.9013
14906	100UEpo_A_BM	100	Quantile_2	0.447258	6.82655
14935	100UEpo_A_BM	100	Quantile_3	0.483134	5.54896
14936	100UEpo_A_BM	100	Quantile_2	0.464849	5.97088
14940	100UEpo_A_BM	100	Quantile_3	0.518708	6.40465
14951	100UEpo_A_BM	100	Quantile_1	0.432976	5.97088
14955	100UEpo_A_BM	100	Quantile_3	0.509562	6.26896
14959	100UEpo_A_BM	100	Quantile_2	0.478097	5.62002
14964	100UEpo_A_BM	100	Quantile_1	0.391632	7.00063
14983	100UEpo_A_BM	100	Quantile_2	0.450965	5.42987
14985	100UEpo_A_BM	100	Quantile_1	0.417961	5.94772
14990	100UEpo_A_BM	100	Quantile_2	0.452754	5.7378
14993	100UEpo_A_BM	100	Quantile_1	0.39207	6.04016
15000	100UEpo_A_BM	100	Quantile_1	0.350916	6.89207
15001	100UEpo_A_BM	100	Quantile_3	0.513428	6.06318
15012	100UEpo_A_BM	100	Quantile_5	0.649801	5.7378
15013	100UEpo_A_BM	100	Quantile_2	0.46221	5.45376
15014	100UEpo_A_BM	100	Quantile_4	0.53601	5.7378
15017	100UEpo_A_BM	100	Quantile_2	0.451238	6.60598
15026	100UEpo_A_BM	100	Quantile_4	0.571788	6.56147
15028	100UEpo_A_BM	100	Quantile_4	0.546044	5.64364
15038	100UEpo_A_BM	100	Quantile_1	0.414434	6.93559
15049	100UEpo_A_BM	100	Quantile_2	0.470643	6.13207
15050	100UEpo_A_BM	100	Quantile_2	0.463525	6.15497
15057	100UEpo_A_BM	100	Quantile_1	0.388572	6.24622
15062	100UEpo_A_BM	100	Quantile_1	0.424056	6.35955
15063	100UEpo_A_BM	100	Quantile_2	0.48244	6.22346
15064	100UEpo_A_BM	100	Quantile_1	0.37535	6.65036
15068	100UEpo_A_BM	100	Quantile_3	0.514309	6.31432
15073	100UEpo_A_BM	100	Quantile_1	0.37044	5.994
15082	100UEpo_A_BM	100	Quantile_2	0.462987	5.78468
15087	100UEpo_A_BM	100	Quantile_1	0.396382	5.71431
15106	100UEpo_A_BM	100	Quantile_2	0.479489	6.04016
15121	100UEpo_A_BM	100	Quantile_2	0.43526	5.69079
15132	100UEpo_A_BM	100	Quantile_2	0.448511	6.89207
15133	100UEpo_A_BM	100	Quantile_3	0.492045	7.40563
15146	100UEpo_A_BM	100	Quantile_3	0.490118	5.57268
15148	100UEpo_A_BM	100	Quantile_2	0.479331	5.87804
15149	100UEpo_A_BM	100	Quantile_4	0.562165	5.92452
15153	100UEpo_A_BM	100	Quantile_4	0.584624	5.85475
15161	100UEpo_A_BM	100	Quantile_1	0.407173	6.89207
15164	100UEpo_A_BM	100	Quantile_2	0.47718	6.17783
15169	100UEpo_A_BM	100	Quantile_1	0.332212	6.15497
15171	100UEpo_A_BM	100	Quantile_1	0.397218	5.62002
15174	100UEpo_A_BM	100	Quantile_5	0.630528	6.40465
15177	100UEpo_A_BM	100	Quantile_4	0.547926	5.42987
15180	100UEpo_A_BM	100	Quantile_1	0.400748	7.1726
15187	100UEpo_A_BM	100	Quantile_3	0.485176	5.85475
15188	100UEpo_A_BM	100	Quantile_3	0.522199	6.20066
15199	100UEpo_A_BM	100	Quantile_2	0.447405	5.69079
15214	100UEpo_A_BM	100	Quantile_2	0.460859	6.84842
15218	100UEpo_A_BM	100	Quantile_1	0.243392	7.67589
15219	100UEpo_A_BM	100	Quantile_5	0.761205	5.64364
15232	100UEpo_A_BM	100	Quantile_3	0.502637	5.45376
15235	100UEpo_A_BM	100	Quantile_2	0.482284	5.66723
15240	100UEpo_A_BM	100	Quantile_1	0.383846	7.32135
15244	100UEpo_A_BM	100	Quantile_2	0.466195	7.23655
15256	100UEpo_A_BM	100	Quantile_3	0.527425	6.47206
15264	100UEpo_A_BM	100	Quantile_1	0.430601	6.35955
15265	100UEpo_A_BM	100	Quantile_3	0.510524	5.66723
15270	100UEpo_A_BM	100	Quantile_2	0.450869	6.0171
15279	100UEpo_A_BM	100	Quantile_1	0.409224	5.50142
15301	100UEpo_A_BM	100	Quantile_1	0.425205	5.97088
15321	100UEpo_A_BM	100	Quantile_3	0.519254	5.78468
15338	100UEpo_A_BM	100	Quantile_4	0.544305	6.15497
15349	100UEpo_A_BM	100	Quantile_3	0.487929	5.59637
15358	100UEpo_A_BM	100	Quantile_3	0.499776	6.10914
15361	100UEpo_A_BM	100	Quantile_1	0.373944	5.66723
15366	100UEpo_A_BM	100	Quantile_3	0.50223	5.92452
15373	100UEpo_A_BM	100	Quantile_4	0.542506	5.52521
15377	100UEpo_A_BM	100	Quantile_3	0.483542	6.71667
15386	100UEpo_A_BM	100	Quantile_1	0.294999	6.95731
15387	100UEpo_A_BM	100	Quantile_4	0.589764	6.29165
15403	100UEpo_A_BM	100	Quantile_1	0.36218	7.27902
15406	100UEpo_A_BM	100	Quantile_1	0.374463	7.15122
15416	100UEpo_A_BM	100	Quantile_2	0.452194	5.42987
15422	100UEpo_A_BM	100	Quantile_3	0.516516	6.42715
15423	100UEpo_A_BM	100	Quantile_3	0.514328	6.51683
15434	100UEpo_A_BM	100	Quantile_2	0.48137	5.78468
15457	100UEpo_A_BM	100	Quantile_3	0.512995	5.97088
15466	100UEpo_A_BM	100	Quantile_3	0.484499	6.62818
15473	100UEpo_A_BM	100	Quantile_1	0.268046	6.22346
15479	100UEpo_A_BM	100	Quantile_3	0.513333	5.50142
15486	100UEpo_A_BM	100	Quantile_1	0.396057	7.08688
15489	100UEpo_A_BM	100	Quantile_3	0.49928	5.59637
15490	100UEpo_A_BM	100	Quantile_1	0.331836	6.15497
15516	100UEpo_A_BM	100	Quantile_4	0.534925	5.85475
15520	100UEpo_A_BM	100	Quantile_1	0.402654	7.32135
15525	100UEpo_A_BM	100	Quantile_3	0.491415	6.49446
15527	100UEpo_A_BM	100	Quantile_4	0.540408	6.53917
15530	100UEpo_A_BM	100	Quantile_2	0.481022	6.47206
15532	100UEpo_A_BM	100	Quantile_4	0.560507	5.21343
15533	100UEpo_A_BM	100	Quantile_2	0.46522	6.29165
15538	100UEpo_A_BM	100	Quantile_3	0.485083	6.53917
15557	100UEpo_A_BM	100	Quantile_1	0.357735	7.23655
15579	100UEpo_A_BM	100	Quantile_3	0.498885	5.21343
15592	100UEpo_A_BM	100	Quantile_2	0.465479	5.80807
15605	100UEpo_A_BM	100	Quantile_1	0.376373	6.35955
15611	100UEpo_A_BM	100	Quantile_3	0.486454	6.29165
15614	100UEpo_A_BM	100	Quantile_2	0.451458	6.24622
15636	100UEpo_A_BM	100	Quantile_1	0.421381	7.38461
15642	100UEpo_A_BM	100	Quantile_4	0.583426	5.50142
15643	100UEpo_A_BM	100	Quantile_5	0.823955	5.7378
15650	100UEpo_A_BM	100	Quantile_3	0.498244	5.71431
15662	100UEpo_A_BM	100	Quantile_3	0.509697	5.97088
15667	100UEpo_A_BM	100	Quantile_1	0.374801	7.61401
15668	100UEpo_A_BM	100	Quantile_2	0.47591	6.47206
15670	100UEpo_A_BM	100	Quantile_1	0.323808	6.62818
15673	100UEpo_A_BM	100	Quantile_2	0.450208	5.94772
15691	100UEpo_A_BM	100	Quantile_1	0.356187	6.15497
15699	100UEpo_A_BM	100	Quantile_1	0.417237	6.29165
15724	100UEpo_A_BM	100	Quantile_2	0.480211	6.24622
15725	100UEpo_A_BM	100	Quantile_1	0.408209	6.53917
15738	100UEpo_A_BM	100	Quantile_2	0.436593	6.40465
15756	100UEpo_A_BM	100	Quantile_5	0.635284	6.06318
15759	100UEpo_A_BM	100	Quantile_3	0.505513	6.91385
15786	100UEpo_A_BM	100	Quantile_2	0.447508	6.10914
15789	100UEpo_A_BM	100	Quantile_2	0.438296	6.42715
15791	100UEpo_A_BM	100	Quantile_2	0.437539	5.7378
15800	100UEpo_A_BM	100	Quantile_1	0.392457	7.27902
15803	100UEpo_A_BM	100	Quantile_2	0.442909	6.51683
15804	100UEpo_A_BM	100	Quantile_5	0.853935	6.06318
15810	100UEpo_A_BM	100	Quantile_2	0.437006	5.45376
[truncated: 97,193 more rows]
