# Supplementary material for: EpoR stimulates rapid cycling and larger red cells during mouse and human erythropoiesis
Source: Nat Commun. 2021 Dec 17;12:7334. doi: 10.1038/s41467-021-27562-4 (PMC8683474; doi:10.1038/s41467-021-27562-4)
Supplement: Supplementary file 3 — Source Data [file 41467_2021_27562_MOESM3_ESM.zip › Source_Data/Extended Data Figure 9 source data.xlsx]

## Sheet: ED_Figure9a
Cell diameter (median)
Epo Concentration	S3		S2		S1		Retics
0.01	6.07547	6.2461	5.67021	6.01818	5.6115	5.84511	4.7682	4.70644
0.1	6.18942	6.41489	5.84511	6.18942	5.90301	6.41489	5.07396	4.95227
1	6.80162	6.80162	6.41489	6.35883	6.74698	6.69214	5.43415	5.25497
10	6.5264	6.6371	6.01818	6.18942	6.35883	6.41489	5.25497	5.10423
20	6.85605	7.01813	6.5264	6.80162	6.80162	7.01813	5.37463	5.37463

## Sheet: ED_Figure9b
Coefficient of Variation
Epo Concentration	Experiment 1		Experiment 2
0.01	0.151997		0.16368
0.1	0.153876		0.166768
1	0.168566		0.188432
10	0.165952		0.197872
20	0.177732		0.203808

## Sheet: ED_Figure9c
Cell Number (per fetal liver)
Epo Concentration	S1		S2		S3
0.01	1500.68	2762.54	3446.83	5346.71	20466.5	26610.4
0.1	11900.7	12048	18947.4	17934.8	58934.7	54773.3
1	35247.3	20508.3	42127.5	26806.8	94174.7	62500.8
10	43390.1	30117.3	45444.6	33119.8	91618.1	67354.4
20	44274.7	40671.8	45020.5	37901	97579.1	72970.3

## Sheet: ED_Figure9d
Erythroblast subset frequency
Epo Concentration	S1		S2		S3
0.01	4.6033	6.2231	10.5731	12.0444	62.7808	59.9446
0.1	12.4052	9.8586	19.7506	14.6756	61.433	44.8196
1	19.2608	15.2525	23.0205	19.9369	51.4616	46.4834
10	23.039	21.3346	24.1299	23.4615	48.6468	47.7127
20	22.8613	23.5551	23.2464	21.9504	50.3851	42.2608

## Sheet: ED_Figure9f
Experiment 1:							Experiment 2:
Nuclear offset at each Epo concentration and subset							Nuclear offset at each Epo concentration and subset
Object Number	Subset	Epo Concentration	Timepoint	Nuclear Offset			Object Number	Subset	Epo Concentration	Timepoint	Nuclear Offset
3	S1	0.01	48	0.538616			18	S1	0.01	48	0.196135
50	S1	0.01	48	0.400733			47	S1	0.01	48	0.347589
90	S1	0.01	48	0.965094			65	S1	0.01	48	0.222542
93	S1	0.01	48	0.625807			67	S1	0.01	48	0.151997
99	S1	0.01	48	0.683502			122	S1	0.01	48	0.236913
103	S1	0.01	48	0.411703			138	S1	0.01	48	0.175107
107	S1	0.01	48	0.408335			191	S1	0.01	48	0.275882
125	S1	0.01	48	0.590562			229	S1	0.01	48	0.211328
168	S1	0.01	48	0.228721			241	S1	0.01	48	0.296431
169	S1	0.01	48	0.251488			343	S1	0.01	48	0.430679
171	S1	0.01	48	0.282458			346	S1	0.01	48	0.136014
209	S1	0.01	48	0.384451			351	S1	0.01	48	0.99509
224	S1	0.01	48	0.677067			377	S1	0.01	48	0.242001
228	S1	0.01	48	0.398094			388	S1	0.01	48	0.325472
240	S1	0.01	48	1.20313			395	S1	0.01	48	0.263943
285	S1	0.01	48	0.544286			542	S1	0.01	48	0.322975
328	S1	0.01	48	0.686477			605	S1	0.01	48	0.278461
334	S1	0.01	48	0.630664			607	S1	0.01	48	0.671643
343	S1	0.01	48	0.1546			621	S1	0.01	48	0.33938
345	S1	0.01	48	0.123426			638	S1	0.01	48	0.227269
369	S1	0.01	48	0.543627			649	S1	0.01	48	0.378358
376	S1	0.01	48	0.206927			659	S1	0.01	48	0.477005
389	S1	0.01	48	0.244159			661	S1	0.01	48	0.276
395	S1	0.01	48	0.230358			667	S1	0.01	48	0.583994
404	S1	0.01	48	0.450135			686	S1	0.01	48	0.657881
418	S1	0.01	48	0.124181			707	S1	0.01	48	0.855243
444	S1	0.01	48	0.778129			774	S1	0.01	48	0.281531
449	S1	0.01	48	0.442954			810	S1	0.01	48	1.01114
464	S1	0.01	48	0.383247			816	S1	0.01	48	0.303252
467	S1	0.01	48	1.0889			818	S1	0.01	48	0.739009
474	S1	0.01	48	0.358213			873	S1	0.01	48	0.216193
522	S1	0.01	48	0.350721			883	S1	0.01	48	0.513451
524	S1	0.01	48	0.167103			918	S1	0.01	48	0.386525
526	S1	0.01	48	1.0789			1010	S1	0.01	48	0.34757
549	S1	0.01	48	0.106726			1014	S1	0.01	48	0.715536
565	S1	0.01	48	0.194066			1054	S1	0.01	48	0.463522
571	S1	0.01	48	0.293983			1096	S1	0.01	48	0.618879
597	S1	0.01	48	0.269333			1203	S1	0.01	48	0.31979
601	S1	0.01	48	0.332251			1220	S1	0.01	48	0.151495
615	S1	0.01	48	0.317705			1222	S1	0.01	48	0.26828
654	S1	0.01	48	0.639779			1253	S1	0.01	48	0.437705
665	S1	0.01	48	0.198861			1264	S1	0.01	48	0.420383
678	S1	0.01	48	0.286537			1290	S1	0.01	48	0.328839
692	S1	0.01	48	0.229204			1304	S1	0.01	48	0.251244
707	S1	0.01	48	0.152583			1361	S1	0.01	48	0.288203
717	S1	0.01	48	0.590284			1378	S1	0.01	48	0.235866
721	S1	0.01	48	0.282866			1438	S1	0.01	48	1.09032
740	S1	0.01	48	0.161725			1450	S1	0.01	48	0.616822
760	S1	0.01	48	0.828376			1468	S1	0.01	48	0.399974
793	S1	0.01	48	0.569358			1476	S1	0.01	48	0.411957
808	S1	0.01	48	0.756007			1485	S1	0.01	48	0.221734
810	S1	0.01	48	0.320774			1517	S1	0.01	48	0.183474
812	S1	0.01	48	0.237256			1551	S1	0.01	48	0.292847
830	S1	0.01	48	0.385012			1616	S1	0.01	48	0.428388
867	S1	0.01	48	0.0260349			1660	S1	0.01	48	0.444122
870	S1	0.01	48	0.389203			1669	S1	0.01	48	0.393893
886	S1	0.01	48	0.197411			1689	S1	0.01	48	0.350053
903	S1	0.01	48	0.143247			1700	S1	0.01	48	0.237737
910	S1	0.01	48	0.348329			1766	S1	0.01	48	0.260452
919	S1	0.01	48	0.93093			1780	S1	0.01	48	0.3867
923	S1	0.01	48	0.341717			1850	S1	0.01	48	0.732187
931	S1	0.01	48	0.439787			1865	S1	0.01	48	0.228601
956	S1	0.01	48	0.206753			2023	S1	0.01	48	0.410762
967	S1	0.01	48	0.212058			2039	S1	0.01	48	1.01914
1025	S1	0.01	48	0.264792			2073	S1	0.01	48	0.398117
1113	S1	0.01	48	0.473354			2138	S1	0.01	48	0.812172
1130	S1	0.01	48	0.219098			2178	S1	0.01	48	0.4113
1136	S1	0.01	48	0.628896			2208	S1	0.01	48	0.396273
1148	S1	0.01	48	0.914691			2212	S1	0.01	48	0.309086
1169	S1	0.01	48	0.343627			2217	S1	0.01	48	0.3459
1172	S1	0.01	48	0.378532			2294	S1	0.01	48	0.358026
1226	S1	0.01	48	1.0758			2312	S1	0.01	48	0.211205
1238	S1	0.01	48	0.463402			2318	S1	0.01	48	0.647828
1294	S1	0.01	48	0.309501			2389	S1	0.01	48	0.122566
1296	S1	0.01	48	0.224043			2453	S1	0.01	48	0.126079
1312	S1	0.01	48	0.289653			2488	S1	0.01	48	0.428366
1318	S1	0.01	48	0.461895			2492	S1	0.01	48	0.200599
1324	S1	0.01	48	0.541479			2536	S1	0.01	48	0.940545
1334	S1	0.01	48	1.26738			2547	S1	0.01	48	0.272222
1348	S1	0.01	48	0.157256			2558	S1	0.01	48	0.296755
1369	S1	0.01	48	0.290131			2600	S1	0.01	48	0.158626
1387	S1	0.01	48	0.518635			2603	S1	0.01	48	1.01044
1389	S1	0.01	48	0.461214			2613	S1	0.01	48	0.499597
1401	S1	0.01	48	0.22608			2616	S1	0.01	48	0.22418
1416	S1	0.01	48	1.09505			2675	S1	0.01	48	0.370983
1473	S1	0.01	48	0.455589			2737	S1	0.01	48	0.359929
1493	S1	0.01	48	0.609924			2789	S1	0.01	48	0.353603
1501	S1	0.01	48	1.06125			2843	S1	0.01	48	0.23464
1528	S1	0.01	48	0.291904			2857	S1	0.01	48	0.280506
1542	S1	0.01	48	0.470736			2896	S1	0.01	48	0.268624
1547	S1	0.01	48	0.188957			2898	S1	0.01	48	0.449973
1549	S1	0.01	48	0.245694			2903	S1	0.01	48	0.132826
1560	S1	0.01	48	1.2195			2908	S1	0.01	48	0.293395
1593	S1	0.01	48	0.139608			2940	S1	0.01	48	0.428781
1604	S1	0.01	48	2.46489			2958	S1	0.01	48	0.519023
1640	S1	0.01	48	0.115634			3032	S1	0.01	48	0.148962
1657	S1	0.01	48	2.90003			3040	S1	0.01	48	0.062901
1757	S1	0.01	48	0.259818			3049	S1	0.01	48	0.312653
1786	S1	0.01	48	0.145316			3134	S1	0.01	48	0.200348
1856	S1	0.01	48	0.310306			3202	S1	0.01	48	0.424274
1905	S1	0.01	48	0.299541			3212	S1	0.01	48	0.582698
1907	S1	0.01	48	0.383465			3215	S1	0.01	48	0.0908531
1951	S1	0.01	48	0.438628			3224	S1	0.01	48	0.42628
1955	S1	0.01	48	0.815621			3262	S1	0.01	48	0.365544
1965	S1	0.01	48	0.827755			3266	S1	0.01	48	0.262681
2006	S1	0.01	48	2.19459			3309	S1	0.01	48	0.195089
2031	S1	0.01	48	0.447224			3348	S1	0.01	48	0.689216
2036	S1	0.01	48	2.9777			3354	S1	0.01	48	0.505019
2055	S1	0.01	48	0.750184			3361	S1	0.01	48	0.430798
2067	S1	0.01	48	0.309073			3371	S1	0.01	48	0.313742
2078	S1	0.01	48	0.327648			3393	S1	0.01	48	0.437324
2108	S1	0.01	48	0.28632			3401	S1	0.01	48	0.263755
2192	S1	0.01	48	0.552005			3421	S1	0.01	48	0.318544
2214	S1	0.01	48	0.235505			3422	S1	0.01	48	0.337984
2331	S1	0.01	48	1.17998			3470	S1	0.01	48	0.328225
2386	S1	0.01	48	0.639673			3485	S1	0.01	48	1.45562
2389	S1	0.01	48	0.147826			3534	S1	0.01	48	0.270815
2398	S1	0.01	48	0.59252			3538	S1	0.01	48	0.311224
2415	S1	0.01	48	0.540395			3595	S1	0.01	48	0.192418
2423	S1	0.01	48	0.389157			3701	S1	0.01	48	0.293723
2425	S1	0.01	48	1.12109			3755	S1	0.01	48	0.146035
2491	S1	0.01	48	0.186225			3858	S1	0.01	48	0.334117
2509	S1	0.01	48	0.165539			3863	S1	0.01	48	0.42818
2564	S1	0.01	48	0.190536			3942	S1	0.01	48	0.290299
2568	S1	0.01	48	0.24773			3958	S1	0.01	48	0.210564
2581	S1	0.01	48	0.4302			3959	S1	0.01	48	0.235637
2582	S1	0.01	48	1.47684			3969	S1	0.01	48	0.704158
2583	S1	0.01	48	0.638227			4014	S1	0.01	48	0.379737
2635	S1	0.01	48	0.535158			4030	S1	0.01	48	0.345284
2643	S1	0.01	48	51.2734			4107	S1	0.01	48	0.647974
2682	S1	0.01	48	0.379098			4170	S1	0.01	48	0.408088
2693	S1	0.01	48	0.683034			4176	S1	0.01	48	0.52514
2695	S1	0.01	48	1.27636			4185	S1	0.01	48	0.221187
2703	S1	0.01	48	1.77104			4217	S1	0.01	48	0.233997
2731	S1	0.01	48	2.94987			4271	S1	0.01	48	0.270813
2788	S1	0.01	48	0.263626			4337	S1	0.01	48	0.174494
2789	S1	0.01	48	0.325197			4343	S1	0.01	48	0.226716
2797	S1	0.01	48	0.308552			4423	S1	0.01	48	1.19522
2819	S1	0.01	48	0.367266			4501	S1	0.01	48	0.166538
2838	S1	0.01	48	0.361736			4534	S1	0.01	48	0.4643
2894	S1	0.01	48	0.586741			4544	S1	0.01	48	0.337795
2929	S1	0.01	48	3.3666			4549	S1	0.01	48	0.178159
2932	S1	0.01	48	0.437314			4642	S1	0.01	48	0.616091
2941	S1	0.01	48	0.224446			4645	S1	0.01	48	0.262074
2944	S1	0.01	48	0.272903			4690	S1	0.01	48	0.0722872
2955	S1	0.01	48	0.233866			4710	S1	0.01	48	0.284628
2969	S1	0.01	48	1.82665			4730	S1	0.01	48	0.392407
2973	S1	0.01	48	0.217324			4770	S1	0.01	48	0.441515
2976	S1	0.01	48	0.207142			4772	S1	0.01	48	2.35371
2980	S1	0.01	48	0.222605			4784	S1	0.01	48	0.171361
2994	S1	0.01	48	0.127404			4788	S1	0.01	48	0.277316
3020	S1	0.01	48	0.708462			4795	S1	0.01	48	0.213064
3022	S1	0.01	48	0.174881			4866	S1	0.01	48	0.186642
3032	S1	0.01	48	3.28792			4877	S1	0.01	48	0.283035
3092	S1	0.01	48	2.17297			4884	S1	0.01	48	0.168177
3113	S1	0.01	48	0.269119			4913	S1	0.01	48	0.329934
3159	S1	0.01	48	0.1045			4967	S1	0.01	48	0.268541
3180	S1	0.01	48	0.344368			5033	S1	0.01	48	0.513629
3203	S1	0.01	48	0.876147			5069	S1	0.01	48	0.430007
3222	S1	0.01	48	0.27832			5110	S1	0.01	48	2.60696
3254	S1	0.01	48	0.503976			5139	S1	0.01	48	0.139915
3269	S1	0.01	48	0.587341			5242	S1	0.01	48	0.511272
3270	S1	0.01	48	0.278545			5273	S1	0.01	48	1.10282
3339	S1	0.01	48	0.505224			5298	S1	0.01	48	0.214849
3353	S1	0.01	48	0.326215			5342	S1	0.01	48	0.270025
3415	S1	0.01	48	0.392566			5349	S1	0.01	48	0.247347
3438	S1	0.01	48	0.0806015			5358	S1	0.01	48	0.406265
3485	S1	0.01	48	0.347936			5360	S1	0.01	48	0.385558
3512	S1	0.01	48	0.290132			5366	S1	0.01	48	0.341366
3516	S1	0.01	48	0.476401			5385	S1	0.01	48	0.350601
3529	S1	0.01	48	0.289887			5428	S1	0.01	48	0.389843
3531	S1	0.01	48	0.437473			5433	S1	0.01	48	0.620042
3533	S1	0.01	48	0.351642			5476	S1	0.01	48	0.18494
3537	S1	0.01	48	0.282687			5484	S1	0.01	48	0.155469
3556	S1	0.01	48	0.519293			5510	S1	0.01	48	0.27918
3573	S1	0.01	48	0.183778			5554	S1	0.01	48	0.187087
3612	S1	0.01	48	0.193678			5591	S1	0.01	48	0.488665
3613	S1	0.01	48	0.233585			5696	S1	0.01	48	0.330488
3735	S1	0.01	48	0.414775			5734	S1	0.01	48	0.747176
3752	S1	0.01	48	0.287494			5748	S1	0.01	48	0.475774
3753	S1	0.01	48	0.279379			5756	S1	0.01	48	0.303005
3756	S1	0.01	48	0.996024			5758	S1	0.01	48	0.162181
3779	S1	0.01	48	1.48628			5816	S1	0.01	48	0.400985
3855	S1	0.01	48	0.840144			5829	S1	0.01	48	0.243936
3869	S1	0.01	48	0.381015			5859	S1	0.01	48	0.404766
3882	S1	0.01	48	0.400493			5890	S1	0.01	48	0.589731
3894	S1	0.01	48	0.634767			5902	S1	0.01	48	0.925315
3900	S1	0.01	48	0.674384			5912	S1	0.01	48	0.182837
3924	S1	0.01	48	0.207692			5981	S1	0.01	48	0.286112
3939	S1	0.01	48	0.376209			6025	S1	0.01	48	0.630258
3943	S1	0.01	48	0.201837			6089	S1	0.01	48	0.499788
3953	S1	0.01	48	0.135186			6095	S1	0.01	48	0.70603
3985	S1	0.01	48	0.639207			6168	S1	0.01	48	0.273144
3991	S1	0.01	48	1.6827			6216	S1	0.01	48	0.823813
3997	S1	0.01	48	0.317741			6219	S1	0.01	48	0.264367
4005	S1	0.01	48	0.555055			6283	S1	0.01	48	0.209194
4073	S1	0.01	48	0.643682			6302	S1	0.01	48	0.471371
4196	S1	0.01	48	0.235165			6304	S1	0.01	48	0.583211
4200	S1	0.01	48	0.304366			6322	S1	0.01	48	0.329623
4219	S1	0.01	48	0.259939			6350	S1	0.01	48	0.508335
4226	S1	0.01	48	0.919926			6367	S1	0.01	48	0.481446
4235	S1	0.01	48	0.372435			6501	S1	0.01	48	0.257187
4248	S1	0.01	48	0.350428			6505	S1	0.01	48	0.485537
4259	S1	0.01	48	0.913823			6596	S1	0.01	48	0.338846
4275	S1	0.01	48	2.09733			6672	S1	0.01	48	0.681995
4276	S1	0.01	48	0.289419			6702	S1	0.01	48	0.352106
4293	S1	0.01	48	0.156523			6728	S1	0.01	48	0.511073
4356	S1	0.01	48	0.299225			6736	S1	0.01	48	0.320011
4477	S1	0.01	48	0.701212			6753	S1	0.01	48	0.294256
4513	S1	0.01	48	0.187522			6756	S1	0.01	48	0.268851
4518	S1	0.01	48	0.553024			6772	S1	0.01	48	0.362173
4546	S1	0.01	48	0.514019			6780	S1	0.01	48	0.543697
4547	S1	0.01	48	1.16008			6792	S1	0.01	48	0.748174
4569	S1	0.01	48	1.22415			6873	S1	0.01	48	0.116162
4602	S1	0.01	48	0.275425			6894	S1	0.01	48	0.296458
4627	S1	0.01	48	0.425539			6896	S1	0.01	48	0.459721
4629	S1	0.01	48	0.352465			6953	S1	0.01	48	0.530599
4648	S1	0.01	48	0.286154			6979	S1	0.01	48	0.225379
4686	S1	0.01	48	0.267479			7047	S1	0.01	48	0.270362
4734	S1	0.01	48	0.42647			7065	S1	0.01	48	0.289357
4742	S1	0.01	48	0.239591			7165	S1	0.01	48	0.266319
4748	S1	0.01	48	0.407432			7188	S1	0.01	48	0.282086
4757	S1	0.01	48	0.10471			7229	S1	0.01	48	0.846681
4768	S1	0.01	48	0.513994			7273	S1	0.01	48	0.299181
4796	S1	0.01	48	0.454588			7334	S1	0.01	48	0.649045
4825	S1	0.01	48	0.196178			7435	S1	0.01	48	2.64016
4830	S1	0.01	48	0.260651			7449	S1	0.01	48	0.284955
4832	S1	0.01	48	0.257957			7471	S1	0.01	48	0.422497
4837	S1	0.01	48	0.381111			7478	S1	0.01	48	0.343333
4851	S1	0.01	48	1.20684			7636	S1	0.01	48	0.437461
4868	S1	0.01	48	0.334351			7638	S1	0.01	48	1.71426
4887	S1	0.01	48	0.271285			7641	S1	0.01	48	0.264503
4901	S1	0.01	48	0.794261			7659	S1	0.01	48	0.178254
4916	S1	0.01	48	0.192217			7704	S1	0.01	48	0.431407
4928	S1	0.01	48	0.544914			7717	S1	0.01	48	0.178594
4946	S1	0.01	48	0.130745			7763	S1	0.01	48	0.141017
4990	S1	0.01	48	0.612229			7775	S1	0.01	48	0.73179
5001	S1	0.01	48	1.19925			7778	S1	0.01	48	0.615769
5021	S1	0.01	48	0.479861			7889	S1	0.01	48	0.195928
5028	S1	0.01	48	0.324963			7922	S1	0.01	48	0.372385
5048	S1	0.01	48	0.200264			7930	S1	0.01	48	0.264913
5052	S1	0.01	48	0.188995			8050	S1	0.01	48	0.167444
5064	S1	0.01	48	0.863551			8087	S1	0.01	48	0.343704
5074	S1	0.01	48	0.287163			8139	S1	0.01	48	0.336173
5093	S1	0.01	48	0.248753			8192	S1	0.01	48	0.867563
5100	S1	0.01	48	0.44489			8225	S1	0.01	48	0.383124
5101	S1	0.01	48	0.240112			8247	S1	0.01	48	0.255915
5105	S1	0.01	48	0.264107			8253	S1	0.01	48	0.289239
5134	S1	0.01	48	0.20567			8262	S1	0.01	48	0.243412
5135	S1	0.01	48	0.286762			8299	S1	0.01	48	0.876277
5157	S1	0.01	48	0.173479			8364	S1	0.01	48	0.427994
5162	S1	0.01	48	0.293058			8367	S1	0.01	48	1.62087
5166	S1	0.01	48	1.03361			8392	S1	0.01	48	0.183391
5168	S1	0.01	48	0.305936			8399	S1	0.01	48	0.340469
5182	S1	0.01	48	0.342871			8406	S1	0.01	48	0.212516
5184	S1	0.01	48	0.381216			8418	S1	0.01	48	0.471308
5202	S1	0.01	48	0.474101			8420	S1	0.01	48	1.20722
5209	S1	0.01	48	0.116355			8456	S1	0.01	48	0.123017
5213	S1	0.01	48	0.514964			8503	S1	0.01	48	0.583755
5216	S1	0.01	48	0.799195			8516	S1	0.01	48	0.295983
5234	S1	0.01	48	0.633272			8528	S1	0.01	48	0.59848
5261	S1	0.01	48	0.190097			8621	S1	0.01	48	0.502034
5296	S1	0.01	48	0.274079			8624	S1	0.01	48	0.274442
5303	S1	0.01	48	0.611404			8678	S1	0.01	48	0.269188
5305	S1	0.01	48	0.719756			8681	S1	0.01	48	0.469031
5313	S1	0.01	48	0.234003			8684	S1	0.01	48	0.781063
5316	S1	0.01	48	0.186648			8788	S1	0.01	48	0.217543
5319	S1	0.01	48	0.236027			8792	S1	0.01	48	0.591558
5330	S1	0.01	48	1.10139			8808	S1	0.01	48	0.177451
5344	S1	0.01	48	0.120295			8823	S1	0.01	48	0.340675
5359	S1	0.01	48	0.198601			8850	S1	0.01	48	0.208566
5361	S1	0.01	48	0.440569			8875	S1	0.01	48	0.289231
5393	S1	0.01	48	0.448345			8950	S1	0.01	48	0.524533
5401	S1	0.01	48	0.829816			8955	S1	0.01	48	0.461866
5410	S1	0.01	48	0.194671			8984	S1	0.01	48	0.147806
5424	S1	0.01	48	0.492959			8991	S1	0.01	48	1.07313
5439	S1	0.01	48	0.240559			9009	S1	0.01	48	0.460094
5446	S1	0.01	48	0.339315			9046	S1	0.01	48	0.231913
5450	S1	0.01	48	0.393269			9050	S1	0.01	48	0.32806
5484	S1	0.01	48	0.952628			9051	S1	0.01	48	0.204459
5489	S1	0.01	48	0.278074			9074	S1	0.01	48	0.299976
5514	S1	0.01	48	0.661729			9126	S1	0.01	48	0.599598
5532	S1	0.01	48	0.800638			9188	S1	0.01	48	0.878872
5535	S1	0.01	48	0.261909			9219	S1	0.01	48	1.54629
5544	S1	0.01	48	0.585008			9223	S1	0.01	48	0.143402
5566	S1	0.01	48	0.428901			9257	S1	0.01	48	0.29648
5569	S1	0.01	48	0.294506			9356	S1	0.01	48	0.491821
5574	S1	0.01	48	2.62974			9379	S1	0.01	48	0.548327
5591	S1	0.01	48	1.03031			9393	S1	0.01	48	0.34433
5593	S1	0.01	48	0.206965			9394	S1	0.01	48	0.489889
5604	S1	0.01	48	0.249607			9453	S1	0.01	48	0.34584
5648	S1	0.01	48	0.125883			9488	S1	0.01	48	0.134513
5685	S1	0.01	48	0.622305			9516	S1	0.01	48	0.559646
5741	S1	0.01	48	0.509995			9579	S1	0.01	48	0.361907
5763	S1	0.01	48	0.502971			9640	S1	0.01	48	0.147188
5841	S1	0.01	48	0.456397			9653	S1	0.01	48	0.459459
5853	S1	0.01	48	0.159171			9657	S1	0.01	48	0.465545
5890	S1	0.01	48	0.387961			9665	S1	0.01	48	0.31329
5942	S1	0.01	48	0.233012			9670	S1	0.01	48	0.23242
5972	S1	0.01	48	0.188626			9720	S1	0.01	48	0.188055
6009	S1	0.01	48	0.118947			9742	S1	0.01	48	0.411049
6058	S1	0.01	48	0.777826			9747	S1	0.01	48	0.249272
6072	S1	0.01	48	0.090417			9770	S1	0.01	48	0.325273
6100	S1	0.01	48	0.636171			9787	S1	0.01	48	0.225423
6125	S1	0.01	48	0.823327			9801	S1	0.01	48	0.299199
6170	S1	0.01	48	0.478276			9826	S1	0.01	48	0.360324
6176	S1	0.01	48	0.40507			9832	S1	0.01	48	0.511318
6178	S1	0.01	48	0.331617			9845	S1	0.01	48	0.27394
6201	S1	0.01	48	0.318112			9921	S1	0.01	48	0.341796
6282	S1	0.01	48	0.430127			9930	S1	0.01	48	0.595079
6289	S1	0.01	48	0.383003			9939	S1	0.01	48	0.142049
6356	S1	0.01	48	1.1219			9951	S1	0.01	48	0.261735
6375	S1	0.01	48	0.105519			9959	S1	0.01	48	0.538982
6387	S1	0.01	48	0.231876			9972	S1	0.01	48	0.624344
6393	S1	0.01	48	0.427687			9986	S1	0.01	48	0.226318
6404	S1	0.01	48	0.276247			10075	S1	0.01	48	0.610039
6414	S1	0.01	48	0.904845			10124	S1	0.01	48	0.0998664
6421	S1	0.01	48	0.501213			10125	S1	0.01	48	0.656441
6450	S1	0.01	48	0.499486			10148	S1	0.01	48	0.397277
6465	S1	0.01	48	1.00157			10169	S1	0.01	48	0.18828
6466	S1	0.01	48	1.1176			10195	S1	0.01	48	0.43732
6477	S1	0.01	48	0.340008			10262	S1	0.01	48	0.430742
6546	S1	0.01	48	0.165032			10315	S1	0.01	48	0.231726
6579	S1	0.01	48	0.468706			10419	S1	0.01	48	1.85585
6584	S1	0.01	48	0.259449			10468	S1	0.01	48	0.498837
6612	S1	0.01	48	0.789654			10477	S1	0.01	48	0.39642
6614	S1	0.01	48	0.87393			10491	S1	0.01	48	0.284745
6624	S1	0.01	48	0.208901			10539	S1	0.01	48	0.354741
6710	S1	0.01	48	0.667822			10540	S1	0.01	48	0.293687
6720	S1	0.01	48	0.807991			10552	S1	0.01	48	0.439108
6743	S1	0.01	48	0.297765			10563	S1	0.01	48	0.503852
6747	S1	0.01	48	0.368806			10578	S1	0.01	48	0.891318
6822	S1	0.01	48	0.3571			10587	S1	0.01	48	0.169296
6823	S1	0.01	48	0.67189			10622	S1	0.01	48	0.499597
6827	S1	0.01	48	0.131338			10632	S1	0.01	48	0.300955
6829	S1	0.01	48	0.75263			10693	S1	0.01	48	0.576408
6844	S1	0.01	48	1.15209			10706	S1	0.01	48	0.227527
6848	S1	0.01	48	0.301758			10767	S1	0.01	48	0.580049
6854	S1	0.01	48	0.116162			10838	S1	0.01	48	0.214435
6856	S1	0.01	48	0.17941			10841	S1	0.01	48	0.228016
6863	S1	0.01	48	0.36831			10845	S1	0.01	48	0.140541
6877	S1	0.01	48	0.928357			10846	S1	0.01	48	0.199777
6883	S1	0.01	48	0.451536			10849	S1	0.01	48	0.328619
6888	S1	0.01	48	0.445396			10882	S1	0.01	48	0.36788
6892	S1	0.01	48	0.135614			10916	S1	0.01	48	0.912672
6924	S1	0.01	48	0.310211			10963	S1	0.01	48	0.296959
6949	S1	0.01	48	2.16571			10984	S1	0.01	48	0.410384
7022	S1	0.01	48	0.21105			11009	S1	0.01	48	0.541244
7028	S1	0.01	48	0.552933			11013	S1	0.01	48	0.38043
7035	S1	0.01	48	0.70337			11073	S1	0.01	48	0.242618
7052	S1	0.01	48	1.33841			11097	S1	0.01	48	0.0807346
7065	S1	0.01	48	0.218256			11210	S1	0.01	48	0.275614
7073	S1	0.01	48	1.02637			11219	S1	0.01	48	0.817855
7103	S1	0.01	48	0.586253			11222	S1	0.01	48	0.484816
7114	S1	0.01	48	0.466001			11253	S1	0.01	48	0.616962
7121	S1	0.01	48	0.45364			11278	S1	0.01	48	0.324232
7142	S1	0.01	48	0.902443			11282	S1	0.01	48	0.314477
7161	S1	0.01	48	0.284953			11288	S1	0.01	48	0.151139
7171	S1	0.01	48	0.233617			11300	S1	0.01	48	0.48643
7189	S1	0.01	48	0.559781			11344	S1	0.01	48	2.25251
7210	S1	0.01	48	1.1046			11368	S1	0.01	48	0.45616
7219	S1	0.01	48	0.655467			11446	S1	0.01	48	0.302986
7245	S1	0.01	48	0.247346			11463	S1	0.01	48	0.254548
7277	S1	0.01	48	0.256992			11466	S1	0.01	48	0.306886
7294	S1	0.01	48	0.353422			11474	S1	0.01	48	0.711346
7340	S1	0.01	48	0.705771			11477	S1	0.01	48	0.440371
7379	S1	0.01	48	0.295788			11601	S1	0.01	48	0.233572
7389	S1	0.01	48	0.232915			11653	S1	0.01	48	0.239311
7399	S1	0.01	48	0.29279			11691	S1	0.01	48	1.8368
7410	S1	0.01	48	1.29423			11789	S1	0.01	48	0.310016
7413	S1	0.01	48	0.872544			11797	S1	0.01	48	0.297369
7436	S1	0.01	48	0.158863			11870	S1	0.01	48	0.587139
7450	S1	0.01	48	0.269641			11884	S1	0.01	48	0.307622
7483	S1	0.01	48	1.98283			11888	S1	0.01	48	0.366635
7610	S1	0.01	48	0.245622			11892	S1	0.01	48	0.511291
7612	S1	0.01	48	1.495			11900	S1	0.01	48	0.545603
7629	S1	0.01	48	0.83333			11915	S1	0.01	48	0.334708
7643	S1	0.01	48	0.169591			11942	S1	0.01	48	0.713658
7656	S1	0.01	48	0.343946			11943	S1	0.01	48	0.565975
7726	S1	0.01	48	0.0827902			11967	S1	0.01	48	0.557694
7730	S1	0.01	48	0.2637			11972	S1	0.01	48	0.58001
7744	S1	0.01	48	0.16387			12101	S1	0.01	48	1.64119
7747	S1	0.01	48	0.519371			12129	S1	0.01	48	0.242222
7788	S1	0.01	48	0.300057			12150	S1	0.01	48	0.470469
7810	S1	0.01	48	0.533542			12193	S1	0.01	48	0.540666
7816	S1	0.01	48	0.872216			12206	S1	0.01	48	0.324686
7853	S1	0.01	48	0.564878			12265	S1	0.01	48	0.745815
7887	S1	0.01	48	0.180335			12341	S1	0.01	48	0.352676
7920	S1	0.01	48	1.55273			12360	S1	0.01	48	0.325218
7940	S1	0.01	48	0.230729			12385	S1	0.01	48	0.261907
7944	S1	0.01	48	0.320865			12391	S1	0.01	48	0.18402
7948	S1	0.01	48	0.711566			12392	S1	0.01	48	0.539694
7957	S1	0.01	48	0.445797			12428	S1	0.01	48	0.176912
7980	S1	0.01	48	0.308663			12452	S1	0.01	48	0.449798
7994	S1	0.01	48	0.613698			12507	S1	0.01	48	0.112765
8017	S1	0.01	48	0.136335			12527	S1	0.01	48	0.296124
8083	S1	0.01	48	0.463764			12541	S1	0.01	48	0.207985
8091	S1	0.01	48	0.0931075			12613	S1	0.01	48	0.458306
8093	S1	0.01	48	0.248009			12643	S1	0.01	48	0.72583
8106	S1	0.01	48	0.527855			12690	S1	0.01	48	0.27745
8157	S1	0.01	48	0.351175			12841	S1	0.01	48	0.414547
8167	S1	0.01	48	0.129299			12860	S1	0.01	48	0.207247
8172	S1	0.01	48	0.366125			12864	S1	0.01	48	0.291426
8197	S1	0.01	48	0.333782			12879	S1	0.01	48	0.18277
8239	S1	0.01	48	0.320468			12936	S1	0.01	48	0.137416
8243	S1	0.01	48	0.0975446			12986	S1	0.01	48	0.24438
8252	S1	0.01	48	0.79975			13040	S1	0.01	48	0.477962
8260	S1	0.01	48	0.163756			13068	S1	0.01	48	0.443699
8290	S1	0.01	48	0.299312			13083	S1	0.01	48	0.318431
8325	S1	0.01	48	0.340745			13096	S1	0.01	48	0.224485
8357	S1	0.01	48	0.171634			13101	S1	0.01	48	0.256501
8392	S1	0.01	48	0.162248			13104	S1	0.01	48	0.21217
8395	S1	0.01	48	0.312559			13114	S1	0.01	48	0.384306
8407	S1	0.01	48	0.266028			13144	S1	0.01	48	0.15487
8457	S1	0.01	48	0.690552			13150	S1	0.01	48	0.307375
8459	S1	0.01	48	0.216927			13273	S1	0.01	48	0.992525
8490	S1	0.01	48	0.236365			13283	S1	0.01	48	0.195291
8494	S1	0.01	48	0.317888			13326	S1	0.01	48	0.384888
8548	S1	0.01	48	0.923741			13357	S1	0.01	48	0.293126
8590	S1	0.01	48	0.206121			13372	S1	0.01	48	0.471885
8653	S1	0.01	48	0.290446			13422	S1	0.01	48	0.527308
8701	S1	0.01	48	0.236072			13446	S1	0.01	48	1.62315
8721	S1	0.01	48	0.112754			13502	S1	0.01	48	0.63994
8762	S1	0.01	48	0.27585			13550	S1	0.01	48	0.520419
8854	S1	0.01	48	0.222691			13558	S1	0.01	48	0.989964
8873	S1	0.01	48	0.163391			13559	S1	0.01	48	0.714275
8907	S1	0.01	48	0.269102			13590	S1	0.01	48	0.325746
8950	S1	0.01	48	0.149812			13605	S1	0.01	48	0.349937
8958	S1	0.01	48	0.538195			13633	S1	0.01	48	0.320136
8986	S1	0.01	48	0.382389			13758	S1	0.01	48	1.00858
8995	S1	0.01	48	0.160753			13782	S1	0.01	48	0.565398
9006	S1	0.01	48	0.230355			13835	S1	0.01	48	0.377433
9009	S1	0.01	48	0.829352			13840	S1	0.01	48	0.439029
9023	S1	0.01	48	0.36146			13879	S1	0.01	48	0.247599
9025	S1	0.01	48	1.26594			13962	S1	0.01	48	0.566081
9029	S1	0.01	48	0.672982			13984	S1	0.01	48	0.350083
9063	S1	0.01	48	0.261179			14062	S1	0.01	48	0.164281
9103	S1	0.01	48	0.846551			14075	S1	0.01	48	0.291532
9105	S1	0.01	48	0.415727			14104	S1	0.01	48	0.205586
9147	S1	0.01	48	0.253691			14126	S1	0.01	48	1.01779
9164	S1	0.01	48	1.87353			14133	S1	0.01	48	0.485782
9165	S1	0.01	48	0.254344			14161	S1	0.01	48	0.62573
9174	S1	0.01	48	0.628522			14170	S1	0.01	48	0.455515
9175	S1	0.01	48	1.17173			14177	S1	0.01	48	0.373509
9182	S1	0.01	48	0.477905			14187	S1	0.01	48	0.605034
9190	S1	0.01	48	0.341923			14196	S1	0.01	48	0.258909
9215	S1	0.01	48	0.225471			14299	S1	0.01	48	0.366469
9234	S1	0.01	48	0.451467			14412	S1	0.01	48	0.392899
9267	S1	0.01	48	0.27498			14533	S1	0.01	48	0.106728
9298	S1	0.01	48	0.626595			14579	S1	0.01	48	0.234338
9308	S1	0.01	48	0.221741			14585	S1	0.01	48	0.21906
9335	S1	0.01	48	0.245899			14634	S1	0.01	48	0.199181
9361	S1	0.01	48	0.964717			14645	S1	0.01	48	0.283271
9461	S1	0.01	48	0.292196			14669	S1	0.01	48	0.168916
9469	S1	0.01	48	0.239137			14686	S1	0.01	48	0.915013
9494	S1	0.01	48	0.85101			14761	S1	0.01	48	0.254687
9497	S1	0.01	48	2.95791			14775	S1	0.01	48	0.212693
9507	S1	0.01	48	0.119777			14784	S1	0.01	48	0.329685
9531	S1	0.01	48	0.28478			14849	S1	0.01	48	0.43022
9541	S1	0.01	48	0.412104			14856	S1	0.01	48	0.282656
9555	S1	0.01	48	0.116099			14883	S1	0.01	48	0.493156
9582	S1	0.01	48	0.22327			14981	S1	0.01	48	0.548357
9608	S1	0.01	48	0.101133			15007	S1	0.01	48	0.629075
9638	S1	0.01	48	0.671213			15015	S1	0.01	48	0.237384
9639	S1	0.01	48	1.94351			15200	S1	0.01	48	0.256297
9640	S1	0.01	48	0.172525			15241	S1	0.01	48	0.271213
9665	S1	0.01	48	0.227226			15247	S1	0.01	48	0.159422
9669	S1	0.01	48	0.292913			15250	S1	0.01	48	0.946084
9718	S1	0.01	48	0.683139			15268	S1	0.01	48	0.551758
9720	S1	0.01	48	0.747574			15287	S1	0.01	48	0.281304
9738	S1	0.01	48	0.216645			15334	S1	0.01	48	0.288234
9772	S1	0.01	48	0.325531			15380	S1	0.01	48	1.11368
9860	S1	0.01	48	0.734425			15440	S1	0.01	48	0.274863
9915	S1	0.01	48	0.394144			15464	S1	0.01	48	2.70228
9923	S1	0.01	48	0.158519			15480	S1	0.01	48	0.251206
9926	S1	0.01	48	0.160032			15495	S1	0.01	48	0.543049
9933	S1	0.01	48	0.706324			15517	S1	0.01	48	0.272302
9950	S1	0.01	48	0.370865			15559	S1	0.01	48	0.116811
9954	S1	0.01	48	0.615533			15562	S1	0.01	48	0.418239
9971	S1	0.01	48	0.144118			15568	S1	0.01	48	0.490541
9987	S1	0.01	48	0.325513			15603	S1	0.01	48	0.811395
9990	S1	0.01	48	0.307324			15620	S1	0.01	48	0.220555
10004	S1	0.01	48	0.232046			15628	S1	0.01	48	0.320486
10009	S1	0.01	48	0.411203			15630	S1	0.01	48	0.264137
10139	S1	0.01	48	0.834578			15683	S1	0.01	48	0.369167
10146	S1	0.01	48	0.240411			15700	S1	0.01	48	0.242765
10203	S1	0.01	48	0.295929			15712	S1	0.01	48	0.476458
10210	S1	0.01	48	0.465666			15727	S1	0.01	48	1.62271
10218	S1	0.01	48	0.513816			15753	S1	0.01	48	0.29775
10289	S1	0.01	48	0.317334			15865	S1	0.01	48	0.468934
10305	S1	0.01	48	0.144485			15970	S1	0.01	48	0.191734
10313	S1	0.01	48	0.189628			15973	S1	0.01	48	0.46368
10317	S1	0.01	48	0.672509			16002	S1	0.01	48	0.137742
10334	S1	0.01	48	0.475455			16019	S1	0.01	48	0.300958
10344	S1	0.01	48	0.480301			16049	S1	0.01	48	0.141991
10354	S1	0.01	48	0.133895			16192	S1	0.01	48	0.796357
10420	S1	0.01	48	0.307961			16211	S1	0.01	48	0.234062
10424	S1	0.01	48	0.777283			16228	S1	0.01	48	0.543613
10432	S1	0.01	48	0.391307			16249	S1	0.01	48	0.270932
10435	S1	0.01	48	0.539457			16268	S1	0.01	48	0.263847
10463	S1	0.01	48	0.281635			16303	S1	0.01	48	0.560034
10467	S1	0.01	48	0.358232			16350	S1	0.01	48	0.276157
10503	S1	0.01	48	0.296388			16394	S1	0.01	48	0.360478
10534	S1	0.01	48	0.205012			16437	S1	0.01	48	0.359474
10553	S1	0.01	48	0.930518			16514	S1	0.01	48	0.377757
10602	S1	0.01	48	0.9848			16525	S1	0.01	48	0.291994
10605	S1	0.01	48	0.682688			16531	S1	0.01	48	0.265038
10625	S1	0.01	48	0.31561			16580	S1	0.01	48	0.355307
10651	S1	0.01	48	0.225745			16596	S1	0.01	48	0.192962
10711	S1	0.01	48	0.597938			16639	S1	0.01	48	0.248076
10719	S1	0.01	48	0.456843			16676	S1	0.01	48	1.71583
10728	S1	0.01	48	0.524134			16801	S1	0.01	48	0.169543
10750	S1	0.01	48	0.296464			16812	S1	0.01	48	0.774173
10760	S1	0.01	48	0.215544			16865	S1	0.01	48	0.643401
10780	S1	0.01	48	0.177523			16872	S1	0.01	48	0.135175
10787	S1	0.01	48	0.320223			16914	S1	0.01	48	0.232163
10803	S1	0.01	48	0.812808			16955	S1	0.01	48	1.4434
10813	S1	0.01	48	0.20453			16958	S1	0.01	48	0.862369
10827	S1	0.01	48	0.316733			17005	S1	0.01	48	0.807273
10829	S1	0.01	48	0.236623			17036	S1	0.01	48	0.159002
10840	S1	0.01	48	1.37566			17050	S1	0.01	48	0.483004
10845	S1	0.01	48	0.561466			17052	S1	0.01	48	0.215182
10848	S1	0.01	48	0.234081			17057	S1	0.01	48	0.319056
10878	S1	0.01	48	2.54525			17083	S1	0.01	48	0.245663
10881	S1	0.01	48	0.272039			17090	S1	0.01	48	0.406777
10891	S1	0.01	48	0.831446			17110	S1	0.01	48	0.190936
10894	S1	0.01	48	0.823778			17127	S1	0.01	48	0.719562
10970	S1	0.01	48	0.369715			17156	S1	0.01	48	1.05933
10990	S1	0.01	48	0.823176			17165	S1	0.01	48	0.25229
11002	S1	0.01	48	0.802913			17229	S1	0.01	48	0.87661
11004	S1	0.01	48	0.327815			17428	S1	0.01	48	0.570692
11018	S1	0.01	48	0.176151			17455	S1	0.01	48	0.552251
11108	S1	0.01	48	0.101618			17495	S1	0.01	48	0.433713
11109	S1	0.01	48	0.181196			17519	S1	0.01	48	0.30604
11175	S1	0.01	48	0.291599			17655	S1	0.01	48	0.356433
11177	S1	0.01	48	0.428747			17718	S1	0.01	48	0.760379
11212	S1	0.01	48	0.5419			17733	S1	0.01	48	0.291547
11232	S1	0.01	48	1.47917			17743	S1	0.01	48	0.406751
11238	S1	0.01	48	0.369086			17748	S1	0.01	48	0.453069
11248	S1	0.01	48	0.1906			17813	S1	0.01	48	0.331887
11278	S1	0.01	48	1.12654			17819	S1	0.01	48	0.320294
11281	S1	0.01	48	0.289298			17820	S1	0.01	48	0.37865
11286	S1	0.01	48	0.288909			17843	S1	0.01	48	0.344404
11297	S1	0.01	48	1.15853			17848	S1	0.01	48	0.431793
11300	S1	0.01	48	1.26893			17873	S1	0.01	48	0.48655
11325	S1	0.01	48	0.938352			17904	S1	0.01	48	0.20731
11338	S1	0.01	48	0.284364			17918	S1	0.01	48	0.325269
11341	S1	0.01	48	0.26781			17922	S1	0.01	48	0.349494
11359	S1	0.01	48	0.369028			17972	S1	0.01	48	0.560883
11360	S1	0.01	48	0.360363			17990	S1	0.01	48	0.197572
11362	S1	0.01	48	0.212196			18058	S1	0.01	48	0.525764
11367	S1	0.01	48	0.432137			18071	S1	0.01	48	0.485414
11399	S1	0.01	48	0.176466			18074	S1	0.01	48	1.83874
11400	S1	0.01	48	0.251808			18083	S1	0.01	48	0.40269
11402	S1	0.01	48	1.24861			18251	S1	0.01	48	0.599707
11418	S1	0.01	48	0.718055			18274	S1	0.01	48	0.199903
11453	S1	0.01	48	0.472934			18280	S1	0.01	48	1.65399
11458	S1	0.01	48	0.134071			18315	S1	0.01	48	0.233834
11464	S1	0.01	48	0.808807			18356	S1	0.01	48	0.294061
11516	S1	0.01	48	0.163421			18422	S1	0.01	48	0.281257
11561	S1	0.01	48	0.155345			18440	S1	0.01	48	0.244744
11598	S1	0.01	48	0.464316			18486	S1	0.01	48	0.311485
11616	S1	0.01	48	0.447975			18535	S1	0.01	48	0.196141
11658	S1	0.01	48	0.298818			18601	S1	0.01	48	0.540394
11686	S1	0.01	48	0.678874			18610	S1	0.01	48	0.240404
11696	S1	0.01	48	0.320729			18618	S1	0.01	48	0.333032
11717	S1	0.01	48	0.192993			18621	S1	0.01	48	0.203936
11737	S1	0.01	48	0.598833			18625	S1	0.01	48	0.28549
11749	S1	0.01	48	0.358428			18676	S1	0.01	48	0.533514
11805	S1	0.01	48	0.275353			18683	S1	0.01	48	0.221991
11835	S1	0.01	48	0.872433			18692	S1	0.01	48	0.319968
11883	S1	0.01	48	0.217926			18711	S1	0.01	48	0.181179
11893	S1	0.01	48	0.646817			18805	S1	0.01	48	0.251802
11909	S1	0.01	48	0.751248			18841	S1	0.01	48	0.371431
11916	S1	0.01	48	0.537182			18864	S1	0.01	48	0.305718
11932	S1	0.01	48	2.15732			18886	S1	0.01	48	0.326679
11963	S1	0.01	48	0.352364			18917	S1	0.01	48	0.639733
11984	S1	0.01	48	0.417018			18921	S1	0.01	48	0.331539
12002	S1	0.01	48	0.177747			18927	S1	0.01	48	0.309416
12019	S1	0.01	48	0.2313			18932	S1	0.01	48	0.410615
12069	S1	0.01	48	0.718518			19001	S1	0.01	48	0.850826
12089	S1	0.01	48	0.831394			19034	S1	0.01	48	0.444255
12104	S1	0.01	48	0.0818768			19036	S1	0.01	48	0.174885
12126	S1	0.01	48	0.704574			19061	S1	0.01	48	0.886403
12218	S1	0.01	48	0.371567			19088	S1	0.01	48	0.146628
12243	S1	0.01	48	0.263414			19276	S1	0.01	48	0.560057
12263	S1	0.01	48	0.39906			19294	S1	0.01	48	0.111438
12318	S1	0.01	48	0.397694			19311	S1	0.01	48	0.265467
12337	S1	0.01	48	0.274263			19361	S1	0.01	48	0.192995
12430	S1	0.01	48	0.216319			19382	S1	0.01	48	0.304302
12439	S1	0.01	48	0.255391			19396	S1	0.01	48	0.441169
12452	S1	0.01	48	0.262553			19402	S1	0.01	48	0.549672
12469	S1	0.01	48	0.559663			19411	S1	0.01	48	0.216415
12498	S1	0.01	48	0.241095			19436	S1	0.01	48	0.316767
12505	S1	0.01	48	0.295338			19449	S1	0.01	48	0.861423
12511	S1	0.01	48	0.186192			19450	S1	0.01	48	0.207487
12513	S1	0.01	48	0.61259			19469	S1	0.01	48	0.242479
12543	S1	0.01	48	0.331168			19536	S1	0.01	48	0.432944
12563	S1	0.01	48	0.642465			19543	S1	0.01	48	0.237852
12568	S1	0.01	48	3.12941			19610	S1	0.01	48	0.264593
12583	S1	0.01	48	0.696131			19620	S1	0.01	48	0.125385
12615	S1	0.01	48	0.345938			19675	S1	0.01	48	0.26601
12640	S1	0.01	48	0.161649			19682	S1	0.01	48	0.376009
12647	S1	0.01	48	0.278248			19691	S1	0.01	48	0.335267
12667	S1	0.01	48	0.386258			19719	S1	0.01	48	0.260188
12755	S1	0.01	48	0.119254			19729	S1	0.01	48	0.150856
12761	S1	0.01	48	0.50557			19745	S1	0.01	48	0.306541
12776	S1	0.01	48	0.309295			19779	S1	0.01	48	0.31519
12816	S1	0.01	48	0.1973			19800	S1	0.01	48	0.189732
12821	S1	0.01	48	0.126935			19804	S1	0.01	48	0.200059
12835	S1	0.01	48	0.396593			19818	S1	0.01	48	0.664978
12867	S1	0.01	48	2.24792			19823	S1	0.01	48	0.23291
12876	S1	0.01	48	1.5529			19862	S1	0.01	48	0.648722
12912	S1	0.01	48	0.384114			19874	S1	0.01	48	0.455976
12979	S1	0.01	48	0.394998			19937	S1	0.01	48	0.407944
13000	S1	0.01	48	0.502441			19956	S1	0.01	48	0.33064
13013	S1	0.01	48	0.616815			20021	S1	0.01	48	0.443272
13021	S1	0.01	48	1.14808			20034	S1	0.01	48	0.364911
13048	S1	0.01	48	0.146705			20078	S1	0.01	48	0.45999
13063	S1	0.01	48	0.835838			20113	S1	0.01	48	0.889706
13081	S1	0.01	48	0.460708			20122	S1	0.01	48	0.256476
13088	S1	0.01	48	0.208995			20130	S1	0.01	48	0.308678
13101	S1	0.01	48	0.488712			20160	S1	0.01	48	0.546255
13124	S1	0.01	48	0.468231			20194	S1	0.01	48	0.442864
13125	S1	0.01	48	0.210684			20293	S1	0.01	48	0.426928
13128	S1	0.01	48	2.32136			20301	S1	0.01	48	0.835865
13142	S1	0.01	48	0.278455			20312	S1	0.01	48	0.574815
13222	S1	0.01	48	0.266429			20418	S1	0.01	48	0.21008
13224	S1	0.01	48	2.26795			20419	S1	0.01	48	1.62411
13242	S1	0.01	48	0.279093			20476	S1	0.01	48	0.26722
13304	S1	0.01	48	0.344957			20491	S1	0.01	48	0.246311
13316	S1	0.01	48	0.35956			20495	S1	0.01	48	0.477146
13335	S1	0.01	48	0.180872			20525	S1	0.01	48	0.0860347
13346	S1	0.01	48	1.06314			20536	S1	0.01	48	1.62391
13378	S1	0.01	48	0.142856			20573	S1	0.01	48	0.511401
13395	S1	0.01	48	0.206678			20610	S1	0.01	48	0.327427
13403	S1	0.01	48	0.31738			20624	S1	0.01	48	0.305362
13407	S1	0.01	48	0.314626			20625	S1	0.01	48	0.178384
13414	S1	0.01	48	1.46621			20681	S1	0.01	48	0.388359
13421	S1	0.01	48	0.143911			20832	S1	0.01	48	0.710683
13430	S1	0.01	48	0.168632			20904	S1	0.01	48	0.59783
13435	S1	0.01	48	0.283626			20913	S1	0.01	48	0.592259
13441	S1	0.01	48	0.216386			20964	S1	0.01	48	0.355161
13481	S1	0.01	48	0.395946			20972	S1	0.01	48	0.394575
13518	S1	0.01	48	0.914651			20995	S1	0.01	48	0.718453
13521	S1	0.01	48	0.254133			21054	S1	0.01	48	0.43262
13571	S1	0.01	48	0.255626			21055	S1	0.01	48	0.269738
13634	S1	0.01	48	0.210439			21118	S1	0.01	48	0.351395
13635	S1	0.01	48	0.165676			21131	S1	0.01	48	0.182454
13638	S1	0.01	48	0.984762			21149	S1	0.01	48	0.21917
13652	S1	0.01	48	0.24634			21155	S1	0.01	48	0.150781
13653	S1	0.01	48	0.289101			21164	S1	0.01	48	0.736865
13661	S1	0.01	48	0.31975			21203	S1	0.01	48	0.352522
13684	S1	0.01	48	0.19906			21215	S1	0.01	48	0.317773
13685	S1	0.01	48	0.585278			21244	S1	0.01	48	0.528904
13687	S1	0.01	48	0.164838			21285	S1	0.01	48	0.207759
13710	S1	0.01	48	1.06601			21297	S1	0.01	48	0.231053
13785	S1	0.01	48	0.475127			21417	S1	0.01	48	0.241559
13804	S1	0.01	48	0.427276			21445	S1	0.01	48	0.299976
13821	S1	0.01	48	0.987831			21488	S1	0.01	48	0.483547
13829	S1	0.01	48	0.677951			21504	S1	0.01	48	0.177115
13831	S1	0.01	48	1.12698			21522	S1	0.01	48	0.521485
13903	S1	0.01	48	0.350642			21537	S1	0.01	48	0.320833
13904	S1	0.01	48	0.117101			21551	S1	0.01	48	0.106013
13981	S1	0.01	48	0.202366			21596	S1	0.01	48	0.252478
13998	S1	0.01	48	0.340653			21660	S1	0.01	48	0.226603
14128	S1	0.01	48	0.433257			21680	S1	0.01	48	0.2127
14146	S1	0.01	48	0.138446			21698	S1	0.01	48	0.342503
14170	S1	0.01	48	0.881067			21707	S1	0.01	48	0.291526
14173	S1	0.01	48	0.436377			21721	S1	0.01	48	0.887833
14174	S1	0.01	48	0.133529			21796	S1	0.01	48	0.208525
14200	S1	0.01	48	0.588126			21797	S1	0.01	48	0.461542
14206	S1	0.01	48	0.199315			21850	S1	0.01	48	0.412787
14226	S1	0.01	48	0.528977			21877	S1	0.01	48	0.286353
14230	S1	0.01	48	0.326299			21951	S1	0.01	48	0.285328
14232	S1	0.01	48	0.244465			21984	S1	0.01	48	0.254301
14239	S1	0.01	48	1.47663			22012	S1	0.01	48	1.15687
14248	S1	0.01	48	0.173626			22013	S1	0.01	48	0.194357
14274	S1	0.01	48	0.282242			22016	S1	0.01	48	0.202519
14284	S1	0.01	48	0.134354			22030	S1	0.01	48	1.28286
14330	S1	0.01	48	0.881139			22038	S1	0.01	48	0.217376
14422	S1	0.01	48	0.597989			22047	S1	0.01	48	0.23409
14436	S1	0.01	48	0.445326			22135	S1	0.01	48	0.467728
14479	S1	0.01	48	0.470335			22151	S1	0.01	48	0.786787
14486	S1	0.01	48	1.42564			22154	S1	0.01	48	0.132046
14492	S1	0.01	48	0.199956			22160	S1	0.01	48	0.197963
14496	S1	0.01	48	0.951678			22172	S1	0.01	48	0.331256
14572	S1	0.01	48	0.377745			22213	S1	0.01	48	0.321557
14581	S1	0.01	48	0.400788			22247	S1	0.01	48	0.319397
14585	S1	0.01	48	1.02765			22331	S1	0.01	48	0.703156
14586	S1	0.01	48	2.10422			22359	S1	0.01	48	0.527841
14599	S1	0.01	48	1.37001			22424	S1	0.01	48	0.181861
14611	S1	0.01	48	0.18606			22540	S1	0.01	48	0.214174
14618	S1	0.01	48	0.212988			22544	S1	0.01	48	0.307395
14685	S1	0.01	48	0.17494			22553	S1	0.01	48	0.305626
14738	S1	0.01	48	1.22532			22562	S1	0.01	48	0.0858439
14781	S1	0.01	48	0.341475			22654	S1	0.01	48	0.221969
14808	S1	0.01	48	0.26446			22661	S1	0.01	48	0.279136
14817	S1	0.01	48	0.301453			22681	S1	0.01	48	0.39715
14825	S1	0.01	48	0.656644			22726	S1	0.01	48	1.47117
14878	S1	0.01	48	0.20729			22765	S1	0.01	48	0.522735
14935	S1	0.01	48	0.563538			22770	S1	0.01	48	1.12883
15007	S1	0.01	48	0.313995			22794	S1	0.01	48	0.305303
15012	S1	0.01	48	0.789376			22813	S1	0.01	48	0.220734
15051	S1	0.01	48	0.689874			22815	S1	0.01	48	0.209862
15066	S1	0.01	48	0.306086			22849	S1	0.01	48	0.510039
15071	S1	0.01	48	1.51451			22862	S1	0.01	48	0.21556
15109	S1	0.01	48	0.336486			22869	S1	0.01	48	0.184537
15110	S1	0.01	48	0.338283			22870	S1	0.01	48	0.333727
15111	S1	0.01	48	0.301465			22892	S1	0.01	48	0.168017
15148	S1	0.01	48	0.226727			22903	S1	0.01	48	0.9729
15210	S1	0.01	48	0.553323			22965	S1	0.01	48	0.724085
15244	S1	0.01	48	0.251161			22975	S1	0.01	48	0.580061
15378	S1	0.01	48	0.674261			23008	S1	0.01	48	0.37059
15391	S1	0.01	48	-3.71262			23107	S1	0.01	48	0.337414
15432	S1	0.01	48	0.397236			23171	S1	0.01	48	0.135911
15433	S1	0.01	48	0.601566			23196	S1	0.01	48	0.450564
15437	S1	0.01	48	0.266553			23275	S1	0.01	48	0.67031
15550	S1	0.01	48	0.244186			23283	S1	0.01	48	0.398384
15564	S1	0.01	48	0.19695			23322	S1	0.01	48	0.893019
15615	S1	0.01	48	1.82517			23362	S1	0.01	48	0.781619
15644	S1	0.01	48	0.194081			23377	S1	0.01	48	0.17677
15660	S1	0.01	48	0.671873			23459	S1	0.01	48	0.254846
15714	S1	0.01	48	1.88549			23476	S1	0.01	48	0.293477
15727	S1	0.01	48	0.814719			23501	S1	0.01	48	0.215244
15749	S1	0.01	48	0.344787			23536	S1	0.01	48	0.454606
15767	S1	0.01	48	0.274405			23543	S1	0.01	48	0.27116
15776	S1	0.01	48	0.664006			23549	S1	0.01	48	0.274459
15807	S1	0.01	48	0.656047			23553	S1	0.01	48	0.137452
15819	S1	0.01	48	0.654524			23564	S1	0.01	48	0.201587
15840	S1	0.01	48	0.230708			23619	S1	0.01	48	0.415174
15863	S1	0.01	48	0.217724			23675	S1	0.01	48	0.772895
16071	S1	0.01	48	0.20068			23691	S1	0.01	48	0.411557
16080	S1	0.01	48	1.11117			23790	S1	0.01	48	0.555778
16086	S1	0.01	48	0.280713			23793	S1	0.01	48	0.451304
16092	S1	0.01	48	0.238838			23917	S1	0.01	48	0.678343
16216	S1	0.01	48	0.729722			23944	S1	0.01	48	0.33191
16229	S1	0.01	48	0.482167			23972	S1	0.01	48	1.06635
16239	S1	0.01	48	0.695959			23978	S1	0.01	48	0.336214
16247	S1	0.01	48	0.598927			24035	S1	0.01	48	0.568254
16256	S1	0.01	48	0.326082			24044	S1	0.01	48	0.225461
16271	S1	0.01	48	0.317412			24087	S1	0.01	48	0.4595
16275	S1	0.01	48	0.548949			24098	S1	0.01	48	0.428047
16312	S1	0.01	48	1.72675			24115	S1	0.01	48	0.396407
16313	S1	0.01	48	0.258847			24120	S1	0.01	48	0.731218
16368	S1	0.01	48	0.97577			24187	S1	0.01	48	0.316054
16383	S1	0.01	48	0.326904			24191	S1	0.01	48	0.217206
16441	S1	0.01	48	0.76671			24194	S1	0.01	48	1.37201
16452	S1	0.01	48	0.336811			24259	S1	0.01	48	0.215927
16455	S1	0.01	48	0.292853			24291	S1	0.01	48	0.31075
16567	S1	0.01	48	0.24258			24315	S1	0.01	48	0.207647
16577	S1	0.01	48	0.177335			24319	S1	0.01	48	0.641013
16591	S1	0.01	48	0.407605			24373	S1	0.01	48	0.273328
16696	S1	0.01	48	0.102661			24577	S1	0.01	48	0.17468
16698	S1	0.01	48	0.294672			24588	S1	0.01	48	0.366689
16736	S1	0.01	48	0.302937			24599	S1	0.01	48	0.40453
16771	S1	0.01	48	0.717633			24619	S1	0.01	48	0.247611
16773	S1	0.01	48	0.654891			24638	S1	0.01	48	0.393687
16803	S1	0.01	48	0.590596			24640	S1	0.01	48	0.110569
16820	S1	0.01	48	0.328114			24662	S1	0.01	48	0.447406
16858	S1	0.01	48	0.262466			24675	S1	0.01	48	0.338956
16898	S1	0.01	48	0.246286			24713	S1	0.01	48	0.220816
16907	S1	0.01	48	0.26686			24726	S1	0.01	48	0.0789476
16923	S1	0.01	48	0.559841			24787	S1	0.01	48	0.73752
16928	S1	0.01	48	0.564888			24800	S1	0.01	48	0.29807
16930	S1	0.01	48	0.519068			24862	S1	0.01	48	0.146884
16964	S1	0.01	48	0.949102			24879	S1	0.01	48	0.370051
17009	S1	0.01	48	2.90433			24904	S1	0.01	48	0.264122
17018	S1	0.01	48	0.650273			24961	S1	0.01	48	0.113742
17026	S1	0.01	48	0.671748			24971	S1	0.01	48	0.366398
17030	S1	0.01	48	0.522208			24973	S1	0.01	48	0.27727
17094	S1	0.01	48	0.449586			25037	S1	0.01	48	0.555926
17103	S1	0.01	48	0.479804			25139	S1	0.01	48	0.844519
17108	S1	0.01	48	0.383557			25179	S1	0.01	48	0.248817
17132	S1	0.01	48	0.666883			25188	S1	0.01	48	0.205394
17161	S1	0.01	48	0.21108			25192	S1	0.01	48	0.761969
17169	S1	0.01	48	0.373653			25203	S1	0.01	48	0.933638
17207	S1	0.01	48	0.179994			25205	S1	0.01	48	4.65381
17224	S1	0.01	48	0.644349			25222	S1	0.01	48	2.3208
17272	S1	0.01	48	0.554934			25253	S1	0.01	48	0.400397
17284	S1	0.01	48	0.362487			25256	S1	0.01	48	0.341958
17306	S1	0.01	48	0.426349			25278	S1	0.01	48	1.85841
17319	S1	0.01	48	0.885162			25288	S1	0.01	48	0.73126
17369	S1	0.01	48	0.119638			25338	S1	0.01	48	0.321086
17408	S1	0.01	48	0.757293			25345	S1	0.01	48	0.664578
17420	S1	0.01	48	0.616313			25408	S1	0.01	48	0.312728
17438	S1	0.01	48	0.251715			25442	S1	0.01	48	0.596863
17454	S1	0.01	48	0.219919			25456	S1	0.01	48	0.157322
17457	S1	0.01	48	0.436641			25493	S1	0.01	48	0.678091
17458	S1	0.01	48	0.310702			25664	S1	0.01	48	0.270623
17462	S1	0.01	48	0.21181			25668	S1	0.01	48	0.587847
17469	S1	0.01	48	0.604711			25702	S1	0.01	48	0.258716
17480	S1	0.01	48	0.79138			25717	S1	0.01	48	0.354268
17491	S1	0.01	48	0.194946			25730	S1	0.01	48	0.682785
17509	S1	0.01	48	0.392112			25771	S1	0.01	48	0.238162
17548	S1	0.01	48	0.370716			25830	S1	0.01	48	0.166091
17554	S1	0.01	48	0.30073			25836	S1	0.01	48	0.134943
17561	S1	0.01	48	0.438915			25839	S1	0.01	48	0.477072
17610	S1	0.01	48	0.467116			25844	S1	0.01	48	0.817934
17620	S1	0.01	48	0.350943			25899	S1	0.01	48	0.621963
17650	S1	0.01	48	0.192348			25910	S1	0.01	48	0.40412
17719	S1	0.01	48	0.813571			25955	S1	0.01	48	0.174584
17725	S1	0.01	48	0.142501			26056	S1	0.01	48	0.38288
17727	S1	0.01	48	0.363453			26069	S1	0.01	48	0.355719
17742	S1	0.01	48	0.203007			26151	S1	0.01	48	0.313348
17749	S1	0.01	48	0.304711			26199	S1	0.01	48	0.232469
17847	S1	0.01	48	0.172635			26232	S1	0.01	48	0.48521
17859	S1	0.01	48	0.181138			26238	S1	0.01	48	0.236915
17881	S1	0.01	48	0.676709			26253	S1	0.01	48	0.3469
17928	S1	0.01	48	0.236661			26257	S1	0.01	48	0.45289
17948	S1	0.01	48	1.08115			26267	S1	0.01	48	0.156088
17970	S1	0.01	48	0.262358			26295	S1	0.01	48	0.32841
17982	S1	0.01	48	0.41641			26297	S1	0.01	48	0.25632
17998	S1	0.01	48	0.543208			26310	S1	0.01	48	0.486565
18016	S1	0.01	48	0.257685			26333	S1	0.01	48	0.182545
18045	S1	0.01	48	0.190637			26376	S1	0.01	48	0.34366
18092	S1	0.01	48	0.381174			26380	S1	0.01	48	0.669999
18120	S1	0.01	48	0.403929			26433	S1	0.01	48	0.572491
18129	S1	0.01	48	0.252324			26441	S1	0.01	48	0.41975
18132	S1	0.01	48	0.296849			26448	S1	0.01	48	0.907535
18146	S1	0.01	48	0.250588			26468	S1	0.01	48	0.0739495
18159	S1	0.01	48	0.894614			26527	S1	0.01	48	0.17105
18173	S1	0.01	48	0.195955			26530	S1	0.01	48	0.363966
18184	S1	0.01	48	1.12618			26579	S1	0.01	48	0.772544
18233	S1	0.01	48	0.951086			26589	S1	0.01	48	0.186438
18262	S1	0.01	48	0.207732			26680	S1	0.01	48	1.05754
18267	S1	0.01	48	0.431438			26770	S1	0.01	48	0.390863
18339	S1	0.01	48	0.501969			26772	S1	0.01	48	0.147811
18408	S1	0.01	48	0.42146			26899	S1	0.01	48	0.745631
18425	S1	0.01	48	0.24141			26920	S1	0.01	48	0.38282
18431	S1	0.01	48	0.43734			26926	S1	0.01	48	0.516423
18460	S1	0.01	48	0.250726			26927	S1	0.01	48	0.439705
18461	S1	0.01	48	0.551847			27024	S1	0.01	48	0.283879
18516	S1	0.01	48	0.575497			27053	S1	0.01	48	0.562481
18530	S1	0.01	48	2.2642			27085	S1	0.01	48	0.189776
18546	S1	0.01	48	0.241125			27109	S1	0.01	48	0.230613
18557	S1	0.01	48	0.519155			27138	S1	0.01	48	0.450469
18586	S1	0.01	48	0.819478			27141	S1	0.01	48	2.36637
18601	S1	0.01	48	0.200818			27148	S1	0.01	48	0.539713
18602	S1	0.01	48	0.224975			27149	S1	0.01	48	0.710319
18614	S1	0.01	48	1.9339			27169	S1	0.01	48	0.198511
18616	S1	0.01	48	1.39931			27202	S1	0.01	48	0.333183
18617	S1	0.01	48	0.901047			27224	S1	0.01	48	0.333356
18679	S1	0.01	48	0.201559			27289	S1	0.01	48	0.244259
18699	S1	0.01	48	0.416381			27292	S1	0.01	48	0.239685
18792	S1	0.01	48	0.23104			27314	S1	0.01	48	0.343729
18811	S1	0.01	48	0.318013			27344	S1	0.01	48	0.305633
18833	S1	0.01	48	0.310949			27440	S1	0.01	48	0.23142
18842	S1	0.01	48	0.493067			27441	S1	0.01	48	0.312753
18844	S1	0.01	48	0.338964			27456	S1	0.01	48	0.300864
18864	S1	0.01	48	0.204241			27490	S1	0.01	48	0.378566
18876	S1	0.01	48	0.455524			27495	S1	0.01	48	0.214794
18879	S1	0.01	48	1.73178			27519	S1	0.01	48	1.23575
18890	S1	0.01	48	0.456946			27559	S1	0.01	48	0.203352
18895	S1	0.01	48	0.328477			27570	S1	0.01	48	0.15867
18901	S1	0.01	48	0.987354			27605	S1	0.01	48	0.62269
18909	S1	0.01	48	0.190336			27697	S1	0.01	48	0.389213
18931	S1	0.01	48	0.1633			27699	S1	0.01	48	0.304599
18945	S1	0.01	48	0.298054			27757	S1	0.01	48	0.268371
18958	S1	0.01	48	0.355431			27838	S1	0.01	48	0.416695
18960	S1	0.01	48	1.50901			27854	S1	0.01	48	0.165037
18974	S1	0.01	48	0.3246			27944	S1	0.01	48	0.700788
19035	S1	0.01	48	0.367361			27949	S1	0.01	48	0.860821
19037	S1	0.01	48	0.208359			27978	S1	0.01	48	0.160359
19048	S1	0.01	48	0.170771			27987	S1	0.01	48	0.2517
19085	S1	0.01	48	0.371142			28014	S1	0.01	48	0.458256
19093	S1	0.01	48	0.62952			28083	S1	0.01	48	0.463757
19096	S1	0.01	48	0.419022			28099	S1	0.01	48	0.420084
19111	S1	0.01	48	0.165394			28103	S1	0.01	48	0.207648
19167	S1	0.01	48	0.287127			28160	S1	0.01	48	0.435347
19183	S1	0.01	48	0.197009			28166	S1	0.01	48	0.920027
19210	S1	0.01	48	0.134427			28183	S1	0.01	48	0.389526
19224	S1	0.01	48	0.16918			28189	S1	0.01	48	0.216183
19255	S1	0.01	48	0.49038			28254	S1	0.01	48	0.553111
19277	S1	0.01	48	1.49137			28323	S1	0.01	48	0.761901
19314	S1	0.01	48	0.507317			28328	S1	0.01	48	0.676647
19318	S1	0.01	48	0.440105			28341	S1	0.01	48	1.691
19376	S1	0.01	48	0.604964			28405	S1	0.01	48	0.40656
19389	S1	0.01	48	0.166285			28442	S1	0.01	48	0.209137
19409	S1	0.01	48	0.290869			28476	S1	0.01	48	1.12635
19410	S1	0.01	48	0.319108			28485	S1	0.01	48	0.169293
19438	S1	0.01	48	0.133551			28488	S1	0.01	48	0.61092
19454	S1	0.01	48	0.309945			28552	S1	0.01	48	0.73984
19457	S1	0.01	48	0.351172			28573	S1	0.01	48	0.262842
19462	S1	0.01	48	0.687038			28627	S1	0.01	48	1.09859
19478	S1	0.01	48	0.492098			28642	S1	0.01	48	0.695267
19481	S1	0.01	48	0.277317			28648	S1	0.01	48	0.267555
19492	S1	0.01	48	0.243617			28770	S1	0.01	48	0.23365
19501	S1	0.01	48	0.810976			28772	S1	0.01	48	0.337983
19507	S1	0.01	48	0.76894			28774	S1	0.01	48	0.479452
19541	S1	0.01	48	0.301274			28789	S1	0.01	48	0.962815
19543	S1	0.01	48	0.233906			28812	S1	0.01	48	0.653003
19575	S1	0.01	48	0.254073			28839	S1	0.01	48	1.03493
19580	S1	0.01	48	0.602272			28884	S1	0.01	48	0.180249
19581	S1	0.01	48	6.28659			28889	S1	0.01	48	0.287188
19599	S1	0.01	48	0.390589			28926	S1	0.01	48	0.313358
19604	S1	0.01	48	0.22736			28932	S1	0.01	48	0.311951
19660	S1	0.01	48	0.313585			28961	S1	0.01	48	0.172258
19676	S1	0.01	48	1.53489			29102	S1	0.01	48	0.29253
19677	S1	0.01	48	0.550611			29130	S1	0.01	48	1.38282
19690	S1	0.01	48	0.430771			29141	S1	0.01	48	0.63851
19692	S1	0.01	48	0.209571			29231	S1	0.01	48	0.325162
19772	S1	0.01	48	0.360459			29262	S1	0.01	48	0.154545
19802	S1	0.01	48	1.26611			29340	S1	0.01	48	0.111805
19806	S1	0.01	48	0.302282			29346	S1	0.01	48	0.299402
19843	S1	0.01	48	0.2328			29368	S1	0.01	48	0.165096
19870	S1	0.01	48	0.296458			29387	S1	0.01	48	0.332412
19872	S1	0.01	48	0.731028			29410	S1	0.01	48	0.220747
19873	S1	0.01	48	0.735551			29439	S1	0.01	48	0.833022
19876	S1	0.01	48	0.15778			29452	S1	0.01	48	0.222867
19904	S1	0.01	48	0.395677			29486	S1	0.01	48	0.273518
19906	S1	0.01	48	0.289496			29491	S1	0.01	48	0.69542
19909	S1	0.01	48	0.864906			29493	S1	0.01	48	0.296672
19916	S1	0.01	48	0.202354			29494	S1	0.01	48	0.347007
19938	S1	0.01	48	1.32577			29497	S1	0.01	48	0.145303
19955	S1	0.01	48	0.259108			29736	S1	0.01	48	0.198587
19968	S1	0.01	48	0.635237			29798	S1	0.01	48	0.296789
19969	S1	0.01	48	0.266748			29804	S1	0.01	48	0.225544
19975	S1	0.01	48	0.398332			29819	S1	0.01	48	0.617498
20019	S1	0.01	48	0.115897			29853	S1	0.01	48	0.22547
20037	S1	0.01	48	0.239718			29859	S1	0.01	48	0.339684
20047	S1	0.01	48	0.918477			29876	S1	0.01	48	0.574422
20071	S1	0.01	48	0.164133			29912	S1	0.01	48	0.968021
20089	S1	0.01	48	0.261332			29917	S1	0.01	48	0.498833
20096	S1	0.01	48	0.412092			29982	S1	0.01	48	0.857973
20112	S1	0.01	48	0.169921			30006	S1	0.01	48	0.234514
20162	S1	0.01	48	0.298797			30017	S1	0.01	48	0.443333
20167	S1	0.01	48	0.178172			30032	S1	0.01	48	0.379856
20171	S1	0.01	48	1.88602			30057	S1	0.01	48	0.396532
20218	S1	0.01	48	0.156839			30125	S1	0.01	48	0.333305
20223	S1	0.01	48	0.222193			30171	S1	0.01	48	0.22334
20250	S1	0.01	48	0.309651			30200	S1	0.01	48	1.19499
20288	S1	0.01	48	0.448476			30203	S1	0.01	48	0.809749
20310	S1	0.01	48	1.01358			30213	S1	0.01	48	0.705621
20313	S1	0.01	48	0.16597			30252	S1	0.01	48	0.192918
20359	S1	0.01	48	0.0912519			30277	S1	0.01	48	0.16127
20425	S1	0.01	48	0.504057			30295	S1	0.01	48	0.252555
20458	S1	0.01	48	0.240815			30340	S1	0.01	48	0.368792
20474	S1	0.01	48	0.223665			30361	S1	0.01	48	0.545736
20478	S1	0.01	48	0.220208			30374	S1	0.01	48	0.286244
20499	S1	0.01	48	0.328854			30375	S1	0.01	48	0.360026
20500	S1	0.01	48	0.176464			30456	S1	0.01	48	0.325483
20502	S1	0.01	48	0.102454			30464	S1	0.01	48	0.294013
20516	S1	0.01	48	0.423116			30539	S1	0.01	48	0.187994
20519	S1	0.01	48	0.72756			30542	S1	0.01	48	0.556338
20556	S1	0.01	48	0.836858			30694	S1	0.01	48	0.204438
20600	S1	0.01	48	0.741926			30831	S1	0.01	48	0.433534
20682	S1	0.01	48	0.436713			30843	S1	0.01	48	0.247833
20687	S1	0.01	48	0.133585			30906	S1	0.01	48	0.271189
20721	S1	0.01	48	0.221351			30988	S1	0.01	48	0.169973
20770	S1	0.01	48	1.43884			31057	S1	0.01	48	0.311514
20779	S1	0.01	48	0.751543			31100	S1	0.01	48	0.456709
20793	S1	0.01	48	0.0900545			31115	S1	0.01	48	0.257889
20849	S1	0.01	48	3.68676			31124	S1	0.01	48	0.363557
20874	S1	0.01	48	0.317986			31206	S1	0.01	48	0.281332
20892	S1	0.01	48	0.324385			31248	S1	0.01	48	0.23847
20906	S1	0.01	48	0.508235			31278	S1	0.01	48	0.149786
20936	S1	0.01	48	0.320995			31289	S1	0.01	48	1.01065
20946	S1	0.01	48	0.89589			31291	S1	0.01	48	0.75597
20972	S1	0.01	48	0.333824			31300	S1	0.01	48	0.303027
20976	S1	0.01	48	0.551635			31304	S1	0.01	48	0.167691
20986	S1	0.01	48	0.42023			31322	S1	0.01	48	0.339777
21026	S1	0.01	48	0.261568			31334	S1	0.01	48	0.678745
21032	S1	0.01	48	0.684739			31408	S1	0.01	48	0.963915
21045	S1	0.01	48	1.0118			31467	S1	0.01	48	0.50445
21048	S1	0.01	48	0.326975			31569	S1	0.01	48	0.396205
21051	S1	0.01	48	0.394435			31653	S1	0.01	48	0.264185
21052	S1	0.01	48	4.43374			31662	S1	0.01	48	1.01295
21110	S1	0.01	48	0.167479			31680	S1	0.01	48	0.3106
21155	S1	0.01	48	0.168953			31737	S1	0.01	48	0.373381
21193	S1	0.01	48	0.164391			31745	S1	0.01	48	0.35188
21219	S1	0.01	48	0.729957			31748	S1	0.01	48	0.339523
21234	S1	0.01	48	0.279226			31764	S1	0.01	48	0.284768
21242	S1	0.01	48	0.336896			31876	S1	0.01	48	0.95255
21267	S1	0.01	48	0.602269			31953	S1	0.01	48	0.645288
21288	S1	0.01	48	0.866299			31962	S1	0.01	48	0.481021
21318	S1	0.01	48	0.428466			31963	S1	0.01	48	0.332471
21328	S1	0.01	48	0.0945698			31993	S1	0.01	48	0.183248
21331	S1	0.01	48	0.365005			31995	S1	0.01	48	0.887114
21344	S1	0.01	48	1.39901			32008	S1	0.01	48	0.560773
21345	S1	0.01	48	0.170067			32106	S1	0.01	48	0.316012
21364	S1	0.01	48	0.338685			32107	S1	0.01	48	0.434963
21391	S1	0.01	48	0.246683			32145	S1	0.01	48	0.267256
21400	S1	0.01	48	0.641978			32151	S1	0.01	48	0.785981
21423	S1	0.01	48	0.189898			32189	S1	0.01	48	0.329733
21434	S1	0.01	48	0.385087			32276	S1	0.01	48	0.868107
21457	S1	0.01	48	0.0986237			32343	S1	0.01	48	0.259921
21459	S1	0.01	48	0.412506			32458	S1	0.01	48	1.29758
21478	S1	0.01	48	0.428618			32548	S1	0.01	48	0.308376
21485	S1	0.01	48	0.220725			32563	S1	0.01	48	0.109022
21557	S1	0.01	48	0.368994			32715	S1	0.01	48	0.235247
21576	S1	0.01	48	0.276232			32751	S1	0.01	48	0.657774
21577	S1	0.01	48	0.227357			32799	S1	0.01	48	0.27149
21581	S1	0.01	48	0.667284			32865	S1	0.01	48	0.368158
21602	S1	0.01	48	0.715935			32874	S1	0.01	48	0.428152
21618	S1	0.01	48	0.95236			32895	S1	0.01	48	0.722646
21630	S1	0.01	48	1.33874			32908	S1	0.01	48	0.327778
21641	S1	0.01	48	0.245987			32953	S1	0.01	48	0.47639
21650	S1	0.01	48	0.969922			32982	S1	0.01	48	0.792682
21660	S1	0.01	48	0.28601			33004	S1	0.01	48	0.373664
21711	S1	0.01	48	0.341592			33022	S1	0.01	48	0.353984
21751	S1	0.01	48	2.17677			33027	S1	0.01	48	0.363957
21774	S1	0.01	48	0.5041			33041	S1	0.01	48	0.506088
21792	S1	0.01	48	0.628225			33088	S1	0.01	48	0.316211
21799	S1	0.01	48	0.210923			33115	S1	0.01	48	0.371424
21892	S1	0.01	48	0.189652			33122	S1	0.01	48	0.620372
21947	S1	0.01	48	0.184762			33164	S1	0.01	48	0.306589
21965	S1	0.01	48	0.895179			33175	S1	0.01	48	0.359765
21982	S1	0.01	48	0.3487			33190	S1	0.01	48	0.138977
21985	S1	0.01	48	0.473306			33270	S1	0.01	48	0.162111
21995	S1	0.01	48	0.609035			33405	S1	0.01	48	0.259767
22008	S1	0.01	48	1.51345			33472	S1	0.01	48	0.59633
22011	S1	0.01	48	0.42371			33522	S1	0.01	48	0.377402
22022	S1	0.01	48	0.10613			33551	S1	0.01	48	0.267192
22087	S1	0.01	48	2.96838			33562	S1	0.01	48	0.132858
22118	S1	0.01	48	0.273705			33584	S1	0.01	48	0.46851
22129	S1	0.01	48	0.220088			33711	S1	0.01	48	0.604402
22141	S1	0.01	48	0.197459			33764	S1	0.01	48	0.670868
22147	S1	0.01	48	0.10925			33799	S1	0.01	48	0.323437
22166	S1	0.01	48	0.164665			33839	S1	0.01	48	0.230532
22173	S1	0.01	48	0.615645			33845	S1	0.01	48	0.24553
22174	S1	0.01	48	0.167208			33878	S1	0.01	48	0.189208
22175	S1	0.01	48	1.3304			33902	S1	0.01	48	0.389905
22183	S1	0.01	48	0.225452			33958	S1	0.01	48	0.269536
22190	S1	0.01	48	0.279079			33989	S1	0.01	48	0.121728
22198	S1	0.01	48	0.352961			34102	S1	0.01	48	0.29913
22214	S1	0.01	48	0.493245			34129	S1	0.01	48	0.730348
22243	S1	0.01	48	0.287527			34167	S1	0.01	48	0.398743
22264	S1	0.01	48	0.422907			34168	S1	0.01	48	0.144659
22321	S1	0.01	48	0.340406			34183	S1	0.01	48	0.316153
22357	S1	0.01	48	0.631613			34210	S1	0.01	48	0.303441
22358	S1	0.01	48	1.00605			34212	S1	0.01	48	0.362465
22385	S1	0.01	48	0.162143			34308	S1	0.01	48	0.262697
22412	S1	0.01	48	0.392816			34322	S1	0.01	48	0.440005
22421	S1	0.01	48	0.281545			34425	S1	0.01	48	0.0947556
22434	S1	0.01	48	0.71365			34431	S1	0.01	48	0.450477
22445	S1	0.01	48	0.451797			34489	S1	0.01	48	0.363231
22465	S1	0.01	48	0.595636			34501	S1	0.01	48	0.184988
22484	S1	0.01	48	1.68384			34502	S1	0.01	48	0.141235
22532	S1	0.01	48	1.13931			34544	S1	0.01	48	0.280912
22563	S1	0.01	48	0.338267			34555	S1	0.01	48	0.334783
22579	S1	0.01	48	0.399292			34613	S1	0.01	48	0.178842
22623	S1	0.01	48	0.293764			34654	S1	0.01	48	0.420836
22630	S1	0.01	48	0.321387			34683	S1	0.01	48	0.61542
22694	S1	0.01	48	2.58126			34723	S1	0.01	48	0.223172
22766	S1	0.01	48	1.58918			34745	S1	0.01	48	0.564847
22780	S1	0.01	48	0.753224			34776	S1	0.01	48	0.572396
22796	S1	0.01	48	0.368394			34786	S1	0.01	48	0.0882003
22802	S1	0.01	48	1.06814			34827	S1	0.01	48	0.505393
22811	S1	0.01	48	0.537083			34864	S1	0.01	48	0.320212
22822	S1	0.01	48	0.170086			34916	S1	0.01	48	0.258568
22841	S1	0.01	48	0.494479			34935	S1	0.01	48	0.776658
22847	S1	0.01	48	0.285091			34988	S1	0.01	48	0.651308
22857	S1	0.01	48	0.365734			34993	S1	0.01	48	0.481822
22868	S1	0.01	48	0.253189			35052	S1	0.01	48	0.375864
22876	S1	0.01	48	6.1186			35066	S1	0.01	48	0.145975
22893	S1	0.01	48	2.05998			35090	S1	0.01	48	0.190323
22897	S1	0.01	48	0.377361			35128	S1	0.01	48	0.231939
22920	S1	0.01	48	0.233859			35149	S1	0.01	48	0.132062
22956	S1	0.01	48	0.263441			35175	S1	0.01	48	0.28394
22977	S1	0.01	48	0.393791			35202	S1	0.01	48	0.752659
22984	S1	0.01	48	0.200151			35263	S1	0.01	48	0.313769
22993	S1	0.01	48	0.940705			35329	S1	0.01	48	0.253785
23007	S1	0.01	48	0.310855			35349	S1	0.01	48	0.42004
23008	S1	0.01	48	0.280885			35447	S1	0.01	48	0.5164
23015	S1	0.01	48	0.611526			35453	S1	0.01	48	0.538236
23025	S1	0.01	48	0.247859			35456	S1	0.01	48	0.548401
23029	S1	0.01	48	2.16812			35472	S1	0.01	48	0.565938
23117	S1	0.01	48	0.40065			35508	S1	0.01	48	0.201731
23120	S1	0.01	48	0.359399			35525	S1	0.01	48	0.378122
23134	S1	0.01	48	1.01973			35546	S1	0.01	48	0.196831
23153	S1	0.01	48	0.287046			35561	S1	0.01	48	0.440787
23158	S1	0.01	48	0.290351			35575	S1	0.01	48	1.10966
23162	S1	0.01	48	0.267363			35585	S1	0.01	48	0.481783
23171	S1	0.01	48	0.341095			35597	S1	0.01	48	0.4309
23174	S1	0.01	48	0.303572			35622	S1	0.01	48	0.333257
23176	S1	0.01	48	0.795601			35673	S1	0.01	48	0.727874
23180	S1	0.01	48	0.905006			35713	S1	0.01	48	0.140628
23196	S1	0.01	48	0.358329			35721	S1	0.01	48	0.320009
23217	S1	0.01	48	0.55342			35730	S1	0.01	48	0.569506
23229	S1	0.01	48	1.54589			35732	S1	0.01	48	0.39342
23283	S1	0.01	48	0.589745			35864	S1	0.01	48	1.00615
23311	S1	0.01	48	0.342035			35974	S1	0.01	48	0.313087
23394	S1	0.01	48	0.152664			36033	S1	0.01	48	0.296825
23404	S1	0.01	48	0.189427			36061	S1	0.01	48	0.681516
23412	S1	0.01	48	1.51293			36084	S1	0.01	48	0.272075
23416	S1	0.01	48	0.200882			36090	S1	0.01	48	0.220632
23421	S1	0.01	48	1.27758			36103	S1	0.01	48	0.171923
23442	S1	0.01	48	0.404224			36124	S1	0.01	48	0.233548
23470	S1	0.01	48	1.19031			36181	S1	0.01	48	0.79043
23504	S1	0.01	48	0.179279			36184	S1	0.01	48	0.789452
23517	S1	0.01	48	0.302505			36199	S1	0.01	48	0.394724
23521	S1	0.01	48	0.197731			36252	S1	0.01	48	0.422785
23548	S1	0.01	48	0.383474			36319	S1	0.01	48	0.376623
23582	S1	0.01	48	0.315411			36365	S1	0.01	48	0.300335
23583	S1	0.01	48	0.192196			36371	S1	0.01	48	0.396664
23640	S1	0.01	48	0.230357			36373	S1	0.01	48	0.532811
23659	S1	0.01	48	0.17433			36412	S1	0.01	48	0.353419
23681	S1	0.01	48	0.233562			36437	S1	0.01	48	0.392905
23684	S1	0.01	48	0.59083			36443	S1	0.01	48	0.9437
23746	S1	0.01	48	0.459197			36454	S1	0.01	48	0.753029
23750	S1	0.01	48	0.470887			36508	S1	0.01	48	0.258148
23780	S1	0.01	48	0.404662			36519	S1	0.01	48	0.246553
23798	S1	0.01	48	0.126609			36528	S1	0.01	48	0.419778
23814	S1	0.01	48	1.05682			36570	S1	0.01	48	0.917243
23854	S1	0.01	48	0.860931			36577	S1	0.01	48	0.284404
23857	S1	0.01	48	0.138547			36623	S1	0.01	48	0.922142
23903	S1	0.01	48	0.181466			36672	S1	0.01	48	0.351286
24014	S1	0.01	48	1.52256			36679	S1	0.01	48	0.398148
24032	S1	0.01	48	0.484221			36703	S1	0.01	48	0.612208
24047	S1	0.01	48	0.2555			36749	S1	0.01	48	0.455584
24090	S1	0.01	48	0.307544			36751	S1	0.01	48	0.327045
24133	S1	0.01	48	0.235053			36752	S1	0.01	48	2.10461
24135	S1	0.01	48	0.234776			36812	S1	0.01	48	0.303176
24147	S1	0.01	48	0.276888			36834	S1	0.01	48	2.25682
24210	S1	0.01	48	0.169908			36905	S1	0.01	48	0.269394
24237	S1	0.01	48	0.529836			36969	S1	0.01	48	0.177455
24267	S1	0.01	48	0.464449			36977	S1	0.01	48	0.137005
24281	S1	0.01	48	0.892983			37019	S1	0.01	48	0.243229
24284	S1	0.01	48	0.0520144			37020	S1	0.01	48	0.569871
24291	S1	0.01	48	0.361108			37043	S1	0.01	48	0.787377
24294	S1	0.01	48	0.0961629			37098	S1	0.01	48	0.133157
24298	S1	0.01	48	0.252911			37136	S1	0.01	48	0.369213
24302	S1	0.01	48	0.535086			37154	S1	0.01	48	0.371567
24308	S1	0.01	48	0.906681			37176	S1	0.01	48	0.537457
24321	S1	0.01	48	0.924325			37192	S1	0.01	48	0.223812
24342	S1	0.01	48	0.264035			37256	S1	0.01	48	0.32198
24443	S1	0.01	48	0.203362			37283	S1	0.01	48	0.33128
24457	S1	0.01	48	0.346316			37317	S1	0.01	48	0.535364
24464	S1	0.01	48	0.706735			37362	S1	0.01	48	0.536115
24491	S1	0.01	48	0.542965			37373	S1	0.01	48	1.04489
24513	S1	0.01	48	0.314956			37470	S1	0.01	48	1.03391
24517	S1	0.01	48	0.405267			37502	S1	0.01	48	0.793901
24519	S1	0.01	48	0.251181			37534	S1	0.01	48	0.520455
24537	S1	0.01	48	0.477479			37542	S1	0.01	48	0.325856
24539	S1	0.01	48	0.191438			37584	S1	0.01	48	0.248688
24545	S1	0.01	48	0.208254			37609	S1	0.01	48	0.340279
24565	S1	0.01	48	0.0828473			37651	S1	0.01	48	0.233794
24566	S1	0.01	48	0.41079			37703	S1	0.01	48	0.689769
24589	S1	0.01	48	0.839624			37704	S1	0.01	48	0.868826
24655	S1	0.01	48	0.173934			37865	S1	0.01	48	0.321682
24662	S1	0.01	48	1.54123			37920	S1	0.01	48	0.532368
24679	S1	0.01	48	0.995692			37921	S1	0.01	48	0.448859
24689	S1	0.01	48	0.188654			37964	S1	0.01	48	0.150844
24711	S1	0.01	48	0.767601			38011	S1	0.01	48	0.249317
24759	S1	0.01	48	0.723108			38086	S1	0.01	48	0.575853
24762	S1	0.01	48	0.244433			38088	S1	0.01	48	0.323616
24791	S1	0.01	48	0.339409			38152	S1	0.01	48	0.285868
24796	S1	0.01	48	0.305795			38179	S1	0.01	48	0.445613
24807	S1	0.01	48	0.383309			38219	S1	0.01	48	0.304437
24814	S1	0.01	48	1.06217			38226	S1	0.01	48	0.16043
24845	S1	0.01	48	0.585674			38261	S1	0.01	48	0.522194
24873	S1	0.01	48	0.280615			38297	S1	0.01	48	0.794757
24938	S1	0.01	48	0.22143			38311	S1	0.01	48	0.270631
24942	S1	0.01	48	0.262898			38322	S1	0.01	48	0.246364
24967	S1	0.01	48	0.400772			38369	S1	0.01	48	0.413733
24972	S1	0.01	48	0.26118			38372	S1	0.01	48	0.179412
24976	S1	0.01	48	0.264019			38396	S1	0.01	48	0.407959
24993	S1	0.01	48	0.124804			38432	S1	0.01	48	0.107671
25055	S1	0.01	48	0.537632			38438	S1	0.01	48	0.354365
25056	S1	0.01	48	0.666539			38441	S1	0.01	48	0.185945
25085	S1	0.01	48	0.705513			38512	S1	0.01	48	0.433517
25094	S1	0.01	48	1.59564			38525	S1	0.01	48	0.591613
25114	S1	0.01	48	0.355364			38550	S1	0.01	48	0.724042
25143	S1	0.01	48	3.87802			38584	S1	0.01	48	0.208668
25160	S1	0.01	48	0.783475			38604	S1	0.01	48	0.286451
25161	S1	0.01	48	0.20899			38632	S1	0.01	48	0.632843
25176	S1	0.01	48	0.241476			38639	S1	0.01	48	0.631728
25200	S1	0.01	48	0.650126			38681	S1	0.01	48	0.376479
25202	S1	0.01	48	0.178774			38699	S1	0.01	48	0.154965
25235	S1	0.01	48	0.543326			38721	S1	0.01	48	0.451735
25242	S1	0.01	48	0.253966			38736	S1	0.01	48	0.255244
25251	S1	0.01	48	0.259665			38780	S1	0.01	48	0.265075
25252	S1	0.01	48	0.108424			38786	S1	0.01	48	0.675443
25265	S1	0.01	48	0.659508			38827	S1	0.01	48	0.632246
25283	S1	0.01	48	0.263756			38904	S1	0.01	48	0.330377
25293	S1	0.01	48	0.48101			38970	S1	0.01	48	0.571715
25306	S1	0.01	48	0.978719			38971	S1	0.01	48	0.294628
25307	S1	0.01	48	0.842798			38978	S1	0.01	48	0.278306
25316	S1	0.01	48	0.452684			38984	S1	0.01	48	0.479366
25326	S1	0.01	48	0.445169			39004	S1	0.01	48	0.378214
25350	S1	0.01	48	0.599069			39023	S1	0.01	48	0.293064
25365	S1	0.01	48	0.495354			39083	S1	0.01	48	0.361316
25388	S1	0.01	48	0.45275			39097	S1	0.01	48	0.659398
25389	S1	0.01	48	0.44314			39234	S1	0.01	48	0.114795
25431	S1	0.01	48	0.295711			39255	S1	0.01	48	0.457811
25478	S1	0.01	48	0.364663			39257	S1	0.01	48	0.127741
25526	S1	0.01	48	0.382742			39287	S1	0.01	48	0.416333
25533	S1	0.01	48	0.358013			39293	S1	0.01	48	0.354599
25555	S1	0.01	48	0.770302			39309	S1	0.01	48	0.558611
25565	S1	0.01	48	0.410686			39342	S1	0.01	48	0.306995
25572	S1	0.01	48	1.68808			39366	S1	0.01	48	0.191776
25606	S1	0.01	48	0.661686			39379	S1	0.01	48	0.292401
25607	S1	0.01	48	0.27098			39516	S1	0.01	48	0.315892
25625	S1	0.01	48	0.586476			39673	S1	0.01	48	0.618998
25662	S1	0.01	48	0.366958			39680	S1	0.01	48	0.263203
25676	S1	0.01	48	0.331479			39719	S1	0.01	48	0.325315
25696	S1	0.01	48	0.627099			39736	S1	0.01	48	0.364025
25755	S1	0.01	48	1.00181			39762	S1	0.01	48	0.217418
25795	S1	0.01	48	1.26133			39829	S1	0.01	48	0.0445701
25847	S1	0.01	48	1.16092			39850	S1	0.01	48	0.315418
25862	S1	0.01	48	0.208097			39988	S1	0.01	48	0.705266
25879	S1	0.01	48	0.326072			40049	S1	0.01	48	0.696319
25892	S1	0.01	48	0.312158			40071	S1	0.01	48	0.78239
26012	S1	0.01	48	0.402329			40105	S1	0.01	48	0.281478
26020	S1	0.01	48	0.210141			40126	S1	0.01	48	0.876654
26076	S1	0.01	48	0.354755			40148	S1	0.01	48	0.19652
26084	S1	0.01	48	0.218697			40189	S1	0.01	48	0.330718
26110	S1	0.01	48	0.18885			40192	S1	0.01	48	0.607695
26127	S1	0.01	48	0.291123			40234	S1	0.01	48	0.867273
26156	S1	0.01	48	1.00557			40255	S1	0.01	48	0.334081
26159	S1	0.01	48	0.588288			40299	S1	0.01	48	0.337114
26185	S1	0.01	48	0.779866			40466	S1	0.01	48	0.351248
26194	S1	0.01	48	3.15033			40540	S1	0.01	48	0.562894
26266	S1	0.01	48	1.87333			40651	S1	0.01	48	0.120364
26323	S1	0.01	48	0.319159			40659	S1	0.01	48	0.284001
26337	S1	0.01	48	0.199174			40676	S1	0.01	48	0.192673
26344	S1	0.01	48	0.25257			40689	S1	0.01	48	0.347275
26363	S1	0.01	48	0.352565			40752	S1	0.01	48	0.293839
26382	S1	0.01	48	0.446177			40771	S1	0.01	48	0.236791
26408	S1	0.01	48	0.605566			40835	S1	0.01	48	0.470638
26470	S1	0.01	48	0.320758			40866	S1	0.01	48	0.393013
26486	S1	0.01	48	0.956759			40902	S1	0.01	48	0.251518
26499	S1	0.01	48	0.171831			40924	S1	0.01	48	0.048314
26554	S1	0.01	48	0.25891			40926	S1	0.01	48	1.98804
26564	S1	0.01	48	0.221901			40927	S1	0.01	48	0.29753
26575	S1	0.01	48	0.583233			41015	S1	0.01	48	0.211624
26577	S1	0.01	48	0.463514			41031	S1	0.01	48	0.484579
26589	S1	0.01	48	0.987953			41061	S1	0.01	48	0.284282
26594	S1	0.01	48	0.733262			41065	S1	0.01	48	0.171946
26598	S1	0.01	48	0.472873			41074	S1	0.01	48	0.110987
26622	S1	0.01	48	1.05528			41129	S1	0.01	48	0.172766
26672	S1	0.01	48	0.239468			41216	S1	0.01	48	0.408979
26692	S1	0.01	48	1.28475			41264	S1	0.01	48	0.801679
26753	S1	0.01	48	0.441503			41354	S1	0.01	48	0.940597
26763	S1	0.01	48	1.1894			41585	S1	0.01	48	0.067415
26764	S1	0.01	48	0.908562			41670	S1	0.01	48	0.636525
26792	S1	0.01	48	2.19357			41704	S1	0.01	48	0.293714
26803	S1	0.01	48	0.972006			41775	S1	0.01	48	0.735199
26824	S1	0.01	48	0.336444			41788	S1	0.01	48	0.530416
26830	S1	0.01	48	0.554511			41830	S1	0.01	48	0.206802
26896	S1	0.01	48	0.463095			41836	S1	0.01	48	0.200473
26906	S1	0.01	48	0.595087			41887	S1	0.01	48	0.28324
26911	S1	0.01	48	0.115862			41901	S1	0.01	48	0.318295
26920	S1	0.01	48	0.925117			41941	S1	0.01	48	0.338317
26951	S1	0.01	48	1.54906			41942	S1	0.01	48	0.333953
26970	S1	0.01	48	0.325321			42059	S1	0.01	48	0.557639
26976	S1	0.01	48	0.206317			42060	S1	0.01	48	0.458609
26983	S1	0.01	48	1.36094			42086	S1	0.01	48	0.155445
26988	S1	0.01	48	0.30564			42121	S1	0.01	48	0.348301
26989	S1	0.01	48	0.386874			42143	S1	0.01	48	0.167093
27006	S1	0.01	48	0.180094			42157	S1	0.01	48	0.638128
27035	S1	0.01	48	0.276525			42162	S1	0.01	48	0.407437
27037	S1	0.01	48	0.383591			42238	S1	0.01	48	0.357547
27060	S1	0.01	48	0.33266			42247	S1	0.01	48	1.03477
27099	S1	0.01	48	0.550882			42307	S1	0.01	48	0.74535
27108	S1	0.01	48	0.169232			42320	S1	0.01	48	0.622902
27112	S1	0.01	48	0.217483			42337	S1	0.01	48	0.645332
27125	S1	0.01	48	1.08603			42340	S1	0.01	48	0.275191
27197	S1	0.01	48	1.37971			42425	S1	0.01	48	0.206051
27305	S1	0.01	48	1.63011			42430	S1	0.01	48	0.347131
27319	S1	0.01	48	0.180685			42461	S1	0.01	48	0.099215
27364	S1	0.01	48	0.227885			42479	S1	0.01	48	0.221141
27367	S1	0.01	48	0.306266			42527	S1	0.01	48	0.393706
27381	S1	0.01	48	0.817205			42537	S1	0.01	48	0.503656
27416	S1	0.01	48	0.911676			42569	S1	0.01	48	0.419187
27457	S1	0.01	48	0.224038			42809	S1	0.01	48	0.336061
27465	S1	0.01	48	0.297715			42835	S1	0.01	48	0.15676
27489	S1	0.01	48	0.454534			42859	S1	0.01	48	1.06418
27564	S1	0.01	48	0.745604			42883	S1	0.01	48	0.126183
27577	S1	0.01	48	1.47287			42920	S1	0.01	48	0.425483
27580	S1	0.01	48	0.494862			42976	S1	0.01	48	0.220509
27588	S1	0.01	48	0.455409			42981	S1	0.01	48	1.37913
27591	S1	0.01	48	0.366881			42990	S1	0.01	48	0.171138
27620	S1	0.01	48	0.404585			42996	S1	0.01	48	0.442913
27654	S1	0.01	48	0.866474			43050	S1	0.01	48	0.257466
27669	S1	0.01	48	0.246979			43071	S1	0.01	48	0.303651
27680	S1	0.01	48	0.474906			43093	S1	0.01	48	0.157916
27763	S1	0.01	48	0.162076			43102	S1	0.01	48	0.594123
27793	S1	0.01	48	0.172582			43117	S1	0.01	48	1.28751
27794	S1	0.01	48	1.09037			43179	S1	0.01	48	0.347337
27850	S1	0.01	48	0.659724			43313	S1	0.01	48	0.252577
27919	S1	0.01	48	0.161863			43326	S1	0.01	48	0.552638
27941	S1	0.01	48	0.135962			43384	S1	0.01	48	0.317853
27979	S1	0.01	48	0.36197			43414	S1	0.01	48	0.426552
27997	S1	0.01	48	0.362237			43454	S1	0.01	48	0.492818
27999	S1	0.01	48	0.330181			43488	S1	0.01	48	1.13117
28004	S1	0.01	48	0.407936			43490	S1	0.01	48	0.323981
28040	S1	0.01	48	0.829045			43493	S1	0.01	48	0.185131
28089	S1	0.01	48	0.29738			43508	S1	0.01	48	0.250356
28129	S1	0.01	48	0.120545			43526	S1	0.01	48	0.200552
28175	S1	0.01	48	0.367164			43534	S1	0.01	48	0.514253
28199	S1	0.01	48	0.256275			43637	S1	0.01	48	0.659437
28250	S1	0.01	48	0.185043			43644	S1	0.01	48	1.84751
28251	S1	0.01	48	0.259269			43683	S1	0.01	48	0.53166
28257	S1	0.01	48	0.242943			43701	S1	0.01	48	0.137395
28283	S1	0.01	48	0.256603			43728	S1	0.01	48	0.827338
28285	S1	0.01	48	0.253323			43757	S1	0.01	48	0.33603
28298	S1	0.01	48	0.326161			43836	S1	0.01	48	0.141374
28314	S1	0.01	48	0.385628			43841	S1	0.01	48	0.41279
28351	S1	0.01	48	0.171248			43851	S1	0.01	48	0.661544
28384	S1	0.01	48	0.0791998			43932	S1	0.01	48	0.294962
28389	S1	0.01	48	1.01842			43939	S1	0.01	48	0.223555
28460	S1	0.01	48	0.328666			43963	S1	0.01	48	0.211314
28468	S1	0.01	48	0.351139			43998	S1	0.01	48	0.159586
28475	S1	0.01	48	2.69787			44033	S1	0.01	48	1.20753
28484	S1	0.01	48	0.256434			44036	S1	0.01	48	0.39021
28498	S1	0.01	48	2.2453			44055	S1	0.01	48	0.230121
28499	S1	0.01	48	0.258971			44097	S1	0.01	48	0.355446
28538	S1	0.01	48	0.156968			44134	S1	0.01	48	0.302515
28547	S1	0.01	48	0.359452			44164	S1	0.01	48	0.145978
28551	S1	0.01	48	0.611907			44165	S1	0.01	48	0.156034
28565	S1	0.01	48	1.4734			44182	S1	0.01	48	0.210933
28571	S1	0.01	48	2.83388			44198	S1	0.01	48	0.658472
28575	S1	0.01	48	1.44538			44214	S1	0.01	48	0.246644
28585	S1	0.01	48	0.180434			44215	S1	0.01	48	0.512034
28618	S1	0.01	48	0.227461			44222	S1	0.01	48	0.413426
28677	S1	0.01	48	2.19743			44238	S1	0.01	48	0.244693
28698	S1	0.01	48	0.336304			44256	S1	0.01	48	0.581822
28701	S1	0.01	48	0.674688			44288	S1	0.01	48	0.553583
28760	S1	0.01	48	0.324151			44319	S1	0.01	48	0.148181
28800	S1	0.01	48	0.335718			44321	S1	0.01	48	0.573244
28802	S1	0.01	48	1.75607			44327	S1	0.01	48	0.762143
28828	S1	0.01	48	0.812128			44333	S1	0.01	48	0.570085
28854	S1	0.01	48	0.612777			44345	S1	0.01	48	0.520374
28881	S1	0.01	48	0.112417			44359	S1	0.01	48	0.273348
28897	S1	0.01	48	0.200851			44401	S1	0.01	48	0.337728
28905	S1	0.01	48	0.217513			44442	S1	0.01	48	0.361634
28908	S1	0.01	48	0.820067			44490	S1	0.01	48	0.373418
28914	S1	0.01	48	0.304918			44492	S1	0.01	48	0.827155
28933	S1	0.01	48	0.349416			44521	S1	0.01	48	0.37334
28937	S1	0.01	48	0.293888			44522	S1	0.01	48	0.61956
28943	S1	0.01	48	0.182888			44557	S1	0.01	48	0.226428
28948	S1	0.01	48	0.614344			44563	S1	0.01	48	0.338879
28964	S1	0.01	48	0.371262			44574	S1	0.01	48	0.284305
28975	S1	0.01	48	0.115318			44623	S1	0.01	48	0.413567
29013	S1	0.01	48	0.23837			44718	S1	0.01	48	1.04162
29025	S1	0.01	48	0.81973			44722	S1	0.01	48	0.124369
29033	S1	0.01	48	0.315862			44740	S1	0.01	48	0.313406
29037	S1	0.01	48	0.401393			44769	S1	0.01	48	0.222111
29074	S1	0.01	48	0.510473			44775	S1	0.01	48	0.259221
29090	S1	0.01	48	0.258753			44839	S1	0.01	48	1.08313
29098	S1	0.01	48	0.46829			44870	S1	0.01	48	0.173751
29127	S1	0.01	48	0.312139			44872	S1	0.01	48	0.215949
29134	S1	0.01	48	0.302387			44919	S1	0.01	48	0.355632
29165	S1	0.01	48	0.25992			44961	S1	0.01	48	0.256271
29194	S1	0.01	48	0.114057			44971	S1	0.01	48	0.352084
29208	S1	0.01	48	0.634464			45038	S1	0.01	48	0.312351
29245	S1	0.01	48	0.23743			45045	S1	0.01	48	0.325316
29261	S1	0.01	48	0.455744			45058	S1	0.01	48	0.209624
29269	S1	0.01	48	0.956907			45071	S1	0.01	48	2.46533
29272	S1	0.01	48	0.807925			45116	S1	0.01	48	0.896985
29290	S1	0.01	48	0.308198			45159	S1	0.01	48	0.957947
29293	S1	0.01	48	0.585784			45170	S1	0.01	48	2.85399
29315	S1	0.01	48	0.301775			45171	S1	0.01	48	0.152935
29319	S1	0.01	48	0.298521			45186	S1	0.01	48	0.281627
29341	S1	0.01	48	0.277764			45187	S1	0.01	48	0.321912
29363	S1	0.01	48	0.676494			45199	S1	0.01	48	0.498383
29414	S1	0.01	48	1.90382			45291	S1	0.01	48	0.256415
29448	S1	0.01	48	0.980922			45299	S1	0.01	48	0.229884
29476	S1	0.01	48	1.7942			45345	S1	0.01	48	0.314375
29545	S1	0.01	48	0.297862			45350	S1	0.01	48	1.70136
29674	S1	0.01	48	0.234915			45383	S1	0.01	48	1.08695
29709	S1	0.01	48	0.426177			45431	S1	0.01	48	0.161052
29717	S1	0.01	48	0.793889			45509	S1	0.01	48	0.310503
29739	S1	0.01	48	0.322727			45519	S1	0.01	48	0.3903
29826	S1	0.01	48	1.13298			45546	S1	0.01	48	0.427963
29902	S1	0.01	48	0.232387			45621	S1	0.01	48	1.35576
29936	S1	0.01	48	0.853818			45631	S1	0.01	48	0.851015
29962	S1	0.01	48	0.157932			45694	S1	0.01	48	0.361307
29977	S1	0.01	48	0.511395			4	S1	0.1	48	0.218882
29979	S1	0.01	48	0.355093			17	S1	0.1	48	0.2643
29992	S1	0.01	48	0.903289			38	S1	0.1	48	0.321544
29997	S1	0.01	48	1.20711			40	S1	0.1	48	0.53701
30005	S1	0.01	48	0.202648			48	S1	0.1	48	0.211486
30055	S1	0.01	48	0.167916			52	S1	0.1	48	0.136102
30067	S1	0.01	48	0.520124			651	S1	0.1	48	0.154275
30092	S1	0.01	48	0.379296			69	S1	0.1	48	0.514161
30127	S1	0.01	48	0.413251			81	S1	0.1	48	0.502726
30133	S1	0.01	48	0.257401			87	S1	0.1	48	0.435735
30153	S1	0.01	48	0.465214			97	S1	0.1	48	0.250714
30192	S1	0.01	48	0.397525			109	S1	0.1	48	0.25007
30222	S1	0.01	48	0.633066			117	S1	0.1	48	0.247479
30227	S1	0.01	48	0.424504			132	S1	0.1	48	0.564185
30391	S1	0.01	48	0.633523			135	S1	0.1	48	0.206315
30410	S1	0.01	48	0.637792			139	S1	0.1	48	0.235381
30426	S1	0.01	48	0.285499			149	S1	0.1	48	0.29571
30436	S1	0.01	48	0.319372			150	S1	0.1	48	0.358204
30497	S1	0.01	48	0.334321			175	S1	0.1	48	0.174034
30502	S1	0.01	48	0.561712			189	S1	0.1	48	0.472925
30503	S1	0.01	48	0.346493			193	S1	0.1	48	0.567424
30531	S1	0.01	48	0.191893			202	S1	0.1	48	0.3648
30537	S1	0.01	48	0.644566			203	S1	0.1	48	0.422976
30560	S1	0.01	48	0.512241			205	S1	0.1	48	0.564285
30579	S1	0.01	48	0.374912			225	S1	0.1	48	0.224941
30617	S1	0.01	48	0.513826			2291	S1	0.1	48	0.235241
30634	S1	0.01	48	0.734818			237	S1	0.1	48	0.533529
30679	S1	0.01	48	2.17649			247	S1	0.1	48	0.276745
30691	S1	0.01	48	0.488749			266	S1	0.1	48	0.413368
30694	S1	0.01	48	1.42213			275	S1	0.1	48	0.219977
30770	S1	0.01	48	0.45428			308	S1	0.1	48	0.150163
30775	S1	0.01	48	0.964481			319	S1	0.1	48	0.838777
30810	S1	0.01	48	0.217776			336	S1	0.1	48	0.459473
30815	S1	0.01	48	0.542595			338	S1	0.1	48	0.467095
30824	S1	0.01	48	0.373544			340	S1	0.1	48	0.421638
30827	S1	0.01	48	0.742872			3461	S1	0.1	48	0.233224
30859	S1	0.01	48	0.518279			355	S1	0.1	48	0.154783
30865	S1	0.01	48	0.263661			365	S1	0.1	48	0.882103
30868	S1	0.01	48	1.01845			383	S1	0.1	48	0.0579133
30909	S1	0.01	48	0.195601			393	S1	0.1	48	0.248904
30952	S1	0.01	48	0.280411			394	S1	0.1	48	0.394015
30973	S1	0.01	48	0.358875			398	S1	0.1	48	0.540191
30997	S1	0.01	48	0.41628			403	S1	0.1	48	0.553147
31004	S1	0.01	48	0.326002			410	S1	0.1	48	0.201227
31012	S1	0.01	48	0.507992			427	S1	0.1	48	0.125521
31042	S1	0.01	48	0.52238			450	S1	0.1	48	0.342829
31049	S1	0.01	48	0.152292			456	S1	0.1	48	0.329801
31053	S1	0.01	48	0.264498			458	S1	0.1	48	0.0739508
31063	S1	0.01	48	0.42928			459	S1	0.1	48	0.257952
31071	S1	0.01	48	0.389493			465	S1	0.1	48	0.230643
31128	S1	0.01	48	0.417409			471	S1	0.1	48	0.303095
31203	S1	0.01	48	0.465646			473	S1	0.1	48	0.35329
31262	S1	0.01	48	0.147041			481	S1	0.1	48	0.441877
31318	S1	0.01	48	0.263359			504	S1	0.1	48	0.24213
31319	S1	0.01	48	0.346323			519	S1	0.1	48	0.269636
31342	S1	0.01	48	2.35198			524	S1	0.1	48	0.245249
31354	S1	0.01	48	0.175398			528	S1	0.1	48	0.52389
31357	S1	0.01	48	0.160305			535	S1	0.1	48	0.352247
31360	S1	0.01	48	0.185508			5421	S1	0.1	48	0.292572
31374	S1	0.01	48	0.365048			550	S1	0.1	48	0.298697
31375	S1	0.01	48	0.134973			569	S1	0.1	48	0.393861
31444	S1	0.01	48	0.364453			589	S1	0.1	48	0.473035
31449	S1	0.01	48	0.998307			591	S1	0.1	48	0.317963
31477	S1	0.01	48	0.239708			592	S1	0.1	48	0.335264
31494	S1	0.01	48	0.172534			597	S1	0.1	48	0.212393
31546	S1	0.01	48	0.291732			620	S1	0.1	48	0.240087
31558	S1	0.01	48	0.315884			625	S1	0.1	48	0.229305
31656	S1	0.01	48	2.34813			627	S1	0.1	48	0.249201
31668	S1	0.01	48	0.571907			645	S1	0.1	48	0.369986
31696	S1	0.01	48	0.136464			646	S1	0.1	48	0.544494
31753	S1	0.01	48	0.697393			6611	S1	0.1	48	0.27966
31754	S1	0.01	48	0.558811			670	S1	0.1	48	0.560183
31761	S1	0.01	48	0.22808			674	S1	0.1	48	0.458565
31766	S1	0.01	48	0.552881			682	S1	0.1	48	0.495772
31770	S1	0.01	48	0.143992			699	S1	0.1	48	0.343782
31787	S1	0.01	48	0.291394			713	S1	0.1	48	0.123022
31788	S1	0.01	48	0.792449			714	S1	0.1	48	0.254123
31828	S1	0.01	48	0.593093			719	S1	0.1	48	0.383132
31837	S1	0.01	48	0.894015			725	S1	0.1	48	0.229777
31903	S1	0.01	48	0.307732			726	S1	0.1	48	0.498232
31904	S1	0.01	48	1.33315			754	S1	0.1	48	0.262037
31920	S1	0.01	48	0.789099			760	S1	0.1	48	0.254876
31956	S1	0.01	48	0.262024			765	S1	0.1	48	0.210811
31972	S1	0.01	48	0.904955			770	S1	0.1	48	0.333908
31974	S1	0.01	48	0.4405			778	S1	0.1	48	0.20747
31980	S1	0.01	48	0.235523			786	S1	0.1	48	0.432766
31987	S1	0.01	48	0.97542			787	S1	0.1	48	0.175281
32060	S1	0.01	48	0.56827			788	S1	0.1	48	0.249436
32081	S1	0.01	48	0.515263			794	S1	0.1	48	0.371352
32094	S1	0.01	48	0.291564			807	S1	0.1	48	0.496867
32113	S1	0.01	48	0.439323			809	S1	0.1	48	0.38718
32183	S1	0.01	48	0.236741			812	S1	0.1	48	0.13937
32185	S1	0.01	48	0.718164			824	S1	0.1	48	0.325346
32233	S1	0.01	48	0.284609			845	S1	0.1	48	0.197578
32245	S1	0.01	48	0.226047			854	S1	0.1	48	0.463066
32302	S1	0.01	48	0.64524			862	S1	0.1	48	0.280462
32317	S1	0.01	48	0.31123			864	S1	0.1	48	0.330498
2	S1	0.1	48	0.257369			867	S1	0.1	48	0.192168
5	S1	0.1	48	0.234153			8831	S1	0.1	48	0.224098
15	S1	0.1	48	0.577825			892	S1	0.1	48	0.48814
27	S1	0.1	48	0.242334			902	S1	0.1	48	0.568836
501	S1	0.1	48	0.3376			904	S1	0.1	48	0.371271
56	S1	0.1	48	0.329679			9181	S1	0.1	48	0.257656
81	S1	0.1	48	0.229723			919	S1	0.1	48	0.242863
87	S1	0.1	48	0.1182			937	S1	0.1	48	0.324065
932	S1	0.1	48	0.280498			946	S1	0.1	48	0.260553
991	S1	0.1	48	0.451194			956	S1	0.1	48	0.25494
106	S1	0.1	48	0.818426			964	S1	0.1	48	0.214873
146	S1	0.1	48	0.190379			989	S1	0.1	48	0.288608
155	S1	0.1	48	0.22801			994	S1	0.1	48	0.336054
159	S1	0.1	48	0.203227			1011	S1	0.1	48	0.551056
160	S1	0.1	48	0.160637			1016	S1	0.1	48	0.376844
166	S1	0.1	48	0.136994			1021	S1	0.1	48	0.221731
1691	S1	0.1	48	0.167668			1023	S1	0.1	48	0.167649
170	S1	0.1	48	0.236029			1035	S1	0.1	48	0.870197
173	S1	0.1	48	0.0554743			1040	S1	0.1	48	0.359905
195	S1	0.1	48	0.67741			1041	S1	0.1	48	0.374257
204	S1	0.1	48	0.27831			1048	S1	0.1	48	0.308237
2091	S1	0.1	48	0.32841			1051	S1	0.1	48	0.346702
215	S1	0.1	48	0.327115			1082	S1	0.1	48	0.300697
218	S1	0.1	48	0.278092			1085	S1	0.1	48	1.43928
2241	S1	0.1	48	0.133514			1101	S1	0.1	48	0.708872
243	S1	0.1	48	0.206816			1107	S1	0.1	48	0.224377
256	S1	0.1	48	0.250291			1115	S1	0.1	48	1.37012
271	S1	0.1	48	0.39753			1127	S1	0.1	48	0.327524
275	S1	0.1	48	0.475752			1135	S1	0.1	48	0.636885
278	S1	0.1	48	0.526156			1140	S1	0.1	48	0.465976
296	S1	0.1	48	0.516302			1143	S1	0.1	48	-3.35992
311	S1	0.1	48	0.980105			1191	S1	0.1	48	0.932478
312	S1	0.1	48	0.394085			1205	S1	0.1	48	0.241926
326	S1	0.1	48	0.527789			1210	S1	0.1	48	1.05571
3451	S1	0.1	48	0.62017			1212	S1	0.1	48	0.416563
361	S1	0.1	48	0.639017			1215	S1	0.1	48	0.228219
3951	S1	0.1	48	0.276946			12221	S1	0.1	48	0.386385
416	S1	0.1	48	0.190917			1228	S1	0.1	48	0.210853
448	S1	0.1	48	0.430251			1229	S1	0.1	48	0.392338
469	S1	0.1	48	0.221946			1255	S1	0.1	48	0.393859
480	S1	0.1	48	0.321026			1274	S1	0.1	48	0.424143
489	S1	0.1	48	0.199377			1280	S1	0.1	48	0.55156
498	S1	0.1	48	0.237794			1293	S1	0.1	48	0.289797
523	S1	0.1	48	1.48953			1321	S1	0.1	48	0.58735
5262	S1	0.1	48	0.331634			1322	S1	0.1	48	0.379526
534	S1	0.1	48	0.868318			1336	S1	0.1	48	0.26923
543	S1	0.1	48	0.289133			1354	S1	0.1	48	0.248186
580	S1	0.1	48	0.0951364			1362	S1	0.1	48	0.291792
589	S1	0.1	48	0.60353			1375	S1	0.1	48	0.457395
593	S1	0.1	48	0.282216			1385	S1	0.1	48	0.223776
603	S1	0.1	48	0.311504			1414	S1	0.1	48	0.461584
613	S1	0.1	48	0.129931			1430	S1	0.1	48	0.410767
6151	S1	0.1	48	0.18624			1435	S1	0.1	48	0.520523
616	S1	0.1	48	0.181911			1453	S1	0.1	48	0.299945
619	S1	0.1	48	1.18716			1462	S1	0.1	48	0.639475
628	S1	0.1	48	0.566237			1478	S1	0.1	48	0.243858
634	S1	0.1	48	0.258156			1480	S1	0.1	48	0.186572
644	S1	0.1	48	0.309303			1491	S1	0.1	48	0.206205
669	S1	0.1	48	1.39187			1498	S1	0.1	48	0.179826
683	S1	0.1	48	0.284519			1508	S1	0.1	48	0.235225
703	S1	0.1	48	0.813416			1513	S1	0.1	48	0.258521
708	S1	0.1	48	0.836634			15171	S1	0.1	48	0.233151
713	S1	0.1	48	0.326691			1518	S1	0.1	48	0.556173
742	S1	0.1	48	0.341731			1523	S1	0.1	48	0.347792
757	S1	0.1	48	0.222346			1524	S1	0.1	48	0.255758
780	S1	0.1	48	0.271997			1534	S1	0.1	48	0.289176
811	S1	0.1	48	0.484656			1541	S1	0.1	48	0.376591
813	S1	0.1	48	0.401025			1559	S1	0.1	48	0.291072
835	S1	0.1	48	0.274273			1584	S1	0.1	48	0.552439
850	S1	0.1	48	0.168725			1588	S1	0.1	48	0.503881
852	S1	0.1	48	0.340038			1590	S1	0.1	48	0.308115
855	S1	0.1	48	0.273144			1606	S1	0.1	48	0.515085
858	S1	0.1	48	0.338366			1610	S1	0.1	48	0.293768
872	S1	0.1	48	0.397454			16161	S1	0.1	48	0.237403
875	S1	0.1	48	0.490301			1618	S1	0.1	48	0.448887
876	S1	0.1	48	0.0960638			1647	S1	0.1	48	0.260059
894	S1	0.1	48	0.189698			1648	S1	0.1	48	0.479976
900	S1	0.1	48	0.329918			1652	S1	0.1	48	0.284426
940	S1	0.1	48	0.159376			1663	S1	0.1	48	0.345651
953	S1	0.1	48	0.31616			1671	S1	0.1	48	0.648919
958	S1	0.1	48	0.895656			1672	S1	0.1	48	0.446897
966	S1	0.1	48	1.78937			1697	S1	0.1	48	0.251501
976	S1	0.1	48	0.392804			1698	S1	0.1	48	0.186977
978	S1	0.1	48	0.366399			17001	S1	0.1	48	0.314093
981	S1	0.1	48	0.487564			1712	S1	0.1	48	0.172746
998	S1	0.1	48	0.184888			1714	S1	0.1	48	0.132636
1011	S1	0.1	48	0.274146			1718	S1	0.1	48	0.111221
1018	S1	0.1	48	0.314838			1729	S1	0.1	48	0.270512
1045	S1	0.1	48	0.164094			1732	S1	0.1	48	0.449642
1050	S1	0.1	48	0.377234			1733	S1	0.1	48	0.76732
1051	S1	0.1	48	0.167026			1735	S1	0.1	48	0.244197
1059	S1	0.1	48	0.236625			1745	S1	0.1	48	0.395966
1068	S1	0.1	48	0.678851			1761	S1	0.1	48	0.180916
1069	S1	0.1	48	1.65695			17801	S1	0.1	48	0.205722
1082	S1	0.1	48	0.403761			1781	S1	0.1	48	0.558864
1089	S1	0.1	48	0.367514			1787	S1	0.1	48	0.11092
1094	S1	0.1	48	0.29395			1789	S1	0.1	48	0.294098
1114	S1	0.1	48	0.995501			1791	S1	0.1	48	1.09494
1115	S1	0.1	48	0.279394			1794	S1	0.1	48	0.38589
1121	S1	0.1	48	0.312104			1804	S1	0.1	48	0.301202
1124	S1	0.1	48	0.223105			1814	S1	0.1	48	0.332296
1141	S1	0.1	48	0.247568			1827	S1	0.1	48	0.152874
1143	S1	0.1	48	0.337303			1839	S1	0.1	48	0.290701
1147	S1	0.1	48	0.36707			1856	S1	0.1	48	0.106573
1162	S1	0.1	48	0.225821			1860	S1	0.1	48	0.274622
1186	S1	0.1	48	0.339645			1871	S1	0.1	48	0.226971
1196	S1	0.1	48	0.514063			1875	S1	0.1	48	0.302359
1199	S1	0.1	48	0.684357			1885	S1	0.1	48	0.385973
1208	S1	0.1	48	0.29672			1923	S1	0.1	48	0.22641
1217	S1	0.1	48	0.48571			1934	S1	0.1	48	0.228556
1225	S1	0.1	48	0.406073			1935	S1	0.1	48	0.219786
1251	S1	0.1	48	0.139217			1938	S1	0.1	48	0.380166
1252	S1	0.1	48	0.39396			1940	S1	0.1	48	0.330977
1284	S1	0.1	48	0.4275			1948	S1	0.1	48	0.378759
1290	S1	0.1	48	0.552384			1949	S1	0.1	48	0.297107
1305	S1	0.1	48	0.708226			1956	S1	0.1	48	0.980188
1313	S1	0.1	48	0.650846			1957	S1	0.1	48	0.461541
1314	S1	0.1	48	0.119412			1984	S1	0.1	48	1.27477
13181	S1	0.1	48	0.210879			1991	S1	0.1	48	0.250187
1320	S1	0.1	48	0.356873			1995	S1	0.1	48	0.29104
1322	S1	0.1	48	0.287409			2000	S1	0.1	48	0.129924
1349	S1	0.1	48	0.361884			2010	S1	0.1	48	0.133612
1357	S1	0.1	48	0.180744			2016	S1	0.1	48	0.172483
1405	S1	0.1	48	0.36783			2034	S1	0.1	48	0.288306
1430	S1	0.1	48	0.604279			20391	S1	0.1	48	0.165526
1435	S1	0.1	48	0.300035			2062	S1	0.1	48	0.460802
1440	S1	0.1	48	0.370804			2088	S1	0.1	48	0.180215
1441	S1	0.1	48	0.328252			2097	S1	0.1	48	0.504802
1443	S1	0.1	48	0.674646			2112	S1	0.1	48	0.129585
1463	S1	0.1	48	0.716343			2157	S1	0.1	48	0.288966
1465	S1	0.1	48	0.436676			2170	S1	0.1	48	0.230588
1470	S1	0.1	48	0.262205			2201	S1	0.1	48	0.199096
1471	S1	0.1	48	1.03044			2209	S1	0.1	48	0.408254
1472	S1	0.1	48	0.266196			2213	S1	0.1	48	0.49832
14731	S1	0.1	48	0.202279			2225	S1	0.1	48	0.308211
1483	S1	0.1	48	0.259348			2226	S1	0.1	48	0.446612
1512	S1	0.1	48	0.447939			2229	S1	0.1	48	0.565398
1516	S1	0.1	48	0.312521			2241	S1	0.1	48	0.339919
1527	S1	0.1	48	0.349532			2244	S1	0.1	48	0.423189
1538	S1	0.1	48	0.242584			2247	S1	0.1	48	0.729656
15491	S1	0.1	48	0.396966			2261	S1	0.1	48	0.753417
1552	S1	0.1	48	0.256467			2262	S1	0.1	48	0.28103
1557	S1	0.1	48	0.476368			2281	S1	0.1	48	0.369125
1566	S1	0.1	48	0.505758			2283	S1	0.1	48	0.304077
1596	S1	0.1	48	0.299017			2284	S1	0.1	48	0.162711
1599	S1	0.1	48	0.286701			2286	S1	0.1	48	0.205171
1601	S1	0.1	48	0.280871			22942	S1	0.1	48	0.182746
1618	S1	0.1	48	0.329068			2300	S1	0.1	48	0.438942
1625	S1	0.1	48	0.375101			2305	S1	0.1	48	0.439577
1626	S1	0.1	48	0.847531			2306	S1	0.1	48	0.301605
1638	S1	0.1	48	0.176382			2307	S1	0.1	48	0.315012
1644	S1	0.1	48	0.52416			2319	S1	0.1	48	0.3811
1648	S1	0.1	48	0.154937			2325	S1	0.1	48	0.300348
16571	S1	0.1	48	0.879855			2333	S1	0.1	48	0.138776
1669	S1	0.1	48	0.515353			2344	S1	0.1	48	0.340784
1679	S1	0.1	48	0.238387			2347	S1	0.1	48	0.314103
1687	S1	0.1	48	0.552758			2348	S1	0.1	48	0.577475
1701	S1	0.1	48	1.6108			2351	S1	0.1	48	0.152275
1717	S1	0.1	48	0.183351			2353	S1	0.1	48	0.282858
1720	S1	0.1	48	0.477034			2360	S1	0.1	48	0.408237
1721	S1	0.1	48	0.639017			2366	S1	0.1	48	0.218383
1739	S1	0.1	48	0.286852			2381	S1	0.1	48	0.260829
1741	S1	0.1	48	0.253422			2406	S1	0.1	48	0.289962
1743	S1	0.1	48	0.4218			2409	S1	0.1	48	0.234887
1763	S1	0.1	48	1.50955			2415	S1	0.1	48	0.268253
1770	S1	0.1	48	0.290801			2425	S1	0.1	48	0.0883133
1777	S1	0.1	48	0.199185			2429	S1	0.1	48	0.396697
1783	S1	0.1	48	0.607956			2448	S1	0.1	48	0.225559
1787	S1	0.1	48	0.330082			24532	S1	0.1	48	0.333431
1795	S1	0.1	48	0.316991			2460	S1	0.1	48	0.387696
1800	S1	0.1	48	0.107303			2472	S1	0.1	48	0.474835
1804	S1	0.1	48	0.78531			2473	S1	0.1	48	0.466522
1805	S1	0.1	48	0.271015			2481	S1	0.1	48	0.308479
1808	S1	0.1	48	0.190663			2483	S1	0.1	48	0.165072
1809	S1	0.1	48	0.232547			2499	S1	0.1	48	0.221793
1819	S1	0.1	48	0.183085			2504	S1	0.1	48	0.478691
1834	S1	0.1	48	0.383797			2509	S1	0.1	48	0.173808
1857	S1	0.1	48	0.792531			2559	S1	0.1	48	0.179624
1860	S1	0.1	48	0.245461			2567	S1	0.1	48	0.116841
1877	S1	0.1	48	0.418181			2570	S1	0.1	48	0.302844
1887	S1	0.1	48	0.359521			2590	S1	0.1	48	0.347798
1900	S1	0.1	48	0.502561			2593	S1	0.1	48	0.295167
19071	S1	0.1	48	0.300909			2595	S1	0.1	48	0.573821
1915	S1	0.1	48	0.455365			26001	S1	0.1	48	0.212184
1922	S1	0.1	48	0.485393			2611	S1	0.1	48	0.227824
1923	S1	0.1	48	1.33376			2641	S1	0.1	48	0.427625
1972	S1	0.1	48	0.644283			2666	S1	0.1	48	0.643046
1977	S1	0.1	48	0.246216			2669	S1	0.1	48	0.243685
1978	S1	0.1	48	0.519265			2671	S1	0.1	48	0.165946
1998	S1	0.1	48	0.194067			2703	S1	0.1	48	0.333215
2000	S1	0.1	48	0.326855			2704	S1	0.1	48	0.534452
20061	S1	0.1	48	0.262116			2713	S1	0.1	48	0.209517
2009	S1	0.1	48	0.632076			2719	S1	0.1	48	0.390496
2034	S1	0.1	48	0.496747			2730	S1	0.1	48	0.400875
2038	S1	0.1	48	0.490158			2734	S1	0.1	48	0.170051
2059	S1	0.1	48	0.160438			2744	S1	0.1	48	0.499858
2063	S1	0.1	48	0.324859			2747	S1	0.1	48	0.3305
20671	S1	0.1	48	0.550226			2775	S1	0.1	48	0.298334
2068	S1	0.1	48	0.197284			2781	S1	0.1	48	0.175577
2073	S1	0.1	48	0.231673			2787	S1	0.1	48	0.389709
2084	S1	0.1	48	0.19736			2819	S1	0.1	48	0.149605
2089	S1	0.1	48	0.220308			2822	S1	0.1	48	0.39944
2107	S1	0.1	48	0.230607			2824	S1	0.1	48	0.125974
21081	S1	0.1	48	0.571548			2831	S1	0.1	48	0.415744
2109	S1	0.1	48	0.31661			2832	S1	0.1	48	0.275642
2121	S1	0.1	48	0.238575			2852	S1	0.1	48	0.340754
2126	S1	0.1	48	1.32255			2862	S1	0.1	48	1.47295
2168	S1	0.1	48	0.344795			2863	S1	0.1	48	0.107611
2171	S1	0.1	48	0.495025			2891	S1	0.1	48	0.561322
2177	S1	0.1	48	0.548725			2901	S1	0.1	48	0.305648
2190	S1	0.1	48	0.536727			2916	S1	0.1	48	0.198351
2205	S1	0.1	48	0.25746			2920	S1	0.1	48	0.219097
2215	S1	0.1	48	0.214824			2924	S1	0.1	48	0.196282
2218	S1	0.1	48	0.450145			2927	S1	0.1	48	0.334907
2223	S1	0.1	48	0.48285			2939	S1	0.1	48	0.530924
2227	S1	0.1	48	0.528061			29581	S1	0.1	48	0.483293
2247	S1	0.1	48	0.148661			2964	S1	0.1	48	0.390251
2257	S1	0.1	48	0.137797			2965	S1	0.1	48	0.358837
2276	S1	0.1	48	0.490434			2989	S1	0.1	48	0.372949
2277	S1	0.1	48	0.231963			2994	S1	0.1	48	0.685131
2336	S1	0.1	48	0.255052			3005	S1	0.1	48	0.648795
2359	S1	0.1	48	0.155123			3012	S1	0.1	48	0.313573
2360	S1	0.1	48	0.201296			3025	S1	0.1	48	0.146768
2378	S1	0.1	48	0.135961			3067	S1	0.1	48	0.32226
2401	S1	0.1	48	0.368375			3070	S1	0.1	48	1.52752
2402	S1	0.1	48	0.323586			3071	S1	0.1	48	0.284696
2403	S1	0.1	48	0.337161			3080	S1	0.1	48	0.901662
2407	S1	0.1	48	0.137492			3088	S1	0.1	48	0.626312
2409	S1	0.1	48	0.278379			3092	S1	0.1	48	0.11634
2410	S1	0.1	48	0.278823			3096	S1	0.1	48	0.267551
2413	S1	0.1	48	0.355048			3103	S1	0.1	48	0.463627
2416	S1	0.1	48	0.567782			3116	S1	0.1	48	0.283791
2418	S1	0.1	48	0.625473			3123	S1	0.1	48	0.390447
2438	S1	0.1	48	0.31382			3175	S1	0.1	48	0.326627
2453	S1	0.1	48	0.162155			3186	S1	0.1	48	0.295675
2485	S1	0.1	48	0.547556			3195	S1	0.1	48	0.182796
24911	S1	0.1	48	0.342428			3200	S1	0.1	48	0.17415
2498	S1	0.1	48	0.384703			3213	S1	0.1	48	0.584921
2505	S1	0.1	48	0.366623			3219	S1	0.1	48	0.524774
25091	S1	0.1	48	0.411737			32241	S1	0.1	48	0.280874
2513	S1	0.1	48	0.167608			3233	S1	0.1	48	0.382898
2520	S1	0.1	48	0.468582			3241	S1	0.1	48	0.31568
2525	S1	0.1	48	1.03752			3243	S1	0.1	48	0.259254
2540	S1	0.1	48	0.304804			32661	S1	0.1	48	0.266118
2543	S1	0.1	48	0.672533			3286	S1	0.1	48	0.150949
2560	S1	0.1	48	0.376287			3290	S1	0.1	48	0.307024
2579	S1	0.1	48	0.363208			3295	S1	0.1	48	0.851437
2580	S1	0.1	48	0.218972			3314	S1	0.1	48	0.272167
2614	S1	0.1	48	0.277217			3329	S1	0.1	48	0.432625
2617	S1	0.1	48	0.295166			3337	S1	0.1	48	0.767677
2677	S1	0.1	48	0.374767			3344	S1	0.1	48	0.2606
2687	S1	0.1	48	0.407906			3347	S1	0.1	48	0.288083
2700	S1	0.1	48	0.193495			3357	S1	0.1	48	0.154251
2705	S1	0.1	48	0.243356			3359	S1	0.1	48	0.337888
2707	S1	0.1	48	0.308886			3373	S1	0.1	48	0.375167
2709	S1	0.1	48	0.220157			3405	S1	0.1	48	0.469857
2720	S1	0.1	48	0.185065			3406	S1	0.1	48	0.292116
2730	S1	0.1	48	0.429638			3441	S1	0.1	48	0.29734
2735	S1	0.1	48	0.428785			3451	S1	0.1	48	1.72335
2740	S1	0.1	48	0.230338			3459	S1	0.1	48	0.223093
2755	S1	0.1	48	0.506796			3465	S1	0.1	48	0.31849
2759	S1	0.1	48	0.418752			3473	S1	0.1	48	0.265224
2773	S1	0.1	48	0.220156			3478	S1	0.1	48	0.230187
2776	S1	0.1	48	0.32906			3496	S1	0.1	48	0.339266
2780	S1	0.1	48	0.314094			3499	S1	0.1	48	0.157619
2786	S1	0.1	48	0.206663			3502	S1	0.1	48	0.491552
2793	S1	0.1	48	0.241359			3524	S1	0.1	48	0.368101
2796	S1	0.1	48	0.229152			3532	S1	0.1	48	0.287151
2799	S1	0.1	48	0.410285			3551	S1	0.1	48	0.20956
2816	S1	0.1	48	0.280956			3557	S1	0.1	48	0.288746
2836	S1	0.1	48	0.217027			3603	S1	0.1	48	0.448316
2851	S1	0.1	48	0.593932			3609	S1	0.1	48	0.346152
2898	S1	0.1	48	0.51441			3615	S1	0.1	48	0.247203
2900	S1	0.1	48	1.14831			3622	S1	0.1	48	0.10694
2905	S1	0.1	48	0.246672			3625	S1	0.1	48	0.522066
2912	S1	0.1	48	0.225929			3669	S1	0.1	48	0.264436
2920	S1	0.1	48	0.379218			3700	S1	0.1	48	0.267414
2928	S1	0.1	48	0.515296			3703	S1	0.1	48	0.468503
2961	S1	0.1	48	0.673545			3710	S1	0.1	48	0.292484
29731	S1	0.1	48	0.552611			3717	S1	0.1	48	0.233778
2991	S1	0.1	48	0.51028			3730	S1	0.1	48	0.298482
2996	S1	0.1	48	0.803268			3750	S1	0.1	48	0.279168
3009	S1	0.1	48	1.51742			3757	S1	0.1	48	0.38579
3015	S1	0.1	48	0.446841			3764	S1	0.1	48	0.322913
3018	S1	0.1	48	0.406974			3768	S1	0.1	48	0.330256
3023	S1	0.1	48	0.596238			3771	S1	0.1	48	0.571555
3056	S1	0.1	48	0.181742			3772	S1	0.1	48	0.225834
3070	S1	0.1	48	0.376863			3785	S1	0.1	48	0.791217
3093	S1	0.1	48	0.593195			3802	S1	0.1	48	0.492149
3097	S1	0.1	48	0.527145			3806	S1	0.1	48	0.166214
3101	S1	0.1	48	0.409614			3810	S1	0.1	48	0.335104
3103	S1	0.1	48	0.64133			3828	S1	0.1	48	0.1756
3117	S1	0.1	48	0.196077			3856	S1	0.1	48	0.31586
3122	S1	0.1	48	0.18686			3861	S1	0.1	48	0.707127
3128	S1	0.1	48	0.152778			3877	S1	0.1	48	0.194049
3132	S1	0.1	48	0.279467			3882	S1	0.1	48	0.347501
3138	S1	0.1	48	0.173816			3900	S1	0.1	48	0.216353
3145	S1	0.1	48	0.297839			3914	S1	0.1	48	0.21139
3147	S1	0.1	48	0.312241			3917	S1	0.1	48	0.0898278
3154	S1	0.1	48	0.291351			3929	S1	0.1	48	0.361669
31592	S1	0.1	48	0.218002			3934	S1	0.1	48	0.4284
3161	S1	0.1	48	0.178872			3935	S1	0.1	48	0.368687
3173	S1	0.1	48	0.472884			3939	S1	0.1	48	0.652134
3178	S1	0.1	48	0.44784			3943	S1	0.1	48	0.129951
3179	S1	0.1	48	0.256414			3952	S1	0.1	48	0.236771
3196	S1	0.1	48	0.660113			3954	S1	0.1	48	0.488599
3213	S1	0.1	48	0.12138			3968	S1	0.1	48	0.239129
3216	S1	0.1	48	0.132654			3978	S1	0.1	48	0.250171
3220	S1	0.1	48	0.364084			3979	S1	0.1	48	0.446168
3243	S1	0.1	48	0.281917			3980	S1	0.1	48	0.688145
3249	S1	0.1	48	0.45395			3982	S1	0.1	48	0.13342
3256	S1	0.1	48	0.764953			3987	S1	0.1	48	0.395543
3263	S1	0.1	48	0.296255			3991	S1	0.1	48	0.299788
32691	S1	0.1	48	0.282579			4000	S1	0.1	48	0.192837
3272	S1	0.1	48	0.225829			40141	S1	0.1	48	0.845248
3278	S1	0.1	48	0.103878			4023	S1	0.1	48	0.330382
3280	S1	0.1	48	0.968784			4026	S1	0.1	48	0.175296
3307	S1	0.1	48	0.264689			4032	S1	0.1	48	0.33011
3312	S1	0.1	48	0.380229			4038	S1	0.1	48	0.967825
3322	S1	0.1	48	0.400084			4046	S1	0.1	48	0.256851
3323	S1	0.1	48	0.616591			4048	S1	0.1	48	0.178206
3357	S1	0.1	48	0.508531			4053	S1	0.1	48	1.49637
3366	S1	0.1	48	0.19407			4059	S1	0.1	48	0.227291
3375	S1	0.1	48	0.339582			4060	S1	0.1	48	0.739494
3376	S1	0.1	48	1.15838			4067	S1	0.1	48	0.2665
3377	S1	0.1	48	0.401727			4087	S1	0.1	48	0.361623
3398	S1	0.1	48	0.815688			4096	S1	0.1	48	0.285117
3400	S1	0.1	48	0.111848			4102	S1	0.1	48	0.445267
3407	S1	0.1	48	0.126993			4108	S1	0.1	48	0.151936
3424	S1	0.1	48	0.568605			4132	S1	0.1	48	0.808392
3433	S1	0.1	48	0.451134			4133	S1	0.1	48	0.199
3462	S1	0.1	48	0.491232			4137	S1	0.1	48	0.796348
3463	S1	0.1	48	0.208891			4153	S1	0.1	48	0.209517
3474	S1	0.1	48	0.587444			4154	S1	0.1	48	0.36296
3487	S1	0.1	48	0.301649			4158	S1	0.1	48	0.263229
3490	S1	0.1	48	0.388289			4178	S1	0.1	48	0.355769
3494	S1	0.1	48	1.00672			4268	S1	0.1	48	0.254724
3497	S1	0.1	48	0.157249			4278	S1	0.1	48	0.222567
3503	S1	0.1	48	0.155284			4281	S1	0.1	48	0.607391
3505	S1	0.1	48	0.173948			4283	S1	0.1	48	0.477623
3509	S1	0.1	48	0.1886			4288	S1	0.1	48	0.312481
3527	S1	0.1	48	0.402501			4291	S1	0.1	48	0.214848
35311	S1	0.1	48	1.34199			4293	S1	0.1	48	0.669852
3532	S1	0.1	48	0.477914			4298	S1	0.1	48	0.244256
35371	S1	0.1	48	0.524386			4315	S1	0.1	48	0.505967
3539	S1	0.1	48	0.334673			4322	S1	0.1	48	0.247225
3543	S1	0.1	48	0.345233			4328	S1	0.1	48	0.20539
3549	S1	0.1	48	0.261794			4329	S1	0.1	48	0.228148
3553	S1	0.1	48	0.27751			4331	S1	0.1	48	0.383028
3558	S1	0.1	48	0.416809			4347	S1	0.1	48	1.74341
3570	S1	0.1	48	0.395501			4352	S1	0.1	48	0.339314
3574	S1	0.1	48	0.337012			4358	S1	0.1	48	0.241076
3579	S1	0.1	48	0.304203			4368	S1	0.1	48	0.137225
3596	S1	0.1	48	0.322744			4388	S1	0.1	48	0.345176
3598	S1	0.1	48	0.335883			4403	S1	0.1	48	0.328206
3600	S1	0.1	48	0.226971			4408	S1	0.1	48	0.362341
36131	S1	0.1	48	0.385899			4422	S1	0.1	48	0.217181
3623	S1	0.1	48	0.208398			4433	S1	0.1	48	0.408788
3624	S1	0.1	48	0.306251			4447	S1	0.1	48	0.302397
3633	S1	0.1	48	0.255596			4448	S1	0.1	48	0.653263
3667	S1	0.1	48	0.991848			4453	S1	0.1	48	0.395096
3669	S1	0.1	48	0.382213			4469	S1	0.1	48	0.770945
3672	S1	0.1	48	0.931151			4470	S1	0.1	48	0.196616
3687	S1	0.1	48	0.205507			4475	S1	0.1	48	0.367269
3690	S1	0.1	48	0.529079			4478	S1	0.1	48	0.325458
3726	S1	0.1	48	0.214846			4495	S1	0.1	48	0.157243
3744	S1	0.1	48	0.844944			4496	S1	0.1	48	0.167411
3794	S1	0.1	48	0.298823			4504	S1	0.1	48	0.295195
3796	S1	0.1	48	0.467524			4510	S1	0.1	48	0.530672
3801	S1	0.1	48	0.39448			4518	S1	0.1	48	0.920304
3808	S1	0.1	48	0.257614			4531	S1	0.1	48	0.12339
3837	S1	0.1	48	0.0942894			45441	S1	0.1	48	0.258373
3847	S1	0.1	48	0.242394			4553	S1	0.1	48	0.243705
3871	S1	0.1	48	0.433924			4556	S1	0.1	48	0.312169
3878	S1	0.1	48	0.234809			4563	S1	0.1	48	0.214861
3890	S1	0.1	48	0.398361			4564	S1	0.1	48	0.219785
39241	S1	0.1	48	0.202589			4565	S1	0.1	48	0.200193
3980	S1	0.1	48	0.475726			4576	S1	0.1	48	0.343502
3986	S1	0.1	48	0.242736			4594	S1	0.1	48	0.207329
3989	S1	0.1	48	1.54881			4609	S1	0.1	48	0.136946
39911	S1	0.1	48	0.280147			4614	S1	0.1	48	0.380573
3994	S1	0.1	48	2.06101			4666	S1	0.1	48	0.160472
4003	S1	0.1	48	0.335431			4667	S1	0.1	48	0.215283
4004	S1	0.1	48	0.119896			4682	S1	0.1	48	0.194126
4007	S1	0.1	48	0.368958			4688	S1	0.1	48	0.223331
4012	S1	0.1	48	2.08734			4695	S1	0.1	48	0.531459
4024	S1	0.1	48	0.21539			4713	S1	0.1	48	0.334228
4036	S1	0.1	48	0.186243			4728	S1	0.1	48	0.197542
4046	S1	0.1	48	0.146334			4732	S1	0.1	48	0.166254
4057	S1	0.1	48	0.150743			4736	S1	0.1	48	0.42622
4064	S1	0.1	48	0.373271			4740	S1	0.1	48	0.398481
4065	S1	0.1	48	0.28956			4766	S1	0.1	48	0.701556
4086	S1	0.1	48	0.23327			47841	S1	0.1	48	0.316403
4101	S1	0.1	48	1.34721			4791	S1	0.1	48	0.17132
4126	S1	0.1	48	0.367805			47951	S1	0.1	48	0.378747
4130	S1	0.1	48	0.197047			4846	S1	0.1	48	0.308339
4142	S1	0.1	48	0.397429			4848	S1	0.1	48	0.3108
4157	S1	0.1	48	0.478121			4851	S1	0.1	48	0.513876
4161	S1	0.1	48	0.432416			4862	S1	0.1	48	0.308067
4167	S1	0.1	48	0.155423			4880	S1	0.1	48	0.368183
4169	S1	0.1	48	0.178095			4899	S1	0.1	48	0.297423
4172	S1	0.1	48	0.379019			4932	S1	0.1	48	0.518024
4179	S1	0.1	48	0.355939			4935	S1	0.1	48	0.470451
4180	S1	0.1	48	0.199955			4936	S1	0.1	48	0.18935
4198	S1	0.1	48	0.063434			4939	S1	0.1	48	0.205211
4202	S1	0.1	48	0.296454			4943	S1	0.1	48	0.42541
4203	S1	0.1	48	0.190878			4946	S1	0.1	48	0.426532
42351	S1	0.1	48	0.771223			4948	S1	0.1	48	0.11504
4236	S1	0.1	48	0.689746			4951	S1	0.1	48	0.604118
4267	S1	0.1	48	0.156053			4980	S1	0.1	48	0.194843
4280	S1	0.1	48	0.165822			4982	S1	0.1	48	0.342826
4290	S1	0.1	48	0.159759			4983	S1	0.1	48	0.420992
4291	S1	0.1	48	0.258321			4985	S1	0.1	48	0.442608
4297	S1	0.1	48	0.185425			4987	S1	0.1	48	0.120527
4312	S1	0.1	48	0.520683			4988	S1	0.1	48	0.405908
4334	S1	0.1	48	0.432595			4995	S1	0.1	48	0.400458
4366	S1	0.1	48	0.521937			4998	S1	0.1	48	0.319657
4367	S1	0.1	48	0.21804			5003	S1	0.1	48	0.239128
4393	S1	0.1	48	0.302829			5019	S1	0.1	48	0.302272
4411	S1	0.1	48	0.31173			5023	S1	0.1	48	0.763881
4419	S1	0.1	48	0.895654			50331	S1	0.1	48	0.129141
4425	S1	0.1	48	0.493362			5054	S1	0.1	48	0.213846
4431	S1	0.1	48	0.191192			5055	S1	0.1	48	0.304435
4437	S1	0.1	48	0.464317			5060	S1	0.1	48	0.227562
4446	S1	0.1	48	0.999988			5061	S1	0.1	48	0.193493
4449	S1	0.1	48	0.615864			50691	S1	0.1	48	0.183195
4454	S1	0.1	48	0.261896			5073	S1	0.1	48	0.143125
4455	S1	0.1	48	0.509339			5081	S1	0.1	48	0.605499
4469	S1	0.1	48	0.530929			5100	S1	0.1	48	0.154464
4473	S1	0.1	48	0.100741			5105	S1	0.1	48	0.530069
4481	S1	0.1	48	0.665846			5116	S1	0.1	48	0.175221
4484	S1	0.1	48	0.277763			5118	S1	0.1	48	0.207524
4492	S1	0.1	48	0.270066			5138	S1	0.1	48	0.223923
4499	S1	0.1	48	0.341521			5147	S1	0.1	48	0.143803
4511	S1	0.1	48	1.83631			5153	S1	0.1	48	0.174197
4517	S1	0.1	48	0.185008			5176	S1	0.1	48	0.316014
4519	S1	0.1	48	1.26922			5177	S1	0.1	48	0.319065
4521	S1	0.1	48	0.362031			5191	S1	0.1	48	0.193367
4529	S1	0.1	48	0.525957			5194	S1	0.1	48	0.552287
4534	S1	0.1	48	0.516865			5201	S1	0.1	48	0.587381
45471	S1	0.1	48	0.492275			5207	S1	0.1	48	0.786906
4552	S1	0.1	48	0.544208			5208	S1	0.1	48	0.152111
4556	S1	0.1	48	0.270958			5210	S1	0.1	48	0.438621
4561	S1	0.1	48	0.352118			5211	S1	0.1	48	0.452635
4571	S1	0.1	48	0.166948			5229	S1	0.1	48	0.332657
4586	S1	0.1	48	0.342033			5230	S1	0.1	48	0.268708
4590	S1	0.1	48	0.227424			5235	S1	0.1	48	0.0335632
4603	S1	0.1	48	0.421469			5240	S1	0.1	48	0.250297
4610	S1	0.1	48	0.207927			5246	S1	0.1	48	0.3548
4626	S1	0.1	48	0.439475			5248	S1	0.1	48	0.226423
4635	S1	0.1	48	0.277005			5282	S1	0.1	48	0.518741
46481	S1	0.1	48	1.7205			5284	S1	0.1	48	0.162062
4657	S1	0.1	48	0.139554			5292	S1	0.1	48	0.505095
4678	S1	0.1	48	0.615952			5305	S1	0.1	48	0.505041
4696	S1	0.1	48	0.413361			5322	S1	0.1	48	0.248591
4702	S1	0.1	48	0.563118			5335	S1	0.1	48	1.3647
4719	S1	0.1	48	0.240115			5361	S1	0.1	48	0.160276
47481	S1	0.1	48	0.342868			5381	S1	0.1	48	0.276831
4754	S1	0.1	48	0.347596			5384	S1	0.1	48	0.282249
4756	S1	0.1	48	0.909741			5397	S1	0.1	48	0.25431
4779	S1	0.1	48	0.326441			5399	S1	0.1	48	0.612314
4791	S1	0.1	48	0.153502			5404	S1	0.1	48	0.232776
4798	S1	0.1	48	0.162725			5408	S1	0.1	48	0.147855
4806	S1	0.1	48	0.892832			5424	S1	0.1	48	0.388847
4810	S1	0.1	48	0.574074			5427	S1	0.1	48	0.176981
48251	S1	0.1	48	0.231707			5438	S1	0.1	48	0.585295
48371	S1	0.1	48	0.505167			5452	S1	0.1	48	0.232518
4843	S1	0.1	48	0.390188			5459	S1	0.1	48	0.166794
4849	S1	0.1	48	0.497029			5465	S1	0.1	48	0.445014
4863	S1	0.1	48	0.32389			5495	S1	0.1	48	0.366959
4864	S1	0.1	48	0.203551			5505	S1	0.1	48	0.359465
4886	S1	0.1	48	0.761183			5512	S1	0.1	48	1.13708
4891	S1	0.1	48	1.24772			5523	S1	0.1	48	0.331582
4903	S1	0.1	48	0.359175			5524	S1	0.1	48	0.372347
4904	S1	0.1	48	0.324044			5546	S1	0.1	48	0.31683
4935	S1	0.1	48	0.355834			5559	S1	0.1	48	0.346461
4937	S1	0.1	48	0.947854			5564	S1	0.1	48	0.297409
4954	S1	0.1	48	0.167381			5574	S1	0.1	48	0.31754
4969	S1	0.1	48	0.170742			5596	S1	0.1	48	0.19417
4972	S1	0.1	48	0.661572			5615	S1	0.1	48	0.231975
4989	S1	0.1	48	0.269822			5628	S1	0.1	48	0.488423
4996	S1	0.1	48	0.343172			5631	S1	0.1	48	0.276428
5003	S1	0.1	48	0.396475			5636	S1	0.1	48	0.539271
5008	S1	0.1	48	0.218304			5649	S1	0.1	48	0.204909
5018	S1	0.1	48	0.181772			5652	S1	0.1	48	0.350951
5029	S1	0.1	48	1.27209			5655	S1	0.1	48	0.818059
5037	S1	0.1	48	0.218009			5663	S1	0.1	48	0.269812
5046	S1	0.1	48	1.53542			5664	S1	0.1	48	0.766735
5053	S1	0.1	48	1.29868			5674	S1	0.1	48	0.440547
5055	S1	0.1	48	0.219562			5691	S1	0.1	48	0.386157
5060	S1	0.1	48	0.286963			5692	S1	0.1	48	0.345118
5063	S1	0.1	48	0.537085			5694	S1	0.1	48	0.277899
5066	S1	0.1	48	0.179545			5700	S1	0.1	48	0.273247
5077	S1	0.1	48	0.217769			5715	S1	0.1	48	0.575024
50931	S1	0.1	48	0.2623			5718	S1	0.1	48	0.497441
5103	S1	0.1	48	0.166118			5721	S1	0.1	48	0.218233
5127	S1	0.1	48	0.18237			5723	S1	0.1	48	0.436138
5136	S1	0.1	48	0.170469			5724	S1	0.1	48	0.328234
5140	S1	0.1	48	1.14008			5732	S1	0.1	48	0.311834
5141	S1	0.1	48	0.384478			5733	S1	0.1	48	0.882422
5156	S1	0.1	48	0.290704			57341	S1	0.1	48	0.289288
51571	S1	0.1	48	0.261684			5772	S1	0.1	48	0.267985
5161	S1	0.1	48	0.174145			5776	S1	0.1	48	0.0981963
5178	S1	0.1	48	0.179225			5778	S1	0.1	48	0.191906
5180	S1	0.1	48	0.386071			5784	S1	0.1	48	0.214654
5188	S1	0.1	48	0.133888			5785	S1	0.1	48	0.455905
5215	S1	0.1	48	0.417159			5786	S1	0.1	48	0.277666
5229	S1	0.1	48	0.334399			5791	S1	0.1	48	0.134703
5246	S1	0.1	48	0.224526			5795	S1	0.1	48	0.225468
5256	S1	0.1	48	0.280151			5805	S1	0.1	48	0.553256
5257	S1	0.1	48	1.28156			5820	S1	0.1	48	0.262928
5264	S1	0.1	48	0.357018			5827	S1	0.1	48	0.253133
5265	S1	0.1	48	0.206536			58291	S1	0.1	48	0.447066
5269	S1	0.1	48	0.202533			5833	S1	0.1	48	0.191208
5274	S1	0.1	48	0.330274			5834	S1	0.1	48	0.31733
5276	S1	0.1	48	0.356577			5851	S1	0.1	48	0.468269
5284	S1	0.1	48	0.322193			5865	S1	0.1	48	0.3304
5292	S1	0.1	48	0.437854			5871	S1	0.1	48	0.27649
5297	S1	0.1	48	0.461316			5880	S1	0.1	48	0.409547
53031	S1	0.1	48	0.657757			5881	S1	0.1	48	0.22865
5317	S1	0.1	48	0.164029			5887	S1	0.1	48	0.271945
5337	S1	0.1	48	0.289302			5897	S1	0.1	48	0.510229
5347	S1	0.1	48	0.650251			59021	S1	0.1	48	0.387448
5367	S1	0.1	48	0.759387			5932	S1	0.1	48	0.166932
5375	S1	0.1	48	0.454206			5937	S1	0.1	48	0.236289
5383	S1	0.1	48	0.886293			5971	S1	0.1	48	0.346465
5391	S1	0.1	48	0.226186			5974	S1	0.1	48	0.290549
54101	S1	0.1	48	0.618964			5980	S1	0.1	48	0.238012
5411	S1	0.1	48	0.303297			5993	S1	0.1	48	0.482185
5414	S1	0.1	48	0.153978			6005	S1	0.1	48	1.05228
[truncated: 142,718 more rows]

## Sheet: ED_Figure9g
Nuclear Offset
Epo Concentration	S1		S2		S3
0.01	0.353334	0.335935	0.365355	0.343378	0.359104	0.34915
0.1	0.314472	0.305999	0.330361	0.319614	0.334815	0.322308
1	0.281701	0.275893	0.312232	0.303399	0.308879	0.293601
10	0.271007	0.236315	0.294726	0.261955	0.2951	0.265111
20	0.259051	0.239707	0.280776	0.264057	0.283022	0.270495
