# Supplementary material for: EpoR stimulates rapid cycling and larger red cells during mouse and human erythropoiesis
Source: Nat Commun. 2021 Dec 17;12:7334. doi: 10.1038/s41467-021-27562-4 (PMC8683474; doi:10.1038/s41467-021-27562-4)
Supplement: Supplementary file 3 — Source Data [file 41467_2021_27562_MOESM3_ESM.zip › Source_Data/Extended Data Figure 11 source data.xlsx]

## Sheet: ED_Figure11a
p27KIP1 mRNA
Time (h)	S1 MiCD4 p27 1-10			S1 MiCD4-V 1-10			S1 MiCD4 p27 1-5			S1 MiCD4-V 1-5
24	130.558			1			122.331			1
48	389.065			143.613			263.973			89.9446
72	545.479			48.7412			347.137			20.8755

## Sheet: ED_Figure11b
Cell number (hCD4+ AnnexinV-)
Time (h)	S1 MiCD4 p27 1:5			S1 MiCD4 V 1:5			S1 MiCD4 p27 1:10			S1 MiCD4 V 1:10
24	220000	220000	220000	89628.5	89628.5	89628.5	150000	150000	150000	75000	75000	75000
48	1.00378e+06	828294	863391	2.48583e+06	2.90531e+06	2.36153e+06	1.32051e+06	1.34615e+06	1.14103e+06	2.74815e+06	2.58326e+06	2.47334e+06
72	631795	657331	637469	2.42653e+06	2.70044e+06	2.65281e+06	767108	1.1137e+06	988888	3.03289e+06	2.65378e+06	2.27972e+06

## Sheet: ED_Figure11c
Cell viability
Time (h)	S1 MiCD4 p27 1:5			S1 MiCD4 V 1:5			S1 MiCD4 p27 1:10			S1 MiCD4 V 1:10
0	96	97	97	96	97	97	96	97	97	96	97	97
24	95	92	97	97	96	97	95	95	98	96	98	96
48	90	87	87	92	95	89	87	91	88	92	94	90
72	70	56	67	70	65	77	56	69	67	67	68	76

## Sheet: ED_Figure11d-f
Object Number	Sample	Timepoint	Nuclear Offset	Cell Diameter	Nuclear Area
83411	S1_MiCD4_p27_1-10	24	0.204747	9.85351	56
83434	S1_MiCD4_p27_1-10	24	0.215139	8.8966	39
83554	S1_MiCD4_p27_1-10	24	0.176494	7.23517	42
83571	S1_MiCD4_p27_1-10	24	0.198134	7.72459	39
83574	S1_MiCD4_p27_1-10	24	0.142509	7.59273	44
83576	S1_MiCD4_p27_1-10	24	0.333594	8.36562	28
83587	S1_MiCD4_p27_1-10	24	0.168149	9.28949	59
83598	S1_MiCD4_p27_1-10	24	0.248939	7.76827	31
83655	S1_MiCD4_p27_1-10	24	0.140519	10.3177	72
83661	S1_MiCD4_p27_1-10	24	0.261824	8.07026	43
83675	S1_MiCD4_p27_1-10	24	0.110839	11.3631	57
83690	S1_MiCD4_p27_1-10	24	0.186407	8.36562	39
83693	S1_MiCD4_p27_1-10	24	0.115211	9.28949	30
83701	S1_MiCD4_p27_1-10	24	0.181586	9.48088	51
83716	S1_MiCD4_p27_1-10	24	0.200497	10.3871	54
83731	S1_MiCD4_p27_1-10	24	0.230094	11.3935	61
83733	S1_MiCD4_p27_1-10	24	0.257351	8.07026	41
83816	S1_MiCD4_p27_1-10	24	0.246207	8.02752	48
83830	S1_MiCD4_p27_1-10	24	0.141223	9.44287	45
83850	S1_MiCD4_p27_1-10	24	0.175591	8.36562	36
83858	S1_MiCD4_p27_1-10	24	0.190032	10.1773	57
83863	S1_MiCD4_p27_1-10	24	0.228899	9.32804	71
83869	S1_MiCD4_p27_1-10	24	0.136017	10.6593	58
83887	S1_MiCD4_p27_1-10	24	0.233311	8.40728	40
83890	S1_MiCD4_p27_1-10	24	0.0956233	10.6927	70
83897	S1_MiCD4_p27_1-10	24	0.182812	11.777	67
83916	S1_MiCD4_p27_1-10	24	0.154566	8.85656	34
83936	S1_MiCD4_p27_1-10	24	0.237562	11.1147	56
83957	S1_MiCD4_p27_1-10	24	0.187582	9.13396	41
83970	S1_MiCD4_p27_1-10	24	0.190722	8.73565	68
83981	S1_MiCD4_p27_1-10	24	0.165179	9.78006	54
83985	S1_MiCD4_p27_1-10	24	0.182734	9.55648	49
84009	S1_MiCD4_p27_1-10	24	0.180065	9.212	46
84125	S1_MiCD4_p27_1-10	24	0.178047	10.4902	63
84127	S1_MiCD4_p27_1-10	24	0.258288	9.36645	49
84239	S1_MiCD4_p27_1-10	24	0.214663	7.76827	34
84259	S1_MiCD4_p27_1-10	24	0.21456	9.09473	54
84312	S1_MiCD4_p27_1-10	24	0.0731606	9.25081	56
84329	S1_MiCD4_p27_1-10	24	0.283547	10.2828	103
84340	S1_MiCD4_p27_1-10	24	0.10153	11.9739	68
84374	S1_MiCD4_p27_1-10	24	0.301616	7.8985	43
84392	S1_MiCD4_p27_1-10	24	0.139454	8.02752	40
84428	S1_MiCD4_p27_1-10	24	0.243125	7.85523	42
84498	S1_MiCD4_p27_1-10	24	0.155884	9.66888	49
84537	S1_MiCD4_p27_1-10	24	0.121653	9.85351	71
84540	S1_MiCD4_p27_1-10	24	0.311755	8.77609	63
84631	S1_MiCD4_p27_1-10	24	0.168946	10.1063	34
84637	S1_MiCD4_p27_1-10	24	0.21606	10.2126	52
84766	S1_MiCD4_p27_1-10	24	0.187997	9.40473	57
84787	S1_MiCD4_p27_1-10	24	0.129097	9.63155	51
84805	S1_MiCD4_p27_1-10	24	0.148633	10.592	62
84806	S1_MiCD4_p27_1-10	24	0.208664	9.01588	49
84824	S1_MiCD4_p27_1-10	24	0.136495	11.8622	74
84836	S1_MiCD4_p27_1-10	24	0.11517	8.81639	63
84865	S1_MiCD4_p27_1-10	24	0.0970182	10.3525	49
84885	S1_MiCD4_p27_1-10	24	0.157295	9.212	41
84912	S1_MiCD4_p27_1-10	24	0.22623	8.53143	51
84926	S1_MiCD4_p27_1-10	24	0.0817567	8.93649	59
84960	S1_MiCD4_p27_1-10	24	0.0820727	10.2828	56
84961	S1_MiCD4_p27_1-10	24	0.112586	9.96266	41
84991	S1_MiCD4_p27_1-10	24	0.133756	8.15532	34
84997	S1_MiCD4_p27_1-10	24	0.109036	9.212	70
85022	S1_MiCD4_p27_1-10	24	0.163098	10.6257	61
85095	S1_MiCD4_p27_1-10	24	0.12717	10.6593	66
85096	S1_MiCD4_p27_1-10	24	0.239413	9.81685	48
85098	S1_MiCD4_p27_1-10	24	0.187992	9.99877	63
85245	S1_MiCD4_p27_1-10	24	0.0808338	9.48088	50
85270	S1_MiCD4_p27_1-10	24	0.131492	10.8903	86
85356	S1_MiCD4_p27_1-10	24	0.238715	8.49018	45
85388	S1_MiCD4_p27_1-10	24	0.132698	10.6257	47
85398	S1_MiCD4_p27_1-10	24	0.177717	9.92641	54
85432	S1_MiCD4_p27_1-10	24	0.159377	8.57255	47
85467	S1_MiCD4_p27_1-10	24	0.161364	10.5582	60
85479	S1_MiCD4_p27_1-10	24	0.148518	9.48088	51
85487	S1_MiCD4_p27_1-10	24	0.141879	9.28949	58
85509	S1_MiCD4_p27_1-10	24	0.199909	7.0073	35
85546	S1_MiCD4_p27_1-10	24	0.116945	12.0563	83
85623	S1_MiCD4_p27_1-10	24	0.1626	9.25081	46
85662	S1_MiCD4_p27_1-10	24	0.225279	8.36562	53
85725	S1_MiCD4_p27_1-10	24	0.125808	11.2089	72
85742	S1_MiCD4_p27_1-10	24	0.222772	9.66888	53
85746	S1_MiCD4_p27_1-10	24	0.132964	10.3177	51
85754	S1_MiCD4_p27_1-10	24	0.108553	10.8577	55
85777	S1_MiCD4_p27_1-10	24	0.306793	8.93649	45
85792	S1_MiCD4_p27_1-10	24	0.209124	8.4488	35
85793	S1_MiCD4_p27_1-10	24	0.18806	11.1776	72
85825	S1_MiCD4_p27_1-10	24	0.196607	10.456	55
85850	S1_MiCD4_p27_1-10	24	0.180012	8.28191	39
85854	S1_MiCD4_p27_1-10	24	0.185543	11.514	78
85869	S1_MiCD4_p27_1-10	24	0.229389	9.66888	54
85875	S1_MiCD4_p27_1-10	24	0.207795	9.212	42
85892	S1_MiCD4_p27_1-10	24	0.170587	7.76827	43
85906	S1_MiCD4_p27_1-10	24	0.294254	11.2089	85
85911	S1_MiCD4_p27_1-10	24	0.124961	10.3525	58
85920	S1_MiCD4_p27_1-10	24	0.10659	8.57255	37
85975	S1_MiCD4_p27_1-10	24	0.177848	11.6614	70
85994	S1_MiCD4_p27_1-10	24	0.183143	8.53143	29
86004	S1_MiCD4_p27_1-10	24	0.105532	9.70608	51
86037	S1_MiCD4_p27_1-10	24	0.0992922	10.726	78
86063	S1_MiCD4_p27_1-10	24	0.0749296	10.5582	43
86082	S1_MiCD4_p27_1-10	24	0.181208	9.13396	42
86102	S1_MiCD4_p27_1-10	24	0.186398	9.25081	53
86109	S1_MiCD4_p27_1-10	24	0.133756	10.6593	54
86127	S1_MiCD4_p27_1-10	24	0.136821	10.3871	67
86152	S1_MiCD4_p27_1-10	24	0.221831	11.777	81
86184	S1_MiCD4_p27_1-10	24	0.0866244	9.48088	59
86185	S1_MiCD4_p27_1-10	24	0.209668	10.2828	69
86237	S1_MiCD4_p27_1-10	24	0.235553	9.40473	46
86240	S1_MiCD4_p27_1-10	24	0.303351	10.726	70
86257	S1_MiCD4_p27_1-10	24	0.216717	8.69508	66
86260	S1_MiCD4_p27_1-10	24	0.119757	10.2828	52
86261	S1_MiCD4_p27_1-10	24	0.187105	8.23985	43
86264	S1_MiCD4_p27_1-10	24	0.412202	9.89003	48
86308	S1_MiCD4_p27_1-10	24	0.211091	9.09473	40
86351	S1_MiCD4_p27_1-10	24	0.198684	11.777	67
86358	S1_MiCD4_p27_1-10	24	0.173542	7.85523	31
86383	S1_MiCD4_p27_1-10	24	0.119643	8.40728	41
86415	S1_MiCD4_p27_1-10	24	0.219611	7.76827	44
86424	S1_MiCD4_p27_1-10	24	0.0842192	9.92641	51
86432	S1_MiCD4_p27_1-10	24	0.23588	6.82257	33
86463	S1_MiCD4_p27_1-10	24	0.121078	9.74314	40
86545	S1_MiCD4_p27_1-10	24	0.214514	9.51875	45
86631	S1_MiCD4_p27_1-10	24	0.150448	10.0348	68
86633	S1_MiCD4_p27_1-10	24	0.132606	8.4488	40
86639	S1_MiCD4_p27_1-10	24	0.176465	7.63682	50
86654	S1_MiCD4_p27_1-10	24	0.156064	10.4216	45
86674	S1_MiCD4_p27_1-10	24	0.173046	8.73565	45
86675	S1_MiCD4_p27_1-10	24	0.175639	9.66888	38
86723	S1_MiCD4_p27_1-10	24	0.202667	8.85656	48
86728	S1_MiCD4_p27_1-10	24	0.127311	8.4488	49
86746	S1_MiCD4_p27_1-10	24	0.135688	9.59408	40
86755	S1_MiCD4_p27_1-10	24	0.137125	9.13396	45
86759	S1_MiCD4_p27_1-10	24	0.297924	9.78006	64
86784	S1_MiCD4_p27_1-10	24	0.176679	8.93649	41
86825	S1_MiCD4_p27_1-10	24	0.580186	7.54851	35
86847	S1_MiCD4_p27_1-10	24	0.333185	7.09885	45
86911	S1_MiCD4_p27_1-10	24	0.193446	8.93649	41
86912	S1_MiCD4_p27_1-10	24	0.135788	8.73565	67
86916	S1_MiCD4_p27_1-10	24	0.178378	10.8903	54
86955	S1_MiCD4_p27_1-10	24	0.133238	10.9551	64
86960	S1_MiCD4_p27_1-10	24	0.126427	8.19765	52
86984	S1_MiCD4_p27_1-10	24	0.169451	10.2478	53
86985	S1_MiCD4_p27_1-10	24	0.289042	7.14443	39
87000	S1_MiCD4_p27_1-10	24	0.114601	9.78006	46
87027	S1_MiCD4_p27_1-10	24	0.144936	10.9873	73
87051	S1_MiCD4_p27_1-10	24	0.169274	9.40473	40
87066	S1_MiCD4_p27_1-10	24	0.821875	9.32804	39
87075	S1_MiCD4_p27_1-10	24	0.164183	8.57255	47
87096	S1_MiCD4_p27_1-10	24	0.146208	9.92641	67
87115	S1_MiCD4_p27_1-10	24	0.243211	8.36562	49
87116	S1_MiCD4_p27_1-10	24	0.662066	8.93649	39
87121	S1_MiCD4_p27_1-10	24	0.229855	9.74314	54
87165	S1_MiCD4_p27_1-10	24	0.149487	11.8339	73
87185	S1_MiCD4_p27_1-10	24	0.147146	9.89003	49
87242	S1_MiCD4_p27_1-10	24	0.104258	10.6593	47
87261	S1_MiCD4_p27_1-10	24	0.195526	10.1773	44
87263	S1_MiCD4_p27_1-10	24	0.107653	11.454	50
87266	S1_MiCD4_p27_1-10	24	0.233674	10.9551	56
87285	S1_MiCD4_p27_1-10	24	0.199318	10.5582	51
87293	S1_MiCD4_p27_1-10	24	0.343093	8.77609	58
87295	S1_MiCD4_p27_1-10	24	0.225231	8.57255	44
87297	S1_MiCD4_p27_1-10	24	0.193957	9.13396	55
87318	S1_MiCD4_p27_1-10	24	0.185197	8.97626	45
87341	S1_MiCD4_p27_1-10	24	0.0500351	10.726	83
87352	S1_MiCD4_p27_1-10	24	0.163318	9.63155	44
87366	S1_MiCD4_p27_1-10	24	0.0689431	7.50415	39
87400	S1_MiCD4_p27_1-10	24	0.269806	10.592	45
87426	S1_MiCD4_p27_1-10	24	0.163942	8.4488	40
87450	S1_MiCD4_p27_1-10	24	0.0883856	8.65437	54
87453	S1_MiCD4_p27_1-10	24	0.143366	10.3871	57
87499	S1_MiCD4_p27_1-10	24	0.251127	8.77609	54
87507	S1_MiCD4_p27_1-10	24	0.148159	10.5582	49
87520	S1_MiCD4_p27_1-10	24	0.230234	8.85656	46
87523	S1_MiCD4_p27_1-10	24	0.040198	8.36562	49
87576	S1_MiCD4_p27_1-10	24	0.195175	10.0706	57
87587	S1_MiCD4_p27_1-10	24	0.287727	9.44287	42
87588	S1_MiCD4_p27_1-10	24	0.177624	7.54851	31
87605	S1_MiCD4_p27_1-10	24	0.0955059	8.49018	50
87606	S1_MiCD4_p27_1-10	24	0.198266	10.3525	65
87645	S1_MiCD4_p27_1-10	24	0.204557	9.48088	43
87675	S1_MiCD4_p27_1-10	24	0.108047	10.5243	55
87685	S1_MiCD4_p27_1-10	24	0.144276	11.3935	55
87719	S1_MiCD4_p27_1-10	24	0.197915	10.3871	56
87740	S1_MiCD4_p27_1-10	24	0.127575	9.63155	69
87744	S1_MiCD4_p27_1-10	24	0.140038	8.61353	44
87883	S1_MiCD4_p27_1-10	24	0.182235	8.28191	52
87886	S1_MiCD4_p27_1-10	24	0.26534	9.40473	52
87920	S1_MiCD4_p27_1-10	24	0.247886	8.32383	41
87969	S1_MiCD4_p27_1-10	24	0.144495	8.93649	37
87971	S1_MiCD4_p27_1-10	24	0.0879939	9.55648	41
87979	S1_MiCD4_p27_1-10	24	0.208045	8.85656	49
88002	S1_MiCD4_p27_1-10	24	0.177794	10.1063	55
88021	S1_MiCD4_p27_1-10	24	0.141769	11.8339	61
88060	S1_MiCD4_p27_1-10	24	0.240463	7.18986	27
88061	S1_MiCD4_p27_1-10	24	0.262234	10.1419	71
88072	S1_MiCD4_p27_1-10	24	0.212325	8.23985	39
88094	S1_MiCD4_p27_1-10	24	0.196875	8.19765	44
88112	S1_MiCD4_p27_1-10	24	0.205404	9.36645	63
88113	S1_MiCD4_p27_1-10	24	0.137056	10.1063	48
88200	S1_MiCD4_p27_1-10	24	0.137384	10.1419	51
88222	S1_MiCD4_p27_1-10	24	0.160741	8.61353	44
88383	S1_MiCD4_p27_1-10	24	0.136689	10.5243	43
88429	S1_MiCD4_p27_1-10	24	0.158464	9.89003	49
88516	S1_MiCD4_p27_1-10	24	0.0864113	7.54851	40
88535	S1_MiCD4_p27_1-10	24	0.20354	8.61353	34
88561	S1_MiCD4_p27_1-10	24	0.136035	10.726	63
88565	S1_MiCD4_p27_1-10	24	0.0440005	8.73565	53
88580	S1_MiCD4_p27_1-10	24	0.289632	7.09885	41
88638	S1_MiCD4_p27_1-10	24	0.181452	8.53143	48
88684	S1_MiCD4_p27_1-10	24	0.122865	9.36645	52
88697	S1_MiCD4_p27_1-10	24	0.203402	7.28034	37
887111	S1_MiCD4_p27_1-10	24	0.112517	10.2126	75
88728	S1_MiCD4_p27_1-10	24	0.203515	10.6593	62
88731	S1_MiCD4_p27_1-10	24	0.143552	10.1063	43
88734	S1_MiCD4_p27_1-10	24	0.0906292	9.32804	51
88739	S1_MiCD4_p27_1-10	24	0.0825247	7.85523	43
88743	S1_MiCD4_p27_1-10	24	0.173889	11.6322	64
88787	S1_MiCD4_p27_1-10	24	0.108718	7.45966	40
88807	S1_MiCD4_p27_1-10	24	0.0825302	10.1773	72
88824	S1_MiCD4_p27_1-10	24	0.234847	7.23517	40
88843	S1_MiCD4_p27_1-10	24	0.172407	9.78006	60
88867	S1_MiCD4_p27_1-10	24	0.218922	9.01588	44
88898	S1_MiCD4_p27_1-10	24	0.2395	7.59273	36
88932	S1_MiCD4_p27_1-10	24	0.133763	8.36562	42
88940	S1_MiCD4_p27_1-10	24	0.24425	8.77609	54
88957	S1_MiCD4_p27_1-10	24	0.136438	10.3525	42
89020	S1_MiCD4_p27_1-10	24	0.186524	11.3325	75
89038	S1_MiCD4_p27_1-10	24	0.0696371	8.15532	48
89044	S1_MiCD4_p27_1-10	24	0.0154351	7.28034	45
89099	S1_MiCD4_p27_1-10	24	0.178671	10.0706	45
89145	S1_MiCD4_p27_1-10	24	0.219858	10.1419	51
89163	S1_MiCD4_p27_1-10	24	0.0661702	8.81639	52
89167	S1_MiCD4_p27_1-10	24	0.143677	7.68077	36
89195	S1_MiCD4_p27_1-10	24	0.224706	9.74314	50
89316	S1_MiCD4_p27_1-10	24	0.052833	9.13396	58
89317	S1_MiCD4_p27_1-10	24	0.160255	12.1375	65
89388	S1_MiCD4_p27_1-10	24	0.210441	8.69508	52
89415	S1_MiCD4_p27_1-10	24	0.112112	10.3525	81
89416	S1_MiCD4_p27_1-10	24	0.236718	9.51875	47
89468	S1_MiCD4_p27_1-10	24	0.228112	11.4239	29
89492	S1_MiCD4_p27_1-10	24	0.175138	8.8966	51
89514	S1_MiCD4_p27_1-10	24	0.148037	10.4216	59
89534	S1_MiCD4_p27_1-10	24	0.353478	9.81685	62
89565	S1_MiCD4_p27_1-10	24	0.330726	6.96132	49
89582	S1_MiCD4_p27_1-10	24	0.160864	10.825	54
89585	S1_MiCD4_p27_1-10	24	0.189925	8.53143	45
89598	S1_MiCD4_p27_1-10	24	0.262568	9.70608	63
89602	S1_MiCD4_p27_1-10	24	0.345544	10.4902	40
89614	S1_MiCD4_p27_1-10	24	0.1264	8.93649	43
89630	S1_MiCD4_p27_1-10	24	0.228681	8.49018	35
89677	S1_MiCD4_p27_1-10	24	0.171781	9.74314	45
89693	S1_MiCD4_p27_1-10	24	0.1938	9.74314	57
89710	S1_MiCD4_p27_1-10	24	0.111013	10.2478	38
89718	S1_MiCD4_p27_1-10	24	0.0887815	9.59408	57
89747	S1_MiCD4_p27_1-10	24	0.139597	10.9228	56
89753	S1_MiCD4_p27_1-10	24	0.0689164	8.97626	54
89785	S1_MiCD4_p27_1-10	24	0.0161311	8.65437	52
89815	S1_MiCD4_p27_1-10	24	0.123498	10.3525	53
89833	S1_MiCD4_p27_1-10	24	0.0991621	9.212	52
89873	S1_MiCD4_p27_1-10	24	0.196079	9.09473	42
89875	S1_MiCD4_p27_1-10	24	0.0861414	9.96266	115
89884	S1_MiCD4_p27_1-10	24	0.132751	9.32804	53
89921	S1_MiCD4_p27_1-10	24	0.157961	7.0073	49
89930	S1_MiCD4_p27_1-10	24	0.231924	10.3871	74
89974	S1_MiCD4_p27_1-10	24	0.224404	7.54851	51
90002	S1_MiCD4_p27_1-10	24	0.132364	10.6593	61
90014	S1_MiCD4_p27_1-10	24	0.1425	9.85351	55
90032	S1_MiCD4_p27_1-10	24	0.0317482	12.0835	72
90056	S1_MiCD4_p27_1-10	24	0.156835	9.89003	55
90065	S1_MiCD4_p27_1-10	24	0.209159	11.5437	78
90066	S1_MiCD4_p27_1-10	24	0.203116	8.28191	46
90083	S1_MiCD4_p27_1-10	24	0.125226	9.25081	41
90084	S1_MiCD4_p27_1-10	24	0.131254	10.9551	86
90167	S1_MiCD4_p27_1-10	24	0.295821	8.69508	49
90184	S1_MiCD4_p27_1-10	24	0.289048	8.93649	51
90194	S1_MiCD4_p27_1-10	24	0.282129	10.592	51
90267	S1_MiCD4_p27_1-10	24	0.108535	10.2126	42
90271	S1_MiCD4_p27_1-10	24	0.130468	10.456	59
90325	S1_MiCD4_p27_1-10	24	0.175095	7.72459	39
90389	S1_MiCD4_p27_1-10	24	0.148179	10.5243	65
90397	S1_MiCD4_p27_1-10	24	0.147139	7.81181	45
90411	S1_MiCD4_p27_1-10	24	0.282869	7.54851	31
90416	S1_MiCD4_p27_1-10	24	0.226974	9.40473	59
90440	S1_MiCD4_p27_1-10	24	0.123854	7.41503	32
90452	S1_MiCD4_p27_1-10	24	0.129675	9.70608	48
90495	S1_MiCD4_p27_1-10	24	0.182255	11.8055	53
90514	S1_MiCD4_p27_1-10	24	0.146507	8.69508	56
90531	S1_MiCD4_p27_1-10	24	0.0669142	8.07026	50
90541	S1_MiCD4_p27_1-10	24	0.207888	10.4902	66
90548	S1_MiCD4_p27_1-10	24	0.159128	7.05314	44
90557	S1_MiCD4_p27_1-10	24	0.169218	9.28949	58
90566	S1_MiCD4_p27_1-10	24	0.199329	8.53143	52
90581	S1_MiCD4_p27_1-10	24	0.184941	9.212	41
90584	S1_MiCD4_p27_1-10	24	0.170406	8.53143	50
90585	S1_MiCD4_p27_1-10	24	0.279014	8.49018	65
90616	S1_MiCD4_p27_1-10	24	0.208439	8.93649	67
90630	S1_MiCD4_p27_1-10	24	0.169629	9.36645	45
90634	S1_MiCD4_p27_1-10	24	0.18006	8.77609	39
90644	S1_MiCD4_p27_1-10	24	0.163991	10.9228	73
90678	S1_MiCD4_p27_1-10	24	0.113519	8.93649	65
90702	S1_MiCD4_p27_1-10	24	0.176252	10.6593	45
90714	S1_MiCD4_p27_1-10	24	0.120121	9.48088	46
90737	S1_MiCD4_p27_1-10	24	0.145838	8.53143	45
90753	S1_MiCD4_p27_1-10	24	0.262072	10.7591	71
90777	S1_MiCD4_p27_1-10	24	0.111733	9.40473	44
90782	S1_MiCD4_p27_1-10	24	0.175536	7.98465	49
90784	S1_MiCD4_p27_1-10	24	0.350746	8.15532	65
90795	S1_MiCD4_p27_1-10	24	0.18221	9.63155	47
90807	S1_MiCD4_p27_1-10	24	0.136436	11.0513	61
90839	S1_MiCD4_p27_1-10	24	0.195634	11.7195	58
90869	S1_MiCD4_p27_1-10	24	0.218616	8.97626	38
90877	S1_MiCD4_p27_1-10	24	0.0553874	11.0194	46
90931	S1_MiCD4_p27_1-10	24	0.161476	9.32804	49
90962	S1_MiCD4_p27_1-10	24	0.0710745	10.456	67
90983	S1_MiCD4_p27_1-10	24	0.23263	10.0348	59
90989	S1_MiCD4_p27_1-10	24	0.127993	10.9551	80
91008	S1_MiCD4_p27_1-10	24	0.116119	11.271	85
91028	S1_MiCD4_p27_1-10	24	0.195794	11.8903	72
91046	S1_MiCD4_p27_1-10	24	0.204536	10.3871	60
91084	S1_MiCD4_p27_1-10	24	0.129606	9.81685	45
91150	S1_MiCD4_p27_1-10	24	0.173816	8.28191	54
91163	S1_MiCD4_p27_1-10	24	0.251881	8.57255	48
91211	S1_MiCD4_p27_1-10	24	0.239626	6.7294	43
91234	S1_MiCD4_p27_1-10	24	0.251242	9.59408	56
91271	S1_MiCD4_p27_1-10	24	0.154974	9.48088	51
91291	S1_MiCD4_p27_1-10	24	0.174105	11.1463	45
91314	S1_MiCD4_p27_1-10	24	0.12827	8.73565	43
91382	S1_MiCD4_p27_1-10	24	0.252552	8.57255	40
91406	S1_MiCD4_p27_1-10	24	0.100599	8.8966	55
91501	S1_MiCD4_p27_1-10	24	0.146144	8.11286	39
91505	S1_MiCD4_p27_1-10	24	0.128415	8.69508	51
91520	S1_MiCD4_p27_1-10	24	0.126365	11.6028	70
91522	S1_MiCD4_p27_1-10	24	0.160397	11.9739	64
91546	S1_MiCD4_p27_1-10	24	0.167877	10.9873	51
91564	S1_MiCD4_p27_1-10	24	0.163591	10.0706	63
91587	S1_MiCD4_p27_1-10	24	0.0811792	9.89003	59
91669	S1_MiCD4_p27_1-10	24	0.175566	9.63155	55
91696	S1_MiCD4_p27_1-10	24	0.108707	10.9873	74
91763	S1_MiCD4_p27_1-10	24	0.211056	10.2828	70
91768	S1_MiCD4_p27_1-10	24	0.0729884	9.92641	44
91777	S1_MiCD4_p27_1-10	24	0.0859064	10.8903	69
91790	S1_MiCD4_p27_1-10	24	0.169455	10.7921	78
91797	S1_MiCD4_p27_1-10	24	0.0205593	11.271	66
91818	S1_MiCD4_p27_1-10	24	0.225629	9.99877	60
91881	S1_MiCD4_p27_1-10	24	0.0944153	10.3871	76
91891	S1_MiCD4_p27_1-10	24	0.282739	7.85523	41
91912	S1_MiCD4_p27_1-10	24	0.179002	9.32804	42
91933	S1_MiCD4_p27_1-10	24	0.171115	8.93649	49
91953	S1_MiCD4_p27_1-10	24	0.306939	7.37027	38
91959	S1_MiCD4_p27_1-10	24	0.156105	9.25081	68
91963	S1_MiCD4_p27_1-10	24	0.119431	10.7921	44
91979	S1_MiCD4_p27_1-10	24	0.201559	11.24	47
92013	S1_MiCD4_p27_1-10	24	0.171261	10.0706	51
92027	S1_MiCD4_p27_1-10	24	0.129242	10.6257	65
92054	S1_MiCD4_p27_1-10	24	0.294986	7.98465	54
92080	S1_MiCD4_p27_1-10	24	0.118839	9.17304	50
92093	S1_MiCD4_p27_1-10	24	0.0669824	10.8903	62
92216	S1_MiCD4_p27_1-10	24	0.168459	9.59408	58
92241	S1_MiCD4_p27_1-10	24	0.0981286	8.19765	55
92244	S1_MiCD4_p27_1-10	24	0.188613	9.25081	57
92305	S1_MiCD4_p27_1-10	24	0.180001	10.3177	48
92313	S1_MiCD4_p27_1-10	24	0.228426	9.96266	61
92354	S1_MiCD4_p27_1-10	24	0.216683	11.454	57
92366	S1_MiCD4_p27_1-10	24	0.177924	8.65437	59
92388	S1_MiCD4_p27_1-10	24	0.186912	9.99877	50
92394	S1_MiCD4_p27_1-10	24	0.118089	10.592	79
92398	S1_MiCD4_p27_1-10	24	0.163137	10.7591	43
92412	S1_MiCD4_p27_1-10	24	0.187086	9.51875	54
92432	S1_MiCD4_p27_1-10	24	0.194059	10.9873	71
92436	S1_MiCD4_p27_1-10	24	0.151777	9.28949	35
92456	S1_MiCD4_p27_1-10	24	0.194902	8.15532	46
92468	S1_MiCD4_p27_1-10	24	0.256316	9.01588	39
92486	S1_MiCD4_p27_1-10	24	0.222873	11.3018	51
92536	S1_MiCD4_p27_1-10	24	0.25732	7.68077	48
92569	S1_MiCD4_p27_1-10	24	0.129729	10.1773	68
92577	S1_MiCD4_p27_1-10	24	0.133388	9.28949	40
92619	S1_MiCD4_p27_1-10	24	0.12385	11.271	75
92637	S1_MiCD4_p27_1-10	24	0.125993	8.32383	56
92648	S1_MiCD4_p27_1-10	24	0.152657	7.37027	36
92656	S1_MiCD4_p27_1-10	24	0.598922	8.19765	39
92665	S1_MiCD4_p27_1-10	24	0.096297	9.70608	49
92678	S1_MiCD4_p27_1-10	24	0.0362803	11.5733	61
92681	S1_MiCD4_p27_1-10	24	0.164792	7.72459	43
92749	S1_MiCD4_p27_1-10	24	0.220283	10.4902	85
92800	S1_MiCD4_p27_1-10	24	0.16424	9.59408	68
92818	S1_MiCD4_p27_1-10	24	0.200157	8.23985	49
92821	S1_MiCD4_p27_1-10	24	0.254302	9.85351	50
92844	S1_MiCD4_p27_1-10	24	0.173897	7.63682	37
92857	S1_MiCD4_p27_1-10	24	0.107715	10.825	57
92886	S1_MiCD4_p27_1-10	24	0.122047	10.2828	86
92917	S1_MiCD4_p27_1-10	24	0.168703	10.0348	65
92957	S1_MiCD4_p27_1-10	24	0.329022	8.36562	45
92969	S1_MiCD4_p27_1-10	24	0.10641	10.7921	73
92988	S1_MiCD4_p27_1-10	24	0.0904598	8.8966	35
92992	S1_MiCD4_p27_1-10	24	0.183074	8.4488	47
93001	S1_MiCD4_p27_1-10	24	0.20956	9.89003	39
93035	S1_MiCD4_p27_1-10	24	0.230291	9.40473	42
93037	S1_MiCD4_p27_1-10	24	0.133876	10.6257	66
93054	S1_MiCD4_p27_1-10	24	0.135278	10.6593	47
93127	S1_MiCD4_p27_1-10	24	0.169421	10.7591	56
93128	S1_MiCD4_p27_1-10	24	0.179858	10.3871	72
93144	S1_MiCD4_p27_1-10	24	0.279609	7.37027	36
93146	S1_MiCD4_p27_1-10	24	0.166286	9.59408	52
93182	S1_MiCD4_p27_1-10	24	0.216157	10.1063	54
93210	S1_MiCD4_p27_1-10	24	0.174405	9.85351	72
93254	S1_MiCD4_p27_1-10	24	0.210422	10.1419	83
93278	S1_MiCD4_p27_1-10	24	0.0409046	10.8577	77
93346	S1_MiCD4_p27_1-10	24	0.197678	9.78006	57
93347	S1_MiCD4_p27_1-10	24	0.197648	11.1463	65
93368	S1_MiCD4_p27_1-10	24	0.122015	10.9228	54
93375	S1_MiCD4_p27_1-10	24	0.0859157	10.3871	67
93411	S1_MiCD4_p27_1-10	24	0.338145	6.82257	45
93442	S1_MiCD4_p27_1-10	24	0.0818056	8.53143	42
93492	S1_MiCD4_p27_1-10	24	0.0340589	10.3525	57
93501	S1_MiCD4_p27_1-10	24	0.167375	11.454	70
93509	S1_MiCD4_p27_1-10	24	0.113565	8.28191	45
93534	S1_MiCD4_p27_1-10	24	0.0928644	9.17304	44
93578	S1_MiCD4_p27_1-10	24	0.12706	8.36562	32
93599	S1_MiCD4_p27_1-10	24	0.279855	8.11286	51
93604	S1_MiCD4_p27_1-10	24	0.0988869	8.11286	42
93605	S1_MiCD4_p27_1-10	24	0.146538	9.51875	36
93633	S1_MiCD4_p27_1-10	24	0.189927	8.81639	45
93650	S1_MiCD4_p27_1-10	24	0.0914188	11.2089	56
93666	S1_MiCD4_p27_1-10	24	0.194445	9.92641	59
93676	S1_MiCD4_p27_1-10	24	0.0648939	9.81685	63
93707	S1_MiCD4_p27_1-10	24	0.269015	11.7483	61
93718	S1_MiCD4_p27_1-10	24	0.222324	8.65437	56
93774	S1_MiCD4_p27_1-10	24	0.235379	7.14443	33
93776	S1_MiCD4_p27_1-10	24	0.250393	10.4216	79
93973	S1_MiCD4_p27_1-10	24	0.172367	10.2126	50
94001	S1_MiCD4_p27_1-10	24	0.374839	9.55648	44
94006	S1_MiCD4_p27_1-10	24	0.130132	10.2478	59
94025	S1_MiCD4_p27_1-10	24	0.263088	9.78006	32
94033	S1_MiCD4_p27_1-10	24	0.183052	8.73565	63
94038	S1_MiCD4_p27_1-10	24	0.176147	8.53143	51
94057	S1_MiCD4_p27_1-10	24	0.23236	10.6927	61
94085	S1_MiCD4_p27_1-10	24	0.218218	11.6614	67
94086	S1_MiCD4_p27_1-10	24	0.0705096	12.191	61
94098	S1_MiCD4_p27_1-10	24	0.117798	11.3325	60
94105	S1_MiCD4_p27_1-10	24	0.0194555	10.592	54
94122	S1_MiCD4_p27_1-10	24	0.227523	8.49018	39
94129	S1_MiCD4_p27_1-10	24	0.189489	8.4488	34
94153	S1_MiCD4_p27_1-10	24	0.118612	8.8966	43
94180	S1_MiCD4_p27_1-10	24	0.0787016	9.51875	49
94181	S1_MiCD4_p27_1-10	24	0.127278	9.66888	49
94185	S1_MiCD4_p27_1-10	24	0.217456	8.69508	51
94218	S1_MiCD4_p27_1-10	24	0.239903	10.2126	51
94296	S1_MiCD4_p27_1-10	24	0.225736	9.28949	44
94316	S1_MiCD4_p27_1-10	24	0.35132	8.02752	53
94327	S1_MiCD4_p27_1-10	24	0.147171	9.74314	55
94334	S1_MiCD4_p27_1-10	24	0.117918	10.726	52
94337	S1_MiCD4_p27_1-10	24	0.0966627	10.2126	77
94390	S1_MiCD4_p27_1-10	24	0.100885	11.8903	67
94409	S1_MiCD4_p27_1-10	24	0.0727855	8.69508	53
94423	S1_MiCD4_p27_1-10	24	0.152986	10.0706	50
94486	S1_MiCD4_p27_1-10	24	0.110306	8.49018	40
94606	S1_MiCD4_p27_1-10	24	0.116852	8.32383	35
94608	S1_MiCD4_p27_1-10	24	0.186967	9.92641	42
94611	S1_MiCD4_p27_1-10	24	0.251323	10.2828	59
94613	S1_MiCD4_p27_1-10	24	0.214239	7.59273	36
261	S1_MiCD4_p27_1-10	48	0.478326	5.01135	29
44	S1_MiCD4_p27_1-10	48	0.186013	8.28191	41
120	S1_MiCD4_p27_1-10	48	0.372343	6.86896	34
124	S1_MiCD4_p27_1-10	48	0.251162	8.11286	50
151	S1_MiCD4_p27_1-10	48	0.174238	7.68077	40
293	S1_MiCD4_p27_1-10	48	0.307976	8.11286	50
317	S1_MiCD4_p27_1-10	48	0.15726	7.72459	34
362	S1_MiCD4_p27_1-10	48	0.317003	8.15532	27
3812	S1_MiCD4_p27_1-10	48	0.148481	8.77609	44
382	S1_MiCD4_p27_1-10	48	0.322118	6.159	44
389	S1_MiCD4_p27_1-10	48	0.962667	3.8467	22
424	S1_MiCD4_p27_1-10	48	0.46214	7.94164	31
4422	S1_MiCD4_p27_1-10	48	0.647936	4.38419	23
451	S1_MiCD4_p27_1-10	48	0.26776	5.76793	30
487	S1_MiCD4_p27_1-10	48	0.149698	6.63568	36
491	S1_MiCD4_p27_1-10	48	0.275309	7.41503	24
493	S1_MiCD4_p27_1-10	48	0.219319	8.61353	45
505	S1_MiCD4_p27_1-10	48	0.073566	5.76793	31
559	S1_MiCD4_p27_1-10	48	0.284534	7.50415	32
560	S1_MiCD4_p27_1-10	48	0.524118	4.33105	24
574	S1_MiCD4_p27_1-10	48	0.240401	7.14443	34
6571	S1_MiCD4_p27_1-10	48	0.428997	6.4941	29
704	S1_MiCD4_p27_1-10	48	0.23679	7.09885	31
758	S1_MiCD4_p27_1-10	48	0.307884	7.09885	28
883	S1_MiCD4_p27_1-10	48	0.425774	6.01336	32
905	S1_MiCD4_p27_1-10	48	0.156844	6.44663	32
1066	S1_MiCD4_p27_1-10	48	0.383751	5.76793	25
1067	S1_MiCD4_p27_1-10	48	0.231601	5.11398	25
10731	S1_MiCD4_p27_1-10	48	0.497861	6.63568	31
11111	S1_MiCD4_p27_1-10	48	0.278567	8.07026	36
1143	S1_MiCD4_p27_1-10	48	0.034218	4.90817	35
1233	S1_MiCD4_p27_1-10	48	0.518474	5.71843	32
1246	S1_MiCD4_p27_1-10	48	0.146505	8.15532	42
1287	S1_MiCD4_p27_1-10	48	0.220221	7.09885	34
1310	S1_MiCD4_p27_1-10	48	0.804332	3.90106	24
13931	S1_MiCD4_p27_1-10	48	0.496947	7.09885	23
1406	S1_MiCD4_p27_1-10	48	0.233965	7.14443	44
14164	S1_MiCD4_p27_1-10	48	0.195308	8.85656	74
14551	S1_MiCD4_p27_1-10	48	0.264149	7.94164	46
1486	S1_MiCD4_p27_1-10	48	0.176437	7.54851	38
14951	S1_MiCD4_p27_1-10	48	0.293116	6.58862	23
1520	S1_MiCD4_p27_1-10	48	0.206957	7.14443	29
15311	S1_MiCD4_p27_1-10	48	0.403584	6.4941	27
1543	S1_MiCD4_p27_1-10	48	0.193864	8.53143	19
1547	S1_MiCD4_p27_1-10	48	0.0572405	7.41503	38
1645	S1_MiCD4_p27_1-10	48	0.533254	4.49007	42
1659	S1_MiCD4_p27_1-10	48	0.171569	6.63568	27
16811	S1_MiCD4_p27_1-10	48	0.331355	5.76793	31
1687	S1_MiCD4_p27_1-10	48	0.270603	7.68077	43
1711	S1_MiCD4_p27_1-10	48	0.23176	7.23517	40
1921	S1_MiCD4_p27_1-10	48	0.130325	8.40728	54
1984	S1_MiCD4_p27_1-10	48	0.144295	5.96454	19
20571	S1_MiCD4_p27_1-10	48	0.225345	6.82257	22
2070	S1_MiCD4_p27_1-10	48	0.329355	5.91559	18
2161	S1_MiCD4_p27_1-10	48	0.210949	7.68077	32
2204	S1_MiCD4_p27_1-10	48	0.331581	6.91521	29
2251	S1_MiCD4_p27_1-10	48	0.20524	7.37027	32
2283	S1_MiCD4_p27_1-10	48	0.263824	8.02752	38
2537	S1_MiCD4_p27_1-10	48	0.32329	8.81639	38
2543	S1_MiCD4_p27_1-10	48	0.321553	8.07026	46
2571	S1_MiCD4_p27_1-10	48	0.668683	6.39903	27
2576	S1_MiCD4_p27_1-10	48	0.088757	6.3513	39
2622	S1_MiCD4_p27_1-10	48	0.128971	5.76793	40
26301	S1_MiCD4_p27_1-10	48	0.435374	6.39903	43
26341	S1_MiCD4_p27_1-10	48	0.357194	8.4488	32
26421	S1_MiCD4_p27_1-10	48	0.550527	5.01135	40
2696	S1_MiCD4_p27_1-10	48	0.0730075	6.7294	27
2851	S1_MiCD4_p27_1-10	48	0.158342	7.94164	38
2860	S1_MiCD4_p27_1-10	48	0.292117	7.28034	40
28671	S1_MiCD4_p27_1-10	48	0.243556	9.28949	44
2891	S1_MiCD4_p27_1-10	48	0.234465	7.14443	36
2928	S1_MiCD4_p27_1-10	48	0.311711	5.11398	22
2946	S1_MiCD4_p27_1-10	48	0.197222	7.28034	42
3000	S1_MiCD4_p27_1-10	48	0.266756	5.91559	32
3086	S1_MiCD4_p27_1-10	48	0.29892	8.19765	29
3128	S1_MiCD4_p27_1-10	48	0.126684	6.39903	31
3141	S1_MiCD4_p27_1-10	48	0.0710414	8.02752	27
32521	S1_MiCD4_p27_1-10	48	0.356347	7.23517	41
3392	S1_MiCD4_p27_1-10	48	0.198762	6.77605	46
3429	S1_MiCD4_p27_1-10	48	0.26151	8.07026	40
3449	S1_MiCD4_p27_1-10	48	0.244277	7.50415	31
3493	S1_MiCD4_p27_1-10	48	0.373719	5.01135	26
3613	S1_MiCD4_p27_1-10	48	0.23668	7.85523	36
3665	S1_MiCD4_p27_1-10	48	0.320234	6.44663	31
36881	S1_MiCD4_p27_1-10	48	0.195003	6.30342	26
3727	S1_MiCD4_p27_1-10	48	0.356595	6.54143	22
3828	S1_MiCD4_p27_1-10	48	0.267893	8.11286	46
3844	S1_MiCD4_p27_1-10	48	0.194813	8.19765	38
3967	S1_MiCD4_p27_1-10	48	0.168843	6.86896	40
4005	S1_MiCD4_p27_1-10	48	0.25002	5.21608	17
4006	S1_MiCD4_p27_1-10	48	0.274646	6.58862	37
4053	S1_MiCD4_p27_1-10	48	0.134062	8.65437	32
41831	S1_MiCD4_p27_1-10	48	0.236765	7.50415	24
4320	S1_MiCD4_p27_1-10	48	0.284645	8.11286	34
4378	S1_MiCD4_p27_1-10	48	0.299311	5.66881	29
4415	S1_MiCD4_p27_1-10	48	0.67864	4.7524	22
4635	S1_MiCD4_p27_1-10	48	0.178362	7.68077	29
4687	S1_MiCD4_p27_1-10	48	0.286233	7.14443	28
4688	S1_MiCD4_p27_1-10	48	0.15381	6.82257	34
47401	S1_MiCD4_p27_1-10	48	0.336367	5.66881	38
4745	S1_MiCD4_p27_1-10	48	0.16192	6.82257	32
47471	S1_MiCD4_p27_1-10	48	0.167689	6.7294	32
4763	S1_MiCD4_p27_1-10	48	0.266037	5.31763	26
47751	S1_MiCD4_p27_1-10	48	0.315195	6.77605	34
4781	S1_MiCD4_p27_1-10	48	0.32962	5.96454	28
4897	S1_MiCD4_p27_1-10	48	0.475812	5.71843	37
4916	S1_MiCD4_p27_1-10	48	0.464352	6.44663	26
4929	S1_MiCD4_p27_1-10	48	0.234124	8.85656	42
4956	S1_MiCD4_p27_1-10	48	0.801053	4.7524	17
5147	S1_MiCD4_p27_1-10	48	0.180225	6.11059	32
51652	S1_MiCD4_p27_1-10	48	0.248906	5.26692	29
5209	S1_MiCD4_p27_1-10	48	0.430474	5.11398	18
5257	S1_MiCD4_p27_1-10	48	0.745292	5.96454	26
5269	S1_MiCD4_p27_1-10	48	0.327664	6.159	52
5286	S1_MiCD4_p27_1-10	48	0.0428579	6.91521	28
5332	S1_MiCD4_p27_1-10	48	0.221741	8.81639	64
5398	S1_MiCD4_p27_1-10	48	0.131942	8.28191	43
5420	S1_MiCD4_p27_1-10	48	0.369985	6.77605	23
54733	S1_MiCD4_p27_1-10	48	0.182978	4.85638	27
5537	S1_MiCD4_p27_1-10	48	0.440521	4.17082	27
5562	S1_MiCD4_p27_1-10	48	0.588637	5.41864	32
5623	S1_MiCD4_p27_1-10	48	0.181415	9.13396	48
5630	S1_MiCD4_p27_1-10	48	0.133759	6.20728	13
5646	S1_MiCD4_p27_1-10	48	0.213876	7.09885	33
56651	S1_MiCD4_p27_1-10	48	0.354707	4.85638	17
5692	S1_MiCD4_p27_1-10	48	0.353033	6.86896	34
5792	S1_MiCD4_p27_1-10	48	0.340318	5.01135	28
5803	S1_MiCD4_p27_1-10	48	0.374584	7.18986	32
5817	S1_MiCD4_p27_1-10	48	0.175213	8.77609	50
58941	S1_MiCD4_p27_1-10	48	0.209516	6.82257	27
5963	S1_MiCD4_p27_1-10	48	0.164094	7.76827	23
6090	S1_MiCD4_p27_1-10	48	0.209609	7.68077	31
6099	S1_MiCD4_p27_1-10	48	0.252616	7.94164	48
6190	S1_MiCD4_p27_1-10	48	0.25705	6.44663	25
6354	S1_MiCD4_p27_1-10	48	0.356044	5.26692	46
63721	S1_MiCD4_p27_1-10	48	0.2988	8.65437	49
64131	S1_MiCD4_p27_1-10	48	0.0797541	8.65437	35
6433	S1_MiCD4_p27_1-10	48	0.194336	7.23517	42
64371	S1_MiCD4_p27_1-10	48	0.269173	5.71843	37
6484	S1_MiCD4_p27_1-10	48	0.347482	4.90817	34
65551	S1_MiCD4_p27_1-10	48	0.354592	5.46894	29
6574	S1_MiCD4_p27_1-10	48	0.297656	6.91521	33
6592	S1_MiCD4_p27_1-10	48	0.0192525	7.68077	19
6622	S1_MiCD4_p27_1-10	48	0.144174	9.05538	35
6652	S1_MiCD4_p27_1-10	48	0.251906	8.85656	52
6667	S1_MiCD4_p27_1-10	48	0.449631	6.39903	31
6737	S1_MiCD4_p27_1-10	48	0.291536	5.71843	27
6749	S1_MiCD4_p27_1-10	48	0.730014	4.27778	13
67691	S1_MiCD4_p27_1-10	48	0.312246	7.59273	46
67801	S1_MiCD4_p27_1-10	48	0.0597512	7.0073	26
6793	S1_MiCD4_p27_1-10	48	0.20105	7.50415	34
6844	S1_MiCD4_p27_1-10	48	0.265459	6.39903	29
68672	S1_MiCD4_p27_1-10	48	0.102999	6.96132	35
68701	S1_MiCD4_p27_1-10	48	0.228338	7.14443	29
6881	S1_MiCD4_p27_1-10	48	0.151144	9.09473	59
68891	S1_MiCD4_p27_1-10	48	0.400171	4.95983	27
6910	S1_MiCD4_p27_1-10	48	0.333825	6.82257	26
6916	S1_MiCD4_p27_1-10	48	0.0633796	6.54143	33
6921	S1_MiCD4_p27_1-10	48	0.26954	6.58862	27
6929	S1_MiCD4_p27_1-10	48	0.306419	5.76793	27
69841	S1_MiCD4_p27_1-10	48	0.501263	4.7524	30
6992	S1_MiCD4_p27_1-10	48	0.258306	4.80446	22
7002	S1_MiCD4_p27_1-10	48	0.543091	4.80446	31
7090	S1_MiCD4_p27_1-10	48	0.197527	6.86896	36
7104	S1_MiCD4_p27_1-10	48	0.230735	6.68261	32
7114	S1_MiCD4_p27_1-10	48	0.199693	8.19765	50
7131	S1_MiCD4_p27_1-10	48	0.152146	8.81639	28
7150	S1_MiCD4_p27_1-10	48	0.185254	6.68261	31
7166	S1_MiCD4_p27_1-10	48	0.20647	6.44663	30
7205	S1_MiCD4_p27_1-10	48	0.220361	5.1651	12
73251	S1_MiCD4_p27_1-10	48	0.158949	7.59273	47
7336	S1_MiCD4_p27_1-10	48	0.237048	7.18986	42
74411	S1_MiCD4_p27_1-10	48	0.175316	8.32383	32
7482	S1_MiCD4_p27_1-10	48	0.246431	7.63682	45
7582	S1_MiCD4_p27_1-10	48	0.0651144	7.98465	31
7592	S1_MiCD4_p27_1-10	48	0.482643	6.4941	30
7636	S1_MiCD4_p27_1-10	48	0.152539	8.77609	42
7639	S1_MiCD4_p27_1-10	48	0.293885	5.51911	24
7642	S1_MiCD4_p27_1-10	48	0.222481	7.81181	32
7739	S1_MiCD4_p27_1-10	48	0.445326	4.85638	38
7912	S1_MiCD4_p27_1-10	48	0.347858	6.11059	42
7985	S1_MiCD4_p27_1-10	48	0.443325	6.06204	33
80091	S1_MiCD4_p27_1-10	48	0.30305	6.39903	27
8060	S1_MiCD4_p27_1-10	48	0.292314	7.41503	38
8086	S1_MiCD4_p27_1-10	48	0.437331	5.86651	34
8093	S1_MiCD4_p27_1-10	48	0.175333	8.15532	43
8121	S1_MiCD4_p27_1-10	48	0.128796	8.28191	34
81561	S1_MiCD4_p27_1-10	48	0.479195	6.44663	27
8176	S1_MiCD4_p27_1-10	48	0.150946	6.68261	32
8187	S1_MiCD4_p27_1-10	48	0.158552	6.58862	31
83551	S1_MiCD4_p27_1-10	48	0.199663	6.3513	34
8393	S1_MiCD4_p27_1-10	48	0.288595	5.11398	20
8507	S1_MiCD4_p27_1-10	48	0.32737	8.49018	38
8522	S1_MiCD4_p27_1-10	48	0.479557	3.95528	15
8561	S1_MiCD4_p27_1-10	48	0.323417	7.59273	23
8579	S1_MiCD4_p27_1-10	48	0.135823	6.58862	38
86051	S1_MiCD4_p27_1-10	48	0.366015	7.32537	49
8630	S1_MiCD4_p27_1-10	48	0.169359	5.3682	26
8703	S1_MiCD4_p27_1-10	48	0.173154	7.50415	30
8797	S1_MiCD4_p27_1-10	48	0.421633	6.77605	28
8819	S1_MiCD4_p27_1-10	48	0.356914	6.82257	31
8876	S1_MiCD4_p27_1-10	48	0.240574	7.50415	28
8898	S1_MiCD4_p27_1-10	48	0.10011	7.32537	32
8938	S1_MiCD4_p27_1-10	48	0.195196	7.63682	41
8947	S1_MiCD4_p27_1-10	48	0.0985406	8.93649	57
8954	S1_MiCD4_p27_1-10	48	0.300149	6.82257	34
8967	S1_MiCD4_p27_1-10	48	0.238869	6.77605	41
9022	S1_MiCD4_p27_1-10	48	0.553077	5.81728	20
90501	S1_MiCD4_p27_1-10	48	0.350581	6.4941	26
9193	S1_MiCD4_p27_1-10	48	0.126879	7.23517	32
92031	S1_MiCD4_p27_1-10	48	0.252733	7.81181	43
92301	S1_MiCD4_p27_1-10	48	0.353989	9.05538	9
9291	S1_MiCD4_p27_1-10	48	0.119024	8.49018	47
9424	S1_MiCD4_p27_1-10	48	0.0828573	7.54851	29
9464	S1_MiCD4_p27_1-10	48	0.209882	5.06273	15
9478	S1_MiCD4_p27_1-10	48	0.24285	8.07026	50
9523	S1_MiCD4_p27_1-10	48	0.128609	5.56914	22
9526	S1_MiCD4_p27_1-10	48	0.153241	6.44663	17
9529	S1_MiCD4_p27_1-10	48	0.270177	9.01588	37
9616	S1_MiCD4_p27_1-10	48	0.35819	6.44663	25
96551	S1_MiCD4_p27_1-10	48	0.125205	8.28191	31
9671	S1_MiCD4_p27_1-10	48	0.233902	7.98465	31
9708	S1_MiCD4_p27_1-10	48	0.300582	4.85638	28
9826	S1_MiCD4_p27_1-10	48	0.43864	5.06273	31
9829	S1_MiCD4_p27_1-10	48	0.21032	7.59273	30
98791	S1_MiCD4_p27_1-10	48	0.601355	5.51911	35
9897	S1_MiCD4_p27_1-10	48	0.527476	4.33105	20
9940	S1_MiCD4_p27_1-10	48	0.454787	6.30342	34
99441	S1_MiCD4_p27_1-10	48	0.125155	5.56914	21
9948	S1_MiCD4_p27_1-10	48	0.272117	6.44663	17
99622	S1_MiCD4_p27_1-10	48	0.16001	7.94164	45
9979	S1_MiCD4_p27_1-10	48	0.175155	9.212	43
10036	S1_MiCD4_p27_1-10	48	0.22999	6.96132	30
10205	S1_MiCD4_p27_1-10	48	0.252153	7.37027	36
102131	S1_MiCD4_p27_1-10	48	0.174217	7.54851	32
10216	S1_MiCD4_p27_1-10	48	0.42208	7.8985	35
10310	S1_MiCD4_p27_1-10	48	0.200945	7.14443	42
10350	S1_MiCD4_p27_1-10	48	0.201005	6.63568	34
10366	S1_MiCD4_p27_1-10	48	0.224097	7.32537	32
103701	S1_MiCD4_p27_1-10	48	0.279217	7.45966	33
10394	S1_MiCD4_p27_1-10	48	0.228354	8.19765	51
10416	S1_MiCD4_p27_1-10	48	0.113078	8.49018	28
10578	S1_MiCD4_p27_1-10	48	0.268643	6.91521	28
106192	S1_MiCD4_p27_1-10	48	0.392289	5.3682	26
106921	S1_MiCD4_p27_1-10	48	0.0768306	4.54281	25
10807	S1_MiCD4_p27_1-10	48	0.259009	7.14443	35
108191	S1_MiCD4_p27_1-10	48	0.241832	7.45966	31
10833	S1_MiCD4_p27_1-10	48	0.318038	4.7524	14
108391	S1_MiCD4_p27_1-10	48	0.130116	7.68077	46
10872	S1_MiCD4_p27_1-10	48	0.221224	6.30342	34
10888	S1_MiCD4_p27_1-10	48	0.257924	6.77605	25
109062	S1_MiCD4_p27_1-10	48	0.216986	8.11286	38
109331	S1_MiCD4_p27_1-10	48	0.29613	4.27778	37
10944	S1_MiCD4_p27_1-10	48	0.272529	7.37027	27
109451	S1_MiCD4_p27_1-10	48	0.224341	6.54143	27
11078	S1_MiCD4_p27_1-10	48	0.262278	7.63682	29
11114	S1_MiCD4_p27_1-10	48	0.218156	8.40728	61
11154	S1_MiCD4_p27_1-10	48	0.601053	4.11714	28
11178	S1_MiCD4_p27_1-10	48	0.303836	7.14443	50
111791	S1_MiCD4_p27_1-10	48	0.304835	8.11286	41
111901	S1_MiCD4_p27_1-10	48	0.161749	8.07026	37
11192	S1_MiCD4_p27_1-10	48	0.18552	6.30342	37
11350	S1_MiCD4_p27_1-10	48	0.41156	5.41864	48
11398	S1_MiCD4_p27_1-10	48	0.26006	7.18986	39
11424	S1_MiCD4_p27_1-10	48	0.243624	7.76827	37
11561	S1_MiCD4_p27_1-10	48	0.328338	6.20728	36
11577	S1_MiCD4_p27_1-10	48	0.403199	6.30342	34
11585	S1_MiCD4_p27_1-10	48	0.285562	7.14443	27
11590	S1_MiCD4_p27_1-10	48	0.27531	5.1651	29
11648	S1_MiCD4_p27_1-10	48	0.157769	8.57255	33
117521	S1_MiCD4_p27_1-10	48	0.384398	6.3513	26
11833	S1_MiCD4_p27_1-10	48	0.30574	7.54851	42
119581	S1_MiCD4_p27_1-10	48	0.264964	7.14443	31
11969	S1_MiCD4_p27_1-10	48	0.351949	7.50415	44
120211	S1_MiCD4_p27_1-10	48	0.180214	8.81639	43
12081	S1_MiCD4_p27_1-10	48	0.318936	7.63682	33
12142	S1_MiCD4_p27_1-10	48	0.232641	9.01588	46
12172	S1_MiCD4_p27_1-10	48	0.262721	7.37027	31
12257	S1_MiCD4_p27_1-10	48	0.193275	6.7294	28
12310	S1_MiCD4_p27_1-10	48	0.344103	5.41864	14
12313	S1_MiCD4_p27_1-10	48	0.193219	7.94164	40
123291	S1_MiCD4_p27_1-10	48	0.274234	6.54143	21
12331	S1_MiCD4_p27_1-10	48	0.153617	6.63568	37
123321	S1_MiCD4_p27_1-10	48	0.128862	5.81728	30
123501	S1_MiCD4_p27_1-10	48	0.115168	7.23517	29
123791	S1_MiCD4_p27_1-10	48	0.0989341	8.4488	44
123991	S1_MiCD4_p27_1-10	48	0.208989	8.15532	36
12405	S1_MiCD4_p27_1-10	48	0.157083	8.77609	36
12467	S1_MiCD4_p27_1-10	48	0.373932	3.90106	11
124761	S1_MiCD4_p27_1-10	48	0.439758	7.32537	42
12487	S1_MiCD4_p27_1-10	48	0.230081	7.98465	28
12527	S1_MiCD4_p27_1-10	48	0.0501812	9.28949	35
12530	S1_MiCD4_p27_1-10	48	0.241895	8.02752	39
12629	S1_MiCD4_p27_1-10	48	0.141602	6.63568	39
12644	S1_MiCD4_p27_1-10	48	0.221546	7.09885	34
12666	S1_MiCD4_p27_1-10	48	0.0931506	8.07026	42
12674	S1_MiCD4_p27_1-10	48	0.454204	5.21608	22
12747	S1_MiCD4_p27_1-10	48	0.354899	6.86896	41
12749	S1_MiCD4_p27_1-10	48	0.208826	8.93649	33
12807	S1_MiCD4_p27_1-10	48	0.353257	6.77605	21
12835	S1_MiCD4_p27_1-10	48	0.346494	7.45966	30
12839	S1_MiCD4_p27_1-10	48	0.416541	5.1651	32
128621	S1_MiCD4_p27_1-10	48	0.331205	6.7294	31
13163	S1_MiCD4_p27_1-10	48	0.372845	5.81728	51
13199	S1_MiCD4_p27_1-10	48	0.249124	8.23985	47
13211	S1_MiCD4_p27_1-10	48	0.137256	7.23517	36
13251	S1_MiCD4_p27_1-10	48	0.258682	6.7294	31
13258	S1_MiCD4_p27_1-10	48	0.374424	6.54143	33
13323	S1_MiCD4_p27_1-10	48	0.32733	5.91559	24
13354	S1_MiCD4_p27_1-10	48	0.275921	8.32383	39
13374	S1_MiCD4_p27_1-10	48	0.305303	5.76793	40
13386	S1_MiCD4_p27_1-10	48	0.144522	8.28191	50
13393	S1_MiCD4_p27_1-10	48	0.449043	7.37027	34
134321	S1_MiCD4_p27_1-10	48	0.275785	5.61904	33
13525	S1_MiCD4_p27_1-10	48	0.405099	5.06273	37
13597	S1_MiCD4_p27_1-10	48	0.110984	8.69508	41
13611	S1_MiCD4_p27_1-10	48	0.168016	5.66881	29
136391	S1_MiCD4_p27_1-10	48	0.424078	6.63568	32
137071	S1_MiCD4_p27_1-10	48	0.25847	9.17304	48
137591	S1_MiCD4_p27_1-10	48	0.10986	7.76827	34
137671	S1_MiCD4_p27_1-10	48	0.244601	8.49018	39
13791	S1_MiCD4_p27_1-10	48	0.574007	5.3682	27
138261	S1_MiCD4_p27_1-10	48	0.361251	4.59541	28
13845	S1_MiCD4_p27_1-10	48	0.270284	6.86896	35
14026	S1_MiCD4_p27_1-10	48	0.219829	8.28191	49
14054	S1_MiCD4_p27_1-10	48	0.172609	7.72459	39
14163	S1_MiCD4_p27_1-10	48	0.170323	8.73565	25
14173	S1_MiCD4_p27_1-10	48	0.271496	7.0073	29
14201	S1_MiCD4_p27_1-10	48	0.249446	8.11286	59
14249	S1_MiCD4_p27_1-10	48	0.0920887	6.4941	29
14365	S1_MiCD4_p27_1-10	48	0.148626	9.25081	36
14371	S1_MiCD4_p27_1-10	48	0.282103	7.59273	57
14376	S1_MiCD4_p27_1-10	48	0.301307	7.50415	36
14448	S1_MiCD4_p27_1-10	48	0.213592	7.18986	26
14456	S1_MiCD4_p27_1-10	48	0.253177	7.59273	33
14513	S1_MiCD4_p27_1-10	48	0.348339	7.32537	33
14534	S1_MiCD4_p27_1-10	48	0.318785	5.76793	24
14559	S1_MiCD4_p27_1-10	48	0.168449	7.76827	28
14664	S1_MiCD4_p27_1-10	48	0.35234	3.90106	27
14684	S1_MiCD4_p27_1-10	48	0.22259	6.63568	26
14766	S1_MiCD4_p27_1-10	48	0.405274	5.96454	47
148471	S1_MiCD4_p27_1-10	48	0.375032	6.96132	33
14855	S1_MiCD4_p27_1-10	48	0.212678	7.94164	29
14885	S1_MiCD4_p27_1-10	48	0.293775	5.96454	26
148881	S1_MiCD4_p27_1-10	48	0.142137	7.8985	39
15031	S1_MiCD4_p27_1-10	48	0.49264	4.54281	30
15049	S1_MiCD4_p27_1-10	48	0.305034	7.37027	34
15103	S1_MiCD4_p27_1-10	48	0.318975	5.1651	33
15127	S1_MiCD4_p27_1-10	48	0.333917	6.86896	35
151291	S1_MiCD4_p27_1-10	48	0.33868	7.50415	32
151311	S1_MiCD4_p27_1-10	48	0.146739	7.59273	33
15145	S1_MiCD4_p27_1-10	48	0.377971	5.61904	56
15165	S1_MiCD4_p27_1-10	48	0.167147	7.76827	37
15242	S1_MiCD4_p27_1-10	48	0.396779	7.68077	51
152581	S1_MiCD4_p27_1-10	48	0.245749	6.63568	30
15340	S1_MiCD4_p27_1-10	48	0.343867	6.4941	27
15480	S1_MiCD4_p27_1-10	48	0.619389	3.73758	22
15535	S1_MiCD4_p27_1-10	48	0.0821027	7.37027	34
155671	S1_MiCD4_p27_1-10	48	0.374852	7.0073	24
15587	S1_MiCD4_p27_1-10	48	0.326779	7.37027	38
15598	S1_MiCD4_p27_1-10	48	0.189349	8.19765	35
15619	S1_MiCD4_p27_1-10	48	0.285026	6.3513	22
15645	S1_MiCD4_p27_1-10	48	0.167169	7.18986	34
15662	S1_MiCD4_p27_1-10	48	0.299285	5.21608	16
15709	S1_MiCD4_p27_1-10	48	0.134402	7.28034	33
15722	S1_MiCD4_p27_1-10	48	0.285768	6.7294	32
15737	S1_MiCD4_p27_1-10	48	0.542887	5.56914	14
15738	S1_MiCD4_p27_1-10	48	0.237301	4.54281	12
15758	S1_MiCD4_p27_1-10	48	0.301431	9.13396	39
157951	S1_MiCD4_p27_1-10	48	0.70274	4.00937	13
15912	S1_MiCD4_p27_1-10	48	0.129281	6.82257	45
15960	S1_MiCD4_p27_1-10	48	0.342392	3.95528	21
16094	S1_MiCD4_p27_1-10	48	0.177399	8.36562	40
16194	S1_MiCD4_p27_1-10	48	0.48407	5.01135	16
16195	S1_MiCD4_p27_1-10	48	0.314234	7.28034	45
16199	S1_MiCD4_p27_1-10	48	0.277985	4.95983	26
16201	S1_MiCD4_p27_1-10	48	0.334957	5.51911	24
16215	S1_MiCD4_p27_1-10	48	0.114235	7.50415	25
16336	S1_MiCD4_p27_1-10	48	0.151415	5.46894	25
163391	S1_MiCD4_p27_1-10	48	0.335652	7.68077	62
16355	S1_MiCD4_p27_1-10	48	0.281615	7.41503	40
16433	S1_MiCD4_p27_1-10	48	0.1709	6.77605	20
16447	S1_MiCD4_p27_1-10	48	0.187382	7.98465	41
16456	S1_MiCD4_p27_1-10	48	0.173155	6.63568	23
16459	S1_MiCD4_p27_1-10	48	0.187683	7.18986	30
16464	S1_MiCD4_p27_1-10	48	0.212711	8.15532	43
16486	S1_MiCD4_p27_1-10	48	0.107026	6.63568	26
16487	S1_MiCD4_p27_1-10	48	0.0995686	5.51911	35
16519	S1_MiCD4_p27_1-10	48	0.260642	6.7294	35
16522	S1_MiCD4_p27_1-10	48	0.532458	4.22437	33
166071	S1_MiCD4_p27_1-10	48	0.253983	7.59273	44
16679	S1_MiCD4_p27_1-10	48	0.326568	6.91521	28
167011	S1_MiCD4_p27_1-10	48	0.154743	6.20728	21
16727	S1_MiCD4_p27_1-10	48	0.251644	7.59273	32
16749	S1_MiCD4_p27_1-10	48	0.352743	6.20728	24
167621	S1_MiCD4_p27_1-10	48	0.344388	7.18986	43
16781	S1_MiCD4_p27_1-10	48	0.45797	4.85638	21
168272	S1_MiCD4_p27_1-10	48	0.473292	4.38419	28
16864	S1_MiCD4_p27_1-10	48	0.492793	6.11059	33
16871	S1_MiCD4_p27_1-10	48	0.288044	5.41864	31
169471	S1_MiCD4_p27_1-10	48	0.182326	7.23517	28
16982	S1_MiCD4_p27_1-10	48	0.382156	5.51911	32
17026	S1_MiCD4_p27_1-10	48	0.319405	7.54851	43
17107	S1_MiCD4_p27_1-10	48	0.387655	7.85523	31
17160	S1_MiCD4_p27_1-10	48	0.169573	8.07026	30
17165	S1_MiCD4_p27_1-10	48	0.342847	5.11398	19
17202	S1_MiCD4_p27_1-10	48	0.184668	8.07026	60
17280	S1_MiCD4_p27_1-10	48	0.0649697	7.37027	38
17297	S1_MiCD4_p27_1-10	48	0.37118	6.11059	32
17352	S1_MiCD4_p27_1-10	48	0.304829	8.23985	26
17371	S1_MiCD4_p27_1-10	48	0.0556266	8.81639	21
17402	S1_MiCD4_p27_1-10	48	0.237441	7.23517	32
17418	S1_MiCD4_p27_1-10	48	0.351288	7.18986	44
17470	S1_MiCD4_p27_1-10	48	0.288312	6.68261	24
17492	S1_MiCD4_p27_1-10	48	0.179724	8.69508	36
175181	S1_MiCD4_p27_1-10	48	0.228843	7.41503	30
17589	S1_MiCD4_p27_1-10	48	0.184377	6.4941	37
17611	S1_MiCD4_p27_1-10	48	0.154903	7.85523	37
17617	S1_MiCD4_p27_1-10	48	0.228763	8.36562	63
17629	S1_MiCD4_p27_1-10	48	0.322228	5.91559	28
17654	S1_MiCD4_p27_1-10	48	0.05146	7.09885	32
176783	S1_MiCD4_p27_1-10	48	0.338751	5.1651	27
17769	S1_MiCD4_p27_1-10	48	0.36723	5.61904	33
17788	S1_MiCD4_p27_1-10	48	0.252778	7.37027	30
17804	S1_MiCD4_p27_1-10	48	0.243185	6.30342	30
17861	S1_MiCD4_p27_1-10	48	0.442715	6.77605	28
17901	S1_MiCD4_p27_1-10	48	0.175107	6.01336	24
17903	S1_MiCD4_p27_1-10	48	0.262621	7.63682	36
17944	S1_MiCD4_p27_1-10	48	0.217467	6.96132	50
17957	S1_MiCD4_p27_1-10	48	0.355629	6.77605	33
17996	S1_MiCD4_p27_1-10	48	0.276541	7.50415	52
18023	S1_MiCD4_p27_1-10	48	0.207521	7.63682	38
18047	S1_MiCD4_p27_1-10	48	0.0954237	8.28191	47
18052	S1_MiCD4_p27_1-10	48	0.179202	6.3513	25
18154	S1_MiCD4_p27_1-10	48	0.326825	8.4488	43
18174	S1_MiCD4_p27_1-10	48	0.581941	4.95983	33
18190	S1_MiCD4_p27_1-10	48	0.383295	6.82257	34
18193	S1_MiCD4_p27_1-10	48	0.19465	8.07026	39
18207	S1_MiCD4_p27_1-10	48	0.306673	6.30342	43
18232	S1_MiCD4_p27_1-10	48	0.26594	5.41864	34
18270	S1_MiCD4_p27_1-10	48	0.20788	9.32804	38
18397	S1_MiCD4_p27_1-10	48	0.156916	6.25542	31
18492	S1_MiCD4_p27_1-10	48	0.15255	6.3513	18
18510	S1_MiCD4_p27_1-10	48	0.496281	3.8467	32
18525	S1_MiCD4_p27_1-10	48	0.418654	6.01336	20
18587	S1_MiCD4_p27_1-10	48	0.315669	8.36562	45
18686	S1_MiCD4_p27_1-10	48	0.171015	6.11059	19
18687	S1_MiCD4_p27_1-10	48	0.221365	9.40473	29
18694	S1_MiCD4_p27_1-10	48	0.378032	6.63568	30
18695	S1_MiCD4_p27_1-10	48	0.229049	6.91521	34
187222	S1_MiCD4_p27_1-10	48	0.164017	6.96132	29
187271	S1_MiCD4_p27_1-10	48	0.264209	7.50415	38
18728	S1_MiCD4_p27_1-10	48	0.29702	5.21608	19
18729	S1_MiCD4_p27_1-10	48	0.160408	6.86896	31
18743	S1_MiCD4_p27_1-10	48	0.39273	3.8467	17
18748	S1_MiCD4_p27_1-10	48	0.424806	7.41503	29
18826	S1_MiCD4_p27_1-10	48	0.257788	6.39903	30
18848	S1_MiCD4_p27_1-10	48	0.283152	5.3682	34
189141	S1_MiCD4_p27_1-10	48	0.262921	6.68261	44
189361	S1_MiCD4_p27_1-10	48	0.251484	8.49018	39
18988	S1_MiCD4_p27_1-10	48	0.514501	7.41503	26
18996	S1_MiCD4_p27_1-10	48	0.235974	7.59273	45
18998	S1_MiCD4_p27_1-10	48	0.187046	7.68077	30
190081	S1_MiCD4_p27_1-10	48	0.307826	8.32383	39
19047	S1_MiCD4_p27_1-10	48	0.205275	8.19765	33
19076	S1_MiCD4_p27_1-10	48	0.223926	7.63682	32
19122	S1_MiCD4_p27_1-10	48	0.125679	7.81181	52
19171	S1_MiCD4_p27_1-10	48	0.410185	8.11286	37
19179	S1_MiCD4_p27_1-10	48	0.253156	7.68077	40
19209	S1_MiCD4_p27_1-10	48	0.158119	7.54851	32
19290	S1_MiCD4_p27_1-10	48	0.290249	7.37027	33
19294	S1_MiCD4_p27_1-10	48	0.230904	6.7294	45
19336	S1_MiCD4_p27_1-10	48	0.372164	6.01336	30
19394	S1_MiCD4_p27_1-10	48	0.254262	7.50415	24
19428	S1_MiCD4_p27_1-10	48	0.26176	9.01588	62
19435	S1_MiCD4_p27_1-10	48	0.659007	4.54281	29
19461	S1_MiCD4_p27_1-10	48	0.287975	4.90817	31
19635	S1_MiCD4_p27_1-10	48	0.105132	6.86896	20
19649	S1_MiCD4_p27_1-10	48	0.180133	7.54851	57
19674	S1_MiCD4_p27_1-10	48	0.350454	5.86651	33
19702	S1_MiCD4_p27_1-10	48	0.315443	7.37027	62
19760	S1_MiCD4_p27_1-10	48	0.259887	6.3513	26
197941	S1_MiCD4_p27_1-10	48	0.170311	8.28191	36
19823	S1_MiCD4_p27_1-10	48	0.246823	7.37027	30
19840	S1_MiCD4_p27_1-10	48	0.0541179	7.0073	29
19867	S1_MiCD4_p27_1-10	48	0.358552	5.21608	45
19888	S1_MiCD4_p27_1-10	48	0.355016	8.77609	50
199561	S1_MiCD4_p27_1-10	48	0.101691	5.81728	32
19983	S1_MiCD4_p27_1-10	48	0.520718	6.25542	37
20011	S1_MiCD4_p27_1-10	48	0.133968	6.77605	31
20016	S1_MiCD4_p27_1-10	48	0.195851	6.68261	31
200341	S1_MiCD4_p27_1-10	48	0.259265	5.06273	19
20071	S1_MiCD4_p27_1-10	48	0.205959	6.96132	27
20155	S1_MiCD4_p27_1-10	48	0.221904	7.68077	47
20179	S1_MiCD4_p27_1-10	48	0.289679	7.0073	40
20310	S1_MiCD4_p27_1-10	48	0.286316	5.41864	33
203111	S1_MiCD4_p27_1-10	48	0.0843149	7.50415	45
20357	S1_MiCD4_p27_1-10	48	0.251113	7.72459	31
20462	S1_MiCD4_p27_1-10	48	0.130147	6.58862	37
20488	S1_MiCD4_p27_1-10	48	0.20207	7.05314	37
20579	S1_MiCD4_p27_1-10	48	0.187066	6.30342	32
20585	S1_MiCD4_p27_1-10	48	0.301602	7.45966	44
20596	S1_MiCD4_p27_1-10	48	0.257544	6.82257	42
206101	S1_MiCD4_p27_1-10	48	0.50234	6.58862	26
206711	S1_MiCD4_p27_1-10	48	0.194903	8.36562	48
207351	S1_MiCD4_p27_1-10	48	0.458748	5.81728	57
20819	S1_MiCD4_p27_1-10	48	0.358944	3.95528	30
20895	S1_MiCD4_p27_1-10	48	0.122388	7.63682	17
20943	S1_MiCD4_p27_1-10	48	0.298184	3.8467	12
20986	S1_MiCD4_p27_1-10	48	0.196406	7.14443	40
21068	S1_MiCD4_p27_1-10	48	0.329198	6.159	30
21165	S1_MiCD4_p27_1-10	48	0.406924	4.80446	11
21287	S1_MiCD4_p27_1-10	48	0.564135	4.49007	22
21323	S1_MiCD4_p27_1-10	48	0.392717	5.26692	31
21343	S1_MiCD4_p27_1-10	48	0.244153	6.20728	15
21357	S1_MiCD4_p27_1-10	48	0.169733	8.19765	36
21473	S1_MiCD4_p27_1-10	48	0.276181	8.07026	43
21622	S1_MiCD4_p27_1-10	48	0.38717	7.05314	33
21704	S1_MiCD4_p27_1-10	48	0.354522	6.96132	38
21713	S1_MiCD4_p27_1-10	48	0.285733	7.98465	36
21729	S1_MiCD4_p27_1-10	48	0.171081	7.18986	33
21738	S1_MiCD4_p27_1-10	48	0.150693	7.18986	46
21778	S1_MiCD4_p27_1-10	48	0.122208	9.40473	49
218281	S1_MiCD4_p27_1-10	48	0.32159	7.59273	25
21910	S1_MiCD4_p27_1-10	48	0.399166	6.54143	30
21995	S1_MiCD4_p27_1-10	48	0.187618	6.01336	13
22021	S1_MiCD4_p27_1-10	48	0.333991	5.86651	29
22094	S1_MiCD4_p27_1-10	48	0.217373	8.23985	36
22181	S1_MiCD4_p27_1-10	48	0.286014	5.06273	26
22205	S1_MiCD4_p27_1-10	48	0.116823	7.32537	31
22224	S1_MiCD4_p27_1-10	48	0.286315	8.07026	38
22302	S1_MiCD4_p27_1-10	48	0.678433	4.80446	33
22473	S1_MiCD4_p27_1-10	48	0.138805	5.1651	30
22533	S1_MiCD4_p27_1-10	48	0.168219	7.54851	33
22571	S1_MiCD4_p27_1-10	48	0.303988	6.20728	28
22578	S1_MiCD4_p27_1-10	48	0.3119	8.07026	61
22581	S1_MiCD4_p27_1-10	48	0.0402158	8.07026	33
22601	S1_MiCD4_p27_1-10	48	0.444017	6.77605	34
22618	S1_MiCD4_p27_1-10	48	0.222492	7.18986	31
22667	S1_MiCD4_p27_1-10	48	0.238938	6.54143	26
22874	S1_MiCD4_p27_1-10	48	0.264135	8.36562	51
22892	S1_MiCD4_p27_1-10	48	0.319654	7.41503	21
22966	S1_MiCD4_p27_1-10	48	0.167471	6.54143	38
23006	S1_MiCD4_p27_1-10	48	0.151465	7.85523	38
23022	S1_MiCD4_p27_1-10	48	0.451751	6.30342	43
23043	S1_MiCD4_p27_1-10	48	0.415374	5.56914	38
23060	S1_MiCD4_p27_1-10	48	0.245489	6.68261	34
23066	S1_MiCD4_p27_1-10	48	0.279134	7.28034	41
23120	S1_MiCD4_p27_1-10	48	0.437712	5.61904	36
23191	S1_MiCD4_p27_1-10	48	0.199564	7.8985	57
23195	S1_MiCD4_p27_1-10	48	0.128403	6.44663	32
23262	S1_MiCD4_p27_1-10	48	0.153563	9.09473	36
23335	S1_MiCD4_p27_1-10	48	0.395084	5.31763	15
23394	S1_MiCD4_p27_1-10	48	0.274214	7.85523	29
23444	S1_MiCD4_p27_1-10	48	0.310469	8.40728	24
23507	S1_MiCD4_p27_1-10	48	0.318548	6.4941	30
23607	S1_MiCD4_p27_1-10	48	0.247008	7.98465	27
23628	S1_MiCD4_p27_1-10	48	0.221629	7.0073	34
23636	S1_MiCD4_p27_1-10	48	0.242058	7.28034	33
23653	S1_MiCD4_p27_1-10	48	0.260191	8.65437	43
23669	S1_MiCD4_p27_1-10	48	0.57262	4.22437	30
23697	S1_MiCD4_p27_1-10	48	0.239976	5.96454	25
23726	S1_MiCD4_p27_1-10	48	0.159176	7.45966	42
23762	S1_MiCD4_p27_1-10	48	0.272271	7.81181	27
23782	S1_MiCD4_p27_1-10	48	0.428765	4.64787	27
23911	S1_MiCD4_p27_1-10	48	0.11433	7.41503	31
23979	S1_MiCD4_p27_1-10	48	0.0700827	6.96132	24
24004	S1_MiCD4_p27_1-10	48	0.183817	7.72459	32
24006	S1_MiCD4_p27_1-10	48	0.182011	7.8985	41
24022	S1_MiCD4_p27_1-10	48	0.214578	6.4941	31
24031	S1_MiCD4_p27_1-10	48	0.497694	6.7294	27
24063	S1_MiCD4_p27_1-10	48	0.165425	8.69508	63
24080	S1_MiCD4_p27_1-10	48	0.209259	8.36562	42
24158	S1_MiCD4_p27_1-10	48	0.235875	6.4941	29
24186	S1_MiCD4_p27_1-10	48	0.287119	6.91521	35
24225	S1_MiCD4_p27_1-10	48	0.257503	7.0073	39
24254	S1_MiCD4_p27_1-10	48	0.352877	5.76793	32
24267	S1_MiCD4_p27_1-10	48	0.415067	7.63682	58
24318	S1_MiCD4_p27_1-10	48	0.190349	6.96132	39
24353	S1_MiCD4_p27_1-10	48	0.402317	5.46894	25
24401	S1_MiCD4_p27_1-10	48	0.306718	5.71843	29
244791	S1_MiCD4_p27_1-10	48	0.389322	7.81181	26
24534	S1_MiCD4_p27_1-10	48	0.268664	7.18986	39
24539	S1_MiCD4_p27_1-10	48	0.422823	4.90817	13
24581	S1_MiCD4_p27_1-10	48	0.210681	8.61353	32
24591	S1_MiCD4_p27_1-10	48	0.0942801	7.76827	30
246261	S1_MiCD4_p27_1-10	48	0.187287	7.8985	44
24704	S1_MiCD4_p27_1-10	48	0.278921	6.86896	39
24705	S1_MiCD4_p27_1-10	48	0.217255	8.19765	25
24759	S1_MiCD4_p27_1-10	48	0.264423	7.05314	31
24783	S1_MiCD4_p27_1-10	48	0.409558	4.85638	16
24837	S1_MiCD4_p27_1-10	48	0.18448	6.68261	28
24854	S1_MiCD4_p27_1-10	48	0.281331	6.3513	30
24890	S1_MiCD4_p27_1-10	48	0.414763	5.06273	26
24909	S1_MiCD4_p27_1-10	48	0.230494	8.40728	28
249231	S1_MiCD4_p27_1-10	48	0.338841	7.41503	34
24967	S1_MiCD4_p27_1-10	48	0.238923	6.4941	23
25002	S1_MiCD4_p27_1-10	48	0.126231	7.98465	43
25043	S1_MiCD4_p27_1-10	48	0.286693	5.81728	35
25192	S1_MiCD4_p27_1-10	48	0.183169	8.19765	32
25231	S1_MiCD4_p27_1-10	48	1.06617	5.21608	25
252511	S1_MiCD4_p27_1-10	48	0.30843	6.96132	21
25308	S1_MiCD4_p27_1-10	48	0.196858	6.159	24
25507	S1_MiCD4_p27_1-10	48	0.360394	6.91521	40
25517	S1_MiCD4_p27_1-10	48	0.337059	5.86651	44
25542	S1_MiCD4_p27_1-10	48	0.408876	7.37027	27
25548	S1_MiCD4_p27_1-10	48	0.41047	7.0073	40
25570	S1_MiCD4_p27_1-10	48	0.284979	6.68261	33
25600	S1_MiCD4_p27_1-10	48	0.412664	5.61904	30
25818	S1_MiCD4_p27_1-10	48	0.234844	8.07026	45
25830	S1_MiCD4_p27_1-10	48	0.413563	6.91521	49
25923	S1_MiCD4_p27_1-10	48	0.0733599	6.159	28
25984	S1_MiCD4_p27_1-10	48	0.791877	3.90106	14
25986	S1_MiCD4_p27_1-10	48	0.254327	5.3682	30
25993	S1_MiCD4_p27_1-10	48	0.337421	8.61353	40
26009	S1_MiCD4_p27_1-10	48	0.186086	7.41503	22
26042	S1_MiCD4_p27_1-10	48	0.209642	7.23517	28
26072	S1_MiCD4_p27_1-10	48	0.250756	8.28191	53
26087	S1_MiCD4_p27_1-10	48	0.255063	7.63682	50
26210	S1_MiCD4_p27_1-10	48	0.243628	8.65437	52
26227	S1_MiCD4_p27_1-10	48	0.199634	6.58862	25
26232	S1_MiCD4_p27_1-10	48	0.278664	5.3682	36
26411	S1_MiCD4_p27_1-10	48	0.29629	7.37027	31
26413	S1_MiCD4_p27_1-10	48	0.220604	7.18986	24
26480	S1_MiCD4_p27_1-10	48	0.249176	7.94164	25
26482	S1_MiCD4_p27_1-10	48	0.337081	5.86651	32
26509	S1_MiCD4_p27_1-10	48	0.271809	7.8985	27
26559	S1_MiCD4_p27_1-10	48	0.482776	5.51911	26
26583	S1_MiCD4_p27_1-10	48	0.675364	5.21608	26
26640	S1_MiCD4_p27_1-10	48	0.338287	4.90817	28
26686	S1_MiCD4_p27_1-10	48	0.129852	8.23985	17
267511	S1_MiCD4_p27_1-10	48	0.162819	8.73565	32
26815	S1_MiCD4_p27_1-10	48	0.474099	5.31763	29
26876	S1_MiCD4_p27_1-10	48	0.145623	7.68077	28
26880	S1_MiCD4_p27_1-10	48	0.225779	7.41503	23
26917	S1_MiCD4_p27_1-10	48	0.439978	7.37027	30
26942	S1_MiCD4_p27_1-10	48	0.389443	4.90817	26
26944	S1_MiCD4_p27_1-10	48	0.171521	8.32383	34
26955	S1_MiCD4_p27_1-10	48	0.237004	7.63682	33
26979	S1_MiCD4_p27_1-10	48	0.338475	7.32537	37
27006	S1_MiCD4_p27_1-10	48	0.360754	8.19765	34
27128	S1_MiCD4_p27_1-10	48	0.315455	5.56914	23
273911	S1_MiCD4_p27_1-10	48	0.192213	8.40728	37
27406	S1_MiCD4_p27_1-10	48	0.302975	7.37027	30
27410	S1_MiCD4_p27_1-10	48	0.339986	7.63682	43
27415	S1_MiCD4_p27_1-10	48	0.217052	8.85656	39
27486	S1_MiCD4_p27_1-10	48	0.224632	9.40473	53
27487	S1_MiCD4_p27_1-10	48	0.295496	7.32537	41
27551	S1_MiCD4_p27_1-10	48	0.334427	6.63568	31
27597	S1_MiCD4_p27_1-10	48	0.344773	6.68261	35
27605	S1_MiCD4_p27_1-10	48	0.284508	8.28191	51
27607	S1_MiCD4_p27_1-10	48	0.0535151	7.41503	31
27635	S1_MiCD4_p27_1-10	48	0.191861	7.09885	44
27642	S1_MiCD4_p27_1-10	48	0.168836	6.3513	29
27735	S1_MiCD4_p27_1-10	48	0.540822	5.1651	38
27765	S1_MiCD4_p27_1-10	48	0.349892	7.14443	33
27802	S1_MiCD4_p27_1-10	48	0.347715	6.91521	29
27805	S1_MiCD4_p27_1-10	48	0.294766	7.98465	43
27822	S1_MiCD4_p27_1-10	48	0.23536	6.11059	38
27878	S1_MiCD4_p27_1-10	48	0.293146	7.8985	48
27884	S1_MiCD4_p27_1-10	48	0.240357	5.3682	14
27887	S1_MiCD4_p27_1-10	48	0.310862	7.94164	55
27901	S1_MiCD4_p27_1-10	48	0.272737	6.58862	28
27919	S1_MiCD4_p27_1-10	48	0.290691	6.82257	22
27941	S1_MiCD4_p27_1-10	48	0.303669	7.37027	29
27966	S1_MiCD4_p27_1-10	48	0.450796	5.86651	43
27995	S1_MiCD4_p27_1-10	48	0.273168	7.8985	36
28061	S1_MiCD4_p27_1-10	48	0.683929	8.40728	20
28092	S1_MiCD4_p27_1-10	48	0.385566	6.91521	31
28124	S1_MiCD4_p27_1-10	48	0.247172	7.14443	36
28172	S1_MiCD4_p27_1-10	48	0.193577	7.63682	38
28183	S1_MiCD4_p27_1-10	48	0.2565	6.68261	31
28241	S1_MiCD4_p27_1-10	48	0.246894	8.02752	36
28256	S1_MiCD4_p27_1-10	48	0.24562	6.68261	31
28273	S1_MiCD4_p27_1-10	48	0.0806652	8.77609	50
28275	S1_MiCD4_p27_1-10	48	0.443467	6.54143	21
28324	S1_MiCD4_p27_1-10	48	0.496342	5.51911	31
28386	S1_MiCD4_p27_1-10	48	0.217954	7.09885	25
28402	S1_MiCD4_p27_1-10	48	0.221697	7.72459	40
28439	S1_MiCD4_p27_1-10	48	0.291232	6.58862	34
28445	S1_MiCD4_p27_1-10	48	0.257256	7.14443	23
28470	S1_MiCD4_p27_1-10	48	0.250313	7.18986	39
28474	S1_MiCD4_p27_1-10	48	0.195045	4.7524	22
28493	S1_MiCD4_p27_1-10	48	0.22011	7.0073	39
285091	S1_MiCD4_p27_1-10	48	0.419072	6.86896	41
28634	S1_MiCD4_p27_1-10	48	0.317242	5.96454	21
28640	S1_MiCD4_p27_1-10	48	0.142119	7.50415	33
28654	S1_MiCD4_p27_1-10	48	0.253374	7.59273	38
28662	S1_MiCD4_p27_1-10	48	0.274171	6.96132	27
28768	S1_MiCD4_p27_1-10	48	0.208135	8.36562	28
28773	S1_MiCD4_p27_1-10	48	0.269659	8.07026	24
28791	S1_MiCD4_p27_1-10	48	0.224213	7.72459	42
28882	S1_MiCD4_p27_1-10	48	0.224902	7.50415	33
28919	S1_MiCD4_p27_1-10	48	0.291317	5.21608	30
28953	S1_MiCD4_p27_1-10	48	0.26056	4.54281	17
28976	S1_MiCD4_p27_1-10	48	0.356726	8.93649	55
28986	S1_MiCD4_p27_1-10	48	0.108347	7.59273	28
29091	S1_MiCD4_p27_1-10	48	0.677765	4.27778	23
29181	S1_MiCD4_p27_1-10	48	0.198492	6.91521	40
29239	S1_MiCD4_p27_1-10	48	0.550143	6.20728	19
29267	S1_MiCD4_p27_1-10	48	0.767559	4.33105	25
29273	S1_MiCD4_p27_1-10	48	0.406139	5.3682	29
29277	S1_MiCD4_p27_1-10	48	0.20504	8.07026	31
29375	S1_MiCD4_p27_1-10	48	0.197786	5.96454	15
293771	S1_MiCD4_p27_1-10	48	0.235175	6.96132	22
29396	S1_MiCD4_p27_1-10	48	0.12994	7.0073	28
29412	S1_MiCD4_p27_1-10	48	0.234242	7.72459	49
29428	S1_MiCD4_p27_1-10	48	0.413833	6.06204	16
29498	S1_MiCD4_p27_1-10	48	0.226327	7.54851	37
29511	S1_MiCD4_p27_1-10	48	0.196744	9.17304	37
29550	S1_MiCD4_p27_1-10	48	0.171778	8.69508	24
29572	S1_MiCD4_p27_1-10	48	0.200902	6.63568	31
29576	S1_MiCD4_p27_1-10	48	0.182104	6.63568	27
29596	S1_MiCD4_p27_1-10	48	0.252086	7.72459	31
29601	S1_MiCD4_p27_1-10	48	0.266225	7.63682	44
29653	S1_MiCD4_p27_1-10	48	0.501708	5.06273	24
29677	S1_MiCD4_p27_1-10	48	0.547039	5.66881	24
29814	S1_MiCD4_p27_1-10	48	0.294378	6.7294	21
29926	S1_MiCD4_p27_1-10	48	0.246007	6.82257	33
29964	S1_MiCD4_p27_1-10	48	0.207007	8.73565	44
29976	S1_MiCD4_p27_1-10	48	0.317988	7.32537	32
30018	S1_MiCD4_p27_1-10	48	0.208862	6.25542	43
30030	S1_MiCD4_p27_1-10	48	0.19642	7.45966	50
30034	S1_MiCD4_p27_1-10	48	0.236253	9.36645	44
30053	S1_MiCD4_p27_1-10	48	0.222584	6.7294	36
30065	S1_MiCD4_p27_1-10	48	0.205638	8.97626	29
30068	S1_MiCD4_p27_1-10	48	0.221244	6.06204	34
30090	S1_MiCD4_p27_1-10	48	0.293036	5.06273	34
30105	S1_MiCD4_p27_1-10	48	0.268717	7.8985	46
30235	S1_MiCD4_p27_1-10	48	0.277251	8.19765	51
30245	S1_MiCD4_p27_1-10	48	0.293631	5.06273	27
30265	S1_MiCD4_p27_1-10	48	0.246937	6.91521	36
30363	S1_MiCD4_p27_1-10	48	0.422643	5.71843	56
30372	S1_MiCD4_p27_1-10	48	0.266014	8.57255	40
304591	S1_MiCD4_p27_1-10	48	0.129865	6.7294	36
30464	S1_MiCD4_p27_1-10	48	0.242502	8.40728	38
30502	S1_MiCD4_p27_1-10	48	0.260767	7.28034	42
30550	S1_MiCD4_p27_1-10	48	0.189389	6.44663	28
30555	S1_MiCD4_p27_1-10	48	0.0432618	7.81181	34
30576	S1_MiCD4_p27_1-10	48	0.518518	4.4372	32
30577	S1_MiCD4_p27_1-10	48	0.373171	7.37027	53
30621	S1_MiCD4_p27_1-10	48	0.196471	6.54143	39
30673	S1_MiCD4_p27_1-10	48	0.434603	7.23517	31
30685	S1_MiCD4_p27_1-10	48	0.327969	7.28034	38
30720	S1_MiCD4_p27_1-10	48	0.221904	8.53143	44
30721	S1_MiCD4_p27_1-10	48	0.261746	7.18986	30
30761	S1_MiCD4_p27_1-10	48	0.268534	8.11286	34
30788	S1_MiCD4_p27_1-10	48	0.296106	5.3682	23
30831	S1_MiCD4_p27_1-10	48	0.243281	7.59273	29
30851	S1_MiCD4_p27_1-10	48	0.357626	5.06273	29
30923	S1_MiCD4_p27_1-10	48	0.269011	7.63682	32
30944	S1_MiCD4_p27_1-10	48	0.283028	5.91559	27
30981	S1_MiCD4_p27_1-10	48	0.341317	6.20728	28
309901	S1_MiCD4_p27_1-10	48	0.272023	9.28949	60
30994	S1_MiCD4_p27_1-10	48	0.0722486	7.81181	34
31025	S1_MiCD4_p27_1-10	48	0.197622	6.82257	31
31028	S1_MiCD4_p27_1-10	48	0.231628	8.02752	32
31055	S1_MiCD4_p27_1-10	48	0.263638	8.65437	63
31102	S1_MiCD4_p27_1-10	48	0.233457	8.11286	29
31122	S1_MiCD4_p27_1-10	48	0.689862	6.54143	24
31151	S1_MiCD4_p27_1-10	48	0.277328	6.20728	29
31404	S1_MiCD4_p27_1-10	48	0.23698	6.25542	44
31407	S1_MiCD4_p27_1-10	48	0.21185	8.49018	38
31443	S1_MiCD4_p27_1-10	48	0.10566	6.4941	21
31504	S1_MiCD4_p27_1-10	48	0.5438	4.80446	30
31510	S1_MiCD4_p27_1-10	48	0.611466	6.20728	25
31556	S1_MiCD4_p27_1-10	48	0.586456	4.49007	33
31606	S1_MiCD4_p27_1-10	48	0.151737	5.71843	31
31628	S1_MiCD4_p27_1-10	48	0.538459	6.30342	28
316371	S1_MiCD4_p27_1-10	48	0.251657	5.21608	28
31686	S1_MiCD4_p27_1-10	48	0.341549	7.05314	31
31694	S1_MiCD4_p27_1-10	48	0.0907163	7.37027	35
31759	S1_MiCD4_p27_1-10	48	0.380615	3.8467	19
31768	S1_MiCD4_p27_1-10	48	0.223211	7.50415	36
31812	S1_MiCD4_p27_1-10	48	0.270807	8.15532	37
31814	S1_MiCD4_p27_1-10	48	0.223773	5.76793	25
32090	S1_MiCD4_p27_1-10	48	0.233568	7.85523	29
32154	S1_MiCD4_p27_1-10	48	0.0832674	7.45966	32
32194	S1_MiCD4_p27_1-10	48	0.562289	3.79221	35
32200	S1_MiCD4_p27_1-10	48	0.312374	6.63568	34
32204	S1_MiCD4_p27_1-10	48	0.494916	4.11714	30
32217	S1_MiCD4_p27_1-10	48	0.0799021	6.39903	24
32251	S1_MiCD4_p27_1-10	48	0.262012	7.94164	65
32342	S1_MiCD4_p27_1-10	48	0.0195318	6.63568	28
32441	S1_MiCD4_p27_1-10	48	0.229627	7.14443	29
32448	S1_MiCD4_p27_1-10	48	0.156431	6.159	31
32582	S1_MiCD4_p27_1-10	48	0.240009	6.63568	33
32611	S1_MiCD4_p27_1-10	48	0.334096	5.11398	22
32634	S1_MiCD4_p27_1-10	48	0.277899	6.25542	34
32647	S1_MiCD4_p27_1-10	48	0.374699	7.14443	36
32649	S1_MiCD4_p27_1-10	48	0.465888	5.56914	35
32766	S1_MiCD4_p27_1-10	48	0.39781	7.32537	36
32801	S1_MiCD4_p27_1-10	48	0.0803134	6.11059	32
32817	S1_MiCD4_p27_1-10	48	0.324877	7.50415	33
32818	S1_MiCD4_p27_1-10	48	0.208483	7.09885	41
328811	S1_MiCD4_p27_1-10	48	0.500936	4.7002	30
32897	S1_MiCD4_p27_1-10	48	0.426823	5.66881	32
33016	S1_MiCD4_p27_1-10	48	0.257241	6.25542	26
33041	S1_MiCD4_p27_1-10	48	0.25295	6.86896	36
33084	S1_MiCD4_p27_1-10	48	0.260266	6.63568	36
331221	S1_MiCD4_p27_1-10	48	0.287174	7.68077	52
33206	S1_MiCD4_p27_1-10	48	0.239537	5.66881	21
33209	S1_MiCD4_p27_1-10	48	0.439898	5.46894	45
33227	S1_MiCD4_p27_1-10	48	0.501857	4.54281	15
33248	S1_MiCD4_p27_1-10	48	0.220728	6.68261	33
33268	S1_MiCD4_p27_1-10	48	0.249571	5.1651	28
33279	S1_MiCD4_p27_1-10	48	0.187082	9.51875	37
33314	S1_MiCD4_p27_1-10	48	0.310039	7.37027	36
33318	S1_MiCD4_p27_1-10	48	0.529814	4.7524	14
33334	S1_MiCD4_p27_1-10	48	0.221463	8.11286	40
33342	S1_MiCD4_p27_1-10	48	0.230026	8.28191	29
33346	S1_MiCD4_p27_1-10	48	0.126585	7.98465	29
33364	S1_MiCD4_p27_1-10	48	0.26192	7.85523	22
33371	S1_MiCD4_p27_1-10	48	0.353154	5.31763	28
33387	S1_MiCD4_p27_1-10	48	0.191458	5.06273	22
33402	S1_MiCD4_p27_1-10	48	0.0825671	6.39903	27
33458	S1_MiCD4_p27_1-10	48	0.116447	7.50415	31
33483	S1_MiCD4_p27_1-10	48	0.235439	7.94164	32
33510	S1_MiCD4_p27_1-10	48	0.184832	6.39903	32
33522	S1_MiCD4_p27_1-10	48	0.318036	7.76827	26
33557	S1_MiCD4_p27_1-10	48	0.235227	7.23517	37
33613	S1_MiCD4_p27_1-10	48	0.194331	6.7294	24
33614	S1_MiCD4_p27_1-10	48	0.460809	4.4372	23
33678	S1_MiCD4_p27_1-10	48	0.247668	7.37027	34
33686	S1_MiCD4_p27_1-10	48	0.116299	7.09885	27
33835	S1_MiCD4_p27_1-10	48	0.444981	5.06273	38
33850	S1_MiCD4_p27_1-10	48	0.68136	4.4372	51
33945	S1_MiCD4_p27_1-10	48	0.269775	8.57255	26
33993	S1_MiCD4_p27_1-10	48	0.377034	7.41503	42
34092	S1_MiCD4_p27_1-10	48	0.163068	8.40728	34
34124	S1_MiCD4_p27_1-10	48	0.242136	6.159	23
34160	S1_MiCD4_p27_1-10	48	0.202283	6.86896	30
34182	S1_MiCD4_p27_1-10	48	0.228903	8.61353	50
34193	S1_MiCD4_p27_1-10	48	0.380661	7.76827	26
34223	S1_MiCD4_p27_1-10	48	0.338773	8.49018	32
34237	S1_MiCD4_p27_1-10	48	0.307429	6.20728	20
34324	S1_MiCD4_p27_1-10	48	0.17673	7.32537	31
34353	S1_MiCD4_p27_1-10	48	0.237999	8.77609	43
34370	S1_MiCD4_p27_1-10	48	0.323559	8.57255	40
34389	S1_MiCD4_p27_1-10	48	0.194847	6.91521	38
34464	S1_MiCD4_p27_1-10	48	0.195553	6.4941	22
344831	S1_MiCD4_p27_1-10	48	0.526164	5.31763	27
34525	S1_MiCD4_p27_1-10	48	0.332385	7.76827	50
34574	S1_MiCD4_p27_1-10	48	0.368778	7.54851	29
34577	S1_MiCD4_p27_1-10	48	0.300826	7.63682	30
34590	S1_MiCD4_p27_1-10	48	0.154327	7.0073	34
34600	S1_MiCD4_p27_1-10	48	0.384968	6.63568	41
34613	S1_MiCD4_p27_1-10	48	0.247006	8.28191	32
34654	S1_MiCD4_p27_1-10	48	0.289852	8.23985	47
34670	S1_MiCD4_p27_1-10	48	0.28976	5.91559	43
34680	S1_MiCD4_p27_1-10	48	0.390829	7.18986	35
34683	S1_MiCD4_p27_1-10	48	0.216393	7.18986	44
34688	S1_MiCD4_p27_1-10	48	0.386412	7.50415	44
34793	S1_MiCD4_p27_1-10	48	0.176138	4.59541	14
34838	S1_MiCD4_p27_1-10	48	0.175837	9.51875	36
34845	S1_MiCD4_p27_1-10	48	0.57668	4.90817	28
34904	S1_MiCD4_p27_1-10	48	0.168161	7.98465	35
34915	S1_MiCD4_p27_1-10	48	0.172533	7.09885	43
34931	S1_MiCD4_p27_1-10	48	0.299128	6.7294	37
34940	S1_MiCD4_p27_1-10	48	0.418775	7.63682	31
34945	S1_MiCD4_p27_1-10	48	0.299856	7.76827	23
35148	S1_MiCD4_p27_1-10	48	0.309771	7.09885	73
35170	S1_MiCD4_p27_1-10	48	0.401888	6.82257	34
35173	S1_MiCD4_p27_1-10	48	0.89079	4.59541	30
35180	S1_MiCD4_p27_1-10	48	0.281523	8.32383	50
35224	S1_MiCD4_p27_1-10	48	0.173443	5.71843	28
35253	S1_MiCD4_p27_1-10	48	0.458046	5.46894	38
35273	S1_MiCD4_p27_1-10	48	0.243708	7.98465	47
352891	S1_MiCD4_p27_1-10	48	0.378679	7.28034	27
35309	S1_MiCD4_p27_1-10	48	0.0557455	5.66881	27
35324	S1_MiCD4_p27_1-10	48	0.334683	4.59541	13
35331	S1_MiCD4_p27_1-10	48	0.296594	6.30342	32
35356	S1_MiCD4_p27_1-10	48	0.318975	4.90817	22
35410	S1_MiCD4_p27_1-10	48	0.187878	6.3513	30
35422	S1_MiCD4_p27_1-10	48	0.189379	7.68077	48
35430	S1_MiCD4_p27_1-10	48	0.173278	5.31763	29
35520	S1_MiCD4_p27_1-10	48	0.244468	8.49018	23
35577	S1_MiCD4_p27_1-10	48	0.210161	7.23517	30
35658	S1_MiCD4_p27_1-10	48	0.256094	6.25542	36
35720	S1_MiCD4_p27_1-10	48	0.577755	4.33105	16
35773	S1_MiCD4_p27_1-10	48	0.192878	7.28034	47
359141	S1_MiCD4_p27_1-10	48	0.323114	5.81728	27
35917	S1_MiCD4_p27_1-10	48	0.202998	9.05538	36
35923	S1_MiCD4_p27_1-10	48	0.289578	6.159	35
35933	S1_MiCD4_p27_1-10	48	0.406579	5.91559	24
35968	S1_MiCD4_p27_1-10	48	0.0368553	6.54143	31
35982	S1_MiCD4_p27_1-10	48	0.074242	8.02752	48
36022	S1_MiCD4_p27_1-10	48	0.324093	7.37027	28
36102	S1_MiCD4_p27_1-10	48	0.422825	7.37027	61
36157	S1_MiCD4_p27_1-10	48	0.220288	7.54851	38
36209	S1_MiCD4_p27_1-10	48	0.599509	7.68077	35
36215	S1_MiCD4_p27_1-10	48	0.261871	8.02752	48
36229	S1_MiCD4_p27_1-10	48	0.189611	6.91521	28
36269	S1_MiCD4_p27_1-10	48	0.494896	6.3513	35
36295	S1_MiCD4_p27_1-10	48	0.344513	7.50415	42
36341	S1_MiCD4_p27_1-10	48	0.596177	4.85638	26
36356	S1_MiCD4_p27_1-10	48	0.241698	6.96132	35
36371	S1_MiCD4_p27_1-10	48	0.305168	7.09885	37
36391	S1_MiCD4_p27_1-10	48	0.284839	6.30342	34
36406	S1_MiCD4_p27_1-10	48	0.259976	7.05314	31
36487	S1_MiCD4_p27_1-10	48	0.181298	5.61904	33
36510	S1_MiCD4_p27_1-10	48	0.373544	5.76793	35
36523	S1_MiCD4_p27_1-10	48	0.282837	4.27778	14
36576	S1_MiCD4_p27_1-10	48	0.564282	5.11398	27
36599	S1_MiCD4_p27_1-10	48	0.170185	5.26692	24
36669	S1_MiCD4_p27_1-10	48	0.374854	6.159	32
36675	S1_MiCD4_p27_1-10	48	0.450719	7.32537	29
36733	S1_MiCD4_p27_1-10	48	0.378608	6.86896	38
367781	S1_MiCD4_p27_1-10	48	0.318767	6.44663	31
36846	S1_MiCD4_p27_1-10	48	0.434326	5.31763	23
36863	S1_MiCD4_p27_1-10	48	0.239477	7.37027	45
36937	S1_MiCD4_p27_1-10	48	0.158434	8.07026	27
37040	S1_MiCD4_p27_1-10	48	0.219042	7.50415	26
37173	S1_MiCD4_p27_1-10	48	0.373279	5.21608	20
37219	S1_MiCD4_p27_1-10	48	0.273689	7.09885	30
37220	S1_MiCD4_p27_1-10	48	0.0394979	6.86896	31
37255	S1_MiCD4_p27_1-10	48	0.239824	8.32383	42
372981	S1_MiCD4_p27_1-10	48	0.209792	4.80446	13
373171	S1_MiCD4_p27_1-10	48	0.324764	7.63682	46
373411	S1_MiCD4_p27_1-10	48	0.297518	6.96132	26
37431	S1_MiCD4_p27_1-10	48	0.211486	7.41503	25
37472	S1_MiCD4_p27_1-10	48	0.198488	7.23517	33
37494	S1_MiCD4_p27_1-10	48	0.296835	5.91559	20
37560	S1_MiCD4_p27_1-10	48	0.184257	9.25081	31
375701	S1_MiCD4_p27_1-10	48	0.478499	4.64787	28
37582	S1_MiCD4_p27_1-10	48	0.414388	6.30342	34
37600	S1_MiCD4_p27_1-10	48	0.302729	6.82257	32
37606	S1_MiCD4_p27_1-10	48	0.183403	6.63568	31
37653	S1_MiCD4_p27_1-10	48	0.356407	6.91521	37
37718	S1_MiCD4_p27_1-10	48	0.421141	6.25542	37
37723	S1_MiCD4_p27_1-10	48	0.331223	7.14443	28
37724	S1_MiCD4_p27_1-10	48	0.134604	4.33105	24
377331	S1_MiCD4_p27_1-10	48	0.43864	8.81639	55
37766	S1_MiCD4_p27_1-10	48	0.229873	6.44663	37
37769	S1_MiCD4_p27_1-10	48	0.440924	7.28034	30
37784	S1_MiCD4_p27_1-10	48	0.487347	6.39903	35
37806	S1_MiCD4_p27_1-10	48	0.127552	7.94164	25
37810	S1_MiCD4_p27_1-10	48	0.477953	4.49007	24
37815	S1_MiCD4_p27_1-10	48	0.187608	9.01588	32
37853	S1_MiCD4_p27_1-10	48	0.260074	7.05314	35
37859	S1_MiCD4_p27_1-10	48	0.466946	3.73758	20
37868	S1_MiCD4_p27_1-10	48	0.304916	6.44663	25
37959	S1_MiCD4_p27_1-10	48	0.138973	6.96132	37
379651	S1_MiCD4_p27_1-10	48	0.163454	8.32383	21
37971	S1_MiCD4_p27_1-10	48	0.169362	6.86896	49
37991	S1_MiCD4_p27_1-10	48	0.162488	7.76827	33
38080	S1_MiCD4_p27_1-10	48	0.303423	5.56914	27
38117	S1_MiCD4_p27_1-10	48	0.257402	7.59273	36
38129	S1_MiCD4_p27_1-10	48	0.227751	7.54851	46
38130	S1_MiCD4_p27_1-10	48	0.233558	7.68077	45
38145	S1_MiCD4_p27_1-10	48	0.296494	7.28034	28
38253	S1_MiCD4_p27_1-10	48	0.195597	7.94164	37
38370	S1_MiCD4_p27_1-10	48	0.199502	8.32383	43
38381	S1_MiCD4_p27_1-10	48	0.279921	7.37027	37
38450	S1_MiCD4_p27_1-10	48	0.241678	6.63568	24
38513	S1_MiCD4_p27_1-10	48	0.226036	8.07026	27
38537	S1_MiCD4_p27_1-10	48	0.300487	6.30342	51
38545	S1_MiCD4_p27_1-10	48	0.406145	4.11714	17
38550	S1_MiCD4_p27_1-10	48	0.244988	7.94164	48
38552	S1_MiCD4_p27_1-10	48	0.275925	8.19765	50
38625	S1_MiCD4_p27_1-10	48	0.335349	7.05314	19
38680	S1_MiCD4_p27_1-10	48	0.324443	6.82257	28
38699	S1_MiCD4_p27_1-10	48	0.350689	5.51911	37
38706	S1_MiCD4_p27_1-10	48	0.439039	7.0073	28
38709	S1_MiCD4_p27_1-10	48	0.320003	6.11059	35
38756	S1_MiCD4_p27_1-10	48	0.130095	9.25081	41
38767	S1_MiCD4_p27_1-10	48	0.403294	5.11398	47
38776	S1_MiCD4_p27_1-10	48	0.286837	6.01336	22
38828	S1_MiCD4_p27_1-10	48	0.259331	5.81728	30
38923	S1_MiCD4_p27_1-10	48	0.301327	7.23517	39
38957	S1_MiCD4_p27_1-10	48	0.397288	7.50415	25
38963	S1_MiCD4_p27_1-10	48	0.337897	6.82257	28
389831	S1_MiCD4_p27_1-10	48	0.178261	8.07026	36
39063	S1_MiCD4_p27_1-10	48	0.0926151	6.7294	35
39093	S1_MiCD4_p27_1-10	48	0.166189	6.7294	34
39171	S1_MiCD4_p27_1-10	48	0.338914	7.45966	33
39199	S1_MiCD4_p27_1-10	48	0.293364	8.28191	48
39244	S1_MiCD4_p27_1-10	48	0.251585	7.32537	41
39290	S1_MiCD4_p27_1-10	48	0.512761	6.7294	35
39346	S1_MiCD4_p27_1-10	48	0.25134	7.72459	35
39368	S1_MiCD4_p27_1-10	48	0.164612	6.86896	26
394481	S1_MiCD4_p27_1-10	48	0.301312	5.46894	25
39485	S1_MiCD4_p27_1-10	48	0.167821	7.85523	41
39495	S1_MiCD4_p27_1-10	48	0.40079	6.3513	15
39496	S1_MiCD4_p27_1-10	48	0.266915	4.59541	25
39549	S1_MiCD4_p27_1-10	48	0.286054	6.96132	24
39589	S1_MiCD4_p27_1-10	48	0.0361888	8.69508	41
39663	S1_MiCD4_p27_1-10	48	0.362494	4.49007	27
39665	S1_MiCD4_p27_1-10	48	0.265445	6.4941	29
39673	S1_MiCD4_p27_1-10	48	0.117666	9.212	44
39726	S1_MiCD4_p27_1-10	48	0.26043	7.14443	32
39747	S1_MiCD4_p27_1-10	48	0.207795	7.59273	31
39752	S1_MiCD4_p27_1-10	48	0.210349	7.68077	44
39776	S1_MiCD4_p27_1-10	48	0.196799	7.41503	32
39796	S1_MiCD4_p27_1-10	48	0.131616	6.58862	29
39818	S1_MiCD4_p27_1-10	48	0.0593731	8.65437	24
39836	S1_MiCD4_p27_1-10	48	0.227784	9.05538	47
398721	S1_MiCD4_p27_1-10	48	0.262068	7.0073	30
39894	S1_MiCD4_p27_1-10	48	0.375969	4.90817	27
39953	S1_MiCD4_p27_1-10	48	0.309953	5.06273	21
40004	S1_MiCD4_p27_1-10	48	0.277202	7.94164	33
40024	S1_MiCD4_p27_1-10	48	0.158276	7.23517	30
40039	S1_MiCD4_p27_1-10	48	0.27039	7.37027	41
40156	S1_MiCD4_p27_1-10	48	0.397587	5.3682	45
40167	S1_MiCD4_p27_1-10	48	0.218242	6.96132	20
40206	S1_MiCD4_p27_1-10	48	0.401806	4.7002	20
40208	S1_MiCD4_p27_1-10	48	0.284321	5.71843	30
40232	S1_MiCD4_p27_1-10	48	0.205812	6.63568	36
40255	S1_MiCD4_p27_1-10	48	0.551376	4.11714	28
40308	S1_MiCD4_p27_1-10	48	0.482487	5.66881	28
40336	S1_MiCD4_p27_1-10	48	0.275672	8.85656	32
40341	S1_MiCD4_p27_1-10	48	0.341896	5.86651	32
403541	S1_MiCD4_p27_1-10	48	0.121462	9.32804	32
40358	S1_MiCD4_p27_1-10	48	0.289293	6.77605	31
40363	S1_MiCD4_p27_1-10	48	0.264833	9.36645	34
40376	S1_MiCD4_p27_1-10	48	0.278011	6.20728	29
40402	S1_MiCD4_p27_1-10	48	0.255883	5.61904	30
40515	S1_MiCD4_p27_1-10	48	0.501601	3.73758	28
40546	S1_MiCD4_p27_1-10	48	0.433773	6.54143	46
40594	S1_MiCD4_p27_1-10	48	0.260602	7.32537	42
40597	S1_MiCD4_p27_1-10	48	0.125941	6.63568	32
40680	S1_MiCD4_p27_1-10	48	0.584124	4.7002	9
40701	S1_MiCD4_p27_1-10	48	0.279252	8.23985	14
40736	S1_MiCD4_p27_1-10	48	0.354507	6.4941	39
40812	S1_MiCD4_p27_1-10	48	0.101517	8.81639	38
40839	S1_MiCD4_p27_1-10	48	0.324	7.28034	25
40841	S1_MiCD4_p27_1-10	48	0.521606	6.86896	35
40857	S1_MiCD4_p27_1-10	48	0.149624	6.58862	37
40869	S1_MiCD4_p27_1-10	48	0.213424	7.41503	33
40894	S1_MiCD4_p27_1-10	48	0.130939	8.40728	55
40924	S1_MiCD4_p27_1-10	48	0.24066	7.32537	33
40967	S1_MiCD4_p27_1-10	48	0.145928	5.91559	31
41022	S1_MiCD4_p27_1-10	48	0.22693	7.18986	32
41090	S1_MiCD4_p27_1-10	48	0.115122	8.02752	37
41100	S1_MiCD4_p27_1-10	48	0.316811	8.36562	30
41121	S1_MiCD4_p27_1-10	48	0.278419	8.02752	37
41184	S1_MiCD4_p27_1-10	48	0.258606	8.97626	44
41231	S1_MiCD4_p27_1-10	48	0.234396	7.45966	39
41283	S1_MiCD4_p27_1-10	48	0.144359	8.28191	37
41334	S1_MiCD4_p27_1-10	48	0.38142	6.58862	33
41346	S1_MiCD4_p27_1-10	48	0.0825032	6.63568	18
41382	S1_MiCD4_p27_1-10	48	0.239261	7.41503	27
41388	S1_MiCD4_p27_1-10	48	0.285941	8.11286	32
41390	S1_MiCD4_p27_1-10	48	0.173428	8.02752	29
41462	S1_MiCD4_p27_1-10	48	0.465367	8.69508	47
41467	S1_MiCD4_p27_1-10	48	0.253794	8.19765	25
41525	S1_MiCD4_p27_1-10	48	0.23985	7.18986	31
41527	S1_MiCD4_p27_1-10	48	0.228337	7.28034	42
41551	S1_MiCD4_p27_1-10	48	0.356916	7.59273	60
41554	S1_MiCD4_p27_1-10	48	0.352422	7.81181	37
41596	S1_MiCD4_p27_1-10	48	0.196682	8.07026	46
41602	S1_MiCD4_p27_1-10	48	0.326359	8.32383	33
41613	S1_MiCD4_p27_1-10	48	0.2624	8.36562	37
41619	S1_MiCD4_p27_1-10	48	0.309261	7.68077	32
41634	S1_MiCD4_p27_1-10	48	0.308935	7.63682	36
41656	S1_MiCD4_p27_1-10	48	0.461394	6.3513	28
41677	S1_MiCD4_p27_1-10	48	0.202837	5.11398	35
417651	S1_MiCD4_p27_1-10	48	0.445096	4.59541	26
41768	S1_MiCD4_p27_1-10	48	0.121281	7.68077	30
41800	S1_MiCD4_p27_1-10	48	0.158694	6.82257	27
41821	S1_MiCD4_p27_1-10	48	0.416795	7.05314	34
41840	S1_MiCD4_p27_1-10	48	0.0323896	8.19765	37
41876	S1_MiCD4_p27_1-10	48	0.300582	4.54281	30
41907	S1_MiCD4_p27_1-10	48	0.22992	7.59273	41
41911	S1_MiCD4_p27_1-10	48	0.140423	7.59273	34
41920	S1_MiCD4_p27_1-10	48	0.251899	7.68077	27
41957	S1_MiCD4_p27_1-10	48	0.241999	8.19765	34
41975	S1_MiCD4_p27_1-10	48	0.44344	5.41864	28
42074	S1_MiCD4_p27_1-10	48	0.208392	8.19765	30
42094	S1_MiCD4_p27_1-10	48	0.0946611	7.98465	35
42098	S1_MiCD4_p27_1-10	48	0.553623	4.90817	33
42108	S1_MiCD4_p27_1-10	48	0.366436	5.56914	32
42120	S1_MiCD4_p27_1-10	48	0.210088	6.82257	32
42166	S1_MiCD4_p27_1-10	48	0.083622	7.76827	40
42236	S1_MiCD4_p27_1-10	48	0.321565	8.65437	47
42260	S1_MiCD4_p27_1-10	48	0.17411	6.91521	40
42263	S1_MiCD4_p27_1-10	48	0.379291	6.58862	35
42327	S1_MiCD4_p27_1-10	48	0.294919	6.7294	26
42352	S1_MiCD4_p27_1-10	48	0.187797	5.66881	20
42377	S1_MiCD4_p27_1-10	48	0.160604	7.81181	36
42441	S1_MiCD4_p27_1-10	48	0.249463	8.4488	51
42462	S1_MiCD4_p27_1-10	48	0.105152	7.09885	23
42482	S1_MiCD4_p27_1-10	48	0.430593	6.20728	12
426161	S1_MiCD4_p27_1-10	48	0.279915	6.77605	30
42621	S1_MiCD4_p27_1-10	48	0.128276	7.0073	16
42643	S1_MiCD4_p27_1-10	48	0.178376	6.11059	51
42651	S1_MiCD4_p27_1-10	48	0.265059	5.81728	25
42657	S1_MiCD4_p27_1-10	48	0.401828	6.68261	27
426831	S1_MiCD4_p27_1-10	48	0.54224	5.86651	56
42745	S1_MiCD4_p27_1-10	48	0.0953138	4.90817	7
42756	S1_MiCD4_p27_1-10	48	0.327713	4.7002	25
42801	S1_MiCD4_p27_1-10	48	0.132201	4.33105	20
42804	S1_MiCD4_p27_1-10	48	0.203421	7.14443	37
42844	S1_MiCD4_p27_1-10	48	0.237958	4.54281	27
42864	S1_MiCD4_p27_1-10	48	0.154878	9.212	47
42985	S1_MiCD4_p27_1-10	48	0.201296	5.1651	34
43052	S1_MiCD4_p27_1-10	48	0.199444	4.95983	27
43073	S1_MiCD4_p27_1-10	48	0.237569	5.06273	26
43075	S1_MiCD4_p27_1-10	48	0.431287	5.86651	30
43081	S1_MiCD4_p27_1-10	48	0.203205	7.63682	49
43114	S1_MiCD4_p27_1-10	48	0.40207	6.68261	34
43119	S1_MiCD4_p27_1-10	48	0.203866	7.98465	32
43132	S1_MiCD4_p27_1-10	48	0.241075	7.50415	56
43167	S1_MiCD4_p27_1-10	48	0.329147	6.7294	30
43182	S1_MiCD4_p27_1-10	48	0.293652	7.50415	42
432491	S1_MiCD4_p27_1-10	48	0.28238	7.8985	62
433571	S1_MiCD4_p27_1-10	48	0.13836	8.53143	30
43385	S1_MiCD4_p27_1-10	48	0.259428	8.07026	25
43390	S1_MiCD4_p27_1-10	48	0.242221	6.96132	44
43399	S1_MiCD4_p27_1-10	48	0.387527	6.25542	24
43412	S1_MiCD4_p27_1-10	48	0.307395	7.37027	27
43447	S1_MiCD4_p27_1-10	48	0.238332	6.91521	27
43449	S1_MiCD4_p27_1-10	48	0.164371	6.68261	31
43511	S1_MiCD4_p27_1-10	48	0.405205	5.26692	20
43568	S1_MiCD4_p27_1-10	48	0.354821	5.3682	39
43587	S1_MiCD4_p27_1-10	48	0.183021	5.3682	25
43596	S1_MiCD4_p27_1-10	48	0.398879	5.11398	28
43613	S1_MiCD4_p27_1-10	48	0.470055	7.72459	38
43693	S1_MiCD4_p27_1-10	48	0.0954411	6.96132	28
43713	S1_MiCD4_p27_1-10	48	0.18193	6.96132	35
43717	S1_MiCD4_p27_1-10	48	0.160263	9.48088	49
43744	S1_MiCD4_p27_1-10	48	0.452713	5.51911	26
43745	S1_MiCD4_p27_1-10	48	0.197399	7.45966	44
43809	S1_MiCD4_p27_1-10	48	0.123695	8.81639	52
43832	S1_MiCD4_p27_1-10	48	0.26998	7.05314	24
43851	S1_MiCD4_p27_1-10	48	0.227191	8.77609	39
43907	S1_MiCD4_p27_1-10	48	0.263109	7.18986	40
43923	S1_MiCD4_p27_1-10	48	0.396519	4.33105	29
44010	S1_MiCD4_p27_1-10	48	0.318402	6.58862	43
44013	S1_MiCD4_p27_1-10	48	0.221989	8.69508	35
44037	S1_MiCD4_p27_1-10	48	0.375614	5.3682	33
44081	S1_MiCD4_p27_1-10	48	0.324885	5.66881	41
44176	S1_MiCD4_p27_1-10	48	0.197122	7.59273	24
44201	S1_MiCD4_p27_1-10	48	0.126328	4.59541	27
44209	S1_MiCD4_p27_1-10	48	0.337662	6.77605	25
44219	S1_MiCD4_p27_1-10	48	0.404812	3.90106	14
44266	S1_MiCD4_p27_1-10	48	0.221325	8.49018	38
44302	S1_MiCD4_p27_1-10	48	0.261821	8.19765	38
44315	S1_MiCD4_p27_1-10	48	0.552521	5.3682	29
44404	S1_MiCD4_p27_1-10	48	0.192077	7.85523	38
44408	S1_MiCD4_p27_1-10	48	0.483116	4.7524	26
44473	S1_MiCD4_p27_1-10	48	0.3691	7.0073	18
44490	S1_MiCD4_p27_1-10	48	0.330242	7.94164	42
44589	S1_MiCD4_p27_1-10	48	0.243956	7.8985	34
44627	S1_MiCD4_p27_1-10	48	0.336338	5.61904	48
44656	S1_MiCD4_p27_1-10	48	0.18295	6.63568	23
44676	S1_MiCD4_p27_1-10	48	0.320542	7.32537	38
44684	S1_MiCD4_p27_1-10	48	0.352905	6.06204	31
44691	S1_MiCD4_p27_1-10	48	0.255932	7.63682	32
44701	S1_MiCD4_p27_1-10	48	0.194332	6.82257	21
44717	S1_MiCD4_p27_1-10	48	0.427987	7.05314	29
44755	S1_MiCD4_p27_1-10	48	0.228372	6.3513	30
44826	S1_MiCD4_p27_1-10	48	0.227975	5.96454	22
44834	S1_MiCD4_p27_1-10	48	0.355417	6.96132	36
44867	S1_MiCD4_p27_1-10	48	0.198665	8.19765	28
44917	S1_MiCD4_p27_1-10	48	0.27851	7.18986	37
44922	S1_MiCD4_p27_1-10	48	0.405692	6.58862	22
44987	S1_MiCD4_p27_1-10	48	0.165061	7.32537	24
44994	S1_MiCD4_p27_1-10	48	0.606328	6.7294	30
45025	S1_MiCD4_p27_1-10	48	0.447811	6.82257	38
45026	S1_MiCD4_p27_1-10	48	0.126367	6.30342	34
45067	S1_MiCD4_p27_1-10	48	0.200096	8.40728	29
45088	S1_MiCD4_p27_1-10	48	0.177157	7.32537	40
451181	S1_MiCD4_p27_1-10	48	0.34634	6.82257	30
45209	S1_MiCD4_p27_1-10	48	0.208926	7.45966	31
45212	S1_MiCD4_p27_1-10	48	0.33638	7.76827	30
45220	S1_MiCD4_p27_1-10	48	0.293038	5.11398	11
45256	S1_MiCD4_p27_1-10	48	0.181507	6.58862	34
45279	S1_MiCD4_p27_1-10	48	0.372223	5.91559	59
453351	S1_MiCD4_p27_1-10	48	0.587318	6.3513	25
45406	S1_MiCD4_p27_1-10	48	0.256354	8.69508	50
45443	S1_MiCD4_p27_1-10	48	0.221361	8.32383	37
45447	S1_MiCD4_p27_1-10	48	0.0349173	8.23985	31
454631	S1_MiCD4_p27_1-10	48	0.231817	8.02752	32
45481	S1_MiCD4_p27_1-10	48	0.446729	4.49007	29
45558	S1_MiCD4_p27_1-10	48	0.175645	9.48088	41
45568	S1_MiCD4_p27_1-10	48	0.409163	6.159	45
45720	S1_MiCD4_p27_1-10	48	0.226634	8.65437	40
45744	S1_MiCD4_p27_1-10	48	0.217418	8.73565	44
45772	S1_MiCD4_p27_1-10	48	0.312726	5.51911	34
45795	S1_MiCD4_p27_1-10	48	0.351687	6.68261	37
45828	S1_MiCD4_p27_1-10	48	0.252986	6.86896	39
45883	S1_MiCD4_p27_1-10	48	0.172479	5.56914	27
45909	S1_MiCD4_p27_1-10	48	0.2276	6.44663	25
45925	S1_MiCD4_p27_1-10	48	0.164244	6.91521	30
45943	S1_MiCD4_p27_1-10	48	0.333453	6.54143	39
46122	S1_MiCD4_p27_1-10	48	0.257587	6.4941	33
46124	S1_MiCD4_p27_1-10	48	0.345647	7.37027	39
46129	S1_MiCD4_p27_1-10	48	0.283458	3.95528	11
46161	S1_MiCD4_p27_1-10	48	0.237728	7.28034	42
46254	S1_MiCD4_p27_1-10	48	0.235936	7.41503	30
46268	S1_MiCD4_p27_1-10	48	0.264993	6.82257	37
46375	S1_MiCD4_p27_1-10	48	0.35519	5.31763	26
46382	S1_MiCD4_p27_1-10	48	0.346605	5.26692	34
46385	S1_MiCD4_p27_1-10	48	0.139475	7.72459	27
46388	S1_MiCD4_p27_1-10	48	0.178965	8.49018	44
46435	S1_MiCD4_p27_1-10	48	0.297033	7.8985	38
46459	S1_MiCD4_p27_1-10	48	0.0969024	6.77605	24
46484	S1_MiCD4_p27_1-10	48	0.287872	6.77605	26
46521	S1_MiCD4_p27_1-10	48	0.382152	5.66881	37
46544	S1_MiCD4_p27_1-10	48	0.0502459	8.32383	47
46608	S1_MiCD4_p27_1-10	48	0.486372	4.64787	15
46627	S1_MiCD4_p27_1-10	48	0.266197	7.98465	42
46646	S1_MiCD4_p27_1-10	48	0.249933	6.20728	34
46650	S1_MiCD4_p27_1-10	48	0.167847	7.28034	31
46677	S1_MiCD4_p27_1-10	48	0.0554297	7.50415	26
46682	S1_MiCD4_p27_1-10	48	0.341952	5.31763	33
46684	S1_MiCD4_p27_1-10	48	0.226816	6.3513	42
46694	S1_MiCD4_p27_1-10	48	0.378054	4.4372	34
46722	S1_MiCD4_p27_1-10	48	0.226383	5.66881	33
46725	S1_MiCD4_p27_1-10	48	0.330521	7.54851	12
46748	S1_MiCD4_p27_1-10	48	0.125449	6.63568	28
46825	S1_MiCD4_p27_1-10	48	0.111958	5.11398	27
46827	S1_MiCD4_p27_1-10	48	0.188665	4.85638	23
46911	S1_MiCD4_p27_1-10	48	0.396626	7.98465	55
46937	S1_MiCD4_p27_1-10	48	0.490312	4.54281	35
46956	S1_MiCD4_p27_1-10	48	0.178068	7.68077	25
46962	S1_MiCD4_p27_1-10	48	0.0954472	7.0073	30
46973	S1_MiCD4_p27_1-10	48	0.11686	6.86896	37
47002	S1_MiCD4_p27_1-10	48	0.349089	6.91521	53
47091	S1_MiCD4_p27_1-10	48	0.46101	5.21608	28
471481	S1_MiCD4_p27_1-10	48	0.0815619	8.65437	28
47150	S1_MiCD4_p27_1-10	48	0.310761	6.4941	26
47197	S1_MiCD4_p27_1-10	48	0.30759	7.05314	37
47242	S1_MiCD4_p27_1-10	48	0.188164	6.91521	36
47360	S1_MiCD4_p27_1-10	48	0.258995	7.68077	25
47371	S1_MiCD4_p27_1-10	48	0.0624002	7.63682	29
47382	S1_MiCD4_p27_1-10	48	0.462195	4.90817	34
47469	S1_MiCD4_p27_1-10	48	0.226305	7.50415	31
47475	S1_MiCD4_p27_1-10	48	0.234055	6.96132	35
47485	S1_MiCD4_p27_1-10	48	0.351518	7.45966	36
47511	S1_MiCD4_p27_1-10	48	0.660943	4.90817	30
47513	S1_MiCD4_p27_1-10	48	0.259278	5.91559	25
47528	S1_MiCD4_p27_1-10	48	0.120106	7.05314	25
47546	S1_MiCD4_p27_1-10	48	0.15331	7.45966	39
47614	S1_MiCD4_p27_1-10	48	0.783469	4.54281	32
476531	S1_MiCD4_p27_1-10	48	0.348209	7.09885	32
47658	S1_MiCD4_p27_1-10	48	0.159071	9.25081	39
47681	S1_MiCD4_p27_1-10	48	0.377789	6.68261	34
47691	S1_MiCD4_p27_1-10	48	0.350649	6.86896	37
47711	S1_MiCD4_p27_1-10	48	0.121793	6.01336	26
47714	S1_MiCD4_p27_1-10	48	0.242691	6.77605	30
47840	S1_MiCD4_p27_1-10	48	0.360626	5.86651	27
47864	S1_MiCD4_p27_1-10	48	0.35981	6.82257	30
47873	S1_MiCD4_p27_1-10	48	0.229933	6.06204	45
47879	S1_MiCD4_p27_1-10	48	0.175096	5.06273	29
47937	S1_MiCD4_p27_1-10	48	0.329744	6.54143	28
47976	S1_MiCD4_p27_1-10	48	0.720507	4.85638	13
47977	S1_MiCD4_p27_1-10	48	0.188954	5.91559	21
48002	S1_MiCD4_p27_1-10	48	0.142208	6.68261	29
48046	S1_MiCD4_p27_1-10	48	0.306334	7.76827	40
48066	S1_MiCD4_p27_1-10	48	0.226631	5.46894	29
480871	S1_MiCD4_p27_1-10	48	0.261262	7.8985	33
48128	S1_MiCD4_p27_1-10	48	0.498509	4.27778	12
48185	S1_MiCD4_p27_1-10	48	0.146906	5.56914	32
48207	S1_MiCD4_p27_1-10	48	0.199752	4.90817	33
48236	S1_MiCD4_p27_1-10	48	0.459146	5.71843	35
48274	S1_MiCD4_p27_1-10	48	0.331673	4.7524	30
48276	S1_MiCD4_p27_1-10	48	0.299828	5.66881	18
48293	S1_MiCD4_p27_1-10	48	0.213273	8.15532	53
48322	S1_MiCD4_p27_1-10	48	0.199754	7.63682	51
48347	S1_MiCD4_p27_1-10	48	0.259723	7.63682	44
48354	S1_MiCD4_p27_1-10	48	0.252403	6.44663	29
48367	S1_MiCD4_p27_1-10	48	0.191048	7.8985	37
484521	S1_MiCD4_p27_1-10	48	0.552963	5.26692	21
48503	S1_MiCD4_p27_1-10	48	0.283612	5.91559	17
48569	S1_MiCD4_p27_1-10	48	0.433034	7.32537	29
48585	S1_MiCD4_p27_1-10	48	0.0995697	5.46894	38
48712	S1_MiCD4_p27_1-10	48	0.195496	7.72459	29
48754	S1_MiCD4_p27_1-10	48	0.498395	6.96132	30
487681	S1_MiCD4_p27_1-10	48	0.444781	6.06204	32
48821	S1_MiCD4_p27_1-10	48	0.156276	6.96132	30
48824	S1_MiCD4_p27_1-10	48	0.262379	8.61353	38
48864	S1_MiCD4_p27_1-10	48	0.520384	5.41864	36
48878	S1_MiCD4_p27_1-10	48	0.272514	4.54281	15
48887	S1_MiCD4_p27_1-10	48	0.293438	6.86896	22
48896	S1_MiCD4_p27_1-10	48	0.37933	7.63682	51
48897	S1_MiCD4_p27_1-10	48	0.41611	7.45966	32
48900	S1_MiCD4_p27_1-10	48	0.386885	7.54851	32
48984	S1_MiCD4_p27_1-10	48	0.156095	7.81181	35
49015	S1_MiCD4_p27_1-10	48	0.106287	7.54851	37
49116	S1_MiCD4_p27_1-10	48	0.445262	5.21608	43
49125	S1_MiCD4_p27_1-10	48	0.312612	6.159	32
491491	S1_MiCD4_p27_1-10	48	0.142791	6.77605	38
49155	S1_MiCD4_p27_1-10	48	0.294044	7.8985	42
491881	S1_MiCD4_p27_1-10	48	0.28713	7.18986	36
49200	S1_MiCD4_p27_1-10	48	0.349627	7.50415	34
49243	S1_MiCD4_p27_1-10	48	0.19901	7.32537	27
49271	S1_MiCD4_p27_1-10	48	0.294087	9.212	47
49280	S1_MiCD4_p27_1-10	48	0.268508	7.63682	45
49372	S1_MiCD4_p27_1-10	48	0.0962199	6.39903	22
49454	S1_MiCD4_p27_1-10	48	0.496884	6.3513	34
49496	S1_MiCD4_p27_1-10	48	0.309734	8.36562	29
49509	S1_MiCD4_p27_1-10	48	0.1966	8.85656	29
49650	S1_MiCD4_p27_1-10	48	0.283506	8.4488	44
49675	S1_MiCD4_p27_1-10	48	0.464136	5.56914	46
497511	S1_MiCD4_p27_1-10	48	0.316735	6.91521	27
49778	S1_MiCD4_p27_1-10	48	0.203169	7.09885	25
49835	S1_MiCD4_p27_1-10	48	0.208618	6.91521	28
49862	S1_MiCD4_p27_1-10	48	0.258972	4.4372	9
49884	S1_MiCD4_p27_1-10	48	0.281166	8.07026	55
49900	S1_MiCD4_p27_1-10	48	0.13303	6.96132	41
49903	S1_MiCD4_p27_1-10	48	0.224793	7.50415	48
49905	S1_MiCD4_p27_1-10	48	0.111976	7.41503	18
49917	S1_MiCD4_p27_1-10	48	0.234089	6.3513	33
49947	S1_MiCD4_p27_1-10	48	0.100579	8.36562	28
49950	S1_MiCD4_p27_1-10	48	0.32462	7.63682	47
49954	S1_MiCD4_p27_1-10	48	0.218327	9.05538	52
499691	S1_MiCD4_p27_1-10	48	0.462392	4.4372	35
50024	S1_MiCD4_p27_1-10	48	0.175545	8.97626	31
50051	S1_MiCD4_p27_1-10	48	0.158868	5.3682	33
50060	S1_MiCD4_p27_1-10	48	0.0728511	6.3513	18
50092	S1_MiCD4_p27_1-10	48	0.285858	8.32383	41
50121	S1_MiCD4_p27_1-10	48	0.324686	7.68077	33
501901	S1_MiCD4_p27_1-10	48	0.181925	6.30342	38
50197	S1_MiCD4_p27_1-10	48	0.339749	6.30342	38
50273	S1_MiCD4_p27_1-10	48	0.304305	7.59273	43
50297	S1_MiCD4_p27_1-10	48	0.194719	7.28034	28
50348	S1_MiCD4_p27_1-10	48	0.285316	5.46894	30
50369	S1_MiCD4_p27_1-10	48	0.210879	7.23517	26
50378	S1_MiCD4_p27_1-10	48	0.297531	4.06332	9
50405	S1_MiCD4_p27_1-10	48	0.192682	7.50415	39
50443	S1_MiCD4_p27_1-10	48	0.408911	6.44663	43
50447	S1_MiCD4_p27_1-10	48	0.232437	7.45966	35
50485	S1_MiCD4_p27_1-10	48	0.736744	5.81728	24
50509	S1_MiCD4_p27_1-10	48	0.134537	8.65437	38
50599	S1_MiCD4_p27_1-10	48	0.187392	8.61353	59
50642	S1_MiCD4_p27_1-10	48	0.305482	6.4941	30
50654	S1_MiCD4_p27_1-10	48	0.0842488	6.91521	32
50667	S1_MiCD4_p27_1-10	48	0.164554	7.32537	38
50716	S1_MiCD4_p27_1-10	48	0.918611	3.8467	20
50724	S1_MiCD4_p27_1-10	48	0.216671	6.7294	30
50782	S1_MiCD4_p27_1-10	48	0.172759	6.44663	28
50824	S1_MiCD4_p27_1-10	48	0.324895	6.4941	38
50894	S1_MiCD4_p27_1-10	48	0.592103	3.8467	21
509641	S1_MiCD4_p27_1-10	48	0.362176	7.32537	38
50972	S1_MiCD4_p27_1-10	48	0.258104	6.11059	34
50984	S1_MiCD4_p27_1-10	48	0.341752	6.39903	34
50986	S1_MiCD4_p27_1-10	48	0.200112	8.02752	48
51030	S1_MiCD4_p27_1-10	48	0.211712	5.51911	29
51058	S1_MiCD4_p27_1-10	48	0.320806	4.95983	32
51109	S1_MiCD4_p27_1-10	48	0.473251	6.01336	46
51139	S1_MiCD4_p27_1-10	48	0.356047	8.49018	42
51145	S1_MiCD4_p27_1-10	48	0.314087	8.11286	40
51151	S1_MiCD4_p27_1-10	48	0.246158	8.11286	52
51160	S1_MiCD4_p27_1-10	48	0.199805	7.68077	49
51167	S1_MiCD4_p27_1-10	48	0.207613	5.86651	28
51176	S1_MiCD4_p27_1-10	48	0.221854	5.96454	33
51246	S1_MiCD4_p27_1-10	48	0.390368	7.28034	31
51322	S1_MiCD4_p27_1-10	48	0.157875	8.36562	45
51324	S1_MiCD4_p27_1-10	48	0.389546	6.11059	38
51336	S1_MiCD4_p27_1-10	48	0.11694	7.68077	34
51343	S1_MiCD4_p27_1-10	48	0.162758	7.23517	33
51353	S1_MiCD4_p27_1-10	48	0.236952	7.45966	35
51409	S1_MiCD4_p27_1-10	48	0.445977	5.1651	39
51414	S1_MiCD4_p27_1-10	48	0.35731	8.02752	39
51419	S1_MiCD4_p27_1-10	48	0.201632	7.8985	41
51444	S1_MiCD4_p27_1-10	48	0.751348	5.41864	18
51469	S1_MiCD4_p27_1-10	48	0.193268	8.11286	27
51475	S1_MiCD4_p27_1-10	48	0.197873	8.36562	36
51488	S1_MiCD4_p27_1-10	48	0.177974	7.37027	27
51619	S1_MiCD4_p27_1-10	48	0.446332	6.54143	31
51650	S1_MiCD4_p27_1-10	48	0.419669	4.90817	18
51651	S1_MiCD4_p27_1-10	48	0.354789	5.01135	30
51749	S1_MiCD4_p27_1-10	48	0.532977	6.77605	35
51765	S1_MiCD4_p27_1-10	48	0.365131	6.68261	30
51809	S1_MiCD4_p27_1-10	48	0.438274	4.22437	21
51830	S1_MiCD4_p27_1-10	48	0.106906	5.21608	17
51834	S1_MiCD4_p27_1-10	48	0.323594	6.3513	42
518481	S1_MiCD4_p27_1-10	48	0.185566	8.40728	34
51861	S1_MiCD4_p27_1-10	48	0.15775	4.38419	8
51895	S1_MiCD4_p27_1-10	48	0.428559	6.96132	43
51906	S1_MiCD4_p27_1-10	48	0.164182	8.61353	47
51935	S1_MiCD4_p27_1-10	48	0.404312	7.72459	30
52015	S1_MiCD4_p27_1-10	48	0.23736	7.76827	39
52025	S1_MiCD4_p27_1-10	48	0.342518	7.68077	39
52027	S1_MiCD4_p27_1-10	48	0.174171	7.41503	32
52045	S1_MiCD4_p27_1-10	48	0.350807	5.21608	36
52104	S1_MiCD4_p27_1-10	48	0.397605	7.63682	34
52115	S1_MiCD4_p27_1-10	48	0.314865	6.96132	53
52150	S1_MiCD4_p27_1-10	48	0.49948	6.159	35
52184	S1_MiCD4_p27_1-10	48	0.101555	6.58862	48
52284	S1_MiCD4_p27_1-10	48	0.252543	8.49018	40
52290	S1_MiCD4_p27_1-10	48	0.190911	6.96132	29
52341	S1_MiCD4_p27_1-10	48	0.17889	6.7294	30
52348	S1_MiCD4_p27_1-10	48	0.214046	6.7294	33
52416	S1_MiCD4_p27_1-10	48	0.312646	6.4941	24
52428	S1_MiCD4_p27_1-10	48	0.365515	5.96454	22
52440	S1_MiCD4_p27_1-10	48	0.330381	5.06273	27
52480	S1_MiCD4_p27_1-10	48	0.248279	7.18986	39
52522	S1_MiCD4_p27_1-10	48	0.284067	7.28034	33
52523	S1_MiCD4_p27_1-10	48	0.317102	6.58862	20
52535	S1_MiCD4_p27_1-10	48	0.465198	4.54281	11
52671	S1_MiCD4_p27_1-10	48	0.217202	6.44663	37
52692	S1_MiCD4_p27_1-10	48	0.330087	7.32537	38
52737	S1_MiCD4_p27_1-10	48	0.274836	6.58862	27
52778	S1_MiCD4_p27_1-10	48	0.40324	6.82257	36
52854	S1_MiCD4_p27_1-10	48	0.280922	6.82257	26
52868	S1_MiCD4_p27_1-10	48	0.243124	7.41503	35
52902	S1_MiCD4_p27_1-10	48	0.422105	5.21608	40
53006	S1_MiCD4_p27_1-10	48	0.177329	8.65437	53
53028	S1_MiCD4_p27_1-10	48	0.240496	7.32537	47
53049	S1_MiCD4_p27_1-10	48	0.175227	8.02752	47
53076	S1_MiCD4_p27_1-10	48	0.237277	7.50415	31
53079	S1_MiCD4_p27_1-10	48	0.162237	7.68077	49
53106	S1_MiCD4_p27_1-10	48	0.165975	6.44663	29
53117	S1_MiCD4_p27_1-10	48	0.341638	8.77609	47
53131	S1_MiCD4_p27_1-10	48	0.474542	4.95983	15
53155	S1_MiCD4_p27_1-10	48	0.250238	8.61353	37
53187	S1_MiCD4_p27_1-10	48	0.341616	6.82257	46
53204	S1_MiCD4_p27_1-10	48	0.32684	4.85638	39
53380	S1_MiCD4_p27_1-10	48	0.371227	6.159	20
53425	S1_MiCD4_p27_1-10	48	0.332639	6.77605	28
53436	S1_MiCD4_p27_1-10	48	0.341063	7.45966	35
53470	S1_MiCD4_p27_1-10	48	0.198992	6.58862	34
53473	S1_MiCD4_p27_1-10	48	0.289904	8.36562	31
53515	S1_MiCD4_p27_1-10	48	0.172451	9.40473	34
53522	S1_MiCD4_p27_1-10	48	0.112339	8.8966	36
53529	S1_MiCD4_p27_1-10	48	0.0946199	8.49018	53
53534	S1_MiCD4_p27_1-10	48	0.344406	7.50415	37
53549	S1_MiCD4_p27_1-10	48	0.455607	4.59541	28
53591	S1_MiCD4_p27_1-10	48	0.17494	7.23517	32
53602	S1_MiCD4_p27_1-10	48	0.19916	6.54143	15
53674	S1_MiCD4_p27_1-10	48	0.211928	6.3513	27
53700	S1_MiCD4_p27_1-10	48	0.189071	6.77605	24
53743	S1_MiCD4_p27_1-10	48	0.365618	7.05314	33
53759	S1_MiCD4_p27_1-10	48	0.193078	7.81181	40
53790	S1_MiCD4_p27_1-10	48	0.14274	9.01588	41
53883	S1_MiCD4_p27_1-10	48	0.286991	6.54143	34
53936	S1_MiCD4_p27_1-10	48	0.296329	5.41864	30
53947	S1_MiCD4_p27_1-10	48	0.425685	5.61904	29
54066	S1_MiCD4_p27_1-10	48	0.340389	7.32537	42
54101	S1_MiCD4_p27_1-10	48	0.387948	5.41864	27
54154	S1_MiCD4_p27_1-10	48	0.509801	4.59541	35
54165	S1_MiCD4_p27_1-10	48	0.198587	6.68261	25
54171	S1_MiCD4_p27_1-10	48	0.49581	5.21608	34
54178	S1_MiCD4_p27_1-10	48	0.376803	7.23517	27
54226	S1_MiCD4_p27_1-10	48	0.235797	6.25542	40
54251	S1_MiCD4_p27_1-10	48	0.424803	5.61904	28
54270	S1_MiCD4_p27_1-10	48	0.389302	5.81728	36
54329	S1_MiCD4_p27_1-10	48	0.228353	8.65437	46
54342	S1_MiCD4_p27_1-10	48	0.258135	8.32383	45
54371	S1_MiCD4_p27_1-10	48	0.355503	8.32383	25
54401	S1_MiCD4_p27_1-10	48	0.360246	8.02752	38
54416	S1_MiCD4_p27_1-10	48	0.256624	6.63568	42
54445	S1_MiCD4_p27_1-10	48	0.582093	5.21608	21
54454	S1_MiCD4_p27_1-10	48	0.0900274	6.20728	22
54489	S1_MiCD4_p27_1-10	48	0.36141	7.28034	55
54510	S1_MiCD4_p27_1-10	48	0.185128	7.45966	39
54578	S1_MiCD4_p27_1-10	48	0.207374	8.15532	42
54597	S1_MiCD4_p27_1-10	48	0.249035	8.4488	38
54654	S1_MiCD4_p27_1-10	48	0.1271	6.96132	39
54677	S1_MiCD4_p27_1-10	48	0.654089	4.7002	9
54693	S1_MiCD4_p27_1-10	48	0.433205	4.22437	29
54766	S1_MiCD4_p27_1-10	48	0.28526	7.32537	34
54786	S1_MiCD4_p27_1-10	48	0.392459	5.56914	25
54839	S1_MiCD4_p27_1-10	48	0.0897946	6.82257	30
54880	S1_MiCD4_p27_1-10	48	0.441102	7.41503	25
54885	S1_MiCD4_p27_1-10	48	0.208881	7.59273	53
54954	S1_MiCD4_p27_1-10	48	0.187479	8.07026	33
54970	S1_MiCD4_p27_1-10	48	0.345529	8.28191	30
54983	S1_MiCD4_p27_1-10	48	0.221377	7.0073	23
54985	S1_MiCD4_p27_1-10	48	0.521075	4.27778	36
55064	S1_MiCD4_p27_1-10	48	0.343135	4.64787	22
55080	S1_MiCD4_p27_1-10	48	0.139945	7.05314	32
55083	S1_MiCD4_p27_1-10	48	0.234586	6.58862	26
55116	S1_MiCD4_p27_1-10	48	0.119506	5.3682	25
55158	S1_MiCD4_p27_1-10	48	0.219635	8.02752	47
55200	S1_MiCD4_p27_1-10	48	0.379224	5.3682	31
55221	S1_MiCD4_p27_1-10	48	0.225537	7.50415	43
55308	S1_MiCD4_p27_1-10	48	0.243076	6.39903	25
55309	S1_MiCD4_p27_1-10	48	0.408645	5.86651	21
55346	S1_MiCD4_p27_1-10	48	0.141558	8.65437	47
55380	S1_MiCD4_p27_1-10	48	0.360572	5.06273	27
55384	S1_MiCD4_p27_1-10	48	0.144325	6.63568	25
55442	S1_MiCD4_p27_1-10	48	0.182958	5.06273	30
55453	S1_MiCD4_p27_1-10	48	0.16809	6.7294	26
55467	S1_MiCD4_p27_1-10	48	0.104492	8.19765	36
55534	S1_MiCD4_p27_1-10	48	0.274403	7.32537	37
55597	S1_MiCD4_p27_1-10	48	0.187346	8.8966	45
55674	S1_MiCD4_p27_1-10	48	0.310104	7.45966	38
55752	S1_MiCD4_p27_1-10	48	0.165796	7.81181	38
55793	S1_MiCD4_p27_1-10	48	0.157127	7.72459	34
55838	S1_MiCD4_p27_1-10	48	0.130538	6.68261	24
55891	S1_MiCD4_p27_1-10	48	0.297686	8.07026	50
55945	S1_MiCD4_p27_1-10	48	0.241319	7.59273	42
55950	S1_MiCD4_p27_1-10	48	0.250586	7.68077	33
55976	S1_MiCD4_p27_1-10	48	0.171631	6.54143	33
56059	S1_MiCD4_p27_1-10	48	0.177542	7.50415	55
56065	S1_MiCD4_p27_1-10	48	0.557378	7.41503	27
56075	S1_MiCD4_p27_1-10	48	0.291945	6.96132	32
56099	S1_MiCD4_p27_1-10	48	0.623008	6.20728	23
56105	S1_MiCD4_p27_1-10	48	0.206456	8.4488	45
56171	S1_MiCD4_p27_1-10	48	0.397954	6.44663	31
56223	S1_MiCD4_p27_1-10	48	0.286399	7.28034	23
56229	S1_MiCD4_p27_1-10	48	0.376492	7.0073	49
56232	S1_MiCD4_p27_1-10	48	0.220852	8.11286	38
56238	S1_MiCD4_p27_1-10	48	0.419018	6.01336	37
56253	S1_MiCD4_p27_1-10	48	0.590461	5.06273	31
56290	S1_MiCD4_p27_1-10	48	0.408864	6.06204	29
56320	S1_MiCD4_p27_1-10	48	0.274012	7.37027	41
56328	S1_MiCD4_p27_1-10	48	0.463461	4.22437	15
56342	S1_MiCD4_p27_1-10	48	0.489808	6.58862	34
56476	S1_MiCD4_p27_1-10	48	0.262955	4.85638	26
56482	S1_MiCD4_p27_1-10	48	0.310133	7.41503	35
56572	S1_MiCD4_p27_1-10	48	0.0474922	7.8985	23
56573	S1_MiCD4_p27_1-10	48	0.20233	6.63568	33
56599	S1_MiCD4_p27_1-10	48	0.228314	6.68261	30
56622	S1_MiCD4_p27_1-10	48	0.159311	7.54851	42
56628	S1_MiCD4_p27_1-10	48	0.503569	5.11398	34
567251	S1_MiCD4_p27_1-10	48	0.365342	5.96454	35
56839	S1_MiCD4_p27_1-10	48	0.203154	6.54143	28
56872	S1_MiCD4_p27_1-10	48	0.338474	5.86651	38
56885	S1_MiCD4_p27_1-10	48	0.209409	7.14443	40
56915	S1_MiCD4_p27_1-10	48	0.213982	8.02752	42
56918	S1_MiCD4_p27_1-10	48	0.397039	7.14443	24
56942	S1_MiCD4_p27_1-10	48	0.437378	6.68261	27
57012	S1_MiCD4_p27_1-10	48	0.171368	7.85523	30
57035	S1_MiCD4_p27_1-10	48	0.200366	7.50415	29
570991	S1_MiCD4_p27_1-10	48	0.583887	3.95528	29
571101	S1_MiCD4_p27_1-10	48	0.267221	7.68077	31
57117	S1_MiCD4_p27_1-10	48	0.166463	7.45966	44
57126	S1_MiCD4_p27_1-10	48	0.459891	4.49007	28
57129	S1_MiCD4_p27_1-10	48	0.18801	7.14443	32
57158	S1_MiCD4_p27_1-10	48	0.251391	6.68261	26
571601	S1_MiCD4_p27_1-10	48	0.206081	4.64787	24
57217	S1_MiCD4_p27_1-10	48	0.276796	7.72459	46
57218	S1_MiCD4_p27_1-10	48	0.0745084	6.7294	33
57279	S1_MiCD4_p27_1-10	48	0.458691	4.17082	41
57327	S1_MiCD4_p27_1-10	48	0.258068	4.11714	31
57336	S1_MiCD4_p27_1-10	48	0.36263	7.54851	31
57364	S1_MiCD4_p27_1-10	48	0.151662	7.32537	39
57391	S1_MiCD4_p27_1-10	48	0.280894	5.26692	41
574341	S1_MiCD4_p27_1-10	48	0.310865	7.09885	52
574591	S1_MiCD4_p27_1-10	48	0.0646927	6.96132	34
57469	S1_MiCD4_p27_1-10	48	0.316006	4.27778	29
574741	S1_MiCD4_p27_1-10	48	0.377023	6.30342	25
57484	S1_MiCD4_p27_1-10	48	0.297942	5.66881	32
575441	S1_MiCD4_p27_1-10	48	0.0901582	8.53143	36
[truncated: 29,392 more rows]
