# Supplementary material for: EpoR stimulates rapid cycling and larger red cells during mouse and human erythropoiesis
Source: Nat Commun. 2021 Dec 17;12:7334. doi: 10.1038/s41467-021-27562-4 (PMC8683474; doi:10.1038/s41467-021-27562-4)
Supplement: Supplementary file 3 — Source Data [file 41467_2021_27562_MOESM3_ESM.zip › Source_Data/Extended Data Figure 2 source data.xlsx]

## Sheet: ED Fig 2a
Cell number at t=19 h, relative to t=0:
growth factors:	Retrovirus: EpoR										Retrovirus: Bcl-xL
Epo	1.75269	2.45161	2.72873	1.035	1.99004	1.94909	1.00901	0.735981	1.13942	1.5509	0.935484	0.817204	1.80578	0.835716	2.01055	1.37818	0.844595	0.741822	0.966346	1.5006
combined SCF + IL3 ± Epo	1.70753	2.68667	1.8525	3.68806	3.33971						1.25753	2.125	1.3775	3.0336	2.73859

## Sheet: ED Fig 2e-f-g
Relative cell number:
	Retrovirus:
Time (days)	EpoR	Bcl-xL	EpoR+Bcl-xL
0	1	1	1
1	4.48	2.35	4.82
2	3.57	1.4	4.09
3	4.81	1.27	4.91
Viable cells (%):
	Retrovirus:
Time (days)	EpoR	Bcl-xL	EpoR+Bcl-xL
0	55	56	55
1	85	85	88
2	80	76	88
3	80	69	84
Relative number of hCD4+GFP+ cells:
	Retrovirus:
Time (hours)	EpoR	Bcl-xL	EpoR+Bcl-xL
48	1	0.0620323	1.48488
72	0.565278	0.0141485	1.08015
