# Supplementary material for: EpoR stimulates rapid cycling and larger red cells during mouse and human erythropoiesis
Source: Nat Commun. 2021 Dec 17;12:7334. doi: 10.1038/s41467-021-27562-4 (PMC8683474; doi:10.1038/s41467-021-27562-4)
Supplement: Supplementary file 3 — Source Data [file 41467_2021_27562_MOESM3_ESM.zip › Source_Data/Extended Data Figure 6 source data.xlsx]

## Sheet: ED_Figure6a
Erythroblast Ter119 (relative to control)
Time (h)	Epor								Bcl-xL
48	1	1	1	1	1	1	1	1	1.37265	1.20326	1.6664	1.55065	1.00417	1.24651	1.41113	1.46627

## Sheet: ED_Figure6c
Object Number	Sample	Timepoint	Nuclear Offset
61	Bcl-xL_24	24	0.166885
106	Bcl-xL_24	24	0.147546
114	Bcl-xL_24	24	0.205109
127	Bcl-xL_24	24	0.232354
264	Bcl-xL_24	24	0.120146
266	Bcl-xL_24	24	0.177889
321	Bcl-xL_24	24	0.18588
353	Bcl-xL_24	24	0.117678
362	Bcl-xL_24	24	0.189381
458	Bcl-xL_24	24	0.150521
500	Bcl-xL_24	24	0.299772
544	Bcl-xL_24	24	0.341563
573	Bcl-xL_24	24	0.0909085
679	Bcl-xL_24	24	0.277602
702	Bcl-xL_24	24	0.306104
720	Bcl-xL_24	24	0.876437
728	Bcl-xL_24	24	0.313124
741	Bcl-xL_24	24	0.436817
824	Bcl-xL_24	24	0.135781
850	Bcl-xL_24	24	0.146136
855	Bcl-xL_24	24	0.146035
859	Bcl-xL_24	24	0.164705
971	Bcl-xL_24	24	0.212015
995	Bcl-xL_24	24	0.211534
1037	Bcl-xL_24	24	0.125842
1048	Bcl-xL_24	24	0.591543
1102	Bcl-xL_24	24	0.149233
1130	Bcl-xL_24	24	0.343922
1138	Bcl-xL_24	24	0.384258
1147	Bcl-xL_24	24	0.337843
1194	Bcl-xL_24	24	0.347006
1222	Bcl-xL_24	24	0.542487
1226	Bcl-xL_24	24	0.22145
1300	Bcl-xL_24	24	0.25481
1458	Bcl-xL_24	24	0.232877
1468	Bcl-xL_24	24	0.440085
1554	Bcl-xL_24	24	0.106415
1574	Bcl-xL_24	24	0.115125
1586	Bcl-xL_24	24	1.42862
1612	Bcl-xL_24	24	0.258637
1663	Bcl-xL_24	24	0.772256
1790	Bcl-xL_24	24	0.133831
2009	Bcl-xL_24	24	0.277401
2027	Bcl-xL_24	24	0.577537
2056	Bcl-xL_24	24	0.468065
2090	Bcl-xL_24	24	0.209852
2129	Bcl-xL_24	24	0.22529
2134	Bcl-xL_24	24	0.227758
2184	Bcl-xL_24	24	0.385656
2245	Bcl-xL_24	24	0.744914
2272	Bcl-xL_24	24	0.38372
2340	Bcl-xL_24	24	0.293117
2356	Bcl-xL_24	24	0.0267086
2388	Bcl-xL_24	24	0.17797
2425	Bcl-xL_24	24	0.166121
2440	Bcl-xL_24	24	0.0267179
2533	Bcl-xL_24	24	0.182538
2672	Bcl-xL_24	24	0.155801
2753	Bcl-xL_24	24	0.264668
2767	Bcl-xL_24	24	0.609382
2824	Bcl-xL_24	24	0.457805
2869	Bcl-xL_24	24	0.0757482
2924	Bcl-xL_24	24	0.324162
3042	Bcl-xL_24	24	0.384327
3074	Bcl-xL_24	24	0.134006
3103	Bcl-xL_24	24	1.0607
3107	Bcl-xL_24	24	0.177794
3257	Bcl-xL_24	24	0.231575
3260	Bcl-xL_24	24	0.23366
3327	Bcl-xL_24	24	0.241816
3350	Bcl-xL_24	24	0.120867
3460	Bcl-xL_24	24	0.254194
3498	Bcl-xL_24	24	0.617996
3504	Bcl-xL_24	24	0.392136
3528	Bcl-xL_24	24	0.335418
3563	Bcl-xL_24	24	0.288318
3567	Bcl-xL_24	24	0.241742
3614	Bcl-xL_24	24	0.155233
3628	Bcl-xL_24	24	0.301461
3634	Bcl-xL_24	24	0.334296
3762	Bcl-xL_24	24	0.41111
3766	Bcl-xL_24	24	0.185462
3777	Bcl-xL_24	24	0.199809
3788	Bcl-xL_24	24	0.175318
3953	Bcl-xL_24	24	0.240476
3998	Bcl-xL_24	24	0.259042
4097	Bcl-xL_24	24	0.825801
4141	Bcl-xL_24	24	0.380948
4148	Bcl-xL_24	24	0.126706
4158	Bcl-xL_24	24	0.191224
4268	Bcl-xL_24	24	0.190358
4374	Bcl-xL_24	24	0.142403
4392	Bcl-xL_24	24	0.261809
4438	Bcl-xL_24	24	0.206179
4493	Bcl-xL_24	24	0.707629
4551	Bcl-xL_24	24	0.516414
4568	Bcl-xL_24	24	0.173867
4712	Bcl-xL_24	24	0.35006
4741	Bcl-xL_24	24	0.349334
4744	Bcl-xL_24	24	0.139696
4760	Bcl-xL_24	24	0.121866
4762	Bcl-xL_24	24	0.304615
4806	Bcl-xL_24	24	0.124412
4854	Bcl-xL_24	24	0.405888
4911	Bcl-xL_24	24	0.453714
4937	Bcl-xL_24	24	0.141933
4950	Bcl-xL_24	24	0.204965
4956	Bcl-xL_24	24	0.19994
4997	Bcl-xL_24	24	0.0675728
5008	Bcl-xL_24	24	0.169892
5034	Bcl-xL_24	24	0.0855612
5040	Bcl-xL_24	24	0.0239286
5077	Bcl-xL_24	24	0.200915
5081	Bcl-xL_24	24	0.235038
5092	Bcl-xL_24	24	0.303477
5144	Bcl-xL_24	24	0.208389
5187	Bcl-xL_24	24	0.180496
5209	Bcl-xL_24	24	0.320927
5222	Bcl-xL_24	24	0.372781
5256	Bcl-xL_24	24	0.175513
5327	Bcl-xL_24	24	0.151901
5435	Bcl-xL_24	24	0.350609
5474	Bcl-xL_24	24	0.200562
5499	Bcl-xL_24	24	0.303187
5526	Bcl-xL_24	24	0.237466
5548	Bcl-xL_24	24	0.708695
5613	Bcl-xL_24	24	0.248368
5631	Bcl-xL_24	24	0.351413
5635	Bcl-xL_24	24	0.427987
5692	Bcl-xL_24	24	0.286566
5699	Bcl-xL_24	24	0.0580352
5747	Bcl-xL_24	24	0.373547
5777	Bcl-xL_24	24	0.226431
5898	Bcl-xL_24	24	0.0937573
5932	Bcl-xL_24	24	0.751117
5934	Bcl-xL_24	24	0.15758
5941	Bcl-xL_24	24	0.385322
6019	Bcl-xL_24	24	0.180791
6031	Bcl-xL_24	24	0.370017
6064	Bcl-xL_24	24	0.606028
6098	Bcl-xL_24	24	0.329072
6100	Bcl-xL_24	24	0.226531
6152	Bcl-xL_24	24	0.109208
6280	Bcl-xL_24	24	0.365749
6286	Bcl-xL_24	24	0.148984
6288	Bcl-xL_24	24	0.0617521
6298	Bcl-xL_24	24	0.0421362
6308	Bcl-xL_24	24	0.149451
6329	Bcl-xL_24	24	0.403687
6388	Bcl-xL_24	24	0.173203
6444	Bcl-xL_24	24	0.236036
6465	Bcl-xL_24	24	0.151861
6575	Bcl-xL_24	24	0.383526
6611	Bcl-xL_24	24	0.248429
6618	Bcl-xL_24	24	0.156194
6685	Bcl-xL_24	24	0.153724
6723	Bcl-xL_24	24	0.10013
6759	Bcl-xL_24	24	0.316313
6780	Bcl-xL_24	24	0.304205
6806	Bcl-xL_24	24	0.156526
6855	Bcl-xL_24	24	0.184142
6875	Bcl-xL_24	24	0.192936
6891	Bcl-xL_24	24	0.274969
6909	Bcl-xL_24	24	0.606137
6928	Bcl-xL_24	24	0.249754
7021	Bcl-xL_24	24	0.163321
7117	Bcl-xL_24	24	0.305799
7190	Bcl-xL_24	24	0.144302
7214	Bcl-xL_24	24	0.350985
7244	Bcl-xL_24	24	0.192912
7273	Bcl-xL_24	24	0.413625
7282	Bcl-xL_24	24	0.205696
7295	Bcl-xL_24	24	0.2656
7349	Bcl-xL_24	24	0.127738
7374	Bcl-xL_24	24	0.306018
7386	Bcl-xL_24	24	0.189555
7403	Bcl-xL_24	24	0.455601
7513	Bcl-xL_24	24	0.398924
7526	Bcl-xL_24	24	0.284678
7605	Bcl-xL_24	24	0.194969
7616	Bcl-xL_24	24	0.201277
7642	Bcl-xL_24	24	0.406491
7694	Bcl-xL_24	24	1.22846
7752	Bcl-xL_24	24	0.232299
7765	Bcl-xL_24	24	0.309628
7803	Bcl-xL_24	24	0.347971
7846	Bcl-xL_24	24	0.308752
7875	Bcl-xL_24	24	0.0850305
7922	Bcl-xL_24	24	0.311294
7941	Bcl-xL_24	24	0.366648
7954	Bcl-xL_24	24	0.528834
8003	Bcl-xL_24	24	0.294808
8028	Bcl-xL_24	24	0.102597
8099	Bcl-xL_24	24	0.480064
8152	Bcl-xL_24	24	0.429967
8207	Bcl-xL_24	24	0.79859
8209	Bcl-xL_24	24	0.0593516
8310	Bcl-xL_24	24	0.487247
8334	Bcl-xL_24	24	0.246901
8348	Bcl-xL_24	24	0.108333
8388	Bcl-xL_24	24	0.0680885
8389	Bcl-xL_24	24	0.276603
8432	Bcl-xL_24	24	0.106043
8509	Bcl-xL_24	24	0.192811
8539	Bcl-xL_24	24	0.23839
8670	Bcl-xL_24	24	0.463528
8677	Bcl-xL_24	24	0.203184
8693	Bcl-xL_24	24	0.553344
8758	Bcl-xL_24	24	0.268468
8781	Bcl-xL_24	24	0.514814
8797	Bcl-xL_24	24	0.26615
8878	Bcl-xL_24	24	0.0987211
8952	Bcl-xL_24	24	0.332257
9002	Bcl-xL_24	24	0.491082
9059	Bcl-xL_24	24	0.751635
9179	Bcl-xL_24	24	0.159257
9216	Bcl-xL_24	24	0.569223
9226	Bcl-xL_24	24	0.207258
9228	Bcl-xL_24	24	0.275774
9230	Bcl-xL_24	24	0.929885
9294	Bcl-xL_24	24	0.184037
9427	Bcl-xL_24	24	0.804651
9456	Bcl-xL_24	24	0.225116
9477	Bcl-xL_24	24	0.284533
9480	Bcl-xL_24	24	0.185723
9510	Bcl-xL_24	24	0.27623
9531	Bcl-xL_24	24	0.336253
9557	Bcl-xL_24	24	0.240485
9573	Bcl-xL_24	24	0.187789
9626	Bcl-xL_24	24	0.241303
9698	Bcl-xL_24	24	0.358078
9717	Bcl-xL_24	24	0.32816
9730	Bcl-xL_24	24	0.220956
9743	Bcl-xL_24	24	0.355795
9825	Bcl-xL_24	24	0.205593
9857	Bcl-xL_24	24	0.207667
9880	Bcl-xL_24	24	0.161084
9914	Bcl-xL_24	24	0.222024
9997	Bcl-xL_24	24	0.65906
10117	Bcl-xL_24	24	0.363315
10168	Bcl-xL_24	24	1.46438
10200	Bcl-xL_24	24	0.158073
10217	Bcl-xL_24	24	0.900808
10231	Bcl-xL_24	24	0.251318
10269	Bcl-xL_24	24	0.344986
10302	Bcl-xL_24	24	0.579289
10334	Bcl-xL_24	24	0.116319
10346	Bcl-xL_24	24	0.395963
10353	Bcl-xL_24	24	0.318605
10356	Bcl-xL_24	24	0.130188
10364	Bcl-xL_24	24	0.291188
10426	Bcl-xL_24	24	0.306439
10430	Bcl-xL_24	24	0.744804
10433	Bcl-xL_24	24	0.251748
10451	Bcl-xL_24	24	0.494815
10481	Bcl-xL_24	24	0.617209
10519	Bcl-xL_24	24	0.797528
10574	Bcl-xL_24	24	0.447775
10577	Bcl-xL_24	24	0.328136
10582	Bcl-xL_24	24	0.288968
10594	Bcl-xL_24	24	0.402057
10616	Bcl-xL_24	24	0.345137
10627	Bcl-xL_24	24	0.209051
10639	Bcl-xL_24	24	0.402436
10706	Bcl-xL_24	24	0.159046
10722	Bcl-xL_24	24	0.299698
10741	Bcl-xL_24	24	0.284403
10765	Bcl-xL_24	24	0.206921
10811	Bcl-xL_24	24	0.090897
10818	Bcl-xL_24	24	0.334777
10893	Bcl-xL_24	24	0.207322
10934	Bcl-xL_24	24	0.321579
10982	Bcl-xL_24	24	0.419728
11046	Bcl-xL_24	24	0.264007
11049	Bcl-xL_24	24	0.195838
11084	Bcl-xL_24	24	0.303121
11101	Bcl-xL_24	24	0.297568
11111	Bcl-xL_24	24	0.5953
11116	Bcl-xL_24	24	0.558061
11141	Bcl-xL_24	24	0.302446
11178	Bcl-xL_24	24	0.53332
11202	Bcl-xL_24	24	0.157682
11206	Bcl-xL_24	24	0.108487
11241	Bcl-xL_24	24	0.090886
11277	Bcl-xL_24	24	0.216898
11306	Bcl-xL_24	24	0.581087
11317	Bcl-xL_24	24	0.0999185
11454	Bcl-xL_24	24	0.327348
11547	Bcl-xL_24	24	0.383187
11586	Bcl-xL_24	24	0.37293
11602	Bcl-xL_24	24	0.359666
11606	Bcl-xL_24	24	0.169179
11609	Bcl-xL_24	24	0.0923226
11615	Bcl-xL_24	24	0.492664
11627	Bcl-xL_24	24	0.229732
11671	Bcl-xL_24	24	0.334363
11683	Bcl-xL_24	24	0.35253
11716	Bcl-xL_24	24	0.276697
11826	Bcl-xL_24	24	0.456891
11850	Bcl-xL_24	24	0.295202
11904	Bcl-xL_24	24	0.167423
11915	Bcl-xL_24	24	0.301884
11935	Bcl-xL_24	24	0.100663
11994	Bcl-xL_24	24	0.476864
12066	Bcl-xL_24	24	1.11311
12162	Bcl-xL_24	24	1.47127
12211	Bcl-xL_24	24	0.458832
12223	Bcl-xL_24	24	0.227755
12237	Bcl-xL_24	24	0.256621
12333	Bcl-xL_24	24	0.188341
12434	Bcl-xL_24	24	0.465822
12478	Bcl-xL_24	24	0.193196
12508	Bcl-xL_24	24	0.232649
12523	Bcl-xL_24	24	0.0767804
12610	Bcl-xL_24	24	0.0705564
12648	Bcl-xL_24	24	0.19608
12673	Bcl-xL_24	24	0.914077
12687	Bcl-xL_24	24	0.699092
12744	Bcl-xL_24	24	0.366273
12753	Bcl-xL_24	24	0.162117
12805	Bcl-xL_24	24	0.318039
12852	Bcl-xL_24	24	0.208817
12855	Bcl-xL_24	24	0.552437
12857	Bcl-xL_24	24	0.253811
12862	Bcl-xL_24	24	0.526821
12966	Bcl-xL_24	24	0.385363
13003	Bcl-xL_24	24	0.264366
13014	Bcl-xL_24	24	0.312161
13024	Bcl-xL_24	24	0.417859
13039	Bcl-xL_24	24	0.213525
13096	Bcl-xL_24	24	0.528422
13111	Bcl-xL_24	24	0.145503
13162	Bcl-xL_24	24	0.418236
13186	Bcl-xL_24	24	0.139687
13199	Bcl-xL_24	24	0.975017
13206	Bcl-xL_24	24	0.247101
13232	Bcl-xL_24	24	0.682138
13239	Bcl-xL_24	24	0.253304
13256	Bcl-xL_24	24	0.103281
13265	Bcl-xL_24	24	1.40234
13304	Bcl-xL_24	24	0.277374
13312	Bcl-xL_24	24	0.0717921
13338	Bcl-xL_24	24	0.295449
13348	Bcl-xL_24	24	0.471495
13362	Bcl-xL_24	24	0.355478
13404	Bcl-xL_24	24	0.24935
13406	Bcl-xL_24	24	0.386678
13417	Bcl-xL_24	24	1.15285
13432	Bcl-xL_24	24	0.539301
13436	Bcl-xL_24	24	0.252573
13521	Bcl-xL_24	24	0.104141
13558	Bcl-xL_24	24	0.269297
13588	Bcl-xL_24	24	0.322432
13667	Bcl-xL_24	24	0.976749
13769	Bcl-xL_24	24	0.0253804
13845	Bcl-xL_24	24	0.121389
13930	Bcl-xL_24	24	0.444423
13990	Bcl-xL_24	24	0.161008
14002	Bcl-xL_24	24	0.318509
14023	Bcl-xL_24	24	0.328236
14028	Bcl-xL_24	24	0.0761948
14044	Bcl-xL_24	24	0.745724
14053	Bcl-xL_24	24	0.213952
14057	Bcl-xL_24	24	0.226797
14061	Bcl-xL_24	24	0.262211
14070	Bcl-xL_24	24	0.27107
14109	Bcl-xL_24	24	0.603583
14110	Bcl-xL_24	24	0.588088
14221	Bcl-xL_24	24	0.283394
14256	Bcl-xL_24	24	0.203982
14262	Bcl-xL_24	24	0.683795
14267	Bcl-xL_24	24	0.308094
14295	Bcl-xL_24	24	0.148826
14305	Bcl-xL_24	24	0.65085
14371	Bcl-xL_24	24	0.277442
14380	Bcl-xL_24	24	0.635789
14419	Bcl-xL_24	24	0.385564
14521	Bcl-xL_24	24	0.402905
14532	Bcl-xL_24	24	0.358228
14533	Bcl-xL_24	24	0.224001
14536	Bcl-xL_24	24	0.142977
14598	Bcl-xL_24	24	0.160471
14609	Bcl-xL_24	24	0.185119
14612	Bcl-xL_24	24	0.19204
14615	Bcl-xL_24	24	0.278202
14683	Bcl-xL_24	24	0.171171
14708	Bcl-xL_24	24	0.232072
14713	Bcl-xL_24	24	0.0591535
14735	Bcl-xL_24	24	0.6544
14763	Bcl-xL_24	24	0.772164
14814	Bcl-xL_24	24	0.0755029
14825	Bcl-xL_24	24	0.460438
14903	Bcl-xL_24	24	0.565551
14958	Bcl-xL_24	24	0.349014
14960	Bcl-xL_24	24	0.0986581
14984	Bcl-xL_24	24	0.479647
15003	Bcl-xL_24	24	0.265773
15060	Bcl-xL_24	24	0.150632
15076	Bcl-xL_24	24	0.299412
15099	Bcl-xL_24	24	0.649155
15133	Bcl-xL_24	24	0.282278
15138	Bcl-xL_24	24	0.481987
15152	Bcl-xL_24	24	0.229788
15159	Bcl-xL_24	24	0.188639
15165	Bcl-xL_24	24	0.347095
15235	Bcl-xL_24	24	0.319196
15285	Bcl-xL_24	24	0.370254
15289	Bcl-xL_24	24	0.506096
15333	Bcl-xL_24	24	0.197993
15363	Bcl-xL_24	24	0.331704
15415	Bcl-xL_24	24	0.660885
15428	Bcl-xL_24	24	1.80891
15449	Bcl-xL_24	24	0.150738
15494	Bcl-xL_24	24	0.286747
15517	Bcl-xL_24	24	0.596639
15552	Bcl-xL_24	24	0.913884
15586	Bcl-xL_24	24	0.195427
15593	Bcl-xL_24	24	0.465475
15602	Bcl-xL_24	24	0.321049
15608	Bcl-xL_24	24	0.259837
15610	Bcl-xL_24	24	0.379297
15612	Bcl-xL_24	24	0.429084
15628	Bcl-xL_24	24	0.816254
15661	Bcl-xL_24	24	0.1665
15710	Bcl-xL_24	24	0.237195
15787	Bcl-xL_24	24	0.572077
15807	Bcl-xL_24	24	0.3348
15828	Bcl-xL_24	24	0.523324
15861	Bcl-xL_24	24	0.169531
15867	Bcl-xL_24	24	0.114786
15925	Bcl-xL_24	24	0.225675
15969	Bcl-xL_24	24	0.143624
15998	Bcl-xL_24	24	0.312446
16021	Bcl-xL_24	24	0.363841
16048	Bcl-xL_24	24	0.398897
16082	Bcl-xL_24	24	0.760276
16084	Bcl-xL_24	24	0.84339
16097	Bcl-xL_24	24	1.46284
16161	Bcl-xL_24	24	0.471775
16185	Bcl-xL_24	24	0.801042
16207	Bcl-xL_24	24	0.372219
16226	Bcl-xL_24	24	0.162119
16311	Bcl-xL_24	24	0.260253
16312	Bcl-xL_24	24	0.313467
16489	Bcl-xL_24	24	0.626199
16618	Bcl-xL_24	24	0.708098
16634	Bcl-xL_24	24	0.607576
16657	Bcl-xL_24	24	0.254758
16682	Bcl-xL_24	24	0.229537
16692	Bcl-xL_24	24	0.409634
16704	Bcl-xL_24	24	0.19207
16718	Bcl-xL_24	24	0.254106
16720	Bcl-xL_24	24	0.459788
16725	Bcl-xL_24	24	0.360981
16756	Bcl-xL_24	24	0.094125
16801	Bcl-xL_24	24	0.315897
16847	Bcl-xL_24	24	0.266034
16893	Bcl-xL_24	24	0.33504
16907	Bcl-xL_24	24	0.443058
16942	Bcl-xL_24	24	0.167362
16975	Bcl-xL_24	24	0.557505
16984	Bcl-xL_24	24	0.316548
17001	Bcl-xL_24	24	0.459977
17028	Bcl-xL_24	24	0.376847
17063	Bcl-xL_24	24	0.332115
17109	Bcl-xL_24	24	0.197213
17113	Bcl-xL_24	24	0.243827
17124	Bcl-xL_24	24	0.776471
17187	Bcl-xL_24	24	0.982272
17216	Bcl-xL_24	24	0.222924
17261	Bcl-xL_24	24	0.125358
17273	Bcl-xL_24	24	1.02622
17355	Bcl-xL_24	24	0.250831
17373	Bcl-xL_24	24	0.286432
17375	Bcl-xL_24	24	0.154337
17389	Bcl-xL_24	24	0.751585
17391	Bcl-xL_24	24	0.198524
17396	Bcl-xL_24	24	0.242101
17445	Bcl-xL_24	24	0.123792
17466	Bcl-xL_24	24	0.37944
17528	Bcl-xL_24	24	0.158498
17566	Bcl-xL_24	24	0.502434
17600	Bcl-xL_24	24	0.676887
17635	Bcl-xL_24	24	0.395205
17664	Bcl-xL_24	24	0.519763
17670	Bcl-xL_24	24	0.294994
17677	Bcl-xL_24	24	0.379769
17688	Bcl-xL_24	24	0.316122
17700	Bcl-xL_24	24	0.330957
17708	Bcl-xL_24	24	0.397677
17710	Bcl-xL_24	24	0.538352
17723	Bcl-xL_24	24	0.277402
17741	Bcl-xL_24	24	0.390809
17760	Bcl-xL_24	24	0.197074
17781	Bcl-xL_24	24	0.1949
17782	Bcl-xL_24	24	0.963876
17881	Bcl-xL_24	24	0.295557
17887	Bcl-xL_24	24	0.200962
17922	Bcl-xL_24	24	0.262285
17979	Bcl-xL_24	24	0.0737282
17990	Bcl-xL_24	24	0.309817
18029	Bcl-xL_24	24	0.303182
18046	Bcl-xL_24	24	0.0991839
18077	Bcl-xL_24	24	0.565637
18183	Bcl-xL_24	24	0.549334
18198	Bcl-xL_24	24	0.211998
18208	Bcl-xL_24	24	0.0746935
18282	Bcl-xL_24	24	0.200841
18318	Bcl-xL_24	24	0.237711
18345	Bcl-xL_24	24	0.204809
18383	Bcl-xL_24	24	0.249464
18387	Bcl-xL_24	24	0.281151
18474	Bcl-xL_24	24	0.636434
18503	Bcl-xL_24	24	0.426275
18520	Bcl-xL_24	24	0.529283
18561	Bcl-xL_24	24	0.174392
18568	Bcl-xL_24	24	0.341159
18574	Bcl-xL_24	24	0.123882
18825	Bcl-xL_24	24	0.266321
18855	Bcl-xL_24	24	0.370389
18859	Bcl-xL_24	24	1.29959
18874	Bcl-xL_24	24	0.354951
18905	Bcl-xL_24	24	0.424985
18953	Bcl-xL_24	24	0.691371
18955	Bcl-xL_24	24	0.424286
18973	Bcl-xL_24	24	0.269495
18985	Bcl-xL_24	24	0.899405
18994	Bcl-xL_24	24	0.291685
19013	Bcl-xL_24	24	0.415007
19061	Bcl-xL_24	24	0.180394
19148	Bcl-xL_24	24	0.156943
19217	Bcl-xL_24	24	0.575424
19230	Bcl-xL_24	24	0.249848
19241	Bcl-xL_24	24	0.347167
19254	Bcl-xL_24	24	0.289637
19302	Bcl-xL_24	24	0.839693
19310	Bcl-xL_24	24	0.217192
19378	Bcl-xL_24	24	0.654035
19379	Bcl-xL_24	24	0.493245
19389	Bcl-xL_24	24	0.0589236
19493	Bcl-xL_24	24	0.421313
19509	Bcl-xL_24	24	0.291559
19512	Bcl-xL_24	24	0.233245
19523	Bcl-xL_24	24	0.606758
19548	Bcl-xL_24	24	0.258919
19609	Bcl-xL_24	24	0.257939
19669	Bcl-xL_24	24	0.32407
19741	Bcl-xL_24	24	0.678842
19755	Bcl-xL_24	24	0.3041
19800	Bcl-xL_24	24	0.221019
19822	Bcl-xL_24	24	0.590659
19832	Bcl-xL_24	24	0.319061
19839	Bcl-xL_24	24	1.63486
19891	Bcl-xL_24	24	0.907485
19943	Bcl-xL_24	24	0.193848
19955	Bcl-xL_24	24	0.358313
19961	Bcl-xL_24	24	0.206141
20009	Bcl-xL_24	24	0.203791
20024	Bcl-xL_24	24	0.265963
20064	Bcl-xL_24	24	0.179852
20128	Bcl-xL_24	24	0.241867
20163	Bcl-xL_24	24	0.170216
20195	Bcl-xL_24	24	0.215738
20196	Bcl-xL_24	24	0.277337
20225	Bcl-xL_24	24	0.459722
20232	Bcl-xL_24	24	0.331898
20258	Bcl-xL_24	24	0.241106
20288	Bcl-xL_24	24	0.249647
20295	Bcl-xL_24	24	0.210787
20309	Bcl-xL_24	24	0.31022
20430	Bcl-xL_24	24	0.265252
20521	Bcl-xL_24	24	0.490547
20547	Bcl-xL_24	24	0.95161
20616	Bcl-xL_24	24	0.187975
20625	Bcl-xL_24	24	0.170367
20633	Bcl-xL_24	24	0.0908356
20641	Bcl-xL_24	24	0.584074
20643	Bcl-xL_24	24	0.13554
20672	Bcl-xL_24	24	0.297051
20758	Bcl-xL_24	24	0.336685
20812	Bcl-xL_24	24	0.36763
20840	Bcl-xL_24	24	0.284634
20880	Bcl-xL_24	24	0.229585
20930	Bcl-xL_24	24	0.489298
20988	Bcl-xL_24	24	0.636652
21069	Bcl-xL_24	24	0.169578
21144	Bcl-xL_24	24	0.244264
21187	Bcl-xL_24	24	0.277118
21218	Bcl-xL_24	24	0.17226
21247	Bcl-xL_24	24	0.278429
21255	Bcl-xL_24	24	0.227967
21381	Bcl-xL_24	24	0.393894
21402	Bcl-xL_24	24	0.647274
21408	Bcl-xL_24	24	1.51766
21418	Bcl-xL_24	24	0.344191
21453	Bcl-xL_24	24	0.277187
21489	Bcl-xL_24	24	0.329588
21506	Bcl-xL_24	24	0.800364
21511	Bcl-xL_24	24	0.268903
21518	Bcl-xL_24	24	0.393865
21539	Bcl-xL_24	24	0.223574
21542	Bcl-xL_24	24	0.142923
21567	Bcl-xL_24	24	0.334799
21628	Bcl-xL_24	24	0.50433
21633	Bcl-xL_24	24	0.262305
21669	Bcl-xL_24	24	0.322789
21680	Bcl-xL_24	24	0.411293
21698	Bcl-xL_24	24	0.0589841
21708	Bcl-xL_24	24	0.195617
21741	Bcl-xL_24	24	0.258218
21753	Bcl-xL_24	24	0.401252
21755	Bcl-xL_24	24	0.529254
21793	Bcl-xL_24	24	0.265545
21803	Bcl-xL_24	24	0.161316
21851	Bcl-xL_24	24	0.125128
21863	Bcl-xL_24	24	0.139055
21864	Bcl-xL_24	24	0.356399
21937	Bcl-xL_24	24	0.858117
22049	Bcl-xL_24	24	0.133701
22073	Bcl-xL_24	24	0.405236
22077	Bcl-xL_24	24	0.198048
22102	Bcl-xL_24	24	0.235834
22108	Bcl-xL_24	24	0.357859
22160	Bcl-xL_24	24	0.763156
22166	Bcl-xL_24	24	0.286739
22171	Bcl-xL_24	24	0.359848
22182	Bcl-xL_24	24	0.724998
22238	Bcl-xL_24	24	0.26048
22255	Bcl-xL_24	24	0.266217
22257	Bcl-xL_24	24	0.24173
22278	Bcl-xL_24	24	1.41026
22290	Bcl-xL_24	24	1.17598
22354	Bcl-xL_24	24	0.121133
22409	Bcl-xL_24	24	0.16524
22525	Bcl-xL_24	24	0.662848
22580	Bcl-xL_24	24	0.246647
22602	Bcl-xL_24	24	0.208446
22658	Bcl-xL_24	24	0.296414
22718	Bcl-xL_24	24	0.260063
22721	Bcl-xL_24	24	0.463604
22740	Bcl-xL_24	24	0.266674
22745	Bcl-xL_24	24	0.673901
22760	Bcl-xL_24	24	0.304085
22765	Bcl-xL_24	24	0.539776
22771	Bcl-xL_24	24	0.583391
22804	Bcl-xL_24	24	0.299638
22807	Bcl-xL_24	24	1.36264
22814	Bcl-xL_24	24	0.252535
22870	Bcl-xL_24	24	0.287062
22902	Bcl-xL_24	24	0.24396
22913	Bcl-xL_24	24	0.125221
22953	Bcl-xL_24	24	0.434868
22962	Bcl-xL_24	24	0.70438
23006	Bcl-xL_24	24	0.550059
23027	Bcl-xL_24	24	0.563385
23037	Bcl-xL_24	24	0.287151
23043	Bcl-xL_24	24	0.30602
23072	Bcl-xL_24	24	0.276195
23140	Bcl-xL_24	24	0.199266
23149	Bcl-xL_24	24	0.282104
23206	Bcl-xL_24	24	0.222317
23323	Bcl-xL_24	24	0.152981
23344	Bcl-xL_24	24	0.167836
23346	Bcl-xL_24	24	1.11758
23411	Bcl-xL_24	24	0.166117
23451	Bcl-xL_24	24	0.633783
23469	Bcl-xL_24	24	0.214732
23497	Bcl-xL_24	24	0.317087
23557	Bcl-xL_24	24	0.519899
23602	Bcl-xL_24	24	0.434153
23609	Bcl-xL_24	24	0.819994
23614	Bcl-xL_24	24	0.49522
23618	Bcl-xL_24	24	0.453086
23645	Bcl-xL_24	24	0.345132
23661	Bcl-xL_24	24	0.608121
23666	Bcl-xL_24	24	0.738919
23677	Bcl-xL_24	24	0.409592
23680	Bcl-xL_24	24	0.705054
23696	Bcl-xL_24	24	0.123044
23701	Bcl-xL_24	24	0.211173
23758	Bcl-xL_24	24	0.260476
23825	Bcl-xL_24	24	0.281974
23831	Bcl-xL_24	24	0.183384
23903	Bcl-xL_24	24	0.444477
23915	Bcl-xL_24	24	0.847286
23938	Bcl-xL_24	24	0.487535
23941	Bcl-xL_24	24	0.312146
23951	Bcl-xL_24	24	0.214843
23956	Bcl-xL_24	24	0.202976
24062	Bcl-xL_24	24	0.203598
24068	Bcl-xL_24	24	0.383654
24070	Bcl-xL_24	24	0.385336
24218	Bcl-xL_24	24	0.472418
24238	Bcl-xL_24	24	0.61918
24265	Bcl-xL_24	24	0.0912446
24330	Bcl-xL_24	24	0.244251
24334	Bcl-xL_24	24	0.250639
24383	Bcl-xL_24	24	0.098663
24387	Bcl-xL_24	24	0.0873275
24411	Bcl-xL_24	24	0.22408
24420	Bcl-xL_24	24	0.201027
24446	Bcl-xL_24	24	0.146592
24620	Bcl-xL_24	24	0.172546
24691	Bcl-xL_24	24	0.39555
24739	Bcl-xL_24	24	0.126037
24797	Bcl-xL_24	24	0.180202
24827	Bcl-xL_24	24	1.89388
24885	Bcl-xL_24	24	0.501416
24890	Bcl-xL_24	24	1.22914
24910	Bcl-xL_24	24	0.63432
24916	Bcl-xL_24	24	0.317121
24922	Bcl-xL_24	24	0.308218
25003	Bcl-xL_24	24	0.405034
25040	Bcl-xL_24	24	0.117007
25045	Bcl-xL_24	24	0.196429
25109	Bcl-xL_24	24	0.340948
25247	Bcl-xL_24	24	0.0353679
25274	Bcl-xL_24	24	0.741156
25316	Bcl-xL_24	24	0.305049
25369	Bcl-xL_24	24	1.21877
25443	Bcl-xL_24	24	0.632072
25470	Bcl-xL_24	24	0.154766
25502	Bcl-xL_24	24	0.133561
25743	Bcl-xL_24	24	0.532725
25756	Bcl-xL_24	24	1.46227
25773	Bcl-xL_24	24	0.21199
25877	Bcl-xL_24	24	0.611314
25950	Bcl-xL_24	24	0.310242
26007	Bcl-xL_24	24	0.283252
26025	Bcl-xL_24	24	0.273952
26054	Bcl-xL_24	24	0.359904
26111	Bcl-xL_24	24	1.01628
26132	Bcl-xL_24	24	0.26177
26135	Bcl-xL_24	24	0.339102
26241	Bcl-xL_24	24	0.33018
26258	Bcl-xL_24	24	0.292616
26280	Bcl-xL_24	24	0.329742
26307	Bcl-xL_24	24	0.593258
26315	Bcl-xL_24	24	0.511359
26352	Bcl-xL_24	24	0.137941
26365	Bcl-xL_24	24	0.239843
26387	Bcl-xL_24	24	0.395979
26458	Bcl-xL_24	24	0.0577335
26582	Bcl-xL_24	24	0.23378
26583	Bcl-xL_24	24	0.724714
26612	Bcl-xL_24	24	0.413966
26696	Bcl-xL_24	24	0.221006
26708	Bcl-xL_24	24	0.21633
26726	Bcl-xL_24	24	0.097089
26783	Bcl-xL_24	24	0.708956
26894	Bcl-xL_24	24	0.468121
26902	Bcl-xL_24	24	0.726724
27017	Bcl-xL_24	24	0.291952
27052	Bcl-xL_24	24	0.355194
27083	Bcl-xL_24	24	0.114282
27087	Bcl-xL_24	24	0.266625
27142	Bcl-xL_24	24	0.779425
27222	Bcl-xL_24	24	0.450531
27233	Bcl-xL_24	24	0.805475
27371	Bcl-xL_24	24	0.982939
27386	Bcl-xL_24	24	0.232261
27504	Bcl-xL_24	24	0.271831
27599	Bcl-xL_24	24	0.237063
27644	Bcl-xL_24	24	0.391398
27680	Bcl-xL_24	24	0.235535
27693	Bcl-xL_24	24	0.243058
27758	Bcl-xL_24	24	0.568472
27759	Bcl-xL_24	24	0.284561
27827	Bcl-xL_24	24	0.233664
27850	Bcl-xL_24	24	0.595653
27865	Bcl-xL_24	24	0.371672
27884	Bcl-xL_24	24	1.58829
27964	Bcl-xL_24	24	0.39113
28048	Bcl-xL_24	24	0.221471
28074	Bcl-xL_24	24	0.789499
28098	Bcl-xL_24	24	0.529519
28132	Bcl-xL_24	24	0.265463
28182	Bcl-xL_24	24	0.392342
28227	Bcl-xL_24	24	0.225161
28393	Bcl-xL_24	24	0.312095
28458	Bcl-xL_24	24	0.305785
28523	Bcl-xL_24	24	0.284001
28537	Bcl-xL_24	24	0.391093
28577	Bcl-xL_24	24	0.357307
28580	Bcl-xL_24	24	0.191375
28609	Bcl-xL_24	24	0.51998
28682	Bcl-xL_24	24	0.394517
28714	Bcl-xL_24	24	0.407782
28771	Bcl-xL_24	24	0.463757
28879	Bcl-xL_24	24	0.209342
28922	Bcl-xL_24	24	0.219025
28948	Bcl-xL_24	24	0.157094
29003	Bcl-xL_24	24	0.4786
29030	Bcl-xL_24	24	0.884886
29048	Bcl-xL_24	24	0.387335
29086	Bcl-xL_24	24	0.207704
29112	Bcl-xL_24	24	0.320126
29122	Bcl-xL_24	24	0.189924
29182	Bcl-xL_24	24	0.667078
29186	Bcl-xL_24	24	0.666402
29198	Bcl-xL_24	24	0.310681
29200	Bcl-xL_24	24	0.327644
29258	Bcl-xL_24	24	1.48927
29283	Bcl-xL_24	24	0.406468
29336	Bcl-xL_24	24	0.222259
29364	Bcl-xL_24	24	0.260107
29512	Bcl-xL_24	24	0.587774
29519	Bcl-xL_24	24	0.276503
29520	Bcl-xL_24	24	0.350321
29578	Bcl-xL_24	24	0.298998
29586	Bcl-xL_24	24	0.627459
29598	Bcl-xL_24	24	0.287388
29725	Bcl-xL_24	24	0.566514
29780	Bcl-xL_24	24	0.254172
29810	Bcl-xL_24	24	0.420134
29839	Bcl-xL_24	24	0.415126
3	Bcl-xL_24	24	0.552576
10	Bcl-xL_24	24	0.518434
31	Bcl-xL_24	24	0.1672
94	Bcl-xL_24	24	0.120399
105	Bcl-xL_24	24	0.339009
160	Bcl-xL_24	24	0.135077
193	Bcl-xL_24	24	0.241665
196	Bcl-xL_24	24	0.139822
198	Bcl-xL_24	24	1.8875
327	Bcl-xL_24	24	0.196406
385	Bcl-xL_24	24	0.0997361
421	Bcl-xL_24	24	0.237247
442	Bcl-xL_24	24	0.13347
450	Bcl-xL_24	24	0.133884
454	Bcl-xL_24	24	0.372397
471	Bcl-xL_24	24	0.20509
572	Bcl-xL_24	24	0.345796
592	Bcl-xL_24	24	0.145593
601	Bcl-xL_24	24	0.116495
661	Bcl-xL_24	24	0.224296
703	Bcl-xL_24	24	0.504611
754	Bcl-xL_24	24	0.2911
768	Bcl-xL_24	24	1.51517
842	Bcl-xL_24	24	0.130163
870	Bcl-xL_24	24	0.251715
884	Bcl-xL_24	24	0.0693945
885	Bcl-xL_24	24	0.113881
910	Bcl-xL_24	24	0.138805
928	Bcl-xL_24	24	0.210024
944	Bcl-xL_24	24	0.182295
977	Bcl-xL_24	24	0.132018
997	Bcl-xL_24	24	0.259833
1097	Bcl-xL_24	24	0.0134288
1133	Bcl-xL_24	24	0.316836
1134	Bcl-xL_24	24	0.394898
11381	Bcl-xL_24	24	0.23031
1169	Bcl-xL_24	24	0.18914
1182	Bcl-xL_24	24	0.154577
1293	Bcl-xL_24	24	0.24331
1376	Bcl-xL_24	24	0.0775474
1387	Bcl-xL_24	24	0.447555
1398	Bcl-xL_24	24	0.198898
1473	Bcl-xL_24	24	0.0750729
1502	Bcl-xL_24	24	0.227138
1514	Bcl-xL_24	24	0.563081
1566	Bcl-xL_24	24	0.093272
1600	Bcl-xL_24	24	0.172104
1649	Bcl-xL_24	24	0.228858
1657	Bcl-xL_24	24	0.252689
1683	Bcl-xL_24	24	0.122957
1741	Bcl-xL_24	24	0.402689
1765	Bcl-xL_24	24	0.254302
1774	Bcl-xL_24	24	0.0388138
1809	Bcl-xL_24	24	0.0835908
1835	Bcl-xL_24	24	0.288631
1905	Bcl-xL_24	24	0.195018
1919	Bcl-xL_24	24	0.339075
1946	Bcl-xL_24	24	0.340434
1955	Bcl-xL_24	24	0.174213
1969	Bcl-xL_24	24	0.206602
1976	Bcl-xL_24	24	0.347838
2021	Bcl-xL_24	24	0.223743
2135	Bcl-xL_24	24	0.131783
2137	Bcl-xL_24	24	0.308243
2178	Bcl-xL_24	24	0.453866
2227	Bcl-xL_24	24	0.27384
2231	Bcl-xL_24	24	0.4132
2269	Bcl-xL_24	24	0.281942
2315	Bcl-xL_24	24	0.350731
2331	Bcl-xL_24	24	0.206118
2368	Bcl-xL_24	24	0.16317
2370	Bcl-xL_24	24	0.3145
2378	Bcl-xL_24	24	0.319723
2487	Bcl-xL_24	24	0.0922396
2513	Bcl-xL_24	24	0.180002
2559	Bcl-xL_24	24	0.323175
2576	Bcl-xL_24	24	0.253273
2577	Bcl-xL_24	24	0.283727
2608	Bcl-xL_24	24	0.334744
2611	Bcl-xL_24	24	0.250319
2718	Bcl-xL_24	24	0.153426
2719	Bcl-xL_24	24	0.193205
2723	Bcl-xL_24	24	0.1678
2734	Bcl-xL_24	24	0.117232
2760	Bcl-xL_24	24	0.319424
2804	Bcl-xL_24	24	0.167917
2837	Bcl-xL_24	24	0.281147
2844	Bcl-xL_24	24	0.174703
2921	Bcl-xL_24	24	0.433496
3073	Bcl-xL_24	24	1.11257
31031	Bcl-xL_24	24	0.154522
3169	Bcl-xL_24	24	0.546751
3224	Bcl-xL_24	24	0.349264
3256	Bcl-xL_24	24	0.221408
3264	Bcl-xL_24	24	0.434218
3312	Bcl-xL_24	24	0.196645
3323	Bcl-xL_24	24	0.113442
3345	Bcl-xL_24	24	0.338342
3349	Bcl-xL_24	24	0.289645
3365	Bcl-xL_24	24	0.291224
3381	Bcl-xL_24	24	0.392437
3469	Bcl-xL_24	24	0.205663
3472	Bcl-xL_24	24	0.0961621
3491	Bcl-xL_24	24	0.366455
3494	Bcl-xL_24	24	0.601279
3507	Bcl-xL_24	24	0.472661
3570	Bcl-xL_24	24	0.208539
3575	Bcl-xL_24	24	0.165128
3657	Bcl-xL_24	24	0.206376
3676	Bcl-xL_24	24	0.237921
3711	Bcl-xL_24	24	0.640156
3772	Bcl-xL_24	24	0.307845
3786	Bcl-xL_24	24	0.156869
3861	Bcl-xL_24	24	0.0916588
3912	Bcl-xL_24	24	0.156068
3919	Bcl-xL_24	24	0.238682
3941	Bcl-xL_24	24	0.217903
3951	Bcl-xL_24	24	0.269071
3955	Bcl-xL_24	24	0.157403
3966	Bcl-xL_24	24	0.270697
4010	Bcl-xL_24	24	0.178601
4014	Bcl-xL_24	24	0.0803261
4016	Bcl-xL_24	24	0.25206
4043	Bcl-xL_24	24	0.299837
4065	Bcl-xL_24	24	0.170731
4067	Bcl-xL_24	24	0.166221
4078	Bcl-xL_24	24	0.0493596
4114	Bcl-xL_24	24	0.310562
4208	Bcl-xL_24	24	0.402083
4252	Bcl-xL_24	24	0.208769
4261	Bcl-xL_24	24	0.410445
4277	Bcl-xL_24	24	0.197568
4287	Bcl-xL_24	24	0.170731
4313	Bcl-xL_24	24	0.236075
4369	Bcl-xL_24	24	0.270802
43921	Bcl-xL_24	24	0.100519
4397	Bcl-xL_24	24	0.191874
4401	Bcl-xL_24	24	0.190859
4506	Bcl-xL_24	24	0.122114
4525	Bcl-xL_24	24	0.292627
4556	Bcl-xL_24	24	0.1742
4586	Bcl-xL_24	24	0.141045
4590	Bcl-xL_24	24	0.174192
4718	Bcl-xL_24	24	0.226765
4752	Bcl-xL_24	24	0.0697881
4809	Bcl-xL_24	24	0.121192
4818	Bcl-xL_24	24	0.31271
4826	Bcl-xL_24	24	0.186583
4830	Bcl-xL_24	24	0.484857
48541	Bcl-xL_24	24	0.161895
4859	Bcl-xL_24	24	0.219812
4860	Bcl-xL_24	24	0.302108
4873	Bcl-xL_24	24	0.129354
4895	Bcl-xL_24	24	0.310593
4904	Bcl-xL_24	24	0.0240637
4924	Bcl-xL_24	24	0.280778
5061	Bcl-xL_24	24	0.162304
50921	Bcl-xL_24	24	0.16524
5095	Bcl-xL_24	24	0.730935
5142	Bcl-xL_24	24	0.109178
5159	Bcl-xL_24	24	0.108918
5214	Bcl-xL_24	24	0.186003
5224	Bcl-xL_24	24	0.0729158
5273	Bcl-xL_24	24	0.194126
5274	Bcl-xL_24	24	0.3515
5311	Bcl-xL_24	24	0.237243
5354	Bcl-xL_24	24	0.151696
5360	Bcl-xL_24	24	0.16252
5397	Bcl-xL_24	24	0.495998
5425	Bcl-xL_24	24	0.0853572
5427	Bcl-xL_24	24	0.287883
5451	Bcl-xL_24	24	0.205499
5473	Bcl-xL_24	24	0.263477
5482	Bcl-xL_24	24	0.445386
5488	Bcl-xL_24	24	0.166649
5492	Bcl-xL_24	24	0.0980349
5542	Bcl-xL_24	24	0.246901
5572	Bcl-xL_24	24	0.605727
5578	Bcl-xL_24	24	0.146918
5602	Bcl-xL_24	24	0.305709
5604	Bcl-xL_24	24	0.409888
5617	Bcl-xL_24	24	0.15664
5690	Bcl-xL_24	24	0.168552
5711	Bcl-xL_24	24	0.19655
5729	Bcl-xL_24	24	0.258873
5739	Bcl-xL_24	24	0.585722
5847	Bcl-xL_24	24	0.165605
5854	Bcl-xL_24	24	0.276066
5864	Bcl-xL_24	24	0.147854
5866	Bcl-xL_24	24	0.197225
5960	Bcl-xL_24	24	0.285374
5962	Bcl-xL_24	24	0.382826
5987	Bcl-xL_24	24	0.48376
6006	Bcl-xL_24	24	0.369207
60191	Bcl-xL_24	24	0.268288
6038	Bcl-xL_24	24	0.23328
6053	Bcl-xL_24	24	0.300329
6056	Bcl-xL_24	24	0.10928
6086	Bcl-xL_24	24	0.0940425
6114	Bcl-xL_24	24	0.533363
6210	Bcl-xL_24	24	0.177416
6231	Bcl-xL_24	24	0.554532
6275	Bcl-xL_24	24	0.230413
6294	Bcl-xL_24	24	0.406081
6393	Bcl-xL_24	24	0.391964
6407	Bcl-xL_24	24	0.19374
6421	Bcl-xL_24	24	0.118931
6427	Bcl-xL_24	24	0.142149
6436	Bcl-xL_24	24	0.164764
6455	Bcl-xL_24	24	0.311096
6573	Bcl-xL_24	24	0.0896428
6601	Bcl-xL_24	24	0.362318
6604	Bcl-xL_24	24	0.445919
6607	Bcl-xL_24	24	0.202496
6679	Bcl-xL_24	24	1.25561
6709	Bcl-xL_24	24	0.214557
6752	Bcl-xL_24	24	0.19044
6776	Bcl-xL_24	24	0.235576
6793	Bcl-xL_24	24	0.53279
6803	Bcl-xL_24	24	0.151036
6844	Bcl-xL_24	24	0.0867383
6904	Bcl-xL_24	24	0.336543
6906	Bcl-xL_24	24	0.16093
6964	Bcl-xL_24	24	0.185047
7015	Bcl-xL_24	24	0.317373
7018	Bcl-xL_24	24	0.145279
7079	Bcl-xL_24	24	0.284629
7085	Bcl-xL_24	24	0.308015
7092	Bcl-xL_24	24	0.294026
7095	Bcl-xL_24	24	0.174687
7115	Bcl-xL_24	24	0.221816
7126	Bcl-xL_24	24	0.483171
7153	Bcl-xL_24	24	0.102116
7227	Bcl-xL_24	24	0.259471
7230	Bcl-xL_24	24	0.181808
7238	Bcl-xL_24	24	0.143586
7239	Bcl-xL_24	24	0.225471
7256	Bcl-xL_24	24	0.171605
7272	Bcl-xL_24	24	0.279972
7286	Bcl-xL_24	24	0.360166
7430	Bcl-xL_24	24	0.412506
7456	Bcl-xL_24	24	0.144123
7459	Bcl-xL_24	24	0.355949
7503	Bcl-xL_24	24	0.212775
7510	Bcl-xL_24	24	0.123215
7530	Bcl-xL_24	24	0.0857256
7547	Bcl-xL_24	24	0.538034
7550	Bcl-xL_24	24	0.197526
7558	Bcl-xL_24	24	0.233503
7565	Bcl-xL_24	24	0.162993
7583	Bcl-xL_24	24	0.0963847
7653	Bcl-xL_24	24	0.0832565
7655	Bcl-xL_24	24	0.139509
7682	Bcl-xL_24	24	0.163583
7704	Bcl-xL_24	24	0.200797
7728	Bcl-xL_24	24	0.292521
7734	Bcl-xL_24	24	0.686122
7756	Bcl-xL_24	24	0.178911
7762	Bcl-xL_24	24	0.190773
7869	Bcl-xL_24	24	0.23245
7912	Bcl-xL_24	24	0.148098
8107	Bcl-xL_24	24	0.142609
8118	Bcl-xL_24	24	0.443022
8140	Bcl-xL_24	24	0.105065
8146	Bcl-xL_24	24	0.267373
8185	Bcl-xL_24	24	0.221886
8216	Bcl-xL_24	24	0.164271
8227	Bcl-xL_24	24	0.102572
8293	Bcl-xL_24	24	0.453309
8346	Bcl-xL_24	24	0.255661
8378	Bcl-xL_24	24	0.181458
84321	Bcl-xL_24	24	1.29881
8480	Bcl-xL_24	24	0.420469
8494	Bcl-xL_24	24	0.383649
8504	Bcl-xL_24	24	0.345917
8506	Bcl-xL_24	24	0.270226
8528	Bcl-xL_24	24	0.37201
8681	Bcl-xL_24	24	0.243902
8698	Bcl-xL_24	24	0.424689
8706	Bcl-xL_24	24	0.208689
8741	Bcl-xL_24	24	0.378581
8803	Bcl-xL_24	24	0.127369
8806	Bcl-xL_24	24	0.508179
8881	Bcl-xL_24	24	0.220617
8916	Bcl-xL_24	24	0.266137
8934	Bcl-xL_24	24	0.188881
8956	Bcl-xL_24	24	0.126718
8972	Bcl-xL_24	24	0.20123
9026	Bcl-xL_24	24	0.108915
9027	Bcl-xL_24	24	0.415368
9039	Bcl-xL_24	24	0.139961
9041	Bcl-xL_24	24	0.107581
9079	Bcl-xL_24	24	0.200532
9090	Bcl-xL_24	24	0.115096
9110	Bcl-xL_24	24	0.181228
9165	Bcl-xL_24	24	0.152064
9173	Bcl-xL_24	24	0.517737
9185	Bcl-xL_24	24	0.154156
9197	Bcl-xL_24	24	0.0640596
9212	Bcl-xL_24	24	0.369437
9241	Bcl-xL_24	24	0.164408
9251	Bcl-xL_24	24	0.245191
9265	Bcl-xL_24	24	0.346857
9282	Bcl-xL_24	24	0.0387426
9296	Bcl-xL_24	24	0.120033
9307	Bcl-xL_24	24	0.110358
9313	Bcl-xL_24	24	0.299825
9359	Bcl-xL_24	24	0.218108
9366	Bcl-xL_24	24	0.193953
9368	Bcl-xL_24	24	0.281673
95101	Bcl-xL_24	24	0.100293
9580	Bcl-xL_24	24	0.149913
9641	Bcl-xL_24	24	0.09327
9645	Bcl-xL_24	24	0.228008
9745	Bcl-xL_24	24	0.0531106
9789	Bcl-xL_24	24	0.569923
9802	Bcl-xL_24	24	0.107907
9839	Bcl-xL_24	24	0.0937767
9845	Bcl-xL_24	24	0.119227
9856	Bcl-xL_24	24	0.204567
9892	Bcl-xL_24	24	0.155642
9902	Bcl-xL_24	24	0.1744
9943	Bcl-xL_24	24	0.577043
10017	Bcl-xL_24	24	0.108195
10085	Bcl-xL_24	24	0.318481
10096	Bcl-xL_24	24	0.117544
10111	Bcl-xL_24	24	0.0503653
10121	Bcl-xL_24	24	0.136992
10166	Bcl-xL_24	24	0.487442
10199	Bcl-xL_24	24	0.184849
10267	Bcl-xL_24	24	0.0591954
10296	Bcl-xL_24	24	0.221797
10309	Bcl-xL_24	24	0.238754
10340	Bcl-xL_24	24	0.231059
10354	Bcl-xL_24	24	0.179333
103561	Bcl-xL_24	24	0.0752927
10439	Bcl-xL_24	24	0.358478
10446	Bcl-xL_24	24	0.173216
10449	Bcl-xL_24	24	0.307877
10511	Bcl-xL_24	24	0.390151
10564	Bcl-xL_24	24	0.206296
10585	Bcl-xL_24	24	0.054081
10601	Bcl-xL_24	24	0.427895
10636	Bcl-xL_24	24	0.309428
107061	Bcl-xL_24	24	0.460477
10743	Bcl-xL_24	24	0.115537
10822	Bcl-xL_24	24	0.0940915
10826	Bcl-xL_24	24	0.423126
10881	Bcl-xL_24	24	0.388769
10960	Bcl-xL_24	24	0.174485
11024	Bcl-xL_24	24	0.0735154
11051	Bcl-xL_24	24	0.229737
11104	Bcl-xL_24	24	0.506109
11108	Bcl-xL_24	24	0.363659
11114	Bcl-xL_24	24	0.473155
11152	Bcl-xL_24	24	0.0534454
11192	Bcl-xL_24	24	0.341926
11196	Bcl-xL_24	24	0.235137
11208	Bcl-xL_24	24	0.354561
11222	Bcl-xL_24	24	0.116594
11363	Bcl-xL_24	24	0.271629
11376	Bcl-xL_24	24	0.136186
11394	Bcl-xL_24	24	0.560311
11395	Bcl-xL_24	24	0.244618
11436	Bcl-xL_24	24	0.0337427
11485	Bcl-xL_24	24	0.256259
11513	Bcl-xL_24	24	0.0695235
11516	Bcl-xL_24	24	0.0379938
11554	Bcl-xL_24	24	0.461682
11557	Bcl-xL_24	24	0.238209
11730	Bcl-xL_24	24	0.232779
11734	Bcl-xL_24	24	0.396155
11768	Bcl-xL_24	24	0.688427
11794	Bcl-xL_24	24	0.189515
11839	Bcl-xL_24	24	0.233743
11846	Bcl-xL_24	24	0.169304
11877	Bcl-xL_24	24	0.391106
11892	Bcl-xL_24	24	0.590946
11894	Bcl-xL_24	24	0.775972
11968	Bcl-xL_24	24	0.211108
11988	Bcl-xL_24	24	0.182227
11993	Bcl-xL_24	24	0.239781
12028	Bcl-xL_24	24	0.0277278
12039	Bcl-xL_24	24	0.217902
12048	Bcl-xL_24	24	0.378218
12101	Bcl-xL_24	24	0.0547281
12125	Bcl-xL_24	24	0.318221
12188	Bcl-xL_24	24	0.0665298
12193	Bcl-xL_24	24	0.069862
12201	Bcl-xL_24	24	0.199727
12210	Bcl-xL_24	24	0.492687
12245	Bcl-xL_24	24	0.154397
12253	Bcl-xL_24	24	0.216298
12328	Bcl-xL_24	24	0.372922
12349	Bcl-xL_24	24	0.290899
12367	Bcl-xL_24	24	0.277554
12369	Bcl-xL_24	24	0.385943
12377	Bcl-xL_24	24	0.19468
12402	Bcl-xL_24	24	0.222903
12450	Bcl-xL_24	24	0.445525
12489	Bcl-xL_24	24	0.174807
12493	Bcl-xL_24	24	0.247521
12583	Bcl-xL_24	24	0.361313
12618	Bcl-xL_24	24	0.196338
12634	Bcl-xL_24	24	0.686672
12719	Bcl-xL_24	24	0.136597
12755	Bcl-xL_24	24	0.0630257
12758	Bcl-xL_24	24	0.19745
12782	Bcl-xL_24	24	0.340791
12793	Bcl-xL_24	24	0.442101
12842	Bcl-xL_24	24	0.176831
12867	Bcl-xL_24	24	0.157977
12869	Bcl-xL_24	24	0.215698
12913	Bcl-xL_24	24	0.114096
12939	Bcl-xL_24	24	0.45632
12968	Bcl-xL_24	24	0.354715
12985	Bcl-xL_24	24	0.504956
12995	Bcl-xL_24	24	0.636135
13006	Bcl-xL_24	24	0.18787
13043	Bcl-xL_24	24	0.340992
13065	Bcl-xL_24	24	0.165532
13066	Bcl-xL_24	24	0.292454
13085	Bcl-xL_24	24	0.439511
13092	Bcl-xL_24	24	0.201326
13102	Bcl-xL_24	24	0.29206
13123	Bcl-xL_24	24	1.08855
13150	Bcl-xL_24	24	0.223418
13157	Bcl-xL_24	24	0.363459
13161	Bcl-xL_24	24	0.0780673
13195	Bcl-xL_24	24	0.182413
13204	Bcl-xL_24	24	0.099256
13225	Bcl-xL_24	24	0.104743
13233	Bcl-xL_24	24	0.139297
13246	Bcl-xL_24	24	0.486328
13250	Bcl-xL_24	24	0.432934
13366	Bcl-xL_24	24	0.298321
13369	Bcl-xL_24	24	0.260529
13400	Bcl-xL_24	24	0.15193
13419	Bcl-xL_24	24	0.371457
13427	Bcl-xL_24	24	0.0779812
13463	Bcl-xL_24	24	0.14807
13464	Bcl-xL_24	24	0.266454
13471	Bcl-xL_24	24	0.133398
13514	Bcl-xL_24	24	0.306192
13516	Bcl-xL_24	24	0.186114
13517	Bcl-xL_24	24	0.181543
13535	Bcl-xL_24	24	0.219277
13561	Bcl-xL_24	24	0.313817
13611	Bcl-xL_24	24	0.144222
136671	Bcl-xL_24	24	0.16244
13673	Bcl-xL_24	24	0.134846
13678	Bcl-xL_24	24	0.440353
13679	Bcl-xL_24	24	0.437497
13730	Bcl-xL_24	24	0.213122
13743	Bcl-xL_24	24	0.229677
13810	Bcl-xL_24	24	0.301282
13858	Bcl-xL_24	24	0.227142
13864	Bcl-xL_24	24	0.0283013
13865	Bcl-xL_24	24	0.302085
13871	Bcl-xL_24	24	0.607711
13875	Bcl-xL_24	24	0.156421
13878	Bcl-xL_24	24	0.376509
13889	Bcl-xL_24	24	0.170442
13904	Bcl-xL_24	24	0.15843
13922	Bcl-xL_24	24	0.263011
139301	Bcl-xL_24	24	0.117866
13954	Bcl-xL_24	24	0.378513
14006	Bcl-xL_24	24	0.239786
14012	Bcl-xL_24	24	0.407691
14026	Bcl-xL_24	24	0.0391111
14040	Bcl-xL_24	24	0.422947
14059	Bcl-xL_24	24	0.141595
14143	Bcl-xL_24	24	0.169752
14155	Bcl-xL_24	24	0.200285
14170	Bcl-xL_24	24	0.12531
14178	Bcl-xL_24	24	0.493161
14191	Bcl-xL_24	24	0.177669
14313	Bcl-xL_24	24	0.0589776
14327	Bcl-xL_24	24	0.39794
14328	Bcl-xL_24	24	0.122753
14373	Bcl-xL_24	24	0.273111
14393	Bcl-xL_24	24	0.125329
14397	Bcl-xL_24	24	0.54036
14436	Bcl-xL_24	24	0.178111
14457	Bcl-xL_24	24	0.238815
14474	Bcl-xL_24	24	0.370358
14531	Bcl-xL_24	24	0.354745
14544	Bcl-xL_24	24	0.161999
14547	Bcl-xL_24	24	0.0389634
14590	Bcl-xL_24	24	0.269001
14596	Bcl-xL_24	24	0.288221
14666	Bcl-xL_24	24	0.185669
14711	Bcl-xL_24	24	0.371241
14717	Bcl-xL_24	24	0.253291
14784	Bcl-xL_24	24	0.359241
14799	Bcl-xL_24	24	0.275215
14830	Bcl-xL_24	24	0.165948
14906	Bcl-xL_24	24	0.213167
15021	Bcl-xL_24	24	0.187864
15052	Bcl-xL_24	24	0.738268
15103	Bcl-xL_24	24	0.206482
15124	Bcl-xL_24	24	0.26064
15228	Bcl-xL_24	24	0.157455
15257	Bcl-xL_24	24	0.0401172
15265	Bcl-xL_24	24	0.216942
15292	Bcl-xL_24	24	0.159753
15319	Bcl-xL_24	24	0.113559
15328	Bcl-xL_24	24	0.135777
15334	Bcl-xL_24	24	0.329712
15373	Bcl-xL_24	24	0.359915
15382	Bcl-xL_24	24	0.1681
15412	Bcl-xL_24	24	0.400217
15423	Bcl-xL_24	24	0.347395
15425	Bcl-xL_24	24	0.231884
15455	Bcl-xL_24	24	0.201827
15460	Bcl-xL_24	24	0.149149
15507	Bcl-xL_24	24	0.321316
15527	Bcl-xL_24	24	0.28278
15535	Bcl-xL_24	24	0.0148809
15536	Bcl-xL_24	24	0.163754
15547	Bcl-xL_24	24	0.232741
15567	Bcl-xL_24	24	0.272433
15601	Bcl-xL_24	24	0.134509
15635	Bcl-xL_24	24	0.273417
15637	Bcl-xL_24	24	0.142866
15642	Bcl-xL_24	24	0.180118
15645	Bcl-xL_24	24	0.203647
15672	Bcl-xL_24	24	0.12183
15688	Bcl-xL_24	24	0.169695
15690	Bcl-xL_24	24	0.320018
15726	Bcl-xL_24	24	0.193249
15732	Bcl-xL_24	24	0.301864
15737	Bcl-xL_24	24	0.297286
15759	Bcl-xL_24	24	0.154084
15803	Bcl-xL_24	24	0.0955158
15827	Bcl-xL_24	24	0.245531
15836	Bcl-xL_24	24	0.430239
15931	Bcl-xL_24	24	0.641147
15933	Bcl-xL_24	24	0.637412
15951	Bcl-xL_24	24	0.271984
16029	Bcl-xL_24	24	0.196981
16051	Bcl-xL_24	24	0.330778
16054	Bcl-xL_24	24	0.35332
16062	Bcl-xL_24	24	0.181466
16077	Bcl-xL_24	24	0.250193
16092	Bcl-xL_24	24	0.257931
16101	Bcl-xL_24	24	0.459821
16123	Bcl-xL_24	24	0.829414
16129	Bcl-xL_24	24	0.181329
16145	Bcl-xL_24	24	0.174312
16158	Bcl-xL_24	24	0.120837
16169	Bcl-xL_24	24	0.156824
16179	Bcl-xL_24	24	0.283098
16192	Bcl-xL_24	24	0.242371
16249	Bcl-xL_24	24	0.588605
16252	Bcl-xL_24	24	0.206297
16284	Bcl-xL_24	24	0.215565
16300	Bcl-xL_24	24	0.259066
16321	Bcl-xL_24	24	0.210798
16336	Bcl-xL_24	24	0.506815
16372	Bcl-xL_24	24	0.23635
16409	Bcl-xL_24	24	0.27717
16410	Bcl-xL_24	24	0.162814
16420	Bcl-xL_24	24	0.194419
16426	Bcl-xL_24	24	0.421589
16446	Bcl-xL_24	24	0.183976
16490	Bcl-xL_24	24	0.0451185
16501	Bcl-xL_24	24	0.198814
16521	Bcl-xL_24	24	0.129157
16535	Bcl-xL_24	24	0.220505
16540	Bcl-xL_24	24	0.127126
16571	Bcl-xL_24	24	0.289467
16578	Bcl-xL_24	24	0.455834
16579	Bcl-xL_24	24	0.254802
16636	Bcl-xL_24	24	0.46188
16642	Bcl-xL_24	24	0.158191
16648	Bcl-xL_24	24	0.261682
16660	Bcl-xL_24	24	0.1966
16698	Bcl-xL_24	24	0.00363454
16749	Bcl-xL_24	24	0.307391
16803	Bcl-xL_24	24	0.261954
16832	Bcl-xL_24	24	0.264904
16899	Bcl-xL_24	24	0.113873
16915	Bcl-xL_24	24	0.438235
16921	Bcl-xL_24	24	0.370935
16922	Bcl-xL_24	24	0.397311
169841	Bcl-xL_24	24	0.185437
17004	Bcl-xL_24	24	0.192574
17032	Bcl-xL_24	24	0.314375
17043	Bcl-xL_24	24	0.238159
17044	Bcl-xL_24	24	0.00757191
17054	Bcl-xL_24	24	0.375308
17102	Bcl-xL_24	24	0.119866
17107	Bcl-xL_24	24	0.682576
17129	Bcl-xL_24	24	0.28113
17143	Bcl-xL_24	24	0.278058
17150	Bcl-xL_24	24	0.103927
17159	Bcl-xL_24	24	0.107337
17213	Bcl-xL_24	24	0.151846
17223	Bcl-xL_24	24	0.343401
17227	Bcl-xL_24	24	0.283633
17293	Bcl-xL_24	24	0.129186
17301	Bcl-xL_24	24	0.158188
17332	Bcl-xL_24	24	0.303512
17335	Bcl-xL_24	24	0.448169
17344	Bcl-xL_24	24	0.623371
17347	Bcl-xL_24	24	0.423392
17359	Bcl-xL_24	24	0.119707
17370	Bcl-xL_24	24	0.155735
173911	Bcl-xL_24	24	0.0782478
173961	Bcl-xL_24	24	1.77893
17407	Bcl-xL_24	24	0.269474
174661	Bcl-xL_24	24	0.465714
17533	Bcl-xL_24	24	0.384168
17537	Bcl-xL_24	24	0.283303
17576	Bcl-xL_24	24	0.090939
17619	Bcl-xL_24	24	0.424594
17666	Bcl-xL_24	24	0.178299
17669	Bcl-xL_24	24	0.502031
17695	Bcl-xL_24	24	0.237383
17696	Bcl-xL_24	24	0.0675687
17706	Bcl-xL_24	24	0.29355
177101	Bcl-xL_24	24	0.311081
17749	Bcl-xL_24	24	0.301066
17810	Bcl-xL_24	24	1.0577
17818	Bcl-xL_24	24	0.0550922
17828	Bcl-xL_24	24	0.630738
17967	Bcl-xL_24	24	0.454919
17968	Bcl-xL_24	24	0.271052
17969	Bcl-xL_24	24	0.283673
179791	Bcl-xL_24	24	0.226877
18019	Bcl-xL_24	24	0.183033
18050	Bcl-xL_24	24	0.384142
18150	Bcl-xL_24	24	0.202277
18175	Bcl-xL_24	24	0.208096
18180	Bcl-xL_24	24	0.0246838
18192	Bcl-xL_24	24	0.238028
18196	Bcl-xL_24	24	0.203457
18217	Bcl-xL_24	24	1.0216
18231	Bcl-xL_24	24	0.538115
18271	Bcl-xL_24	24	0.258875
18300	Bcl-xL_24	24	0.192773
18340	Bcl-xL_24	24	0.12782
18370	Bcl-xL_24	24	0.0677767
18380	Bcl-xL_24	24	0.137765
18384	Bcl-xL_24	24	0.433817
18403	Bcl-xL_24	24	0.208379
18420	Bcl-xL_24	24	0.305349
18454	Bcl-xL_24	24	0.111426
18463	Bcl-xL_24	24	0.252267
18523	Bcl-xL_24	24	0.179441
18562	Bcl-xL_24	24	0.132708
18564	Bcl-xL_24	24	0.287409
18578	Bcl-xL_24	24	0.28376
18581	Bcl-xL_24	24	0.263122
18607	Bcl-xL_24	24	0.143677
18618	Bcl-xL_24	24	0.152086
18630	Bcl-xL_24	24	0.249496
18632	Bcl-xL_24	24	0.371734
18660	Bcl-xL_24	24	0.373965
18663	Bcl-xL_24	24	0.362828
18675	Bcl-xL_24	24	0.272447
18707	Bcl-xL_24	24	0.275142
18744	Bcl-xL_24	24	0.30803
18772	Bcl-xL_24	24	0.166299
18791	Bcl-xL_24	24	0.192644
18903	Bcl-xL_24	24	0.217546
18943	Bcl-xL_24	24	0.225242
18976	Bcl-xL_24	24	0.304648
18977	Bcl-xL_24	24	0.178599
19060	Bcl-xL_24	24	0.208984
19062	Bcl-xL_24	24	0.22595
19076	Bcl-xL_24	24	0.171693
19078	Bcl-xL_24	24	0.152171
19081	Bcl-xL_24	24	0.511717
19104	Bcl-xL_24	24	0.204076
19134	Bcl-xL_24	24	0.109268
19196	Bcl-xL_24	24	0.0678821
19225	Bcl-xL_24	24	0.640136
19231	Bcl-xL_24	24	0.284981
19234	Bcl-xL_24	24	0.305578
193101	Bcl-xL_24	24	0.381613
19380	Bcl-xL_24	24	0.192879
19455	Bcl-xL_24	24	0.106308
19474	Bcl-xL_24	24	0.149298
19510	Bcl-xL_24	24	0.292175
19515	Bcl-xL_24	24	0.18534
19541	Bcl-xL_24	24	0.391389
19588	Bcl-xL_24	24	0.170486
19589	Bcl-xL_24	24	0.0687984
19618	Bcl-xL_24	24	0.199468
19641	Bcl-xL_24	24	0.275612
19648	Bcl-xL_24	24	0.320125
19677	Bcl-xL_24	24	0.235659
19678	Bcl-xL_24	24	0.592168
19698	Bcl-xL_24	24	0.198881
19729	Bcl-xL_24	24	0.169179
19740	Bcl-xL_24	24	0.311693
19753	Bcl-xL_24	24	0.318645
19801	Bcl-xL_24	24	0.388343
19813	Bcl-xL_24	24	0.261163
19820	Bcl-xL_24	24	0.328599
19830	Bcl-xL_24	24	0.227173
19841	Bcl-xL_24	24	0.198722
19849	Bcl-xL_24	24	0.0162377
19881	Bcl-xL_24	24	0.023251
19884	Bcl-xL_24	24	0.314923
19887	Bcl-xL_24	24	0.0581293
19902	Bcl-xL_24	24	0.0708103
19909	Bcl-xL_24	24	0.0965392
19991	Bcl-xL_24	24	0.103738
19995	Bcl-xL_24	24	0.336817
20023	Bcl-xL_24	24	0.230492
20047	Bcl-xL_24	24	0.3064
20078	Bcl-xL_24	24	0.238849
20115	Bcl-xL_24	24	0.296901
20169	Bcl-xL_24	24	0.362583
20186	Bcl-xL_24	24	0.176473
20218	Bcl-xL_24	24	0.137953
20239	Bcl-xL_24	24	0.793172
20245	Bcl-xL_24	24	0.208391
20275	Bcl-xL_24	24	0.262587
20329	Bcl-xL_24	24	0.254148
20386	Bcl-xL_24	24	0.312376
20394	Bcl-xL_24	24	0.248293
20396	Bcl-xL_24	24	0.230195
20447	Bcl-xL_24	24	0.234402
20448	Bcl-xL_24	24	0.148691
20475	Bcl-xL_24	24	0.214399
20478	Bcl-xL_24	24	0.0251552
20497	Bcl-xL_24	24	0.247216
20516	Bcl-xL_24	24	0.159851
20544	Bcl-xL_24	24	0.0783933
20592	Bcl-xL_24	24	0.167838
20618	Bcl-xL_24	24	0.350675
20637	Bcl-xL_24	24	0.158162
20662	Bcl-xL_24	24	0.234791
20682	Bcl-xL_24	24	0.199493
20683	Bcl-xL_24	24	0.489099
20685	Bcl-xL_24	24	0.472861
20699	Bcl-xL_24	24	0.296139
20717	Bcl-xL_24	24	0.133283
20731	Bcl-xL_24	24	0.218667
20741	Bcl-xL_24	24	0.380449
20776	Bcl-xL_24	24	0.180813
20778	Bcl-xL_24	24	0.214672
20789	Bcl-xL_24	24	0.118835
20798	Bcl-xL_24	24	0.474245
20800	Bcl-xL_24	24	0.31861
20813	Bcl-xL_24	24	0.149558
20823	Bcl-xL_24	24	0.158765
20853	Bcl-xL_24	24	0.145117
20877	Bcl-xL_24	24	0.319995
20886	Bcl-xL_24	24	0.186432
20888	Bcl-xL_24	24	0.345725
20916	Bcl-xL_24	24	0.272628
20943	Bcl-xL_24	24	0.260689
20954	Bcl-xL_24	24	0.39931
20962	Bcl-xL_24	24	0.306379
20977	Bcl-xL_24	24	0.351252
21079	Bcl-xL_24	24	0.129069
21112	Bcl-xL_24	24	0.141421
21114	Bcl-xL_24	24	0.225477
21234	Bcl-xL_24	24	0.191367
21245	Bcl-xL_24	24	0.323727
21296	Bcl-xL_24	24	0.116369
21377	Bcl-xL_24	24	0.2996
21465	Bcl-xL_24	24	0.149942
21471	Bcl-xL_24	24	0.214734
21479	Bcl-xL_24	24	0.192922
21517	Bcl-xL_24	24	0.266698
21561	Bcl-xL_24	24	0.153702
21611	Bcl-xL_24	24	0.477332
21646	Bcl-xL_24	24	0.100642
21702	Bcl-xL_24	24	0.198368
21704	Bcl-xL_24	24	0.312192
21706	Bcl-xL_24	24	0.38766
21709	Bcl-xL_24	24	0.132906
21731	Bcl-xL_24	24	0.364624
21760	Bcl-xL_24	24	0.436703
21800	Bcl-xL_24	24	0.160679
21834	Bcl-xL_24	24	0.0598641
21835	Bcl-xL_24	24	0.0611769
21844	Bcl-xL_24	24	0.384017
21849	Bcl-xL_24	24	0.149175
21852	Bcl-xL_24	24	0.0347202
21876	Bcl-xL_24	24	0.190648
21909	Bcl-xL_24	24	0.261488
21921	Bcl-xL_24	24	0.366552
21938	Bcl-xL_24	24	0.131347
21979	Bcl-xL_24	24	0.202481
21985	Bcl-xL_24	24	0.172866
22037	Bcl-xL_24	24	0.346459
22065	Bcl-xL_24	24	0.100027
22071	Bcl-xL_24	24	0.14188
22076	Bcl-xL_24	24	0.078042
22079	Bcl-xL_24	24	0.278542
22092	Bcl-xL_24	24	0.180496
22112	Bcl-xL_24	24	0.16378
22130	Bcl-xL_24	24	0.264782
22134	Bcl-xL_24	24	0.176455
22142	Bcl-xL_24	24	0.164204
22201	Bcl-xL_24	24	0.117162
22227	Bcl-xL_24	24	0.41419
22284	Bcl-xL_24	24	0.342894
22302	Bcl-xL_24	24	0.280882
22322	Bcl-xL_24	24	0.233303
22324	Bcl-xL_24	24	0.160467
22338	Bcl-xL_24	24	0.0654019
22339	Bcl-xL_24	24	0.236459
22341	Bcl-xL_24	24	0.115732
22383	Bcl-xL_24	24	0.217537
22388	Bcl-xL_24	24	0.287315
22476	Bcl-xL_24	24	0.312471
22481	Bcl-xL_24	24	0.365448
22503	Bcl-xL_24	24	0.773953
22570	Bcl-xL_24	24	0.542341
22577	Bcl-xL_24	24	0.320049
22579	Bcl-xL_24	24	0.138245
22619	Bcl-xL_24	24	0.191993
22627	Bcl-xL_24	24	0.17084
22661	Bcl-xL_24	24	0.151082
22679	Bcl-xL_24	24	0.237533
22768	Bcl-xL_24	24	0.258359
22838	Bcl-xL_24	24	0.167992
22841	Bcl-xL_24	24	0.254688
22871	Bcl-xL_24	24	0.275149
22883	Bcl-xL_24	24	0.150638
22905	Bcl-xL_24	24	0.51694
22989	Bcl-xL_24	24	0.0562585
23020	Bcl-xL_24	24	0.323239
23035	Bcl-xL_24	24	0.358398
23066	Bcl-xL_24	24	0.658886
23083	Bcl-xL_24	24	0.258535
23103	Bcl-xL_24	24	0.24913
23129	Bcl-xL_24	24	0.47761
23154	Bcl-xL_24	24	0.392132
23163	Bcl-xL_24	24	0.101789
23170	Bcl-xL_24	24	0.224395
23181	Bcl-xL_24	24	0.0800764
23204	Bcl-xL_24	24	0.379361
23234	Bcl-xL_24	24	0.240176
23238	Bcl-xL_24	24	0.24742
23242	Bcl-xL_24	24	0.287385
23246	Bcl-xL_24	24	0.265587
23267	Bcl-xL_24	24	0.312957
23360	Bcl-xL_24	24	0.2548
23363	Bcl-xL_24	24	0.0204011
23367	Bcl-xL_24	24	0.219375
23380	Bcl-xL_24	24	0.461865
23408	Bcl-xL_24	24	0.334803
23412	Bcl-xL_24	24	0.444318
23419	Bcl-xL_24	24	0.356575
23424	Bcl-xL_24	24	0.255938
23445	Bcl-xL_24	24	0.319817
23448	Bcl-xL_24	24	0.248827
23458	Bcl-xL_24	24	0.223568
23472	Bcl-xL_24	24	0.218399
23481	Bcl-xL_24	24	0.306467
23578	Bcl-xL_24	24	0.0586799
23584	Bcl-xL_24	24	0.0530042
23600	Bcl-xL_24	24	0.233322
23627	Bcl-xL_24	24	0.335519
23654	Bcl-xL_24	24	0.354194
23655	Bcl-xL_24	24	0.279174
23659	Bcl-xL_24	24	0.0844982
23778	Bcl-xL_24	24	0.221115
23786	Bcl-xL_24	24	0.123702
23790	Bcl-xL_24	24	0.0903705
23794	Bcl-xL_24	24	0.261038
23802	Bcl-xL_24	24	0.12446
23818	Bcl-xL_24	24	0.47478
23866	Bcl-xL_24	24	0.195487
23874	Bcl-xL_24	24	0.196545
23878	Bcl-xL_24	24	0.201279
23888	Bcl-xL_24	24	0.501466
23898	Bcl-xL_24	24	0.109107
23910	Bcl-xL_24	24	0.397842
23926	Bcl-xL_24	24	0.311923
23966	Bcl-xL_24	24	0.146486
24038	Bcl-xL_24	24	0.167669
24043	Bcl-xL_24	24	0.330939
24090	Bcl-xL_24	24	0.133712
24095	Bcl-xL_24	24	0.727305
24096	Bcl-xL_24	24	0.115177
24129	Bcl-xL_24	24	0.287026
24133	Bcl-xL_24	24	0.175074
24157	Bcl-xL_24	24	0.223374
24184	Bcl-xL_24	24	0.218613
24185	Bcl-xL_24	24	0.329681
24253	Bcl-xL_24	24	0.29934
24285	Bcl-xL_24	24	0.0665694
24364	Bcl-xL_24	24	0.530936
24403	Bcl-xL_24	24	0.233505
24413	Bcl-xL_24	24	0.335513
24442	Bcl-xL_24	24	0.104515
24463	Bcl-xL_24	24	0.18057
24502	Bcl-xL_24	24	0.299689
24521	Bcl-xL_24	24	0.409233
24543	Bcl-xL_24	24	0.235311
24553	Bcl-xL_24	24	0.236742
24647	Bcl-xL_24	24	0.240607
24654	Bcl-xL_24	24	0.10407
24715	Bcl-xL_24	24	0.183097
24724	Bcl-xL_24	24	0.220298
24746	Bcl-xL_24	24	0.10354
24805	Bcl-xL_24	24	0.344107
24833	Bcl-xL_24	24	0.318161
24843	Bcl-xL_24	24	0.442269
24858	Bcl-xL_24	24	0.330657
24859	Bcl-xL_24	24	0.193054
24913	Bcl-xL_24	24	0.100371
24917	Bcl-xL_24	24	0.290258
24929	Bcl-xL_24	24	0.343313
24963	Bcl-xL_24	24	0.172342
24981	Bcl-xL_24	24	0.188377
24991	Bcl-xL_24	24	0.28634
25014	Bcl-xL_24	24	0.671801
25060	Bcl-xL_24	24	0.351364
25116	Bcl-xL_24	24	0.227769
25120	Bcl-xL_24	24	0.219412
25140	Bcl-xL_24	24	0.477866
25169	Bcl-xL_24	24	0.506405
25189	Bcl-xL_24	24	0.21528
25216	Bcl-xL_24	24	0.335112
25225	Bcl-xL_24	24	0.211649
25307	Bcl-xL_24	24	0.16886
25315	Bcl-xL_24	24	0.0546141
25351	Bcl-xL_24	24	0.376629
25357	Bcl-xL_24	24	0.105021
25458	Bcl-xL_24	24	0.177533
25477	Bcl-xL_24	24	0.88196
25483	Bcl-xL_24	24	0.260414
25499	Bcl-xL_24	24	0.171782
25509	Bcl-xL_24	24	0.216969
25524	Bcl-xL_24	24	0.322136
25579	Bcl-xL_24	24	0.354375
25601	Bcl-xL_24	24	0.421968
25605	Bcl-xL_24	24	0.22306
25616	Bcl-xL_24	24	0.286589
25625	Bcl-xL_24	24	0.136625
25642	Bcl-xL_24	24	0.369173
25670	Bcl-xL_24	24	0.420694
25780	Bcl-xL_24	24	0.246996
25801	Bcl-xL_24	24	0.207838
25824	Bcl-xL_24	24	0.316339
25839	Bcl-xL_24	24	0.104667
25842	Bcl-xL_24	24	0.204969
25854	Bcl-xL_24	24	0.175315
25863	Bcl-xL_24	24	0.149154
25891	Bcl-xL_24	24	0.134498
25938	Bcl-xL_24	24	0.228412
25947	Bcl-xL_24	24	0.140023
25953	Bcl-xL_24	24	0.0613485
25977	Bcl-xL_24	24	0.19964
25984	Bcl-xL_24	24	0.247718
26022	Bcl-xL_24	24	0.311442
26041	Bcl-xL_24	24	0.256713
26046	Bcl-xL_24	24	0.180781
26130	Bcl-xL_24	24	0.27637
261321	Bcl-xL_24	24	0.0546157
26134	Bcl-xL_24	24	0.108913
26142	Bcl-xL_24	24	0.179217
26164	Bcl-xL_24	24	0.184706
26165	Bcl-xL_24	24	0.0903225
26168	Bcl-xL_24	24	0.18139
26173	Bcl-xL_24	24	0.245279
26175	Bcl-xL_24	24	0.231787
26177	Bcl-xL_24	24	0.15487
26179	Bcl-xL_24	24	0.233486
26182	Bcl-xL_24	24	0.483123
26188	Bcl-xL_24	24	0.0331621
26224	Bcl-xL_24	24	0.166253
26318	Bcl-xL_24	24	0.153244
26343	Bcl-xL_24	24	0.190505
26381	Bcl-xL_24	24	0.405633
26384	Bcl-xL_24	24	0.207806
26414	Bcl-xL_24	24	0.171198
26417	Bcl-xL_24	24	0.396008
26421	Bcl-xL_24	24	0.198351
26439	Bcl-xL_24	24	0.157649
264581	Bcl-xL_24	24	0.431734
26498	Bcl-xL_24	24	0.26061
26506	Bcl-xL_24	24	0.173409
26526	Bcl-xL_24	24	0.101414
26530	Bcl-xL_24	24	0.305153
26533	Bcl-xL_24	24	0.299196
26553	Bcl-xL_24	24	0.390368
26554	Bcl-xL_24	24	0.441451
26569	Bcl-xL_24	24	0.154333
26589	Bcl-xL_24	24	0.186895
26599	Bcl-xL_24	24	0.237906
26618	Bcl-xL_24	24	0.223006
26629	Bcl-xL_24	24	0.245919
26661	Bcl-xL_24	24	0.189922
26710	Bcl-xL_24	24	0.529416
26714	Bcl-xL_24	24	0.162319
26718	Bcl-xL_24	24	0.263093
26722	Bcl-xL_24	24	0.328001
26740	Bcl-xL_24	24	0.301982
26747	Bcl-xL_24	24	0.109443
26774	Bcl-xL_24	24	0.221163
26775	Bcl-xL_24	24	0.106118
26779	Bcl-xL_24	24	0.0272934
26822	Bcl-xL_24	24	0.217425
26867	Bcl-xL_24	24	0.440151
26988	Bcl-xL_24	24	0.27239
26991	Bcl-xL_24	24	0.150289
27010	Bcl-xL_24	24	0.379295
27025	Bcl-xL_24	24	0.168387
27046	Bcl-xL_24	24	0.217144
27058	Bcl-xL_24	24	0.396075
27096	Bcl-xL_24	24	0.234606
27108	Bcl-xL_24	24	0.135466
27153	Bcl-xL_24	24	0.078229
27156	Bcl-xL_24	24	0.223004
27161	Bcl-xL_24	24	0.352544
27179	Bcl-xL_24	24	0.587376
27205	Bcl-xL_24	24	0.177108
27232	Bcl-xL_24	24	0.301989
27240	Bcl-xL_24	24	0.21475
27242	Bcl-xL_24	24	0.180766
27245	Bcl-xL_24	24	0.218417
27246	Bcl-xL_24	24	0.123377
27254	Bcl-xL_24	24	0.313113
27281	Bcl-xL_24	24	0.156999
27309	Bcl-xL_24	24	0.562677
27327	Bcl-xL_24	24	0.452435
27333	Bcl-xL_24	24	0.324534
27342	Bcl-xL_24	24	0.556033
27345	Bcl-xL_24	24	0.124638
27351	Bcl-xL_24	24	0.182367
27370	Bcl-xL_24	24	0.178387
27385	Bcl-xL_24	24	0.474069
27407	Bcl-xL_24	24	0.355841
27414	Bcl-xL_24	24	0.517499
27426	Bcl-xL_24	24	0.331476
27480	Bcl-xL_24	24	0.148252
27517	Bcl-xL_24	24	0.107288
27585	Bcl-xL_24	24	0.216685
27608	Bcl-xL_24	24	0.104623
27626	Bcl-xL_24	24	0.253369
27648	Bcl-xL_24	24	0.192549
27654	Bcl-xL_24	24	0.33558
27703	Bcl-xL_24	24	0.0951158
27719	Bcl-xL_24	24	0.0822685
27734	Bcl-xL_24	24	0.0587292
27791	Bcl-xL_24	24	0.271253
27796	Bcl-xL_24	24	0.23892
27807	Bcl-xL_24	24	0.566548
27833	Bcl-xL_24	24	0.388805
27845	Bcl-xL_24	24	0.401701
27860	Bcl-xL_24	24	0.252058
27893	Bcl-xL_24	24	0.0346516
27908	Bcl-xL_24	24	0.199174
27924	Bcl-xL_24	24	0.0609366
27944	Bcl-xL_24	24	0.166172
28003	Bcl-xL_24	24	0.191729
28067	Bcl-xL_24	24	0.196156
28069	Bcl-xL_24	24	0.0914865
28073	Bcl-xL_24	24	0.210057
28087	Bcl-xL_24	24	0.115094
28114	Bcl-xL_24	24	0.0881354
28115	Bcl-xL_24	24	0.27493
28134	Bcl-xL_24	24	1.76464
28158	Bcl-xL_24	24	0.344874
28205	Bcl-xL_24	24	0.432219
28218	Bcl-xL_24	24	0.175568
28233	Bcl-xL_24	24	0.218841
28249	Bcl-xL_24	24	0.157359
28251	Bcl-xL_24	24	0.843632
28253	Bcl-xL_24	24	0.15962
28282	Bcl-xL_24	24	0.274619
28292	Bcl-xL_24	24	0.36671
28307	Bcl-xL_24	24	0.183565
28315	Bcl-xL_24	24	0.302034
28320	Bcl-xL_24	24	0.584927
28353	Bcl-xL_24	24	0.443895
28357	Bcl-xL_24	24	0.157461
28369	Bcl-xL_24	24	0.15492
28476	Bcl-xL_24	24	0.215269
28495	Bcl-xL_24	24	0.185172
28500	Bcl-xL_24	24	0.345666
285231	Bcl-xL_24	24	0.139878
285371	Bcl-xL_24	24	0.175138
28550	Bcl-xL_24	24	0.138363
28559	Bcl-xL_24	24	0.128991
28575	Bcl-xL_24	24	0.212895
28582	Bcl-xL_24	24	0.21551
28662	Bcl-xL_24	24	0.142354
28766	Bcl-xL_24	24	0.353249
28770	Bcl-xL_24	24	0.329871
28772	Bcl-xL_24	24	0.425657
28777	Bcl-xL_24	24	0.641056
28783	Bcl-xL_24	24	0.150875
28786	Bcl-xL_24	24	0.212909
28804	Bcl-xL_24	24	0.455397
28805	Bcl-xL_24	24	0.908525
28828	Bcl-xL_24	24	0.213913
28861	Bcl-xL_24	24	0.176919
288791	Bcl-xL_24	24	0.160868
28957	Bcl-xL_24	24	0.120238
28968	Bcl-xL_24	24	0.0449613
28972	Bcl-xL_24	24	0.229442
28978	Bcl-xL_24	24	0.187722
28994	Bcl-xL_24	24	0.205575
28996	Bcl-xL_24	24	0.143961
29047	Bcl-xL_24	24	0.290368
29084	Bcl-xL_24	24	0.191729
29117	Bcl-xL_24	24	0.198707
29168	Bcl-xL_24	24	0.237173
29184	Bcl-xL_24	24	0.254689
29219	Bcl-xL_24	24	0.38111
29252	Bcl-xL_24	24	0.283727
29253	Bcl-xL_24	24	0.140253
29255	Bcl-xL_24	24	0.122893
29264	Bcl-xL_24	24	0.123187
29278	Bcl-xL_24	24	0.0975414
29294	Bcl-xL_24	24	0.315285
29313	Bcl-xL_24	24	0.151069
29320	Bcl-xL_24	24	0.320356
29368	Bcl-xL_24	24	0.143358
29385	Bcl-xL_24	24	0.357449
29398	Bcl-xL_24	24	0.225097
29441	Bcl-xL_24	24	0.238936
29484	Bcl-xL_24	24	0.280522
29513	Bcl-xL_24	24	0.277888
29551	Bcl-xL_24	24	0.257193
29555	Bcl-xL_24	24	0.243387
29569	Bcl-xL_24	24	0.0289347
29571	Bcl-xL_24	24	0.228022
29606	Bcl-xL_24	24	0.212017
29617	Bcl-xL_24	24	0.117268
29631	Bcl-xL_24	24	0.152416
29678	Bcl-xL_24	24	0.165347
29680	Bcl-xL_24	24	0.34355
29697	Bcl-xL_24	24	0.0881026
29707	Bcl-xL_24	24	0.25593
29709	Bcl-xL_24	24	0.452247
29733	Bcl-xL_24	24	0.255547
29747	Bcl-xL_24	24	0.289991
29750	Bcl-xL_24	24	0.176118
29752	Bcl-xL_24	24	0.0760705
29772	Bcl-xL_24	24	0.246483
29798	Bcl-xL_24	24	0.135534
29846	Bcl-xL_24	24	0.365398
29884	Bcl-xL_24	24	0.185051
29914	Bcl-xL_24	24	0.339876
29924	Bcl-xL_24	24	0.286402
29930	Bcl-xL_24	24	0.124711
29949	Bcl-xL_24	24	0.175484
29952	Bcl-xL_24	24	0.212884
29969	Bcl-xL_24	24	0.262954
29976	Bcl-xL_24	24	0.675775
29979	Bcl-xL_24	24	0.332535
30005	Bcl-xL_24	24	0.237634
30032	Bcl-xL_24	24	0.0976766
30070	Bcl-xL_24	24	0.317148
30120	Bcl-xL_24	24	0.441499
30129	Bcl-xL_24	24	0.152361
30136	Bcl-xL_24	24	0.206644
30170	Bcl-xL_24	24	0.163492
30176	Bcl-xL_24	24	0.198388
30201	Bcl-xL_24	24	0.149526
30214	Bcl-xL_24	24	0.167769
30275	Bcl-xL_24	24	0.0825933
30293	Bcl-xL_24	24	0.140703
30313	Bcl-xL_24	24	0.479412
30425	Bcl-xL_24	24	0.126334
30427	Bcl-xL_24	24	0.171664
30436	Bcl-xL_24	24	0.178453
30459	Bcl-xL_24	24	0.092051
30509	Bcl-xL_24	24	0.12828
30522	Bcl-xL_24	24	0.189172
30532	Bcl-xL_24	24	0.138149
30551	Bcl-xL_24	24	0.296459
30560	Bcl-xL_24	24	0.159933
30580	Bcl-xL_24	24	0.0850643
30681	Bcl-xL_24	24	0.345859
30716	Bcl-xL_24	24	0.331996
30729	Bcl-xL_24	24	0.311762
30755	Bcl-xL_24	24	0.16274
30819	Bcl-xL_24	24	0.349202
[truncated: 506,075+ more rows]

## Sheet: ED_Figure6d
Nuclear offset measurements (relative to control)
Time (h)	EpoR								Bcl-xL
24	1	1	1						1.25599	1.21987	1.50352
48	1	1	1	1	1	1	1	1	1.52006	1.06562	1.61034	1.03521	1.64926	0.962921	1.27218	1.1477
72	1	1							1.07841	1.16708
