# Supplementary material for: EpoR stimulates rapid cycling and larger red cells during mouse and human erythropoiesis
Source: Nat Commun. 2021 Dec 17;12:7334. doi: 10.1038/s41467-021-27562-4 (PMC8683474; doi:10.1038/s41467-021-27562-4)
Supplement: Supplementary file 3 — Source Data [file 41467_2021_27562_MOESM3_ESM.zip › Source_Data/Figure 2 source data.xlsx]

## Sheet: Figure 2b
CD71 Median Fluorescence Intensity (MFI) in hCD4+ Lin- cells:
Time	Retrovirus: EpoR		Retrovirus: Bcl-xL
0	1	0.705428	0.930637	0.533159
0	1	0.576647	1.00837	0.657406
0	1	0.692802	1.03953	0.640257
0	1	0.768005	1.43945	0.876673
9	2.09554	1.20804	0.930654	0.555757
9	3.36711	1.87317	1.23136	0.791906
19	2.35805	0.997884	0.94057	0.366697
19	2.25571	0.856708	1.11002	0.399217
27	1.46973	0.772309	0.846182	0.371665
27	1.73429	0.674494	1	0.351816

## Sheet: Figure 2c
Relative cell number:
	Retrovirus: EpoR				Retrovirus: Bcl-xL
time (h)	control	Fe-SIH	dNs	CD71	control	Fe-SIH	dNs	CD71
0	1	1	1	1	1	1	1	1
19	11.7388	14.2522	12.374	12.0636	5.33244	5.6903	5.66715	5.63414
19	9.51092	10.5988	9.45815		5.69197	5.42808	5.64706
27	17.1898	23.7158	19.7172	15.8192	7.27448	7.42317	6.64069	6.30836

## Sheet: Figure 2d
	Retrovirus: EpoR				Retrovirus: Bcl-xL
time (h)	control	Fe-SIH	dNs	CD71	control	Fe-SIH	dNs	CD71
0	49	49	49	49	49	49	49	49
0	48	48	48	48	48	48	48	48
0	46.3	46.3	46.3	46.3	46.3	46.3	46.3	46.3
9	48.7	46	53.3	54.7
19	45.3	56.3	54.7	63	55.7	53.7	54	61.7
19	77.5	79	78.5		74	75	61.5
27	59.3	65.7	61	69.3	64.3	56	57.7	71
27	73	79.7	81.3		72.7	77.7	77.7

## Sheet: Figure 2e
	Retrovirus: EpoR			Retrovirus: Bcl-xL
condition:	mean	95% confidence interval, high	95% confidence interval, low	mean	95% confidence interval, high	95% confidence interval, low
control	6.163	0.957	0.55	8.644	1.746	0.974
Fe-SIH	5.605	0.597	0.38	8.574	1.64	0.93
dN	5.936	0.677	0.436	8.844	2.97	1.28
CD71	6.335	4.605	1.015	9.288	10.07	1.925

## Sheet: Figure 2g
	Mouse A		Mouse B
precursor subset:	Saline	Epo (100 U)	Saline	Epo (100 U)
ProE	1.07469	0.709402	0.890359	0.666667
EryA	1.04499	0.754386	1.00803	0.733102
EryB	1.03252	0.757469	1.05339	0.748252
EryC	1.18818	0.976285	1.1322	1.04082
